# Supplementary material for: Integrated analysis of competing endogenous RNA networks in peripheral blood mononuclear cells of systemic lupus erythematosus
Source: J Transl Med. 2021 Aug 21;19:362. doi: 10.1186/s12967-021-03033-8 (PMC8380341; doi:10.1186/s12967-021-03033-8)
Supplement: Supplementary file 3 — Additional file 3. SL_B vs H_B_transcripts-mRNAs [file 12967_2021_3033_MOESM3_ESM.xlsx]

## Sheet: Sheet1
gene_id	gene_name	transcript_id	GO	KEGG	KO_ENTRY	EC	Description	FPKM.SL_B	FPKM.H_B	fc	log2(fc)	pval	qval	regulation	significant
MSTRG.11790	SNORD3A;SNORD3B-1	ENST00000584923;ENST00000577988	NA	03013(RNA transport);03008(Ribosome biogenesis in eukaryotes);03008(Ribosome biogenesis in eukaryotes)	NA	NA	small nucleolar RNA, C/D box 3A [Source:HGNC Symbol;Acc:HGNC:33189];small nucleolar RNA, C/D box 3B-1 [Source:HGNC Symbol;Acc:HGNC:10168]	1.86357	440.057	0.00423485	-7.88347	6.44081e-19	1.11052e-14	down	yes
MSTRG.23701	HIST1H4J	ENST00000355057	GO:0005634(nucleus);GO:0003723(RNA binding);GO:0016020(membrane);GO:0003677(DNA binding);GO:0046982(protein heterodimerization activity);GO:0006334(nucleosome assembly);GO:0000786(nucleosome);GO:0005694(chromosome);GO:0005515(protein binding);GO:0006352(DNA-templated transcription, initiation);GO:0005576(extracellular region);GO:0005654(nucleoplasm);GO:0070062(extracellular exosome);GO:0044267(ce…	05203(Viral carcinogenesis);05322(Systemic lupus erythematosus);05034(Alcoholism)	K11254	NA	histone cluster 1 H4 family member j [Source:HGNC Symbol;Acc:HGNC:4785]	2.21174	299.739	0.00737887	-7.08238	2.53233e-16	2.18312e-12	down	yes
MSTRG.16950	C2orf88	ENST00000409870;ENST00000443551;ENST00000396974;ENST00000490033;ENST00000409545;ENST00000340623;ENST00000478197;ENST00000450357	GO:0034237(protein kinase A regulatory subunit binding);GO:0016020(membrane);GO:0005886(plasma membrane);GO:0005515(protein binding);GO:0005515(protein binding)	NA	NA	NA	chromosome 2 open reading frame 88 [Source:HGNC Symbol;Acc:HGNC:28191]	0.16622	11.7446	0.0141528	-6.14277	1.57468e-13	5.64171e-10	down	yes
MSTRG.25850	SAMD9	ENST00000379958;ENST00000620985	GO:0005737(cytoplasm);GO:0043231(intracellular membrane-bounded organelle);GO:0005829(cytosol);GO:0005515(protein binding);GO:0005769(early endosome);GO:0034058(endosomal vesicle fusion);GO:0034058(endosomal vesicle fusion)	NA	NA	NA	sterile alpha motif domain containing 9 [Source:HGNC Symbol;Acc:HGNC:1348]	29.1846	0.555678	52.5208	5.71482	5.63338e-13	1.61884e-09	up	yes
MSTRG.312	RNU1-3	ENST00000384782	NA	NA	NA	NA	RNA, U1 small nuclear 3 [Source:HGNC Symbol;Acc:HGNC:10130]	720.549	14.8677	48.4642	5.59885	1.06497e-12	2.62317e-09	up	yes
MSTRG.7618	OLFM4	ENST00000219022	GO:0003824(catalytic activity);GO:0007155(cell adhesion);GO:0005739(mitochondrion);GO:0042803(protein homodimerization activity);GO:0005886(plasma membrane);GO:0005515(protein binding);GO:0005576(extracellular region);GO:0048471(perinuclear region of cytoplasm);GO:0005615(extracellular space);GO:0070062(extracellular exosome);GO:0043312(neutrophil degranulation);GO:0042581(specific granule);GO:00…	NA	NA	NA	olfactomedin 4 [Source:HGNC Symbol;Acc:HGNC:17190]	61.9017	1.73469	35.6846	5.15723	2.22902e-11	4.2703e-08	up	yes
MSTRG.8701	IFI27	ENST00000620396;ENST00000620066;ENST00000612813;ENST00000614648;ENST00000616764;ENST00000618200;ENST00000621160;ENST00000614288;ENST00000614204;ENST00000618863;ENST00000557700;ENST00000612499	GO:0016020(membrane);GO:0016021(integral component of membrane);GO:0016021(integral component of membrane)	NA	NA	NA	interferon alpha inducible protein 27 [Source:HGNC Symbol;Acc:HGNC:5397]	6.1544	0.164073	37.5101	5.22921	3.84826e-11	6.63517e-08	up	yes
MSTRG.26639	DEFA4	ENST00000297435	GO:0005615(extracellular space);GO:0005576(extracellular region);GO:0042803(protein homodimerization activity);GO:0045087(innate immune response);GO:0006952(defense response);GO:0042742(defense response to bacterium);GO:0050829(defense response to Gram-negative bacterium);GO:0019731(antibacterial humoral response);GO:0050830(defense response to Gram-positive bacterium);GO:0061844(antimicrobial hu…	NA	NA	NA	defensin alpha 4 [Source:HGNC Symbol;Acc:HGNC:2763]	29.9204	0.924818	32.3527	5.01582	1.02231e-10	1.35589e-07	up	yes
MSTRG.1738	HIST2H4B	ENST00000612061;ENST00000579512;ENST00000621520	GO:0005634(nucleus);GO:0003723(RNA binding);GO:0016020(membrane);GO:0003677(DNA binding);GO:0046982(protein heterodimerization activity);GO:0006334(nucleosome assembly);GO:0000786(nucleosome);GO:0005694(chromosome);GO:0005515(protein binding);GO:0006352(DNA-templated transcription, initiation);GO:0005576(extracellular region);GO:0005654(nucleoplasm);GO:0070062(extracellular exosome);GO:0044267(ce…	05203(Viral carcinogenesis);05322(Systemic lupus erythematosus);05034(Alcoholism);05034(Alcoholism)	K11254	NA	histone cluster 2 H4 family member b [Source:HGNC Symbol;Acc:HGNC:29607]	21.2972	0.758162	28.0906	4.81201	2.79621e-10	3.44373e-07	up	yes
MSTRG.25252	MACC1	ENST00000400331;ENST00000332878;ENST00000471019	GO:0005634(nucleus);GO:0005737(cytoplasm);GO:0006366(transcription from RNA polymerase II promoter);GO:0006351(transcription, DNA-templated);GO:0006355(regulation of transcription, DNA-templated);GO:0005739(mitochondrion);GO:0008083(growth factor activity);GO:0001228(transcriptional activator activity, RNA polymerase II transcription regulatory region sequence-specific binding);GO:0045944(positiv…	NA	NA	NA	MACC1, MET transcriptional regulator [Source:HGNC Symbol;Acc:HGNC:30215]	0.16823	5.08132	0.0331074	-4.9167	3.59183e-10	4.12869e-07	down	yes
MSTRG.22250	SNX18	ENST00000381410;ENST00000326277	GO:0006810(transport);GO:0016020(membrane);GO:0015031(protein transport);GO:0051301(cell division);GO:0005886(plasma membrane);GO:0005515(protein binding);GO:0007049(cell cycle);GO:0030659(cytoplasmic vesicle membrane);GO:0031410(cytoplasmic vesicle);GO:0035091(phosphatidylinositol binding);GO:0008289(lipid binding);GO:0000278(mitotic cell cycle);GO:0005768(endosome);GO:0006897(endocytosis);GO:00…	NA	NA	NA	sorting nexin 18 [Source:HGNC Symbol;Acc:HGNC:19245]	0.305481	8.86019	0.034478	-4.85818	5.36668e-10	5.78326e-07	down	yes
MSTRG.8141	RN7SL1	ENST00000618786	NA	NA	NA	NA	RNA, 7SL, cytoplasmic 1 [Source:HGNC Symbol;Acc:HGNC:10038]	21117.2	876.39	24.0957	4.5907	8.04837e-10	8.16294e-07	up	yes
MSTRG.23664	HIST1H2BE	ENST00000634910;ENST00000614097	GO:0005634(nucleus);GO:0005829(cytosol);GO:0005654(nucleoplasm);GO:0003677(DNA binding);GO:0046982(protein heterodimerization activity);GO:0006334(nucleosome assembly);GO:0000786(nucleosome);GO:0005694(chromosome);GO:0005515(protein binding);GO:0005615(extracellular space);GO:0042742(defense response to bacterium);GO:0016567(protein ubiquitination);GO:0070062(extracellular exosome);GO:0002227(inn…	05203(Viral carcinogenesis);05322(Systemic lupus erythematosus);05034(Alcoholism);05034(Alcoholism)	K11252	NA	histone cluster 1 H2B family member e [Source:HGNC Symbol;Acc:HGNC:4753]	0.301899	8.3265	0.0362576	-4.78557	1.14192e-09	1.03626e-06	down	yes
MSTRG.14833	PGLYRP1	ENST00000008938	GO:0008270(zinc ion binding);GO:0005576(extracellular region);GO:0002376(immune system process);GO:0045087(innate immune response);GO:0042742(defense response to bacterium);GO:0070062(extracellular exosome);GO:0002221(pattern recognition receptor signaling pathway);GO:0050830(defense response to Gram-positive bacterium);GO:0061844(antimicrobial humoral immune response mediated by antimicrobial pe…	NA	NA	NA	peptidoglycan recognition protein 1 [Source:HGNC Symbol;Acc:HGNC:8904]	37.4701	1.54152	24.3071	4.60331	1.21551e-09	1.0479e-06	up	yes
MSTRG.20445	CHST2	ENST00000309575	GO:0016020(membrane);GO:0016021(integral component of membrane);GO:0005794(Golgi apparatus);GO:0016740(transferase activity);GO:0005975(carbohydrate metabolic process);GO:0008146(sulfotransferase activity);GO:0000139(Golgi membrane);GO:0006954(inflammatory response);GO:0005802(trans-Golgi network);GO:0007275(multicellular organism development);GO:0018146(keratan sulfate biosynthetic process);GO:0…	00533(Glycosaminoglycan biosynthesis - keratan sulfate)	K04745	EC:2.8.2.-	carbohydrate sulfotransferase 2 [Source:HGNC Symbol;Acc:HGNC:1970]	0.210276	5.37328	0.0391337	-4.67544	1.90806e-09	1.56661e-06	down	yes
MSTRG.13903	RETN	ENST00000221515;ENST00000629642	GO:0005576(extracellular region);GO:0005179(hormone activity);GO:0005615(extracellular space);GO:0008150(biological_process);GO:0070062(extracellular exosome);GO:0043312(neutrophil degranulation);GO:0035580(specific granule lumen);GO:0035578(azurophil granule lumen);GO:0007568(aging);GO:0009612(response to mechanical stimulus);GO:0010714(positive regulation of collagen metabolic process);GO:00149…	NA	NA	NA	resistin [Source:HGNC Symbol;Acc:HGNC:20389]	53.213	2.3311	22.8274	4.5127	2.06077e-09	1.61508e-06	up	yes
MSTRG.20361	MSL2	ENST00000309993;ENST00000473093;ENST00000481989;ENST00000491050;ENST00000434835	GO:0046872(metal ion binding);GO:0016567(protein ubiquitination);GO:0016874(ligase activity);GO:0061630(ubiquitin protein ligase activity);GO:0005654(nucleoplasm);GO:0043984(histone H4-K16 acetylation);GO:0072487(MSL complex);GO:0072487(MSL complex)	NA	NA	NA	MSL complex subunit 2 [Source:HGNC Symbol;Acc:HGNC:25544]	0.686703	15.521	0.0442434	-4.49839	4.77601e-09	3.58034e-06	down	yes
MSTRG.3643	IFIT3	ENST00000371818;ENST00000371811	GO:0005737(cytoplasm);GO:0005829(cytosol);GO:0005739(mitochondrion);GO:0005515(protein binding);GO:0002376(immune system process);GO:0045087(innate immune response);GO:0042802(identical protein binding);GO:0051607(defense response to virus);GO:0035457(cellular response to interferon-alpha);GO:0003674(molecular_function);GO:0008285(negative regulation of cell proliferation);GO:0009615(response to …	NA	NA	NA	interferon induced protein with tetratricopeptide repeats 3 [Source:HGNC Symbol;Acc:HGNC:5411]	26.0957	1.30534	19.9915	4.32132	5.29064e-09	3.80088e-06	up	yes
MSTRG.26640	DEFA1	ENST00000382692;ENST00000382679	GO:0005615(extracellular space);GO:0005576(extracellular region);GO:0006952(defense response);GO:0042742(defense response to bacterium);GO:0051607(defense response to virus);GO:0070062(extracellular exosome);GO:0031012(extracellular matrix);GO:0002227(innate immune response in mucosa);GO:0019731(antibacterial humoral response);GO:0050830(defense response to Gram-positive bacterium);GO:0061844(ant…	NA	NA	NA	defensin alpha 1 [Source:HGNC Symbol;Acc:HGNC:2761]	518.326	26.6629	19.44	4.28095	6.01128e-09	4.14586e-06	up	yes
MSTRG.5317	MMP8	ENST00000236826;ENST00000438475;ENST00000532799;ENST00000531168;ENST00000528662;ENST00000533258	GO:0008270(zinc ion binding);GO:0046872(metal ion binding);GO:0016787(hydrolase activity);GO:0008233(peptidase activity);GO:0006508(proteolysis);GO:0005576(extracellular region);GO:0005578(proteinaceous extracellular matrix);GO:0005615(extracellular space);GO:0004222(metalloendopeptidase activity);GO:0008237(metallopeptidase activity);GO:0031012(extracellular matrix);GO:0004252(serine-type endope…	NA	NA	NA	matrix metallopeptidase 8 [Source:HGNC Symbol;Acc:HGNC:7175]	37.5781	2.01997	18.6033	4.21748	9.87073e-09	6.07825e-06	up	yes
MSTRG.14755	CEACAM8	ENST00000244336;ENST00000599005	GO:0016020(membrane);GO:0005886(plasma membrane);GO:0005615(extracellular space);GO:0031225(anchored component of membrane);GO:0050900(leukocyte migration);GO:0005515(protein binding);GO:0070062(extracellular exosome);GO:0005887(integral component of plasma membrane);GO:0043312(neutrophil degranulation);GO:0035579(specific granule membrane);GO:0070821(tertiary granule membrane);GO:0006955(immune …	NA	NA	NA	carcinoembryonic antigen related cell adhesion molecule 8 [Source:HGNC Symbol;Acc:HGNC:1820]	47.0088	2.7271	17.2376	4.10749	1.91814e-08	1.10242e-05	up	yes
MSTRG.25533	ABCA13	ENST00000435803;ENST00000544596;ENST00000417403;ENST00000411975;ENST00000611776;ENST00000484268;ENST00000453246	GO:0006810(transport);GO:0016020(membrane);GO:0016021(integral component of membrane);GO:0005215(transporter activity);GO:0000166(nucleotide binding);GO:0005524(ATP binding);GO:0055085(transmembrane transport);GO:0016887(ATPase activity);GO:0005886(plasma membrane);GO:0042626(ATPase activity, coupled to transmembrane movement of substances);GO:0043312(neutrophil degranulation);GO:0030667(secretor…	02010(ABC transporters);02010(ABC transporters)	K05647	NA	ATP binding cassette subfamily A member 13 [Source:HGNC Symbol;Acc:HGNC:14638]	6.24891	0.37497	16.6651	4.05876	2.46243e-08	1.36959e-05	up	yes
MSTRG.311	RNU1-1	ENST00000383925	NA	NA	NA	NA	RNA, U1 small nuclear 1 [Source:HGNC Symbol;Acc:HGNC:10120]	312.56	19.0519	16.4057	4.03612	2.80783e-08	1.51289e-05	up	yes
MSTRG.28815	TLR7	ENST00000380659;ENST00000484204	GO:0005737(cytoplasm);GO:0050729(positive regulation of inflammatory response);GO:0016020(membrane);GO:0016021(integral component of membrane);GO:0007165(signal transduction);GO:0003727(single-stranded RNA binding);GO:0005783(endoplasmic reticulum);GO:0005789(endoplasmic reticulum membrane);GO:0006955(immune response);GO:0004888(transmembrane signaling receptor activity);GO:0031410(cytoplasmic ve…	04620(Toll-like receptor signaling pathway);05162(Measles);05164(Influenza A);05164(Influenza A)	K05404	NA	toll like receptor 7 [Source:HGNC Symbol;Acc:HGNC:15631]	4.59357	0.281953	16.2919	4.02609	4.23607e-08	2.14818e-05	up	yes
MSTRG.17865	BPI	ENST00000262865;ENST00000490381;ENST00000451435;ENST00000489039;ENST00000417318;ENST00000489102;ENST00000418004	GO:0016020(membrane);GO:0016021(integral component of membrane);GO:0005615(extracellular space);GO:0008289(lipid binding);GO:0005576(extracellular region);GO:0006955(immune response);GO:0042742(defense response to bacterium);GO:0001530(lipopolysaccharide binding);GO:0050829(defense response to Gram-negative bacterium);GO:0070062(extracellular exosome);GO:0005887(integral component of plasma membr…	NA	NA	NA	bactericidal/permeability-increasing protein [Source:HGNC Symbol;Acc:HGNC:1095]	17.6773	1.14331	15.4615	3.95061	5.21501e-08	2.56906e-05	up	yes
MSTRG.19069	TOB2	ENST00000434408;ENST00000327492	GO:0005737(cytoplasm);GO:0005829(cytosol);GO:0005515(protein binding);GO:0008285(negative regulation of cell proliferation);GO:1903507(negative regulation of nucleic acid-templated transcription);GO:0003714(transcription corepressor activity);GO:0010468(regulation of gene expression);GO:0005634(nucleus);GO:0007292(female gamete generation);GO:0042809(vitamin D receptor binding);GO:0023052(signali…	03018(RNA degradation);03018(RNA degradation)	K14443	NA	transducer of ERBB2, 2 [Source:HGNC Symbol;Acc:HGNC:11980]	5.49834	0.358561	15.3345	3.9387	6.77106e-08	3.10202e-05	up	yes
MSTRG.28060	KLF9	ENST00000377126	GO:0003676(nucleic acid binding);GO:0005634(nucleus);GO:0046872(metal ion binding);GO:0005829(cytosol);GO:0005654(nucleoplasm);GO:0006351(transcription, DNA-templated);GO:0006355(regulation of transcription, DNA-templated);GO:0003677(DNA binding);GO:0005886(plasma membrane);GO:0007623(circadian rhythm);GO:0048511(rhythmic process);GO:0003700(transcription factor activity, sequence-specific DNA bi…	NA	NA	NA	Kruppel like factor 9 [Source:HGNC Symbol;Acc:HGNC:1123]	0.994705	16.6239	0.0598357	-4.06285	6.8366e-08	3.10202e-05	down	yes
MSTRG.10409	ITPRIPL2;SYT17	ENST00000381440;ENST00000562034;ENST00000568433;ENST00000355377;ENST00000562274;ENST00000568115;ENST00000570264	GO:0016020(membrane);GO:0016021(integral component of membrane);GO:0006887(exocytosis);GO:0005515(protein binding);GO:0030154(cell differentiation);GO:0098793(presynapse);GO:0005886(plasma membrane);GO:0005509(calcium ion binding);GO:0005544(calcium-dependent phospholipid binding);GO:0019905(syntaxin binding);GO:0030276(clathrin binding);GO:0006906(vesicle fusion);GO:0017158(regulation of calcium…	NA	NA	NA	inositol 1,4,5-trisphosphate receptor interacting protein like 2 [Source:HGNC Symbol;Acc:HGNC:27257];synaptotagmin 17 [Source:HGNC Symbol;Acc:HGNC:24119]	0.079032	1.34466	0.0587748	-4.08866	8.02036e-08	3.54018e-05	down	yes
MSTRG.13675	ELANE	ENST00000263621	GO:0005737(cytoplasm);GO:0016787(hydrolase activity);GO:0005515(protein binding);GO:0008233(peptidase activity);GO:0006508(proteolysis);GO:0005576(extracellular region);GO:0004252(serine-type endopeptidase activity);GO:0005615(extracellular space);GO:0008236(serine-type peptidase activity);GO:0042742(defense response to bacterium);GO:0000122(negative regulation of transcription from RNA polymeras…	05202(Transcriptional misregulation in cancers);05322(Systemic lupus erythematosus)	K01327	EC:3.4.21.37	elastase, neutrophil expressed [Source:HGNC Symbol;Acc:HGNC:3309]	14.2247	0.923531	15.4025	3.9451	8.21292e-08	3.54018e-05	up	yes
MSTRG.14745	CD177	ENST00000618265;ENST00000607855;ENST00000378012	GO:0016020(membrane);GO:0005886(plasma membrane);GO:0005515(protein binding);GO:0031225(anchored component of membrane);GO:0050900(leukocyte migration);GO:0070062(extracellular exosome);GO:0043312(neutrophil degranulation);GO:0035579(specific granule membrane);GO:0070821(tertiary granule membrane);GO:0007596(blood coagulation);GO:0007596(blood coagulation)	NA	NA	NA	CD177 molecule [Source:HGNC Symbol;Acc:HGNC:30072]	9.36079	0.647596	14.4547	3.85346	1.1244e-07	4.61595e-05	up	yes
MSTRG.28909	CXorf21	ENST00000378962	NA	NA	NA	NA	chromosome X open reading frame 21 [Source:HGNC Symbol;Acc:HGNC:25667]	7.72107	0.54603	14.1404	3.82175	1.65298e-07	6.54347e-05	up	yes
MSTRG.19685	LTF	ENST00000417439;ENST00000231751;ENST00000426532;ENST00000493056;ENST00000462667;ENST00000443496;ENST00000431944	GO:0006810(transport);GO:0005634(nucleus);GO:0005737(cytoplasm);GO:0005615(extracellular space);GO:0046872(metal ion binding);GO:0016787(hydrolase activity);GO:0006351(transcription, DNA-templated);GO:0006355(regulation of transcription, DNA-templated);GO:0003677(DNA binding);GO:0005576(extracellular region);GO:0006811(ion transport);GO:0005506(iron ion binding);GO:0005515(protein binding);GO:000…	NA	NA	NA	lactotransferrin [Source:HGNC Symbol;Acc:HGNC:6720]	149.202	11.3042	13.1988	3.72234	1.92014e-07	7.19718e-05	up	yes
MSTRG.23147	SMIM3	ENST00000526627	GO:0016020(membrane);GO:0016021(integral component of membrane);GO:0005515(protein binding)	NA	NA	NA	small integral membrane protein 3 [Source:HGNC Symbol;Acc:HGNC:30248]	0.367045	5.67325	0.0646974	-3.95015	2.05647e-07	7.5442e-05	down	yes
MSTRG.12567	MPO	ENST00000225275;ENST00000580005;ENST00000578493;ENST00000581022;ENST00000577220	GO:0005615(extracellular space);GO:0005634(nucleus);GO:0043231(intracellular membrane-bounded organelle);GO:0046872(metal ion binding);GO:0016491(oxidoreductase activity);GO:0055114(oxidation-reduction process);GO:0020037(heme binding);GO:0005764(lysosome);GO:0006952(defense response);GO:0005576(extracellular region);GO:0042742(defense response to bacterium);GO:0004601(peroxidase activity);GO:000…	00983(Drug metabolism - other enzymes);04145(Phagosome);05202(Transcriptional misregulation in cancers);05221(Acute myeloid leukemia);05221(Acute myeloid leukemia)	K10789	EC:1.11.2.2	myeloperoxidase [Source:HGNC Symbol;Acc:HGNC:7218]	20.1714	1.53116	13.1739	3.71962	2.14979e-07	7.72221e-05	up	yes
MSTRG.19130	RTL6	ENST00000341255	NA	NA	NA	NA	retrotransposon Gag like 6 [Source:HGNC Symbol;Acc:HGNC:13343]	3.96972	0.302829	13.1088	3.71246	2.59111e-07	9.11752e-05	up	yes
MSTRG.23647	HIST1H4B	ENST00000377745	GO:0005634(nucleus);GO:0003723(RNA binding);GO:0016020(membrane);GO:0003677(DNA binding);GO:0046982(protein heterodimerization activity);GO:0006334(nucleosome assembly);GO:0000786(nucleosome);GO:0005694(chromosome);GO:0005515(protein binding);GO:0006352(DNA-templated transcription, initiation);GO:0005576(extracellular region);GO:0005654(nucleoplasm);GO:0070062(extracellular exosome);GO:0044267(ce…	05203(Viral carcinogenesis);05322(Systemic lupus erythematosus);05034(Alcoholism)	K11254	NA	histone cluster 1 H4 family member b [Source:HGNC Symbol;Acc:HGNC:4789]	21.9297	1.71866	12.7598	3.67353	5.10834e-07	0.000172702	up	yes
MSTRG.15454	OTOF	ENST00000464574;ENST00000272371;ENST00000426958;ENST00000339598;ENST00000402415	GO:0016020(membrane);GO:0016021(integral component of membrane);GO:0005509(calcium ion binding);GO:0005783(endoplasmic reticulum);GO:0005789(endoplasmic reticulum membrane);GO:0005886(plasma membrane);GO:0030054(cell junction);GO:0045202(synapse);GO:0031410(cytoplasmic vesicle);GO:0016079(synaptic vesicle exocytosis);GO:0003674(molecular_function);GO:0016323(basolateral plasma membrane);GO:000760…	NA	NA	NA	otoferlin [Source:HGNC Symbol;Acc:HGNC:8515]	3.04354	0.260388	11.6885	3.54702	6.73871e-07	0.00022344	up	yes
MSTRG.24596	MARCKS	ENST00000612661	GO:0005737(cytoplasm);GO:0016020(membrane);GO:0003779(actin binding);GO:0005856(cytoskeleton);GO:0005925(focal adhesion);GO:0005516(calmodulin binding);GO:0005886(plasma membrane);GO:0070062(extracellular exosome);GO:0015629(actin cytoskeleton);GO:0050796(regulation of insulin secretion);GO:0051015(actin filament binding);GO:0005080(protein kinase C binding);GO:0042802(identical protein binding);…	04666(Fc gamma R-mediated phagocytosis);05206(MicroRNAs in cancer)	K12561	NA	myristoylated alanine rich protein kinase C substrate [Source:HGNC Symbol;Acc:HGNC:6759]	0.827419	10.5824	0.0781881	-3.67691	7.25448e-07	0.000236003	down	yes
MSTRG.14672	SERTAD1	ENST00000357949	GO:0006351(transcription, DNA-templated);GO:0006355(regulation of transcription, DNA-templated);GO:0005515(protein binding);GO:0005634(nucleus);GO:0005737(cytoplasm);GO:0030308(negative regulation of cell growth);GO:0008284(positive regulation of cell proliferation);GO:0000079(regulation of cyclin-dependent protein serine/threonine kinase activity);GO:0045893(positive regulation of transcription,…	NA	NA	NA	SERTA domain containing 1 [Source:HGNC Symbol;Acc:HGNC:17932]	1.03282	13.1614	0.0784731	-3.67166	8.03756e-07	0.000256636	down	yes
MSTRG.14711	CEACAM6;CEACAM5;AC243967.1	ENST00000199764;ENST00000221992;ENST00000598976;ENST00000595740	GO:0008284(positive regulation of cell proliferation);GO:0030335(positive regulation of cell migration);GO:0016020(membrane);GO:0005886(plasma membrane);GO:0005515(protein binding);GO:0005615(extracellular space);GO:0031225(anchored component of membrane);GO:0050900(leukocyte migration);GO:0005887(integral component of plasma membrane);GO:0043312(neutrophil degranulation);GO:0007165(signal transd…	NA	NA	NA	carcinoembryonic antigen related cell adhesion molecule 6 [Source:HGNC Symbol;Acc:HGNC:1818];carcinoembryonic antigen related cell adhesion molecule 5 [Source:HGNC Symbol;Acc:HGNC:1817]	4.04896	0.369379	10.9615	3.45438	1.17845e-06	0.000355082	up	yes
ENSG00000115414	FN1	ENST00000421182;ENST00000474036;ENST00000426059;ENST00000498719;ENST00000485567;ENST00000496542;ENST00000473614;ENST00000461974;ENST00000359671;ENST00000356005;ENST00000480024;ENST00000336916;ENST00000471193;ENST00000446046;ENST00000494446;ENST00000492816;ENST00000443816;ENST00000469569	GO:0005615(extracellular space);GO:0007155(cell adhesion);GO:0005576(extracellular region);GO:0005515(protein binding);GO:0005578(proteinaceous extracellular matrix);GO:0050900(leukocyte migration);GO:0042802(identical protein binding);GO:0010952(positive regulation of peptidase activity);GO:0008201(heparin binding);GO:0070062(extracellular exosome);GO:0010628(positive regulation of gene expressi…	04151(PI3K-Akt signaling pathway);04512(ECM-receptor interaction);04510(Focal adhesion);04810(Regulation of actin cytoskeleton);05200(Pathways in cancer);05205(Proteoglycans in cancer);05222(Small cell lung cancer);04933(AGE-RAGE signaling pathway in diabetic complications);05100(Bacterial invasion of epithelial cells);05165(Human papillomavirus infection);05146(Amoebiasis);05146(Amoebiasis)	K05717	NA	fibronectin 1 [Source:HGNC Symbol;Acc:HGNC:3778]	0.931178	0.083538	11.1468	3.47855	1.19445e-06	0.000355082	up	yes
MSTRG.7848	RNASE3	ENST00000304639	GO:0003676(nucleic acid binding);GO:0016787(hydrolase activity);GO:0090305(nucleic acid phosphodiester bond hydrolysis);GO:0005576(extracellular region);GO:0004519(endonuclease activity);GO:0090501(RNA phosphodiester bond hydrolysis);GO:0004518(nuclease activity);GO:0005615(extracellular space);GO:0045087(innate immune response);GO:0042742(defense response to bacterium);GO:0070062(extracellular e…	05310(Asthma)	K10787	EC:3.1.27.-	ribonuclease A family member 3 [Source:HGNC Symbol;Acc:HGNC:10046]	11.5372	1.01774	11.3361	3.50285	1.43419e-06	0.000419123	up	yes
MSTRG.26642	DEFA1B;DEFA3	ENST00000382689;ENST00000327857	GO:0005615(extracellular space);GO:0005576(extracellular region);GO:0006952(defense response);GO:0042742(defense response to bacterium);GO:0051607(defense response to virus);GO:0070062(extracellular exosome);GO:0031012(extracellular matrix);GO:0002227(innate immune response in mucosa);GO:0019731(antibacterial humoral response);GO:0050830(defense response to Gram-positive bacterium);GO:0061844(ant…	05202(Transcriptional misregulation in cancers)	K05230	NA	defensin alpha 1B [Source:HGNC Symbol;Acc:HGNC:33596];defensin alpha 3 [Source:HGNC Symbol;Acc:HGNC:2762]	473.885	45.4267	10.4318	3.38292	1.46014e-06	0.000419596	up	yes
MSTRG.17376	ARL4C	ENST00000390645;ENST00000339728	GO:0006810(transport);GO:0005737(cytoplasm);GO:0016020(membrane);GO:0005525(GTP binding);GO:0007264(small GTPase mediated signal transduction);GO:0000166(nucleotide binding);GO:0005829(cytosol);GO:0005622(intracellular);GO:0005886(plasma membrane);GO:0042995(cell projection);GO:0005515(protein binding);GO:0030175(filopodium);GO:0043014(alpha-tubulin binding);GO:0005634(nucleus);GO:0003924(GTPase …	NA	NA	NA	ADP ribosylation factor like GTPase 4C [Source:HGNC Symbol;Acc:HGNC:698]	3.76588	43.0592	0.0874581	-3.51526	1.72225e-06	0.000478952	down	yes
MSTRG.2285	RGS16	ENST00000367558	GO:0016020(membrane);GO:0007186(G-protein coupled receptor signaling pathway);GO:0005096(GTPase activator activity);GO:0005886(plasma membrane);GO:0005515(protein binding);GO:0043547(positive regulation of GTPase activity);GO:0007601(visual perception);GO:0009968(negative regulation of signal transduction);GO:0005737(cytoplasm);GO:0008277(regulation of G-protein coupled receptor protein signaling…	NA	NA	NA	regulator of G protein signaling 16 [Source:HGNC Symbol;Acc:HGNC:9997]	0.219016	2.64744	0.0827276	-3.59549	1.79704e-06	0.000491819	down	yes
MSTRG.7968	CEBPE	ENST00000206513	GO:0005634(nucleus);GO:0005654(nucleoplasm);GO:0006355(regulation of transcription, DNA-templated);GO:0006366(transcription from RNA polymerase II promoter);GO:0006351(transcription, DNA-templated);GO:0003677(DNA binding);GO:0003700(transcription factor activity, sequence-specific DNA binding);GO:0005515(protein binding);GO:0000978(RNA polymerase II core promoter proximal region sequence-specific…	05202(Transcriptional misregulation in cancers);05221(Acute myeloid leukemia)	K10051	NA	CCAAT/enhancer binding protein epsilon [Source:HGNC Symbol;Acc:HGNC:1836]	5.90193	0.556419	10.607	3.40694	2.26289e-06	0.000591163	up	yes
MSTRG.4661	TCN1	ENST00000257264;ENST00000529251;ENST00000534531;ENST00000533734;ENST00000532419	GO:0006810(transport);GO:0006811(ion transport);GO:0005576(extracellular region);GO:0005615(extracellular space);GO:0031419(cobalamin binding);GO:0015889(cobalamin transport);GO:0043312(neutrophil degranulation);GO:0035580(specific granule lumen);GO:1904724(tertiary granule lumen);GO:0009235(cobalamin metabolic process);GO:0006824(cobalt ion transport);GO:0006824(cobalt ion transport)	NA	NA	NA	transcobalamin 1 [Source:HGNC Symbol;Acc:HGNC:11652]	21.3995	2.1447	9.97784	3.31873	2.50486e-06	0.00063513	up	yes
MSTRG.11520	C17orf107	ENST00000521575	NA	NA	NA	NA	chromosome 17 open reading frame 107 [Source:HGNC Symbol;Acc:HGNC:37238]	0.368787	4.03516	0.0913935	-3.45176	3.0679e-06	0.000755667	down	yes
MSTRG.17916	SLPI	ENST00000338380	GO:0005794(Golgi apparatus);GO:0003677(DNA binding);GO:0005576(extracellular region);GO:0005515(protein binding);GO:0006955(immune response);GO:0005615(extracellular space);GO:0002376(immune system process);GO:0045087(innate immune response);GO:0042742(defense response to bacterium);GO:0030414(peptidase inhibitor activity);GO:0010466(negative regulation of peptidase activity);GO:0003729(mRNA bind…	NA	NA	NA	secretory leukocyte peptidase inhibitor [Source:HGNC Symbol;Acc:HGNC:11092]	25.8958	2.70245	9.58235	3.26038	3.83169e-06	0.000917583	up	yes
MSTRG.25588	ZNF107;MIR6839	ENST00000344930;ENST00000620827;ENST00000395391;ENST00000613690;ENST00000360117;ENST00000620425	GO:0003676(nucleic acid binding);GO:0005634(nucleus);GO:0046872(metal ion binding);GO:0006351(transcription, DNA-templated);GO:0006355(regulation of transcription, DNA-templated);GO:0003677(DNA binding);GO:0003674(molecular_function);GO:0008150(biological_process);GO:0005575(cellular_component);GO:0005622(intracellular);GO:0005622(intracellular)	NA	NA	NA	zinc finger protein 107 [Source:HGNC Symbol;Acc:HGNC:12887];microRNA 6839 [Source:HGNC Symbol;Acc:HGNC:49953]	0.631143	6.62929	0.0952052	-3.39282	3.95463e-06	0.000925043	down	yes
MSTRG.5727	NCAPD2;SCARNA10	ENST00000315579;ENST00000536090;ENST00000542492;ENST00000539885;ENST00000545732;ENST00000542472;ENST00000538600;ENST00000459255;ENST00000535804;ENST00000539714	GO:0005634(nucleus);GO:0005737(cytoplasm);GO:0016020(membrane);GO:0005829(cytosol);GO:0005654(nucleoplasm);GO:0051301(cell division);GO:0005694(chromosome);GO:0005515(protein binding);GO:0007049(cell cycle);GO:0003682(chromatin binding);GO:0000278(mitotic cell cycle);GO:0030261(chromosome condensation);GO:0007076(mitotic chromosome condensation);GO:0042393(histone binding);GO:0000228(nuclear chro…	NA	NA	NA	non-SMC condensin I complex subunit D2 [Source:HGNC Symbol;Acc:HGNC:24305];small Cajal body-specific RNA 10 [Source:HGNC Symbol;Acc:HGNC:32567]	6.71533	69.4659	0.0966709	-3.37077	3.97014e-06	0.000925043	down	yes
MSTRG.4669	MS4A3	ENST00000278865;ENST00000526199;ENST00000525686;ENST00000395032;ENST00000358152;ENST00000534744;ENST00000528952;ENST00000528298	GO:0005737(cytoplasm);GO:0016020(membrane);GO:0016021(integral component of membrane);GO:0048471(perinuclear region of cytoplasm);GO:0051726(regulation of cell cycle);GO:0005886(plasma membrane);GO:0005515(protein binding);GO:0012505(endomembrane system);GO:0043312(neutrophil degranulation);GO:0035579(specific granule membrane);GO:0035579(specific granule membrane)	NA	NA	NA	membrane spanning 4-domains A3 [Source:HGNC Symbol;Acc:HGNC:7317]	15.4488	1.68736	9.15558	3.19465	5.17853e-06	0.00119051	up	yes
MSTRG.22972	PKD2L2	ENST00000508883;ENST00000508638	GO:0006810(transport);GO:0016020(membrane);GO:0016021(integral component of membrane);GO:0005509(calcium ion binding);GO:0006811(ion transport);GO:0070588(calcium ion transmembrane transport);GO:0008150(biological_process);GO:0005262(calcium channel activity);GO:0050982(detection of mechanical stimulus);GO:0050982(detection of mechanical stimulus)	NA	NA	NA	polycystin 2 like 2, transient receptor potential cation channel [Source:HGNC Symbol;Acc:HGNC:9012]	0.0907872	0.971824	0.0934194	-3.42013	5.49826e-06	0.00124738	down	yes
MSTRG.13673	AZU1	ENST00000592205;ENST00000233997	GO:0006508(proteolysis);GO:0004252(serine-type endopeptidase activity);GO:0016020(membrane);GO:0008233(peptidase activity);GO:0005576(extracellular region);GO:0005615(extracellular space);GO:0006935(chemotaxis);GO:0006954(inflammatory response);GO:0042742(defense response to bacterium);GO:0051607(defense response to virus);GO:0005515(protein binding);GO:0008201(heparin binding);GO:0070062(extrace…	NA	NA	NA	azurocidin 1 [Source:HGNC Symbol;Acc:HGNC:913]	6.26153	0.684752	9.14423	3.19286	5.9438e-06	0.00133095	up	yes
MSTRG.15716	SOCS5	ENST00000394861;ENST00000306503	GO:0016567(protein ubiquitination);GO:0035556(intracellular signal transduction);GO:0005515(protein binding);GO:0005737(cytoplasm);GO:0007259(JAK-STAT cascade);GO:0007173(epidermal growth factor receptor signaling pathway);GO:0005829(cytosol);GO:0040008(regulation of growth);GO:0043687(post-translational protein modification);GO:0004860(protein kinase inhibitor activity);GO:0019221(cytokine-media…	04630(Jak-STAT signaling pathway);04917(Prolactin signaling pathway);04917(Prolactin signaling pathway)	K04698	NA	suppressor of cytokine signaling 5 [Source:HGNC Symbol;Acc:HGNC:16852]	0.341387	3.42854	0.0995722	-3.32811	6.13046e-06	0.00135515	down	yes
MSTRG.23756	TUBB	ENST00000327892;ENST00000396389;ENST00000396384;ENST00000330914	GO:0005634(nucleus);GO:0005737(cytoplasm);GO:0005525(GTP binding);GO:0000166(nucleotide binding);GO:0003924(GTPase activity);GO:0015630(microtubule cytoskeleton);GO:0005856(cytoskeleton);GO:0005515(protein binding);GO:0005200(structural constituent of cytoskeleton);GO:0005874(microtubule);GO:0005576(extracellular region);GO:0007017(microtubule-based process);GO:0070062(extracellular exosome);GO:0…	04145(Phagosome);04540(Gap junction);05130(Pathogenic Escherichia coli infection);05130(Pathogenic Escherichia coli infection)	K07375	NA	tubulin beta class I [Source:HGNC Symbol;Acc:HGNC:20778]	55.4499	6.33669	8.75061	3.12938	6.43683e-06	0.00140486	up	yes
MSTRG.13983	S1PR5	ENST00000590601;ENST00000333430	GO:0016020(membrane);GO:0016021(integral component of membrane);GO:0004930(G-protein coupled receptor activity);GO:0007186(G-protein coupled receptor signaling pathway);GO:0005886(plasma membrane);GO:0004871(signal transducer activity);GO:0007165(signal transduction);GO:0038036(sphingosine-1-phosphate receptor activity);GO:0003376(sphingosine-1-phosphate signaling pathway);GO:0045664(regulation o…	04071(Sphingolipid signaling pathway);04080(Neuroactive ligand-receptor interaction);04080(Neuroactive ligand-receptor interaction)	K04295	NA	sphingosine-1-phosphate receptor 5 [Source:HGNC Symbol;Acc:HGNC:14299]	1.4356	13.9951	0.102579	-3.28519	6.95233e-06	0.0014984	down	yes
MSTRG.19285	JAGN1	ENST00000489724;ENST00000307768	GO:0006810(transport);GO:0016020(membrane);GO:0016021(integral component of membrane);GO:0015031(protein transport);GO:0005783(endoplasmic reticulum);GO:0005789(endoplasmic reticulum membrane);GO:0005515(protein binding);GO:0002376(immune system process);GO:0016192(vesicle-mediated transport);GO:0006887(exocytosis);GO:0007029(endoplasmic reticulum organization);GO:0038158(granulocyte colony-stimu…	NA	NA	NA	jagunal homolog 1 [Source:HGNC Symbol;Acc:HGNC:26926]	0.384194	3.82361	0.100479	-3.31503	9.53159e-06	0.00200419	down	yes
MSTRG.15018	FPR2	ENST00000340023;ENST00000600258;ENST00000598776;ENST00000600722;ENST00000599326;ENST00000598953	GO:0016020(membrane);GO:0016021(integral component of membrane);GO:0004930(G-protein coupled receptor activity);GO:0007186(G-protein coupled receptor signaling pathway);GO:0004982(N-formyl peptide receptor activity);GO:0005886(plasma membrane);GO:0004871(signal transducer activity);GO:0007165(signal transduction);GO:0006935(chemotaxis);GO:0060326(cell chemotaxis);GO:0005887(integral component of …	04080(Neuroactive ligand-receptor interaction);05150(Staphylococcus aureus infection);05150(Staphylococcus aureus infection)	K04173	NA	formyl peptide receptor 2 [Source:HGNC Symbol;Acc:HGNC:3827]	9.66106	1.17553	8.21847	3.03887	1.18212e-05	0.00242644	up	yes
MSTRG.1383	BX679664.3	ENST00000414070	NA	NA	NA	NA		5.86518	53.2192	0.110208	-3.1817	1.3055e-05	0.00255789	down	yes
MSTRG.21377	ANXA3	ENST00000264908;ENST00000503776;ENST00000510502;ENST00000505805;ENST00000503570;ENST00000514171;ENST00000512884;ENST00000508214	GO:0005737(cytoplasm);GO:0016020(membrane);GO:0005829(cytosol);GO:0005509(calcium ion binding);GO:0005886(plasma membrane);GO:0043086(negative regulation of catalytic activity);GO:0004859(phospholipase inhibitor activity);GO:0005544(calcium-dependent phospholipid binding);GO:0042742(defense response to bacterium);GO:0070062(extracellular exosome);GO:0030670(phagocytic vesicle membrane);GO:0042581…	NA	NA	NA	annexin A3 [Source:HGNC Symbol;Acc:HGNC:541]	7.26691	0.905729	8.02328	3.00419	1.40269e-05	0.00268724	up	yes
MSTRG.15373	RHOB	ENST00000272233	GO:0010595(positive regulation of endothelial cell migration);GO:0030336(negative regulation of cell migration);GO:0030334(regulation of cell migration);GO:0061154(endothelial tube morphogenesis);GO:0006810(transport);GO:0005634(nucleus);GO:0016020(membrane);GO:0015031(protein transport);GO:0005525(GTP binding);GO:0007264(small GTPase mediated signal transduction);GO:0000166(nucleotide binding);G…	NA	NA	NA	ras homolog family member B [Source:HGNC Symbol;Acc:HGNC:668]	5.0112	44.3745	0.11293	-3.1465	1.43334e-05	0.00271579	down	yes
MSTRG.14010	TIMM29	ENST00000270502;ENST00000593162	GO:0006810(transport);GO:0016020(membrane);GO:0016021(integral component of membrane);GO:0015031(protein transport);GO:0005743(mitochondrial inner membrane);GO:0005739(mitochondrion);GO:0005515(protein binding);GO:0005758(mitochondrial intermembrane space);GO:0042721(mitochondrial inner membrane protein insertion complex);GO:0042721(mitochondrial inner membrane protein insertion complex)	NA	NA	NA	translocase of inner mitochondrial membrane 29 [Source:HGNC Symbol;Acc:HGNC:25152]	3.03409	0.36105	8.40351	3.07099	1.75785e-05	0.00322435	up	yes
MSTRG.21101	SMIM20	ENST00000614775;ENST00000522137;ENST00000515764;ENST00000506197	GO:0016020(membrane);GO:0016021(integral component of membrane);GO:0005743(mitochondrial inner membrane);GO:0005739(mitochondrion);GO:0005515(protein binding);GO:0033617(mitochondrial respiratory chain complex IV assembly);GO:0033617(mitochondrial respiratory chain complex IV assembly)	NA	NA	NA	small integral membrane protein 20 [Source:HGNC Symbol;Acc:HGNC:37260]	3.48624	0.410783	8.48682	3.08522	1.80572e-05	0.00327729	up	yes
ENSG00000157554	ERG	ENST00000398905;ENST00000473107;ENST00000442448;ENST00000481609;ENST00000492833;ENST00000288319;ENST00000485493;ENST00000468474	GO:0005634(nucleus);GO:0006355(regulation of transcription, DNA-templated);GO:0003677(DNA binding);GO:0003700(transcription factor activity, sequence-specific DNA binding);GO:0043565(sequence-specific DNA binding);GO:0005737(cytoplasm);GO:0006366(transcription from RNA polymerase II promoter);GO:0006351(transcription, DNA-templated);GO:0030529(intracellular ribonucleoprotein complex);GO:0005515(p…	05202(Transcriptional misregulation in cancers);05215(Prostate cancer);05215(Prostate cancer)	K09435	NA	ERG, ETS transcription factor [Source:HGNC Symbol;Acc:HGNC:3446]	1.05544	0.127672	8.26683	3.04734	1.94847e-05	0.00349953	up	yes
MSTRG.10259	SOCS1	ENST00000332029	GO:0005634(nucleus);GO:0005737(cytoplasm);GO:0005654(nucleoplasm);GO:0016567(protein ubiquitination);GO:0035556(intracellular signal transduction);GO:0005515(protein binding);GO:0031410(cytoplasmic vesicle);GO:0000932(P-body);GO:0046426(negative regulation of JAK-STAT cascade);GO:0005829(cytosol);GO:0019901(protein kinase binding);GO:0040008(regulation of growth);GO:0019221(cytokine-mediated sign…	04120(Ubiquitin mediated proteolysis);04630(Jak-STAT signaling pathway);04910(Insulin signaling pathway);04917(Prolactin signaling pathway);04380(Osteoclast differentiation);05206(MicroRNAs in cancer);04930(Type II diabetes mellitus);05145(Toxoplasmosis)	K04694	NA	suppressor of cytokine signaling 1 [Source:HGNC Symbol;Acc:HGNC:19383]	1.08973	9.38798	0.116077	-3.10684	2.22557e-05	0.00395601	down	yes
MSTRG.8005	CTSG	ENST00000216336;ENST00000552252	GO:0005615(extracellular space);GO:0005634(nucleus);GO:0016787(hydrolase activity);GO:0005886(plasma membrane);GO:0005515(protein binding);GO:0008233(peptidase activity);GO:0006508(proteolysis);GO:0004252(serine-type endopeptidase activity);GO:0008236(serine-type peptidase activity);GO:0005576(extracellular region);GO:0042742(defense response to bacterium);GO:0070062(extracellular exosome);GO:005…	04080(Neuroactive ligand-receptor interaction);04142(Lysosome);04614(Renin-angiotensin system);05322(Systemic lupus erythematosus);05146(Amoebiasis);05146(Amoebiasis)	K01319	EC:3.4.21.20	cathepsin G [Source:HGNC Symbol;Acc:HGNC:2532]	10.1438	1.32372	7.66311	2.93793	2.42717e-05	0.0042272	up	yes
MSTRG.23660	HIST1H3E	ENST00000634733	GO:0005634(nucleus);GO:0016020(membrane);GO:0003677(DNA binding);GO:0046982(protein heterodimerization activity);GO:0006334(nucleosome assembly);GO:0000786(nucleosome);GO:0005694(chromosome);GO:0005515(protein binding);GO:0005576(extracellular region);GO:0005654(nucleoplasm);GO:0045296(cadherin binding);GO:0070062(extracellular exosome);GO:0044267(cellular protein metabolic process);GO:1902036(re…	05202(Transcriptional misregulation in cancers);05322(Systemic lupus erythematosus);05034(Alcoholism)	NA	NA	histone cluster 1 H3 family member e [Source:HGNC Symbol;Acc:HGNC:4769]	2.50739	20.6221	0.121587	-3.03994	2.65539e-05	0.00457842	down	yes
ENSG00000179833	SERTAD2	ENST00000313349	GO:0005634(nucleus);GO:0005737(cytoplasm);GO:0005829(cytosol);GO:0005654(nucleoplasm);GO:0006351(transcription, DNA-templated);GO:0006355(regulation of transcription, DNA-templated);GO:0030308(negative regulation of cell growth);GO:0003713(transcription coactivator activity);GO:0045893(positive regulation of transcription, DNA-templated)	NA	NA	NA	SERTA domain containing 2 [Source:HGNC Symbol;Acc:HGNC:30784]	0.851404	0.111185	7.65753	2.93688	3.07669e-05	0.00516342	up	yes
MSTRG.28818	TLR8	ENST00000218032	GO:0003723(RNA binding);GO:0016020(membrane);GO:0016021(integral component of membrane);GO:0003677(DNA binding);GO:0007165(signal transduction);GO:0003727(single-stranded RNA binding);GO:0006954(inflammatory response);GO:0003725(double-stranded RNA binding);GO:0051607(defense response to virus);GO:0002376(immune system process);GO:0002755(MyD88-dependent toll-like receptor signaling pathway);GO:0…	04620(Toll-like receptor signaling pathway)	K10170	NA	toll like receptor 8 [Source:HGNC Symbol;Acc:HGNC:15632]	1.78872	0.242045	7.39001	2.88558	3.11446e-05	0.00516342	up	yes
MSTRG.1015	JUN	ENST00000371222	GO:0045944(positive regulation of transcription from RNA polymerase II promoter);GO:0007179(transforming growth factor beta receptor signaling pathway);GO:0003723(RNA binding);GO:0005634(nucleus);GO:0005654(nucleoplasm);GO:0006355(regulation of transcription, DNA-templated);GO:0006351(transcription, DNA-templated);GO:0003677(DNA binding);GO:0003700(transcription factor activity, sequence-specific…	04010(MAPK signaling pathway);04012(ErbB signaling pathway);04310(Wnt signaling pathway);04668(TNF signaling pathway);04024(cAMP signaling pathway);04137(Mitophagy - animal);04210(Apoptosis);04510(Focal adhesion);04530(Tight junction);04620(Toll-like receptor signaling pathway);04621(NOD-like receptor signaling pathway);04660(T cell receptor signaling pathway);04658(Th1 and Th2 cell differentiati…	K04448	NA	Jun proto-oncogene, AP-1 transcription factor subunit [Source:HGNC Symbol;Acc:HGNC:6204]	45.8632	365.864	0.125356	-2.9959	3.23066e-05	0.00528094	down	yes
ENSG00000159917	ZNF235	ENST00000291182;ENST00000589799;ENST00000587921;ENST00000591609;ENST00000589248;ENST00000592844	GO:0003676(nucleic acid binding);GO:0006355(regulation of transcription, DNA-templated);GO:0005622(intracellular);GO:0005634(nucleus);GO:0046872(metal ion binding);GO:0006351(transcription, DNA-templated);GO:0003677(DNA binding);GO:0003700(transcription factor activity, sequence-specific DNA binding);GO:0045892(negative regulation of transcription, DNA-templated);GO:0045892(negative regulation of…	NA	NA	NA	zinc finger protein 235 [Source:HGNC Symbol;Acc:HGNC:12866]	1.44594	0.193124	7.4871	2.90441	3.2466e-05	0.00528094	up	yes
MSTRG.2435	CHI3L1	ENST00000255409;ENST00000473185;ENST00000404436;ENST00000478742;ENST00000472064	GO:0005737(cytoplasm);GO:0005615(extracellular space);GO:0030246(carbohydrate binding);GO:0005975(carbohydrate metabolic process);GO:0005783(endoplasmic reticulum);GO:0005576(extracellular region);GO:0006915(apoptotic process);GO:0005578(proteinaceous extracellular matrix);GO:0048471(perinuclear region of cytoplasm);GO:0008061(chitin binding);GO:0006954(inflammatory response);GO:0007250(activatio…	NA	NA	NA	chitinase 3 like 1 [Source:HGNC Symbol;Acc:HGNC:1932]	6.80234	0.947094	7.18233	2.84445	3.50767e-05	0.00543321	up	yes
MSTRG.12840	CD300E	ENST00000392619;ENST00000412268	GO:0016020(membrane);GO:0016021(integral component of membrane);GO:0005886(plasma membrane);GO:0002376(immune system process);GO:0050776(regulation of immune response);GO:0070062(extracellular exosome);GO:0045087(innate immune response);GO:0045087(innate immune response)	NA	NA	NA	CD300e molecule [Source:HGNC Symbol;Acc:HGNC:28874]	55.6397	7.86614	7.07332	2.82239	3.54817e-05	0.00543321	up	yes
MSTRG.3420	EIF4EBP2	ENST00000373218	GO:0005622(intracellular);GO:0003743(translation initiation factor activity);GO:0006413(translational initiation);GO:0008190(eukaryotic initiation factor 4E binding);GO:0030371(translation repressor activity);GO:0007613(memory);GO:0008286(insulin receptor signaling pathway);GO:0019933(cAMP-mediated signaling);GO:0031929(TOR signaling);GO:0035176(social behavior);GO:0045947(negative regulation of …	03013(RNA transport);04213(Longevity regulating pathway - multiple species)	K18644	NA	eukaryotic translation initiation factor 4E binding protein 2 [Source:HGNC Symbol;Acc:HGNC:3289]	2.16691	16.7753	0.129173	-2.95262	4.15662e-05	0.00621218	down	yes
MSTRG.23675	HIST1H4H	ENST00000634956;ENST00000634560	GO:0005634(nucleus);GO:0003723(RNA binding);GO:0016020(membrane);GO:0003677(DNA binding);GO:0046982(protein heterodimerization activity);GO:0006334(nucleosome assembly);GO:0000786(nucleosome);GO:0005694(chromosome);GO:0005515(protein binding);GO:0006352(DNA-templated transcription, initiation);GO:0005576(extracellular region);GO:0005654(nucleoplasm);GO:0070062(extracellular exosome);GO:0044267(ce…	05203(Viral carcinogenesis);05322(Systemic lupus erythematosus);05034(Alcoholism);05034(Alcoholism)	NA	NA	histone cluster 1 H4 family member h [Source:HGNC Symbol;Acc:HGNC:4788]	15.8245	2.26496	6.98664	2.8046	4.19035e-05	0.00621218	up	yes
MSTRG.26228	ATP6V1F	ENST00000249289;ENST00000492758	GO:0006810(transport);GO:0016020(membrane);GO:0006811(ion transport);GO:0015991(ATP hydrolysis coupled proton transport);GO:0015992(proton transport);GO:0046961(proton-transporting ATPase activity, rotational mechanism);GO:0033180(proton-transporting V-type ATPase, V1 domain);GO:0034220(ion transmembrane transport);GO:0005515(protein binding);GO:0005829(cytosol);GO:0070062(extracellular exosome);…	00190(Oxidative phosphorylation);04150(mTOR signaling pathway);04145(Phagosome);04966(Collecting duct acid secretion);04721(Synaptic vesicle cycle);05323(Rheumatoid arthritis);05110(Vibrio cholerae infection);05120(Epithelial cell signaling in Helicobacter pylori infection);05120(Epithelial cell signaling in Helicobacter pylori infection)	K02151	NA	ATPase H+ transporting V1 subunit F [Source:HGNC Symbol;Acc:HGNC:16832]	13.0238	1.82152	7.14995	2.83793	4.44879e-05	0.0065005	up	yes
MSTRG.15662	ZFP36L2	ENST00000282388	GO:0003723(RNA binding);GO:0005634(nucleus);GO:0005737(cytoplasm);GO:0046872(metal ion binding);GO:0003677(DNA binding);GO:0030529(intracellular ribonucleoprotein complex);GO:0007275(multicellular organism development);GO:0006355(regulation of transcription, DNA-templated);GO:0005515(protein binding);GO:0061158(3'-UTR-mediated mRNA destabilization);GO:1900153(positive regulation of nuclear-transc…	04218(Cellular senescence)	K18753	NA	ZFP36 ring finger protein like 2 [Source:HGNC Symbol;Acc:HGNC:1108]	1.45128	11.0543	0.131286	-2.92921	4.77231e-05	0.00680034	down	yes
MSTRG.1851	S100A12	ENST00000368737	GO:0005634(nucleus);GO:0005737(cytoplasm);GO:0016020(membrane);GO:0046872(metal ion binding);GO:0005509(calcium ion binding);GO:0005829(cytosol);GO:0008270(zinc ion binding);GO:0005886(plasma membrane);GO:0005856(cytoskeleton);GO:0005576(extracellular region);GO:0002376(immune system process);GO:0045087(innate immune response);GO:0006954(inflammatory response);GO:0042742(defense response to bacte…	NA	NA	NA	S100 calcium binding protein A12 [Source:HGNC Symbol;Acc:HGNC:10489]	261.854	38.4775	6.80538	2.76667	4.82664e-05	0.00682138	up	yes
MSTRG.23129	SLC26A2	ENST00000286298;ENST00000433184	GO:0006810(transport);GO:0016020(membrane);GO:0016021(integral component of membrane);GO:0055085(transmembrane transport);GO:0006811(ion transport);GO:0005886(plasma membrane);GO:0008271(secondary active sulfate transmembrane transporter activity);GO:0015116(sulfate transmembrane transporter activity);GO:0008272(sulfate transport);GO:0001503(ossification);GO:0005887(integral component of plasma m…	NA	NA	NA	solute carrier family 26 member 2 [Source:HGNC Symbol;Acc:HGNC:10994]	2.61518	0.379366	6.89356	2.78525	4.87975e-05	0.00684037	up	yes
MSTRG.5182	DDIAS;AP000893.1	ENST00000533655;ENST00000532764;ENST00000474462;ENST00000329143;ENST00000533750;ENST00000532277;ENST00000528262;ENST00000528189;ENST00000532589	GO:0005634(nucleus);GO:0005737(cytoplasm);GO:0007049(cell cycle);GO:0006915(apoptotic process);GO:0007050(cell cycle arrest);GO:0007050(cell cycle arrest)	NA	NA	NA	DNA damage induced apoptosis suppressor [Source:HGNC Symbol;Acc:HGNC:26351]	0.991338	0.134341	7.37926	2.88348	5.80654e-05	0.00788317	up	yes
MSTRG.5475	CXCR5	ENST00000292174	GO:0016020(membrane);GO:0016021(integral component of membrane);GO:0004930(G-protein coupled receptor activity);GO:0007186(G-protein coupled receptor signaling pathway);GO:0005886(plasma membrane);GO:0005515(protein binding);GO:0004871(signal transducer activity);GO:0007165(signal transduction);GO:0006955(immune response);GO:0006935(chemotaxis);GO:0070098(chemokine-mediated signaling pathway);GO:…	04060(Cytokine-cytokine receptor interaction);04062(Chemokine signaling pathway)	K04190	NA	C-X-C motif chemokine receptor 5 [Source:HGNC Symbol;Acc:HGNC:1060]	0.42504	3.22969	0.131604	-2.92573	5.98567e-05	0.00806288	down	yes
MSTRG.19705	CAMP	ENST00000296435	GO:0005576(extracellular region);GO:0042742(defense response to bacterium);GO:0006952(defense response);GO:0001934(positive regulation of protein phosphorylation);GO:0008284(positive regulation of cell proliferation);GO:0044130(negative regulation of growth of symbiont in host);GO:0044140(negative regulation of growth of symbiont on or near host surface);GO:0045087(innate immune response);GO:0045…	04621(NOD-like receptor signaling pathway);04970(Salivary secretion);05152(Tuberculosis)	K13916	NA	cathelicidin antimicrobial peptide [Source:HGNC Symbol;Acc:HGNC:1472]	58.5344	8.80572	6.64732	2.73277	6.06063e-05	0.00810057	up	yes
MSTRG.1000	TCEANC2	ENST00000234827;ENST00000371331;ENST00000498272	GO:0005634(nucleus);GO:0006351(transcription, DNA-templated);GO:0005515(protein binding);GO:0005515(protein binding)	NA	NA	NA	transcription elongation factor A N-terminal and central domain containing 2 [Source:HGNC Symbol;Acc:HGNC:26494]	0.145199	1.06464	0.136384	-2.87426	7.81031e-05	0.0103589	down	yes
MSTRG.17941	MMP9	ENST00000372330	GO:1904707(positive regulation of vascular smooth muscle cell proliferation);GO:0008270(zinc ion binding);GO:0046872(metal ion binding);GO:0016787(hydrolase activity);GO:0005515(protein binding);GO:0008233(peptidase activity);GO:0006508(proteolysis);GO:0005576(extracellular region);GO:0005578(proteinaceous extracellular matrix);GO:0005615(extracellular space);GO:0004222(metalloendopeptidase activ…	04668(TNF signaling pathway);04657(IL-17 signaling pathway);04670(Leukocyte transendothelial migration);04915(Estrogen signaling pathway);04926(Relaxin signaling pathway);05200(Pathways in cancer);05202(Transcriptional misregulation in cancers);05206(MicroRNAs in cancer);05205(Proteoglycans in cancer);05219(Bladder cancer);05215(Prostate cancer);05418(Fluid shear stress and atherosclerosis);05161…	K01403	EC:3.4.24.35	matrix metallopeptidase 9 [Source:HGNC Symbol;Acc:HGNC:7176]	14.7069	2.28545	6.43502	2.68594	7.91153e-05	0.0103816	up	yes
MSTRG.15218	ZNF134	ENST00000396161;ENST00000597975;ENST00000600344;ENST00000600883	GO:0003676(nucleic acid binding);GO:0005634(nucleus);GO:0046872(metal ion binding);GO:0006351(transcription, DNA-templated);GO:0006355(regulation of transcription, DNA-templated);GO:0003677(DNA binding);GO:0003700(transcription factor activity, sequence-specific DNA binding);GO:0003700(transcription factor activity, sequence-specific DNA binding)	NA	NA	NA	zinc finger protein 134 [Source:HGNC Symbol;Acc:HGNC:12918]	3.21283	0.49188	6.53173	2.70746	7.94785e-05	0.0103816	up	yes
MSTRG.21009	S100P	ENST00000296370;ENST00000513778	GO:0005737(cytoplasm);GO:0005634(nucleus);GO:0016020(membrane);GO:0046872(metal ion binding);GO:0005509(calcium ion binding);GO:0005886(plasma membrane);GO:0042995(cell projection);GO:0005515(protein binding);GO:0016604(nuclear body);GO:0005576(extracellular region);GO:0046914(transition metal ion binding);GO:0045296(cadherin binding);GO:0070062(extracellular exosome);GO:0043312(neutrophil degran…	NA	NA	NA	S100 calcium binding protein P [Source:HGNC Symbol;Acc:HGNC:10504]	9.398	1.4541	6.4631	2.69223	8.97726e-05	0.011638	up	yes
MSTRG.6844	CHST11	ENST00000549260;ENST00000303694;ENST00000549016;ENST00000546689;ENST00000547956;ENST00000550711	GO:0016021(integral component of membrane);GO:0016740(transferase activity);GO:0005794(Golgi apparatus);GO:0000139(Golgi membrane);GO:0008146(sulfotransferase activity);GO:0005975(carbohydrate metabolic process);GO:0016051(carbohydrate biosynthetic process);GO:0016020(membrane);GO:0030206(chondroitin sulfate biosynthetic process);GO:0001537(N-acetylgalactosamine 4-O-sulfotransferase activity);GO:…	00532(Glycosaminoglycan biosynthesis - chondroitin sulfate / dermatan sulfate);00532(Glycosaminoglycan biosynthesis - chondroitin sulfate / dermatan sulfate)	K01017	EC:2.8.2.5	carbohydrate sulfotransferase 11 [Source:HGNC Symbol;Acc:HGNC:17422]	2.11413	14.775	0.143088	-2.80502	9.38028e-05	0.0120698	down	yes
MSTRG.25235	ARL4A	ENST00000439721;ENST00000404894;ENST00000356797;ENST00000396663;ENST00000396664	GO:0005634(nucleus);GO:0005737(cytoplasm);GO:0016020(membrane);GO:0005525(GTP binding);GO:0007264(small GTPase mediated signal transduction);GO:0000166(nucleotide binding);GO:0005829(cytosol);GO:0005654(nucleoplasm);GO:0005622(intracellular);GO:0005886(plasma membrane);GO:0005515(protein binding);GO:0005730(nucleolus);GO:0050873(brown fat cell differentiation);GO:0050873(brown fat cell differenti…	NA	NA	NA	ADP ribosylation factor like GTPase 4A [Source:HGNC Symbol;Acc:HGNC:695]	0.352258	2.5246	0.139531	-2.84135	0.000104527	0.0131807	down	yes
MSTRG.11763	ALKBH5	ENST00000399138;ENST00000490106;ENST00000541285	GO:0003723(RNA binding);GO:0006397(mRNA processing);GO:0005634(nucleus);GO:0016607(nuclear speck);GO:0005794(Golgi apparatus);GO:0046872(metal ion binding);GO:0005829(cytosol);GO:0005654(nucleoplasm);GO:0016491(oxidoreductase activity);GO:0055114(oxidation-reduction process);GO:0030154(cell differentiation);GO:0051213(dioxygenase activity);GO:0006406(mRNA export from nucleus);GO:0007283(spermatog…	NA	NA	NA	alkB homolog 5, RNA demethylase [Source:HGNC Symbol;Acc:HGNC:25996]	4.30783	29.1169	0.14795	-2.75682	0.000118789	0.0146298	down	yes
MSTRG.16616	RBM43	ENST00000331426;ENST00000409092	GO:0003676(nucleic acid binding);GO:0003723(RNA binding);GO:0003723(RNA binding)	NA	NA	NA	RNA binding motif protein 43 [Source:HGNC Symbol;Acc:HGNC:24790]	0.411495	2.83984	0.144901	-2.78686	0.000122459	0.0149748	down	yes
MSTRG.14043	ZNF700;AC008770.3;ZNF763	ENST00000254321;ENST00000482090;ENST00000591441;ENST00000622593;ENST00000590798;ENST00000481745;ENST00000592625;ENST00000591944;ENST00000358987;ENST00000586354	GO:0003676(nucleic acid binding);GO:0005634(nucleus);GO:0046872(metal ion binding);GO:0006355(regulation of transcription, DNA-templated);GO:0006351(transcription, DNA-templated);GO:0003677(DNA binding);GO:0005622(intracellular);GO:0070062(extracellular exosome);GO:0005622(intracellular)	NA	NA	NA	zinc finger protein 700 [Source:HGNC Symbol;Acc:HGNC:25292];zinc finger protein 763 [Source:HGNC Symbol;Acc:HGNC:27614]	3.26967	0.539427	6.06137	2.59964	0.000132564	0.0158727	up	yes
MSTRG.10647	QPRT;SPN	ENST00000564967;ENST00000360121;ENST00000395384;ENST00000395389	GO:0016740(transferase activity);GO:0003824(catalytic activity);GO:0016757(transferase activity, transferring glycosyl groups);GO:0042803(protein homodimerization activity);GO:0009435(NAD biosynthetic process);GO:0019363(pyridine nucleotide biosynthetic process);GO:0004514(nicotinate-nucleotide diphosphorylase (carboxylating) activity);GO:0005737(cytoplasm);GO:0016763(transferase activity, transf…	00760(Nicotinate and nicotinamide metabolism);04514(Cell adhesion molecules (CAMs));05169(Epstein-Barr virus infection);05169(Epstein-Barr virus infection)	K06477;K00767	EC:2.4.2.19	quinolinate phosphoribosyltransferase [Source:HGNC Symbol;Acc:HGNC:9755];sialophorin [Source:HGNC Symbol;Acc:HGNC:11249]	0.228538	1.54897	0.147542	-2.7608	0.000134707	0.0160181	down	yes
MSTRG.24962	GTF2H5	ENST00000607778	GO:0005634(nucleus);GO:0006355(regulation of transcription, DNA-templated);GO:0006351(transcription, DNA-templated);GO:0005515(protein binding);GO:0006281(DNA repair);GO:0006974(cellular response to DNA damage stimulus);GO:0006289(nucleotide-excision repair);GO:0000439(core TFIIH complex);GO:0005654(nucleoplasm);GO:0006366(transcription from RNA polymerase II promoter);GO:0006368(transcription el…	03022(Basal transcription factors);03420(Nucleotide excision repair)	K10845	NA	general transcription factor IIH subunit 5 [Source:HGNC Symbol;Acc:HGNC:21157]	0.098199	0.688956	0.142533	-2.81063	0.000136287	0.0160943	down	yes
MSTRG.17518	AP5S1	ENST00000615891;ENST00000379567;ENST00000379573;ENST00000246041;ENST00000455742	GO:0000724(double-strand break repair via homologous recombination);GO:0016197(endosomal transport);GO:0030119(AP-type membrane coat adaptor complex);GO:0006810(transport);GO:0005737(cytoplasm);GO:0016020(membrane);GO:0015031(protein transport);GO:0005829(cytosol);GO:0005654(nucleoplasm);GO:0005765(lysosomal membrane);GO:0005886(plasma membrane);GO:0006281(DNA repair);GO:0006974(cellular response…	NA	NA	NA	adaptor related protein complex 5 sigma 1 subunit [Source:HGNC Symbol;Acc:HGNC:15875]	1.49899	0.243278	6.16162	2.62331	0.000139232	0.0162205	up	yes
MSTRG.29296	CYSLTR1	ENST00000373304;ENST00000493254	GO:0016020(membrane);GO:0016021(integral component of membrane);GO:0004930(G-protein coupled receptor activity);GO:0007186(G-protein coupled receptor signaling pathway);GO:0005886(plasma membrane);GO:0005515(protein binding);GO:0004871(signal transducer activity);GO:0007165(signal transduction);GO:0005887(integral component of plasma membrane);GO:0004974(leukotriene receptor activity);GO:0061737(…	04020(Calcium signaling pathway);04080(Neuroactive ligand-receptor interaction);04080(Neuroactive ligand-receptor interaction)	K04322	NA	cysteinyl leukotriene receptor 1 [Source:HGNC Symbol;Acc:HGNC:17451]	0.456909	3.01569	0.151511	-2.72251	0.00015753	0.0177525	down	yes
MSTRG.10526	DCTN5	ENST00000300087;ENST00000568589;ENST00000563614;ENST00000566298;ENST00000563188;ENST00000563998;ENST00000568272	GO:0005737(cytoplasm);GO:0005654(nucleoplasm);GO:0031965(nuclear membrane);GO:0005694(chromosome);GO:0005856(cytoskeleton);GO:0005515(protein binding);GO:0005813(centrosome);GO:0000775(chromosome, centromeric region);GO:0000776(kinetochore);GO:0000777(condensed chromosome kinetochore);GO:0005829(cytosol);GO:0019886(antigen processing and presentation of exogenous peptide antigen via MHC class II)…	04962(Vasopressin-regulated water reabsorption);04962(Vasopressin-regulated water reabsorption)	K10427	NA	dynactin subunit 5 [Source:HGNC Symbol;Acc:HGNC:24594]	3.96882	0.677128	5.86125	2.55121	0.000159152	0.0178188	up	yes
MSTRG.26497	LRRC61	ENST00000493307;ENST00000471872;ENST00000359623;ENST00000463441	NA	NA	NA	NA	leucine rich repeat containing 61 [Source:HGNC Symbol;Acc:HGNC:21704]	1.45338	0.243525	5.96808	2.57727	0.00016298	0.0180134	up	yes
MSTRG.665	SMIM12	ENST00000446026;ENST00000426886;ENST00000423898;ENST00000417239;ENST00000456842;ENST00000521580	GO:0016020(membrane);GO:0016021(integral component of membrane);GO:0016021(integral component of membrane)	NA	NA	NA	small integral membrane protein 12 [Source:HGNC Symbol;Acc:HGNC:25154]	0.303997	2.01333	0.150992	-2.72746	0.000166532	0.0182889	down	yes
ENSG00000144843	ADPRH	ENST00000357003;ENST00000478399;ENST00000478927;ENST00000471850;ENST00000465513	GO:0000287(magnesium ion binding);GO:0016787(hydrolase activity);GO:0005515(protein binding);GO:0005622(intracellular);GO:0006464(cellular protein modification process);GO:0030955(potassium ion binding);GO:0003875(ADP-ribosylarginine hydrolase activity);GO:0051725(protein de-ADP-ribosylation);GO:0051725(protein de-ADP-ribosylation)	NA	NA	NA	ADP-ribosylarginine hydrolase [Source:HGNC Symbol;Acc:HGNC:269]	3.03028	0.513431	5.90202	2.56121	0.000175758	0.0191798	up	yes
MSTRG.23538	CD83	ENST00000379153;ENST00000612003	GO:0016020(membrane);GO:0016021(integral component of membrane);GO:0005887(integral component of plasma membrane);GO:0005515(protein binding);GO:0005886(plasma membrane);GO:0007165(signal transduction);GO:0006952(defense response);GO:0006959(humoral immune response);GO:0001817(regulation of cytokine production);GO:0014070(response to organic cyclic compound);GO:0032713(negative regulation of inte…	NA	NA	NA	CD83 molecule [Source:HGNC Symbol;Acc:HGNC:1703]	5.62277	35.7351	0.157346	-2.66799	0.000185154	0.0199844	down	yes
MSTRG.4750	WDR74	ENST00000311713;ENST00000278856;ENST00000542347;ENST00000544831;ENST00000538098;ENST00000540620;ENST00000543688;ENST00000538277;ENST00000525239;ENST00000544953;ENST00000529106;ENST00000453708;ENST00000545112;ENST00000538150;ENST00000525752;ENST00000541930	GO:0005634(nucleus);GO:0005730(nucleolus);GO:0005515(protein binding);GO:0030687(preribosome, large subunit precursor);GO:0003674(molecular_function);GO:0008150(biological_process);GO:0042273(ribosomal large subunit biogenesis);GO:0042273(ribosomal large subunit biogenesis)	NA	NA	NA	WD repeat domain 74 [Source:HGNC Symbol;Acc:HGNC:25529]	35.5756	6.22553	5.71447	2.51462	0.000185448	0.0199844	up	yes
MSTRG.27152	CA1	ENST00000523022;ENST00000523712;ENST00000520093;ENST00000542576;ENST00000520990;ENST00000523953;ENST00000521679;ENST00000517618;ENST00000522814;ENST00000520692;ENST00000517590;ENST00000521846;ENST00000517429;ENST00000518341;ENST00000519129;ENST00000431316;ENST00000518233;ENST00000522662	GO:0005737(cytoplasm);GO:0008270(zinc ion binding);GO:0046872(metal ion binding);GO:0016829(lyase activity);GO:0006730(one-carbon metabolic process);GO:0005515(protein binding);GO:0004089(carbonate dehydratase activity);GO:0005829(cytosol);GO:0070062(extracellular exosome);GO:0035722(interleukin-12-mediated signaling pathway);GO:0015701(bicarbonate transport);GO:0004064(arylesterase activity);GO:…	00910(Nitrogen metabolism);00910(Nitrogen metabolism)	K01672	EC:4.2.1.1	carbonic anhydrase 1 [Source:HGNC Symbol;Acc:HGNC:1368]	9.02978	1.56688	5.7629	2.5268	0.000191216	0.0204779	up	yes
MSTRG.25796	FGL2	ENST00000248598;ENST00000637771	GO:0005576(extracellular region);GO:0006508(proteolysis);GO:0008233(peptidase activity);GO:0070062(extracellular exosome);GO:0043312(neutrophil degranulation);GO:1904813(ficolin-1-rich granule lumen);GO:0005577(fibrinogen complex);GO:0005577(fibrinogen complex)	NA	NA	NA	fibrinogen like 2 [Source:HGNC Symbol;Acc:HGNC:3696]	5.67862	35.8134	0.158561	-2.65689	0.000197453	0.0209657	down	yes
MSTRG.28546	LCN2	ENST00000470902;ENST00000277480;ENST00000373017;ENST00000488391;ENST00000372998;ENST00000494317;ENST00000487719	GO:0006810(transport);GO:0005215(transporter activity);GO:0006811(ion transport);GO:0005576(extracellular region);GO:0006915(apoptotic process);GO:0005615(extracellular space);GO:0036094(small molecule binding);GO:0002376(immune system process);GO:0045087(innate immune response);GO:0005506(iron ion binding);GO:0070062(extracellular exosome);GO:0043312(neutrophil degranulation);GO:0019730(antimicr…	04657(IL-17 signaling pathway);04657(IL-17 signaling pathway)	K21129	NA	lipocalin 2 [Source:HGNC Symbol;Acc:HGNC:6526]	56.1671	9.95534	5.6419	2.49618	0.000203794	0.0214257	up	yes
MSTRG.19962	ARL6IP5	ENST00000273258;ENST00000470936;ENST00000484921;ENST00000485444	GO:0005737(cytoplasm);GO:0016020(membrane);GO:0016021(integral component of membrane);GO:0005783(endoplasmic reticulum);GO:0005789(endoplasmic reticulum membrane);GO:0005886(plasma membrane);GO:0005856(cytoskeleton);GO:0005515(protein binding);GO:0002037(negative regulation of L-glutamate transport);GO:0015813(L-glutamate transport);GO:0003674(molecular_function);GO:0070062(extracellular exosome)…	NA	NA	NA	ADP ribosylation factor like GTPase 6 interacting protein 5 [Source:HGNC Symbol;Acc:HGNC:16937]	8.16418	51.1687	0.159554	-2.64788	0.00020871	0.021807	down	yes
MSTRG.17832	TLDC2	ENST00000217320;ENST00000602922	NA	NA	NA	NA	TBC/LysM-associated domain containing 2 [Source:HGNC Symbol;Acc:HGNC:16112]	0.416777	2.71699	0.153397	-2.70466	0.00020995	0.021807	down	yes
MSTRG.19415	HMGB1P5	ENST00000451497	NA	NA	NA	NA	high mobility group box 1 pseudogene 5 [Source:HGNC Symbol;Acc:HGNC:4997]	0.965549	6.2675	0.154057	-2.69847	0.000218836	0.0224594	down	yes
ENSG00000154734	ADAMTS1	ENST00000284984;ENST00000517777;ENST00000492656;ENST00000451462;ENST00000464589	GO:0008270(zinc ion binding);GO:0046872(metal ion binding);GO:0005829(cytosol);GO:0016787(hydrolase activity);GO:0008233(peptidase activity);GO:0006508(proteolysis);GO:0005576(extracellular region);GO:0005578(proteinaceous extracellular matrix);GO:0004222(metalloendopeptidase activity);GO:0008237(metallopeptidase activity);GO:0008201(heparin binding);GO:0008285(negative regulation of cell prolife…	NA	NA	NA	ADAM metallopeptidase with thrombospondin type 1 motif 1 [Source:HGNC Symbol;Acc:HGNC:217]	0.111191	0.730642	0.152183	-2.71612	0.00022048	0.0224942	down	yes
MSTRG.3913	PDZD8	ENST00000334464;ENST00000482496;ENST00000489302	GO:0005622(intracellular);GO:0016020(membrane);GO:0046872(metal ion binding);GO:0035556(intracellular signal transduction);GO:0007010(cytoskeleton organization);GO:0022604(regulation of cell morphogenesis);GO:0016032(viral process);GO:0016032(viral process)	NA	NA	NA	PDZ domain containing 8 [Source:HGNC Symbol;Acc:HGNC:26974]	7.2718	1.30986	5.5516	2.4729	0.000230156	0.0233433	up	yes
MSTRG.21600	TIFA	ENST00000361717;ENST00000500655	GO:0005622(intracellular);GO:0005515(protein binding);GO:0007249(I-kappaB kinase/NF-kappaB signaling);GO:0007249(I-kappaB kinase/NF-kappaB signaling)	NA	NA	NA	TRAF interacting protein with forkhead associated domain [Source:HGNC Symbol;Acc:HGNC:19075]	0.433489	2.73041	0.158763	-2.65505	0.000239645	0.0241635	down	yes
MSTRG.5536	NRGN	ENST00000412681;ENST00000284292	GO:0016301(kinase activity);GO:0016310(phosphorylation);GO:0005516(calmodulin binding);GO:0005547(phosphatidylinositol-3,4,5-trisphosphate binding);GO:0070300(phosphatidic acid binding);GO:0008306(associative learning);GO:0021537(telencephalon development);GO:1900273(positive regulation of long-term synaptic potentiation);GO:0005634(nucleus);GO:0005737(cytoplasm);GO:0012510(trans-Golgi network tr…	NA	NA	NA	neurogranin [Source:HGNC Symbol;Acc:HGNC:8000]	37.1362	6.77626	5.48035	2.45427	0.000249404	0.0250013	up	yes
MSTRG.410	C1QA	ENST00000374642;ENST00000402322	GO:0005515(protein binding);GO:0005576(extracellular region);GO:0005581(collagen trimer);GO:0006508(proteolysis);GO:0002376(immune system process);GO:0045087(innate immune response);GO:0006958(complement activation, classical pathway);GO:0010039(response to iron ion);GO:0005615(extracellular space);GO:0004252(serine-type endopeptidase activity);GO:0006956(complement activation);GO:0030449(regulat…	04610(Complement and coagulation cascades);05322(Systemic lupus erythematosus);05020(Prion diseases);05133(Pertussis);05150(Staphylococcus aureus infection);05142(Chagas disease (American trypanosomiasis));05142(Chagas disease (American trypanosomiasis))	K03986	NA	complement C1q A chain [Source:HGNC Symbol;Acc:HGNC:1241]	5.03054	0.879305	5.72104	2.51628	0.000254802	0.0253734	up	yes
MSTRG.18687	IGLV7-43	ENST00000390298	GO:0016020(membrane);GO:0005886(plasma membrane);GO:0005576(extracellular region);GO:0006508(proteolysis);GO:0006955(immune response);GO:0002376(immune system process);GO:0003823(antigen binding);GO:0002250(adaptive immune response);GO:0004252(serine-type endopeptidase activity);GO:0006898(receptor-mediated endocytosis);GO:0006956(complement activation);GO:0006958(complement activation, classical…	NA	NA	NA	immunoglobulin lambda variable 7-43 [Source:HGNC Symbol;Acc:HGNC:5929]	2.59868	16.6346	0.156221	-2.67834	0.000256059	0.0253734	down	yes
ENSG00000176422	SPRYD4	ENST00000338146	GO:0005634(nucleus);GO:0003674(molecular_function);GO:0008150(biological_process);GO:0005739(mitochondrion)	NA	NA	NA	SPRY domain containing 4 [Source:HGNC Symbol;Acc:HGNC:27468]	1.12258	0.202626	5.54014	2.46992	0.000265042	0.0261134	up	yes
MSTRG.26100	LAMB1	ENST00000472714;ENST00000393561;ENST00000222399;ENST00000439976;ENST00000393560;ENST00000470995	GO:0007155(cell adhesion);GO:0005576(extracellular region);GO:0005578(proteinaceous extracellular matrix);GO:0048471(perinuclear region of cytoplasm);GO:0005615(extracellular space);GO:0005604(basement membrane);GO:0070062(extracellular exosome);GO:0044267(cellular protein metabolic process);GO:0031012(extracellular matrix);GO:0043687(post-translational protein modification);GO:0030335(positive r…	04151(PI3K-Akt signaling pathway);04512(ECM-receptor interaction);04510(Focal adhesion);05200(Pathways in cancer);05222(Small cell lung cancer);05165(Human papillomavirus infection);05146(Amoebiasis);05145(Toxoplasmosis);05145(Toxoplasmosis)	K05636	NA	laminin subunit beta 1 [Source:HGNC Symbol;Acc:HGNC:6486]	1.09803	0.198383	5.53488	2.46855	0.000276541	0.0270916	up	yes
MSTRG.15197	ZNF543	ENST00000321545	GO:0003676(nucleic acid binding);GO:0005634(nucleus);GO:0046872(metal ion binding);GO:0006355(regulation of transcription, DNA-templated);GO:0006351(transcription, DNA-templated);GO:0003677(DNA binding);GO:0005622(intracellular);GO:0005515(protein binding);GO:0003700(transcription factor activity, sequence-specific DNA binding)	NA	NA	NA	zinc finger protein 543 [Source:HGNC Symbol;Acc:HGNC:25281]	0.342425	2.13214	0.160601	-2.63844	0.000285575	0.0278185	down	yes
MSTRG.26789	EGR3	ENST00000317216;ENST00000518773;ENST00000524088;ENST00000522910	GO:0043066(negative regulation of apoptotic process);GO:0003676(nucleic acid binding);GO:0005634(nucleus);GO:0046872(metal ion binding);GO:0006351(transcription, DNA-templated);GO:0006355(regulation of transcription, DNA-templated);GO:0003677(DNA binding);GO:0001938(positive regulation of endothelial cell proliferation);GO:0003700(transcription factor activity, sequence-specific DNA binding);GO:0…	05203(Viral carcinogenesis);05161(Hepatitis B);05161(Hepatitis B)	K12497	NA	early growth response 3 [Source:HGNC Symbol;Acc:HGNC:3240]	0.35726	2.19084	0.16307	-2.61644	0.000296041	0.0285159	down	yes
MSTRG.24493	CD24	ENST00000619133;ENST00000621311;ENST00000622315;ENST00000619869	GO:0007155(cell adhesion);GO:0007155(cell adhesion)	04640(Hematopoietic cell lineage);04640(Hematopoietic cell lineage)	K06469	NA	CD24 molecule [Source:HGNC Symbol;Acc:HGNC:1645]	22.2182	4.19282	5.2991	2.40575	0.000323462	0.0307102	up	yes
MSTRG.12973	SOCS3	ENST00000330871	GO:0005622(intracellular);GO:0043066(negative regulation of apoptotic process);GO:0016567(protein ubiquitination);GO:0035556(intracellular signal transduction);GO:0005515(protein binding);GO:0005737(cytoplasm);GO:0007259(JAK-STAT cascade);GO:0005829(cytosol);GO:0040008(regulation of growth);GO:0043687(post-translational protein modification);GO:0019221(cytokine-mediated signaling pathway);GO:0006…	04120(Ubiquitin mediated proteolysis);04630(Jak-STAT signaling pathway);04668(TNF signaling pathway);04910(Insulin signaling pathway);04920(Adipocytokine signaling pathway);04917(Prolactin signaling pathway);04380(Osteoclast differentiation);04930(Type II diabetes mellitus);04932(Non-alcoholic fatty liver disease (NAFLD));04931(Insulin resistance);05164(Influenza A);05160(Hepatitis C);05168(Herpe…	K04696	NA	suppressor of cytokine signaling 3 [Source:HGNC Symbol;Acc:HGNC:19391]	3.70858	21.814	0.170009	-2.55632	0.00033039	0.0311288	down	yes
MSTRG.14753	CEACAM1	ENST00000161559;ENST00000488639;ENST00000485605;ENST00000465051;ENST00000358394;ENST00000352591;ENST00000599389;ENST00000471298;ENST00000377806;ENST00000403136	GO:0016020(membrane);GO:0016021(integral component of membrane);GO:0007155(cell adhesion);GO:0003779(actin binding);GO:0042803(protein homodimerization activity);GO:0005886(plasma membrane);GO:0042995(cell projection);GO:0005515(protein binding);GO:0005576(extracellular region);GO:0030054(cell junction);GO:0031410(cytoplasmic vesicle);GO:0007229(integrin-mediated signaling pathway);GO:0050900(leu…	NA	NA	NA	carcinoembryonic antigen related cell adhesion molecule 1 [Source:HGNC Symbol;Acc:HGNC:1814]	2.67829	0.492563	5.43746	2.44293	0.000336671	0.0315483	up	yes
MSTRG.2635	SRP9	ENST00000366839;ENST00000304786;ENST00000619790;ENST00000366838;ENST00000626563	GO:0003723(RNA binding);GO:0005737(cytoplasm);GO:0030529(intracellular ribonucleoprotein complex);GO:0005515(protein binding);GO:0008312(7S RNA binding);GO:0006614(SRP-dependent cotranslational protein targeting to membrane);GO:0048500(signal recognition particle);GO:0005829(cytosol);GO:0070062(extracellular exosome);GO:0006616(SRP-dependent cotranslational protein targeting to membrane, transloc…	03060(Protein export);03060(Protein export)	K03109	NA	signal recognition particle 9 [Source:HGNC Symbol;Acc:HGNC:11304]	34.324	6.53744	5.25037	2.39242	0.000348542	0.0321511	up	yes
MSTRG.20517	GPR171	ENST00000309180	GO:0016020(membrane);GO:0016021(integral component of membrane);GO:0004930(G-protein coupled receptor activity);GO:0007186(G-protein coupled receptor signaling pathway);GO:0005886(plasma membrane);GO:0004871(signal transducer activity);GO:0007165(signal transduction);GO:0035589(G-protein coupled purinergic nucleotide receptor signaling pathway);GO:0005887(integral component of plasma membrane);GO…	NA	NA	NA	G protein-coupled receptor 171 [Source:HGNC Symbol;Acc:HGNC:30057]	0.494291	2.9569	0.167165	-2.58065	0.00040785	0.0370113	down	yes
MSTRG.16150	IGKV4-1	ENST00000390243	GO:0016020(membrane);GO:0005886(plasma membrane);GO:0005576(extracellular region);GO:0006508(proteolysis);GO:0006955(immune response);GO:0002376(immune system process);GO:0002377(immunoglobulin production);GO:0003823(antigen binding);GO:0002250(adaptive immune response);GO:0004252(serine-type endopeptidase activity);GO:0006898(receptor-mediated endocytosis);GO:0006956(complement activation);GO:00…	NA	NA	NA	immunoglobulin kappa variable 4-1 [Source:HGNC Symbol;Acc:HGNC:5834]	2.62955	15.3748	0.17103	-2.54768	0.000415959	0.0375495	down	yes
MSTRG.872	BTBD19	ENST00000450269;ENST00000439563;ENST00000495433;ENST00000464114;ENST00000475105	NA	NA	NA	NA	BTB domain containing 19 [Source:HGNC Symbol;Acc:HGNC:27145]	0.28126	1.64224	0.171266	-2.54569	0.000421856	0.0378185	down	yes
MSTRG.20222	HACD2	ENST00000383657;ENST00000469317;ENST00000471236;ENST00000480081;ENST00000493515	GO:0016020(membrane);GO:0016021(integral component of membrane);GO:0016829(lyase activity);GO:0006629(lipid metabolic process);GO:0005783(endoplasmic reticulum);GO:0005789(endoplasmic reticulum membrane);GO:0006631(fatty acid metabolic process);GO:0006633(fatty acid biosynthetic process);GO:0042761(very long-chain fatty acid biosynthetic process);GO:0005515(protein binding);GO:0035338(long-chain …	00062(Fatty acid elongation);01040(Biosynthesis of unsaturated fatty acids);01040(Biosynthesis of unsaturated fatty acids)	K10703	EC:4.2.1.134	3-hydroxyacyl-CoA dehydratase 2 [Source:HGNC Symbol;Acc:HGNC:9640]	4.90588	0.952564	5.15018	2.36462	0.000424125	0.0378185	up	yes
MSTRG.14200	CYP4F3	ENST00000221307;ENST00000609670;ENST00000587360;ENST00000592279;ENST00000585846;ENST00000591058;ENST00000586182	GO:0016020(membrane);GO:0016021(integral component of membrane);GO:0046872(metal ion binding);GO:0004497(monooxygenase activity);GO:0016491(oxidoreductase activity);GO:0055114(oxidation-reduction process);GO:0006629(lipid metabolic process);GO:0005783(endoplasmic reticulum);GO:0005789(endoplasmic reticulum membrane);GO:0005506(iron ion binding);GO:0016705(oxidoreductase activity, acting on paired…	00590(Arachidonic acid metabolism);00590(Arachidonic acid metabolism)	K17726	EC:1.14.13.30;EC:1.14.13.194	cytochrome P450 family 4 subfamily F member 3 [Source:HGNC Symbol;Acc:HGNC:2646]	5.40323	1.05191	5.13659	2.36081	0.000425518	0.0378185	up	yes
MSTRG.1814	MLLT11	ENST00000368921	GO:0005634(nucleus);GO:0005737(cytoplasm);GO:0005829(cytosol);GO:0005654(nucleoplasm);GO:0005856(cytoskeleton);GO:0045893(positive regulation of transcription, DNA-templated);GO:0005815(microtubule organizing center);GO:0003674(molecular_function);GO:0005622(intracellular);GO:0043065(positive regulation of apoptotic process);GO:0097190(apoptotic signaling pathway);GO:0097191(extrinsic apoptotic s…	NA	NA	NA	MLLT11, transcription factor 7 cofactor [Source:HGNC Symbol;Acc:HGNC:16997]	0.7199	4.15358	0.17332	-2.52849	0.00042974	0.0379978	down	yes
MSTRG.9368	ARPP19	ENST00000566423;ENST00000249822;ENST00000564163;ENST00000561650;ENST00000568196;ENST00000569723;ENST00000567669;ENST00000565288;ENST00000567830;ENST00000563277;ENST00000563566;ENST00000561971	GO:0005737(cytoplasm);GO:0051301(cell division);GO:0050790(regulation of catalytic activity);GO:0043086(negative regulation of catalytic activity);GO:0007049(cell cycle);GO:0065009(regulation of molecular function);GO:0004864(protein phosphatase inhibitor activity);GO:0005654(nucleoplasm);GO:0005102(receptor binding);GO:0015459(potassium channel regulator activity);GO:0000278(mitotic cell cycle);…	NA	NA	NA	cAMP regulated phosphoprotein 19 [Source:HGNC Symbol;Acc:HGNC:16967]	12.4114	2.44168	5.08315	2.34572	0.000437923	0.0385238	up	yes
MSTRG.15147	KIR3DL3;KIR2DL1	ENST00000291860;ENST00000291633;ENST00000336077	GO:0016020(membrane);GO:0016021(integral component of membrane);GO:0005886(plasma membrane);GO:0005515(protein binding);GO:0050776(regulation of immune response);GO:0005887(integral component of plasma membrane);GO:0006955(immune response);GO:0004872(receptor activity);GO:0002769(natural killer cell inhibitory signaling pathway);GO:0002769(natural killer cell inhibitory signaling pathway)	04650(Natural killer cell mediated cytotoxicity);04612(Antigen processing and presentation);04218(Cellular senescence);05332(Graft-versus-host disease);05332(Graft-versus-host disease)	K07980;K07981	NA	killer cell immunoglobulin like receptor, three Ig domains and long cytoplasmic tail 3 [Source:HGNC Symbol;Acc:HGNC:16312];killer cell immunoglobulin like receptor, two Ig domains and long cytoplasmic tail 1 [Source:HGNC Symbol;Acc:HGNC:6329]	0.150303	0.909219	0.16531	-2.59675	0.000446407	0.0390708	down	yes
MSTRG.12577	U3;TEX14;AC011195.2	ENST00000390893;ENST00000582740;ENST00000240361;ENST00000583666;ENST00000581147;ENST00000389934	GO:0005737(cytoplasm);GO:0000166(nucleotide binding);GO:0004672(protein kinase activity);GO:0005524(ATP binding);GO:0006468(protein phosphorylation);GO:0051301(cell division);GO:0005694(chromosome);GO:0005515(protein binding);GO:0007049(cell cycle);GO:0030496(midbody);GO:0000775(chromosome, centromeric region);GO:0000776(kinetochore);GO:0000777(condensed chromosome kinetochore);GO:0070062(extrace…	NA	NA	NA	Small nucleolar RNA U3 [Source:RFAM;Acc:RF00012];testis expressed 14, intercellular bridge forming factor [Source:HGNC Symbol;Acc:HGNC:11737]	0.224299	1.29792	0.172814	-2.53271	0.0004535	0.0394428	down	yes
MSTRG.11098	HP	ENST00000355906;ENST00000568417;ENST00000576168;ENST00000566821;ENST00000570083;ENST00000561927;ENST00000569639;ENST00000562488;ENST00000613898;ENST00000565807;ENST00000398131;ENST00000565574	GO:0010942(positive regulation of cell death);GO:0005576(extracellular region);GO:0005515(protein binding);GO:0005615(extracellular space);GO:0098869(cellular oxidant detoxification);GO:0002376(immune system process);GO:0006898(receptor-mediated endocytosis);GO:0042742(defense response to bacterium);GO:0030492(hemoglobin binding);GO:0070062(extracellular exosome);GO:0072562(blood microparticle);G…	NA	NA	NA	haptoglobin [Source:HGNC Symbol;Acc:HGNC:5141]	2.64742	0.511552	5.17527	2.37163	0.000455232	0.0394428	up	yes
MSTRG.3646	IFIT1	ENST00000546318;ENST00000371804	GO:0005737(cytoplasm);GO:0003723(RNA binding);GO:0005829(cytosol);GO:0009615(response to virus);GO:0005515(protein binding);GO:0002376(immune system process);GO:0045087(innate immune response);GO:0051607(defense response to virus);GO:0043657(host cell);GO:0045071(negative regulation of viral genome replication);GO:0050688(regulation of defense response to virus);GO:0016032(viral process);GO:00450…	05160(Hepatitis C);05168(Herpes simplex infection);05168(Herpes simplex infection)	K14217	NA	interferon induced protein with tetratricopeptide repeats 1 [Source:HGNC Symbol;Acc:HGNC:5407]	12.5084	2.51043	4.98257	2.31689	0.00050218	0.0432929	up	yes
MSTRG.24226	CRISP3	ENST00000263045;ENST00000433368;ENST00000354620;ENST00000371159	GO:0005576(extracellular region);GO:0005578(proteinaceous extracellular matrix);GO:0005615(extracellular space);GO:0045087(innate immune response);GO:0006952(defense response);GO:0003674(molecular_function);GO:0070062(extracellular exosome);GO:0043312(neutrophil degranulation);GO:0042581(specific granule);GO:0035580(specific granule lumen);GO:1904724(tertiary granule lumen);GO:0016020(membrane);G…	NA	NA	NA	cysteine rich secretory protein 3 [Source:HGNC Symbol;Acc:HGNC:16904]	7.19205	1.42982	5.03003	2.33057	0.000505043	0.0433207	up	yes
ENSG00000174151	CYB561D1	ENST00000430195;ENST00000527072;ENST00000496961;ENST00000310611;ENST00000420578;ENST00000528785;ENST00000393709;ENST00000533024	GO:0016020(membrane);GO:0016021(integral component of membrane);GO:0046872(metal ion binding);GO:0055114(oxidation-reduction process);GO:0055114(oxidation-reduction process)	NA	NA	NA	cytochrome b561 family member D1 [Source:HGNC Symbol;Acc:HGNC:26804]	0.191446	1.13669	0.168424	-2.56983	0.000508734	0.0433207	down	yes
MSTRG.28927	LANCL3	ENST00000378619;ENST00000614025;ENST00000378621	GO:0005886(plasma membrane);GO:0007165(signal transduction);GO:0007165(signal transduction)	NA	NA	NA	LanC like 3 [Source:HGNC Symbol;Acc:HGNC:24767]	0.453772	0.0867116	5.23312	2.38767	0.000539707	0.045173	up	yes
ENSG00000162383	SLC1A7	ENST00000488036;ENST00000620347;ENST00000611397	GO:0006810(transport);GO:0016020(membrane);GO:0016021(integral component of membrane);GO:0015293(symporter activity);GO:0055085(transmembrane transport);GO:0089711(L-glutamate transmembrane transport);GO:0003333(amino acid transmembrane transport);GO:0005886(plasma membrane);GO:0005313(L-glutamate transmembrane transporter activity);GO:0005314(high-affinity glutamate transmembrane transporter act…	04724(Glutamatergic synapse);04724(Glutamatergic synapse)	K05618	NA	solute carrier family 1 member 7 [Source:HGNC Symbol;Acc:HGNC:10945]	0.156556	0.907858	0.172445	-2.53579	0.00055543	0.0460419	down	yes
MSTRG.5944	H2AFJ	ENST00000389078;ENST00000501744;ENST00000544848	GO:0005634(nucleus);GO:0003677(DNA binding);GO:0046982(protein heterodimerization activity);GO:0000786(nucleosome);GO:0005694(chromosome);GO:0000790(nuclear chromatin);GO:0003674(molecular_function);GO:0008150(biological_process);GO:0070062(extracellular exosome);GO:0006342(chromatin silencing);GO:0006342(chromatin silencing)	04217(Necroptosis);05322(Systemic lupus erythematosus);05034(Alcoholism);05034(Alcoholism)	K11251	NA	H2A histone family member J [Source:HGNC Symbol;Acc:HGNC:14456]	3.17549	0.638679	4.97197	2.31382	0.000584543	0.047955	up	yes
MSTRG.26637	MYOM2	ENST00000262113;ENST00000517520;ENST00000518803;ENST00000612167;ENST00000520072;ENST00000520298;ENST00000520779;ENST00000519631;ENST00000518513	GO:0005737(cytoplasm);GO:0005739(mitochondrion);GO:0005515(protein binding);GO:0051015(actin filament binding);GO:0051371(muscle alpha-actinin binding);GO:0097493(structural molecule activity conferring elasticity);GO:0006941(striated muscle contraction);GO:0007015(actin filament organization);GO:0045214(sarcomere organization);GO:0071688(striated muscle myosin thick filament assembly);GO:0005859…	NA	NA	NA	myomesin 2 [Source:HGNC Symbol;Acc:HGNC:7614]	0.540976	2.98281	0.181365	-2.46303	0.000586401	0.047955	down	yes
MSTRG.9113	ZNF770	ENST00000356321	GO:0005634(nucleus);GO:0003676(nucleic acid binding);GO:0046872(metal ion binding);GO:0006351(transcription, DNA-templated);GO:0006355(regulation of transcription, DNA-templated);GO:0003677(DNA binding);GO:0003700(transcription factor activity, sequence-specific DNA binding);GO:0006357(regulation of transcription from RNA polymerase II promoter);GO:0000981(RNA polymerase II transcription factor a…	NA	NA	NA	zinc finger protein 770 [Source:HGNC Symbol;Acc:HGNC:26061]	6.86046	1.40376	4.88721	2.28901	0.000589633	0.047955	up	yes
ENSG00000132640	BTBD3	ENST00000254977;ENST00000488503;ENST00000449299;ENST00000378226;ENST00000618296;ENST00000455911;ENST00000618918;ENST00000473416;ENST00000471120;ENST00000405977;ENST00000430557;ENST00000399006	GO:0005634(nucleus);GO:0005737(cytoplasm);GO:0005829(cytosol);GO:0007399(nervous system development);GO:0031625(ubiquitin protein ligase binding);GO:0043161(proteasome-mediated ubiquitin-dependent protein catabolic process);GO:0021987(cerebral cortex development);GO:0030162(regulation of proteolysis);GO:0042787(protein ubiquitination involved in ubiquitin-dependent protein catabolic process);GO:0…	NA	NA	NA	BTB domain containing 3 [Source:HGNC Symbol;Acc:HGNC:15854]	1.14738	0.226105	5.07453	2.34327	0.000604507	0.0489338	up	yes
MSTRG.15525	LBH	ENST00000395323;ENST00000467242;ENST00000484150;ENST00000401506;ENST00000407930;ENST00000406087;ENST00000404397;ENST00000412933;ENST00000464412	GO:0005634(nucleus);GO:0005737(cytoplasm);GO:0006355(regulation of transcription, DNA-templated);GO:0006351(transcription, DNA-templated);GO:0007275(multicellular organism development);GO:0010468(regulation of gene expression);GO:0030193(regulation of blood coagulation);GO:0030879(mammary gland development);GO:0033147(negative regulation of intracellular estrogen receptor signaling pathway);GO:00…	NA	NA	NA	limb bud and heart development [Source:HGNC Symbol;Acc:HGNC:29532]	4.33553	23.4193	0.185126	-2.43342	0.000614387	0.0494387	down	yes
MSTRG.27026	IMPAD1	ENST00000262644;ENST00000517461;ENST00000520392	GO:0016020(membrane);GO:0016021(integral component of membrane);GO:0005794(Golgi apparatus);GO:0046872(metal ion binding);GO:0005634(nucleus);GO:0005829(cytosol);GO:0016787(hydrolase activity);GO:0016311(dephosphorylation);GO:0016604(nuclear body);GO:0046854(phosphatidylinositol phosphorylation);GO:0008254(3'-nucleotidase activity);GO:0001501(skeletal system development);GO:0001958(endochondral o…	00562(Inositol phosphate metabolism);00920(Sulfur metabolism);04070(Phosphatidylinositol signaling system);04070(Phosphatidylinositol signaling system)	K15759	EC:3.1.3.25;EC:3.1.3.7	inositol monophosphatase domain containing 1 [Source:HGNC Symbol;Acc:HGNC:26019]	0.913132	4.94815	0.18454	-2.43799	0.000621787	0.0496336	down	yes
MSTRG.29080	TSPYL2	ENST00000375442;ENST00000578306;ENST00000556808;ENST00000553557;ENST00000463525	GO:0005634(nucleus);GO:0005737(cytoplasm);GO:0006351(transcription, DNA-templated);GO:0006355(regulation of transcription, DNA-templated);GO:0016569(covalent chromatin modification);GO:0006334(nucleosome assembly);GO:0005515(protein binding);GO:0007049(cell cycle);GO:0005730(nucleolus);GO:0005654(nucleoplasm);GO:0030308(negative regulation of cell growth);GO:0045786(negative regulation of cell cy…	NA	NA	NA	TSPY like 2 [Source:HGNC Symbol;Acc:HGNC:24358]	3.34978	18.0003	0.186096	-2.42588	0.000634593	0.0504224	down	yes
MSTRG.14766	ZNF428	ENST00000300811;ENST00000595304;ENST00000598676	GO:0003676(nucleic acid binding);GO:0046872(metal ion binding);GO:0046872(metal ion binding)	NA	NA	NA	zinc finger protein 428 [Source:HGNC Symbol;Acc:HGNC:20804]	6.49713	1.32273	4.91192	2.29629	0.000656474	0.0519217	up	yes
MSTRG.6492	DDIT3	ENST00000623876;ENST00000552740;ENST00000547526;ENST00000551116;ENST00000547303;ENST00000346473	GO:0045944(positive regulation of transcription from RNA polymerase II promoter);GO:0043433(negative regulation of sequence-specific DNA binding transcription factor activity);GO:0090090(negative regulation of canonical Wnt signaling pathway);GO:0051898(negative regulation of protein kinase B signaling);GO:0005634(nucleus);GO:0005737(cytoplasm);GO:0006355(regulation of transcription, DNA-template…	04141(Protein processing in endoplasmic reticulum);04010(MAPK signaling pathway);04210(Apoptosis);05202(Transcriptional misregulation in cancers);04932(Non-alcoholic fatty liver disease (NAFLD));04932(Non-alcoholic fatty liver disease (NAFLD))	K04452	NA	DNA damage inducible transcript 3 [Source:HGNC Symbol;Acc:HGNC:2726]	2.99691	15.9992	0.187317	-2.41645	0.000681824	0.0536804	down	yes
MSTRG.25311	CREB5	ENST00000396298;ENST00000498316;ENST00000468813;ENST00000484383;ENST00000482692;ENST00000461921;ENST00000426500;ENST00000468391;ENST00000357727	GO:0003676(nucleic acid binding);GO:0005634(nucleus);GO:0046872(metal ion binding);GO:0006355(regulation of transcription, DNA-templated);GO:0006351(transcription, DNA-templated);GO:0003677(DNA binding);GO:0003700(transcription factor activity, sequence-specific DNA binding);GO:0045893(positive regulation of transcription, DNA-templated);GO:0005515(protein binding);GO:0070062(extracellular exosom…	04668(TNF signaling pathway);04024(cAMP signaling pathway);04022(cGMP - PKG signaling pathway);04151(PI3K-Akt signaling pathway);04152(AMPK signaling pathway);04911(Insulin secretion);04922(Glucagon signaling pathway);04915(Estrogen signaling pathway);04926(Relaxin signaling pathway);04918(Thyroid hormone synthesis);04925(Aldosterone synthesis and secretion);04927(Cortisol synthesis and secretion…	K09047	NA	cAMP responsive element binding protein 5 [Source:HGNC Symbol;Acc:HGNC:16844]	5.33293	1.11743	4.77247	2.25474	0.000690736	0.0541349	up	yes
ENSG00000133063	CHIT1	ENST00000503786;ENST00000367229;ENST00000506427;ENST00000460619;ENST00000513472;ENST00000479483;ENST00000484834;ENST00000255427	GO:0016787(hydrolase activity);GO:0005576(extracellular region);GO:0005975(carbohydrate metabolic process);GO:0008152(metabolic process);GO:0004553(hydrolase activity, hydrolyzing O-glycosyl compounds);GO:0016798(hydrolase activity, acting on glycosyl bonds);GO:0006955(immune response);GO:0005615(extracellular space);GO:0008061(chitin binding);GO:0005764(lysosome);GO:0043312(neutrophil degranulat…	00520(Amino sugar and nucleotide sugar metabolism);00520(Amino sugar and nucleotide sugar metabolism)	K01183	EC:3.2.1.14	chitinase 1 [Source:HGNC Symbol;Acc:HGNC:1936]	0.7837	0.157958	4.96145	2.31076	0.000733223	0.0572046	up	yes
MSTRG.26200	GCC1	ENST00000321407;ENST00000473728;ENST00000497650	GO:0005737(cytoplasm);GO:0016020(membrane);GO:0005794(Golgi apparatus);GO:0005829(cytosol);GO:0005886(plasma membrane);GO:0005515(protein binding);GO:0000139(Golgi membrane);GO:0000042(protein targeting to Golgi);GO:0000042(protein targeting to Golgi)	NA	NA	NA	GRIP and coiled-coil domain containing 1 [Source:HGNC Symbol;Acc:HGNC:19095]	0.614941	3.27538	0.187746	-2.41314	0.000746753	0.0579978	down	yes
MSTRG.29455	PGRMC1	ENST00000217971;ENST00000535419	GO:0016020(membrane);GO:0016021(integral component of membrane);GO:0005783(endoplasmic reticulum);GO:0005789(endoplasmic reticulum membrane);GO:0005515(protein binding);GO:0005886(plasma membrane);GO:0008289(lipid binding);GO:0043231(intracellular membrane-bounded organelle);GO:0070062(extracellular exosome);GO:0043312(neutrophil degranulation);GO:0035579(specific granule membrane);GO:0005496(ste…	NA	NA	NA	progesterone receptor membrane component 1 [Source:HGNC Symbol;Acc:HGNC:16090]	60.3218	12.8532	4.69313	2.23055	0.00075846	0.0586429	up	yes
MSTRG.15011	AC018755.2;SIGLEC14;SIGLEC5	ENST00000429354;ENST00000360844;ENST00000599649;ENST00000534261	GO:0016020(membrane);GO:0016021(integral component of membrane);GO:0030246(carbohydrate binding);GO:0007155(cell adhesion);GO:0005886(plasma membrane);GO:0045087(innate immune response);GO:0043312(neutrophil degranulation);GO:0070821(tertiary granule membrane);GO:0101003(ficolin-1-rich granule membrane);GO:0005515(protein binding);GO:0030667(secretory granule membrane);GO:0101003(ficolin-1-rich g…	NA	NA	NA	sialic acid binding Ig like lectin 14 [Source:HGNC Symbol;Acc:HGNC:32926];sialic acid binding Ig like lectin 5 [Source:HGNC Symbol;Acc:HGNC:10874]	11.2796	2.40369	4.69261	2.23039	0.000771878	0.0591499	up	yes
MSTRG.3549	DLG5	ENST00000372391;ENST00000484525;ENST00000476354;ENST00000489547;ENST00000475613;ENST00000459739;ENST00000463362;ENST00000466198;ENST00000468332	GO:0005737(cytoplasm);GO:0016020(membrane);GO:0042981(regulation of apoptotic process);GO:0005886(plasma membrane);GO:0030054(cell junction);GO:0005856(cytoskeleton);GO:0042995(cell projection);GO:0005515(protein binding);GO:0045202(synapse);GO:0045211(postsynaptic membrane);GO:0036064(ciliary basal body);GO:0035331(negative regulation of hippo signaling);GO:0014069(postsynaptic density);GO:00071…	NA	NA	NA	discs large MAGUK scaffold protein 5 [Source:HGNC Symbol;Acc:HGNC:2904]	0.301057	1.59248	0.189049	-2.40317	0.000778863	0.059421	down	yes
MSTRG.24710	ARG1	ENST00000368087;ENST00000498260;ENST00000275196;ENST00000484820;ENST00000356962;ENST00000469293	GO:0005634(nucleus);GO:0005737(cytoplasm);GO:0046872(metal ion binding);GO:0016787(hydrolase activity);GO:0016813(hydrolase activity, acting on carbon-nitrogen (but not peptide) bonds, in linear amidines);GO:0004053(arginase activity);GO:0000050(urea cycle);GO:0006525(arginine metabolic process);GO:0005576(extracellular region);GO:0005829(cytosol);GO:0070062(extracellular exosome);GO:0043312(neut…	00220(Arginine biosynthesis);00330(Arginine and proline metabolism);05146(Amoebiasis);05146(Amoebiasis)	K01476	EC:3.5.3.1	arginase 1 [Source:HGNC Symbol;Acc:HGNC:663]	11.9763	2.53529	4.72385	2.23996	0.000789036	0.0597531	up	yes
MSTRG.19551	ITGA9	ENST00000264741;ENST00000461533;ENST00000422441	GO:0016020(membrane);GO:0016021(integral component of membrane);GO:0007155(cell adhesion);GO:0007229(integrin-mediated signaling pathway);GO:0008305(integrin complex);GO:0046872(metal ion binding);GO:0005886(plasma membrane);GO:0030198(extracellular matrix organization);GO:0005518(collagen binding);GO:0043236(laminin binding);GO:0030593(neutrophil chemotaxis);GO:0042060(wound healing);GO:0009925(…	04151(PI3K-Akt signaling pathway);04512(ECM-receptor interaction);04514(Cell adhesion molecules (CAMs));04510(Focal adhesion);04810(Regulation of actin cytoskeleton);05410(Hypertrophic cardiomyopathy (HCM));05412(Arrhythmogenic right ventricular cardiomyopathy (ARVC));05414(Dilated cardiomyopathy (DCM));05165(Human papillomavirus infection);05165(Human papillomavirus infection)	K06585	NA	integrin subunit alpha 9 [Source:HGNC Symbol;Acc:HGNC:6145]	1.29317	0.271411	4.76462	2.25236	0.000790147	0.0597531	up	yes
MSTRG.21457	PYURF	ENST00000273968	GO:0005739(mitochondrion);GO:0005515(protein binding);GO:0006506(GPI anchor biosynthetic process);GO:0005789(endoplasmic reticulum membrane);GO:0000506(glycosylphosphatidylinositol-N-acetylglucosaminyltransferase (GPI-GnT) complex);GO:0009893(positive regulation of metabolic process)	NA	NA	NA	PIGY upstream reading frame [Source:HGNC Symbol;Acc:HGNC:44317]	1.34058	7.10117	0.188782	-2.4052	0.000828687	0.0621227	down	yes
MSTRG.14818	FOSB	ENST00000586615;ENST00000587358;ENST00000353609;ENST00000590335;ENST00000586113;ENST00000592811;ENST00000591858;ENST00000417353;ENST00000585836;ENST00000589593;ENST00000592436;ENST00000443841	GO:0005634(nucleus);GO:0043231(intracellular membrane-bounded organelle);GO:0005654(nucleoplasm);GO:0006355(regulation of transcription, DNA-templated);GO:0003677(DNA binding);GO:0006357(regulation of transcription from RNA polymerase II promoter);GO:0003700(transcription factor activity, sequence-specific DNA binding);GO:0008134(transcription factor binding);GO:0000122(negative regulation of tra…	04657(IL-17 signaling pathway);04380(Osteoclast differentiation);05030(Cocaine addiction);05031(Amphetamine addiction);05034(Alcoholism);05034(Alcoholism)	K09029	NA	FosB proto-oncogene, AP-1 transcription factor subunit [Source:HGNC Symbol;Acc:HGNC:3797]	5.94695	30.5976	0.19436	-2.3632	0.000852259	0.0636132	down	yes
MSTRG.16193	ASTL	ENST00000470582;ENST00000342380	GO:0005737(cytoplasm);GO:0016020(membrane);GO:0008270(zinc ion binding);GO:0046872(metal ion binding);GO:0016787(hydrolase activity);GO:0007155(cell adhesion);GO:0005886(plasma membrane);GO:0008233(peptidase activity);GO:0006508(proteolysis);GO:0004222(metalloendopeptidase activity);GO:0008237(metallopeptidase activity);GO:0031410(cytoplasmic vesicle);GO:0007338(single fertilization);GO:0030133(t…	NA	NA	NA	astacin like metalloendopeptidase [Source:HGNC Symbol;Acc:HGNC:31704]	1.11117	5.70405	0.194804	-2.3599	0.000887065	0.0656428	down	yes
MSTRG.27556	MIR30D	MSTRG.27556.1	NA	NA	NA	NA		0.174529	0.913997	0.190951	-2.38872	0.0008959	0.0660018	down	yes
MSTRG.8174	ATP5S	ENST00000556962;ENST00000358473;ENST00000557421;ENST00000554438;ENST00000554951;ENST00000555939;ENST00000311459;ENST00000554204;ENST00000553774;ENST00000426751	GO:0006810(transport);GO:0016020(membrane);GO:0046872(metal ion binding);GO:0005743(mitochondrial inner membrane);GO:0005739(mitochondrion);GO:0006811(ion transport);GO:0015992(proton transport);GO:0006754(ATP biosynthetic process);GO:0042407(cristae formation);GO:0042776(mitochondrial ATP synthesis coupled proton transport);GO:0045263(proton-transporting ATP synthase complex, coupling factor F(o…	NA	NA	NA	ATP synthase, H+ transporting, mitochondrial Fo complex subunit s (factor B) [Source:HGNC Symbol;Acc:HGNC:18799]	0.337726	1.75331	0.192622	-2.37615	0.000899572	0.0660018	down	yes
MSTRG.26928	LETM2	ENST00000527334;ENST00000379957;ENST00000526075;ENST00000519476;ENST00000523983;ENST00000518121;ENST00000528827;ENST00000527710;ENST00000523268;ENST00000530448	GO:0016020(membrane);GO:0016021(integral component of membrane);GO:0005743(mitochondrial inner membrane);GO:0005739(mitochondrion);GO:0043022(ribosome binding);GO:0006875(cellular metal ion homeostasis);GO:0003824(catalytic activity);GO:0003824(catalytic activity)	NA	NA	NA	leucine zipper and EF-hand containing transmembrane protein 2 [Source:HGNC Symbol;Acc:HGNC:14648]	0.198323	1.04775	0.189285	-2.40137	0.000923264	0.067453	down	yes
MSTRG.22296	PLK2	ENST00000274289;ENST00000509555;ENST00000511326;ENST00000508300;ENST00000509422;ENST00000504196;ENST00000503713;ENST00000503115;ENST00000515415;ENST00000514306;ENST00000510629;ENST00000505244;ENST00000503378	GO:0005737(cytoplasm);GO:0000166(nucleotide binding);GO:0004672(protein kinase activity);GO:0004674(protein serine/threonine kinase activity);GO:0005524(ATP binding);GO:0006468(protein phosphorylation);GO:0016740(transferase activity);GO:0016301(kinase activity);GO:0016310(phosphorylation);GO:0032403(protein complex binding);GO:0000278(mitotic cell cycle);GO:0007093(mitotic cell cycle checkpoint)…	04068(FoxO signaling pathway);04068(FoxO signaling pathway)	K08861	EC:2.7.11.21	polo like kinase 2 [Source:HGNC Symbol;Acc:HGNC:19699]	0.854449	4.41838	0.193385	-2.37045	0.000932546	0.0677083	down	yes
ENSG00000197566	ZNF624	ENST00000311331;ENST00000579528;ENST00000423860;ENST00000579983	GO:0003676(nucleic acid binding);GO:0005634(nucleus);GO:0046872(metal ion binding);GO:0006355(regulation of transcription, DNA-templated);GO:0006351(transcription, DNA-templated);GO:0003677(DNA binding);GO:0005622(intracellular);GO:0005515(protein binding);GO:0003700(transcription factor activity, sequence-specific DNA binding);GO:0003700(transcription factor activity, sequence-specific DNA bindi…	NA	NA	NA	zinc finger protein 624 [Source:HGNC Symbol;Acc:HGNC:29254]	0.323511	1.69189	0.191213	-2.38675	0.000934612	0.0677083	down	yes
ENSG00000173068	BNC2	ENST00000380672;ENST00000617779;ENST00000484726;ENST00000486514;ENST00000471301;ENST00000468187;ENST00000380666;ENST00000613349;ENST00000411752	GO:0003676(nucleic acid binding);GO:0005634(nucleus);GO:0046872(metal ion binding);GO:0005829(cytosol);GO:0006351(transcription, DNA-templated);GO:0006355(regulation of transcription, DNA-templated);GO:0005886(plasma membrane);GO:0003677(DNA binding);GO:0003416(endochondral bone growth);GO:0043586(tongue development);GO:0060021(palate development);GO:0060485(mesenchyme development);GO:0008270(zin…	NA	NA	NA	basonuclin 2 [Source:HGNC Symbol;Acc:HGNC:30988]	0.118154	0.613746	0.192512	-2.37698	0.000938833	0.0677296	down	yes
MSTRG.17993	CEBPB	ENST00000303004	GO:0005634(nucleus);GO:0005737(cytoplasm);GO:0005654(nucleoplasm);GO:0006355(regulation of transcription, DNA-templated);GO:0006351(transcription, DNA-templated);GO:0003677(DNA binding);GO:0003700(transcription factor activity, sequence-specific DNA binding);GO:0042803(protein homodimerization activity);GO:0005515(protein binding);GO:0030154(cell differentiation);GO:0042742(defense response to ba…	04668(TNF signaling pathway);04657(IL-17 signaling pathway);05202(Transcriptional misregulation in cancers);05152(Tuberculosis)	K10048	NA	CCAAT/enhancer binding protein beta [Source:HGNC Symbol;Acc:HGNC:1834]	53.7593	11.8327	4.54329	2.18374	0.000946437	0.0679936	up	yes
MSTRG.25094	GPR146	ENST00000481403;ENST00000427680;ENST00000474396;ENST00000397095	GO:0016020(membrane);GO:0016021(integral component of membrane);GO:0004930(G-protein coupled receptor activity);GO:0007186(G-protein coupled receptor signaling pathway);GO:0005886(plasma membrane);GO:0004871(signal transducer activity);GO:0007165(signal transduction);GO:0007165(signal transduction)	NA	NA	NA	G protein-coupled receptor 146 [Source:HGNC Symbol;Acc:HGNC:21718]	1.0281	0.213465	4.81624	2.26791	0.00105177	0.0749363	up	yes
MSTRG.7852	RNASE2	ENST00000304625	GO:0003676(nucleic acid binding);GO:0016787(hydrolase activity);GO:0090305(nucleic acid phosphodiester bond hydrolysis);GO:0004519(endonuclease activity);GO:0090502(RNA phosphodiester bond hydrolysis, endonucleolytic);GO:0004518(nuclease activity);GO:0005764(lysosome);GO:0006935(chemotaxis);GO:0005576(extracellular region);GO:0051607(defense response to virus);GO:0070062(extracellular exosome);GO…	NA	NA	NA	ribonuclease A family member 2 [Source:HGNC Symbol;Acc:HGNC:10045]	56.8939	12.7479	4.46301	2.15802	0.00108659	0.0770987	up	yes
MSTRG.20885	ZNF595	ENST00000610261;ENST00000502981;ENST00000509152;ENST00000609518	GO:0003676(nucleic acid binding);GO:0046872(metal ion binding);GO:0006355(regulation of transcription, DNA-templated);GO:0005622(intracellular);GO:0005622(intracellular)	NA	NA	NA	zinc finger protein 595 [Source:HGNC Symbol;Acc:HGNC:27196]	0.772344	3.87206	0.199466	-2.32579	0.00113693	0.0796871	down	yes
MSTRG.1874	RAB13	ENST00000368575;ENST00000495720;ENST00000614713;ENST00000462680	GO:0006810(transport);GO:0016020(membrane);GO:0015031(protein transport);GO:0005525(GTP binding);GO:0000166(nucleotide binding);GO:0005829(cytosol);GO:0003924(GTPase activity);GO:0005886(plasma membrane);GO:0042995(cell projection);GO:0005515(protein binding);GO:0030054(cell junction);GO:0030659(cytoplasmic vesicle membrane);GO:0031410(cytoplasmic vesicle);GO:0005923(bicellular tight junction);GO…	04530(Tight junction);04530(Tight junction)	K06109	NA	RAB13, member RAS oncogene family [Source:HGNC Symbol;Acc:HGNC:9762]	1.67702	0.356968	4.69795	2.23203	0.0011768	0.0821473	up	yes
ENSG00000197134	ZNF257	ENST00000597796;ENST00000596471;ENST00000600162;ENST00000597927;ENST00000594947	GO:0003676(nucleic acid binding);GO:0006355(regulation of transcription, DNA-templated);GO:0005622(intracellular);GO:0005634(nucleus);GO:0046872(metal ion binding);GO:0006351(transcription, DNA-templated);GO:0003677(DNA binding);GO:0008270(zinc ion binding);GO:0008270(zinc ion binding)	NA	NA	NA	zinc finger protein 257 [Source:HGNC Symbol;Acc:HGNC:13498]	0.736792	0.156137	4.71888	2.23844	0.00119955	0.0833975	up	yes
MSTRG.27193	PDP1	ENST00000297598;ENST00000518827;ENST00000517764;ENST00000518573;ENST00000520728;ENST00000521144;ENST00000520614	GO:0046872(metal ion binding);GO:0016787(hydrolase activity);GO:0003824(catalytic activity);GO:0006470(protein dephosphorylation);GO:0005739(mitochondrion);GO:0004721(phosphoprotein phosphatase activity);GO:0005515(protein binding);GO:0005759(mitochondrial matrix);GO:0004722(protein serine/threonine phosphatase activity);GO:0043169(cation binding);GO:0010510(regulation of acetyl-CoA biosynthetic …	NA	NA	NA	pyruvate dehyrogenase phosphatase catalytic subunit 1 [Source:HGNC Symbol;Acc:HGNC:9279]	9.44776	2.18254	4.3288	2.11397	0.00134424	0.0927216	up	yes
MSTRG.5270	ENDOD1	ENST00000278505	GO:0003676(nucleic acid binding);GO:0016020(membrane);GO:0016787(hydrolase activity);GO:0046872(metal ion binding);GO:0090305(nucleic acid phosphodiester bond hydrolysis);GO:0005576(extracellular region);GO:0004519(endonuclease activity);GO:0004518(nuclease activity);GO:0005829(cytosol);GO:0070062(extracellular exosome);GO:0002576(platelet degranulation)	NA	NA	NA	endonuclease domain containing 1 [Source:HGNC Symbol;Acc:HGNC:29129]	2.00175	9.66476	0.207118	-2.27147	0.00134441	0.0927216	down	yes
MSTRG.1846	S100A10	ENST00000368811;ENST00000368809;ENST00000478574;ENST00000478348	GO:0005509(calcium ion binding);GO:0042803(protein homodimerization activity);GO:0005515(protein binding);GO:0045121(membrane raft);GO:0070062(extracellular exosome);GO:0043547(positive regulation of GTPase activity);GO:0044325(ion channel binding);GO:0051496(positive regulation of stress fiber assembly);GO:0090002(establishment of protein localization to plasma membrane);GO:0051290(protein heter…	NA	NA	NA	S100 calcium binding protein A10 [Source:HGNC Symbol;Acc:HGNC:10487]	40.5964	9.46848	4.28753	2.10015	0.00142989	0.0974471	up	yes
MSTRG.1737	HIST2H3A	ENST00000403683	GO:0005634(nucleus);GO:0003677(DNA binding);GO:0046982(protein heterodimerization activity);GO:0006334(nucleosome assembly);GO:0000786(nucleosome);GO:0005694(chromosome);GO:0005515(protein binding);GO:0005576(extracellular region);GO:0005654(nucleoplasm);GO:0070062(extracellular exosome);GO:0044267(cellular protein metabolic process);GO:1902036(regulation of hematopoietic stem cell differentiatio…	05202(Transcriptional misregulation in cancers);05322(Systemic lupus erythematosus);05034(Alcoholism)	K11253	NA	histone cluster 2 H3 family member a [Source:HGNC Symbol;Acc:HGNC:20505]	7.47831	1.73043	4.32166	2.11159	0.00147309	0.0996042	up	yes
ENSG00000166704	ZNF606	ENST00000547828;ENST00000547121;ENST00000552184;ENST00000341164;ENST00000551380;ENST00000550560	GO:0003676(nucleic acid binding);GO:0005634(nucleus);GO:0046872(metal ion binding);GO:0006355(regulation of transcription, DNA-templated);GO:0006351(transcription, DNA-templated);GO:0003677(DNA binding);GO:0005622(intracellular);GO:0003700(transcription factor activity, sequence-specific DNA binding);GO:0003700(transcription factor activity, sequence-specific DNA binding)	NA	NA	NA	zinc finger protein 606 [Source:HGNC Symbol;Acc:HGNC:25879]	0.605194	0.1358	4.4565	2.15591	0.00156695	0.105101	up	yes
MSTRG.19028	ATF4	ENST00000396680;ENST00000337304;ENST00000404241	GO:0043065(positive regulation of apoptotic process);GO:0005634(nucleus);GO:0005737(cytoplasm);GO:0016020(membrane);GO:0006355(regulation of transcription, DNA-templated);GO:0006351(transcription, DNA-templated);GO:0006357(regulation of transcription from RNA polymerase II promoter);GO:0003677(DNA binding);GO:0003700(transcription factor activity, sequence-specific DNA binding);GO:0005886(plasma …	04141(Protein processing in endoplasmic reticulum);04010(MAPK signaling pathway);04668(TNF signaling pathway);04022(cGMP - PKG signaling pathway);04151(PI3K-Akt signaling pathway);04137(Mitophagy - animal);04210(Apoptosis);04911(Insulin secretion);04922(Glucagon signaling pathway);04912(GnRH signaling pathway);04915(Estrogen signaling pathway);04926(Relaxin signaling pathway);04918(Thyroid hormon…	K04374	NA	activating transcription factor 4 [Source:HGNC Symbol;Acc:HGNC:786]	24.912	117.135	0.212677	-2.23326	0.00157268	0.105101	down	yes
ENSG00000134531	EMP1	ENST00000256951;ENST00000544053;ENST00000542474;ENST00000535134;ENST00000546357;ENST00000538364;ENST00000536383;ENST00000541935	GO:0016020(membrane);GO:0016021(integral component of membrane);GO:0016049(cell growth);GO:0005886(plasma membrane);GO:0005515(protein binding);GO:0007275(multicellular organism development);GO:0008283(cell proliferation);GO:0008219(cell death);GO:0008544(epidermis development);GO:0032060(bleb assembly);GO:0032060(bleb assembly)	NA	NA	NA	epithelial membrane protein 1 [Source:HGNC Symbol;Acc:HGNC:3333]	0.763535	0.172764	4.41953	2.14389	0.0016154	0.10754	up	yes
MSTRG.1730	HIST2H3C	ENST00000369158	GO:0005634(nucleus);GO:0003677(DNA binding);GO:0046982(protein heterodimerization activity);GO:0006334(nucleosome assembly);GO:0000786(nucleosome);GO:0005694(chromosome);GO:0005515(protein binding);GO:0005576(extracellular region);GO:0005654(nucleoplasm);GO:0070062(extracellular exosome);GO:0044267(cellular protein metabolic process);GO:1902036(regulation of hematopoietic stem cell differentiatio…	05202(Transcriptional misregulation in cancers);05322(Systemic lupus erythematosus);05034(Alcoholism)	K11253	NA	histone cluster 2 H3 family member c [Source:HGNC Symbol;Acc:HGNC:20503]	7.56663	1.77737	4.25722	2.08991	0.00163748	0.108322	up	yes
MSTRG.7552	EBPL	ENST00000242827;ENST00000378268;ENST00000378272;ENST00000473576;ENST00000495963;ENST00000378270;ENST00000378284	GO:0016020(membrane);GO:0016021(integral component of membrane);GO:0047750(cholestenol delta-isomerase activity);GO:0016125(sterol metabolic process);GO:0005783(endoplasmic reticulum);GO:0005789(endoplasmic reticulum membrane);GO:0005789(endoplasmic reticulum membrane)	NA	NA	NA	emopamil binding protein like [Source:HGNC Symbol;Acc:HGNC:18061]	2.94287	0.657924	4.47297	2.16123	0.00163972	0.108322	up	yes
MSTRG.6607	RAB21	ENST00000261263;ENST00000358546;ENST00000552686;ENST00000547246	GO:0006810(transport);GO:0016020(membrane);GO:0015031(protein transport);GO:0005525(GTP binding);GO:0000166(nucleotide binding);GO:0003924(GTPase activity);GO:0005794(Golgi apparatus);GO:1904115(axon cytoplasm);GO:0005783(endoplasmic reticulum);GO:0005789(endoplasmic reticulum membrane);GO:0005515(protein binding);GO:0000139(Golgi membrane);GO:0030659(cytoplasmic vesicle membrane);GO:0031410(cyto…	NA	NA	NA	RAB21, member RAS oncogene family [Source:HGNC Symbol;Acc:HGNC:18263]	0.628663	2.93681	0.214063	-2.22389	0.00168492	0.110043	down	yes
MSTRG.27964	ZBTB5	ENST00000307750	GO:0003676(nucleic acid binding);GO:0005634(nucleus);GO:0046872(metal ion binding);GO:0006351(transcription, DNA-templated);GO:0006355(regulation of transcription, DNA-templated);GO:0003677(DNA binding);GO:0005515(protein binding);GO:0000122(negative regulation of transcription from RNA polymerase II promoter);GO:0000977(RNA polymerase II regulatory region sequence-specific DNA binding);GO:000122…	NA	NA	NA	zinc finger and BTB domain containing 5 [Source:HGNC Symbol;Acc:HGNC:23836]	2.1736	0.512069	4.24473	2.08567	0.00171125	0.111341	up	yes
MSTRG.5439	AP000936.3	ENST00000438127	NA	NA	NA	NA		20.0182	4.63851	4.31566	2.10958	0.00174742	0.112843	up	yes
MSTRG.18078	PPP1R3D	ENST00000370996	GO:0006470(protein dephosphorylation);GO:0005975(carbohydrate metabolic process);GO:0004722(protein serine/threonine phosphatase activity);GO:0005977(glycogen metabolic process);GO:0004721(phosphoprotein phosphatase activity);GO:0019899(enzyme binding);GO:0005979(regulation of glycogen biosynthetic process);GO:0005981(regulation of glycogen catabolic process);GO:0042587(glycogen granule);GO:00432…	04910(Insulin signaling pathway);04931(Insulin resistance)	K07189	NA	protein phosphatase 1 regulatory subunit 3D [Source:HGNC Symbol;Acc:HGNC:9294]	3.00058	0.716419	4.18831	2.06637	0.00184484	0.11869	up	yes
MSTRG.14574	ZNF529	ENST00000591340;ENST00000334116;ENST00000587286;ENST00000590656;ENST00000586458	GO:0003676(nucleic acid binding);GO:0005634(nucleus);GO:0046872(metal ion binding);GO:0006355(regulation of transcription, DNA-templated);GO:0006351(transcription, DNA-templated);GO:0003677(DNA binding);GO:0005622(intracellular);GO:0005622(intracellular)	NA	NA	NA	zinc finger protein 529 [Source:HGNC Symbol;Acc:HGNC:29328]	0.42037	1.94532	0.216093	-2.21027	0.0019099	0.122418	down	yes
ENSG00000156853	ZNF689	ENST00000287461;ENST00000563304;ENST00000566673;ENST00000565440;ENST00000565710	GO:0003676(nucleic acid binding);GO:0005634(nucleus);GO:0046872(metal ion binding);GO:0006355(regulation of transcription, DNA-templated);GO:0006351(transcription, DNA-templated);GO:0003677(DNA binding);GO:0005622(intracellular);GO:0035914(skeletal muscle cell differentiation);GO:0035914(skeletal muscle cell differentiation)	NA	NA	NA	zinc finger protein 689 [Source:HGNC Symbol;Acc:HGNC:25173]	2.81501	0.67685	4.15899	2.05623	0.00196586	0.125538	up	yes
MSTRG.21034	ZNF518B	ENST00000326756;ENST00000503068;ENST00000500268;ENST00000507515	GO:0005634(nucleus);GO:0003676(nucleic acid binding);GO:0046872(metal ion binding);GO:0006351(transcription, DNA-templated);GO:0006355(regulation of transcription, DNA-templated);GO:0003677(DNA binding);GO:0003700(transcription factor activity, sequence-specific DNA binding);GO:0006357(regulation of transcription from RNA polymerase II promoter);GO:0000981(RNA polymerase II transcription factor a…	NA	NA	NA	zinc finger protein 518B [Source:HGNC Symbol;Acc:HGNC:29365]	0.709826	3.24075	0.219031	-2.19079	0.00200902	0.127821	down	yes
MSTRG.22356	CD180	ENST00000256447;ENST00000515027	GO:0016020(membrane);GO:0016021(integral component of membrane);GO:0005886(plasma membrane);GO:0002376(immune system process);GO:0045087(innate immune response);GO:0006954(inflammatory response);GO:0005887(integral component of plasma membrane);GO:0002224(toll-like receptor signaling pathway);GO:0004872(receptor activity);GO:0031666(positive regulation of lipopolysaccharide-mediated signaling pat…	NA	NA	NA	CD180 molecule [Source:HGNC Symbol;Acc:HGNC:6726]	0.406441	1.87448	0.216828	-2.20537	0.00206925	0.131169	down	yes
MSTRG.6574	IFNG	ENST00000229135	GO:0008284(positive regulation of cell proliferation);GO:0042531(positive regulation of tyrosine phosphorylation of STAT protein);GO:0030857(negative regulation of epithelial cell differentiation);GO:0048662(negative regulation of smooth muscle cell proliferation);GO:0005576(extracellular region);GO:0006955(immune response);GO:0005125(cytokine activity);GO:0005615(extracellular space);GO:0051607(…	03050(Proteasome);04350(TGF-beta signaling pathway);04630(Jak-STAT signaling pathway);04066(HIF-1 signaling pathway);04060(Cytokine-cytokine receptor interaction);04217(Necroptosis);04650(Natural killer cell mediated cytotoxicity);04612(Antigen processing and presentation);04660(T cell receptor signaling pathway);04658(Th1 and Th2 cell differentiation);04659(Th17 cell differentiation);04657(IL-17…	K04687	NA	interferon gamma [Source:HGNC Symbol;Acc:HGNC:5438]	1.4176	6.38404	0.222054	-2.17102	0.002152	0.135419	down	yes
MSTRG.23243	PANK3	ENST00000239231;ENST00000520504;ENST00000522176	GO:0005737(cytoplasm);GO:0000166(nucleotide binding);GO:0005524(ATP binding);GO:0016740(transferase activity);GO:0016301(kinase activity);GO:0016310(phosphorylation);GO:0004594(pantothenate kinase activity);GO:0015937(coenzyme A biosynthetic process);GO:0015937(coenzyme A biosynthetic process)	00770(Pantothenate and CoA biosynthesis);00770(Pantothenate and CoA biosynthesis)	K09680	EC:2.7.1.33	pantothenate kinase 3 [Source:HGNC Symbol;Acc:HGNC:19365]	8.40866	2.10186	4.00058	2.00021	0.00223957	0.139908	up	yes
MSTRG.10928	CMTM4	ENST00000563952;ENST00000330687;ENST00000581487	GO:0016020(membrane);GO:0016021(integral component of membrane);GO:0005125(cytokine activity);GO:0005615(extracellular space);GO:0006935(chemotaxis);GO:0006935(chemotaxis)	NA	NA	NA	CKLF like MARVEL transmembrane domain containing 4 [Source:HGNC Symbol;Acc:HGNC:19175]	0.428749	0.100909	4.24888	2.08708	0.00225827	0.140567	up	yes
MSTRG.13827	TNFAIP8L1	ENST00000327473;ENST00000598107	GO:0005737(cytoplasm);GO:0005515(protein binding);GO:0032007(negative regulation of TOR signaling);GO:0032007(negative regulation of TOR signaling)	NA	NA	NA	TNF alpha induced protein 8 like 1 [Source:HGNC Symbol;Acc:HGNC:28279]	1.56976	0.385669	4.07023	2.02511	0.00227171	0.140895	up	yes
ENSG00000196159	FAT4	ENST00000394329;ENST00000509444;ENST00000335110	GO:0005622(intracellular);GO:0016020(membrane);GO:0016021(integral component of membrane);GO:0005509(calcium ion binding);GO:0007155(cell adhesion);GO:0007156(homophilic cell adhesion via plasma membrane adhesion molecules);GO:0005886(plasma membrane);GO:0005515(protein binding);GO:0070062(extracellular exosome);GO:0021987(cerebral cortex development);GO:0022008(neurogenesis);GO:0007157(heterophi…	04392(Hippo signaling pathway - multiple species);04392(Hippo signaling pathway - multiple species)	K16669	NA	FAT atypical cadherin 4 [Source:HGNC Symbol;Acc:HGNC:23109]	0.0941144	0.428385	0.219696	-2.18642	0.00234478	0.144388	down	yes
MSTRG.10696	ZNF785	ENST00000395216;ENST00000562128;ENST00000567773;ENST00000470110	GO:0003676(nucleic acid binding);GO:0005634(nucleus);GO:0046872(metal ion binding);GO:0006355(regulation of transcription, DNA-templated);GO:0006351(transcription, DNA-templated);GO:0003677(DNA binding);GO:0005622(intracellular);GO:0005515(protein binding);GO:0005515(protein binding)	NA	NA	NA	zinc finger protein 785 [Source:HGNC Symbol;Acc:HGNC:26496]	0.228416	1.04833	0.217885	-2.19836	0.00246161	0.149976	down	yes
MSTRG.21362	STBD1;FAM47E;FAM47E-STBD1	ENST00000237642;ENST00000510197;ENST00000515589;ENST00000515604;ENST00000502320;ENST00000424749;ENST00000510328;ENST00000514365;ENST00000606550	GO:0016020(membrane);GO:0016021(integral component of membrane);GO:0005829(cytosol);GO:0030246(carbohydrate binding);GO:0005783(endoplasmic reticulum);GO:0005789(endoplasmic reticulum membrane);GO:0005515(protein binding);GO:0006914(autophagy);GO:0005975(carbohydrate metabolic process);GO:0005886(plasma membrane);GO:2001070(starch binding);GO:0034045(pre-autophagosomal structure membrane);GO:0043…	NA	NA	NA	starch binding domain 1 [Source:HGNC Symbol;Acc:HGNC:24854];family with sequence similarity 47 member E [Source:HGNC Symbol;Acc:HGNC:34343];FAM47E-STBD1 readthrough [Source:HGNC Symbol;Acc:HGNC:44667]	0.309048	0.0746414	4.14043	2.04978	0.00248681	0.150978	up	yes
MSTRG.6475	MARCH9	ENST00000266643;ENST00000548358;ENST00000552279	GO:0016020(membrane);GO:0016021(integral component of membrane);GO:0008270(zinc ion binding);GO:0046872(metal ion binding);GO:0016740(transferase activity);GO:0016567(protein ubiquitination);GO:0005794(Golgi apparatus);GO:0005765(lysosomal membrane);GO:0000139(Golgi membrane);GO:0005764(lysosome);GO:0005802(trans-Golgi network);GO:0005795(Golgi stack);GO:0005795(Golgi stack)	NA	NA	NA	membrane associated ring-CH-type finger 9 [Source:HGNC Symbol;Acc:HGNC:25139]	0.812813	3.61744	0.224693	-2.15397	0.00249574	0.150988	down	yes
ENSG00000180071	ANKRD18A	ENST00000399703;ENST00000475234;ENST00000602295	NA	NA	NA	NA	ankyrin repeat domain 18A [Source:HGNC Symbol;Acc:HGNC:23643]	1.06953	0.264081	4.05	2.01792	0.00266349	0.160014	up	yes
MSTRG.27819	LINGO2	ENST00000379992;ENST00000308675;ENST00000493941	GO:0016020(membrane);GO:0016021(integral component of membrane);GO:0005615(extracellular space);GO:0005578(proteinaceous extracellular matrix);GO:0051965(positive regulation of synapse assembly);GO:0051965(positive regulation of synapse assembly)	NA	NA	NA	leucine rich repeat and Ig domain containing 2 [Source:HGNC Symbol;Acc:HGNC:21207]	0.268455	1.21323	0.221274	-2.1761	0.00268951	0.160658	down	yes
MSTRG.21354	CXCL10	ENST00000306602	GO:0005576(extracellular region);GO:0005515(protein binding);GO:0045859(regulation of protein kinase activity);GO:0006955(immune response);GO:0007186(G-protein coupled receptor signaling pathway);GO:0006935(chemotaxis);GO:0005125(cytokine activity);GO:0005615(extracellular space);GO:0008009(chemokine activity);GO:0002690(positive regulation of leukocyte chemotaxis);GO:0006952(defense response);GO…	04668(TNF signaling pathway);04060(Cytokine-cytokine receptor interaction);04620(Toll-like receptor signaling pathway);04622(RIG-I-like receptor signaling pathway);04623(Cytosolic DNA-sensing pathway);04657(IL-17 signaling pathway);04062(Chemokine signaling pathway);05164(Influenza A)	K12671	NA	C-X-C motif chemokine ligand 10 [Source:HGNC Symbol;Acc:HGNC:10637]	5.48991	1.37957	3.97943	1.99256	0.00269286	0.160658	up	yes
MSTRG.21448	GPRIN3	ENST00000609438	NA	NA	NA	NA	GPRIN family member 3 [Source:HGNC Symbol;Acc:HGNC:27733]	2.10257	9.06838	0.231858	-2.10869	0.00278807	0.165195	down	yes
MSTRG.20481	TSC22D2	ENST00000361875;ENST00000492828;ENST00000485421;ENST00000460316;ENST00000466814	GO:0006355(regulation of transcription, DNA-templated);GO:0003700(transcription factor activity, sequence-specific DNA binding);GO:0005634(nucleus);GO:0005737(cytoplasm);GO:0006970(response to osmotic stress);GO:0006970(response to osmotic stress)	NA	NA	NA	TSC22 domain family member 2 [Source:HGNC Symbol;Acc:HGNC:29095]	0.305749	1.33348	0.229286	-2.12478	0.0028019	0.165447	down	yes
MSTRG.10753	ZNF267	ENST00000300870;ENST00000562971;ENST00000561814;ENST00000394846;ENST00000566541	GO:0003676(nucleic acid binding);GO:0005634(nucleus);GO:0046872(metal ion binding);GO:0006355(regulation of transcription, DNA-templated);GO:0006351(transcription, DNA-templated);GO:0003677(DNA binding);GO:0005622(intracellular);GO:0003700(transcription factor activity, sequence-specific DNA binding);GO:0007275(multicellular organism development);GO:0007275(multicellular organism development)	NA	NA	NA	zinc finger protein 267 [Source:HGNC Symbol;Acc:HGNC:13060]	6.78973	1.75534	3.86803	1.9516	0.00283838	0.166585	up	yes
MSTRG.2829	PGBD2	ENST00000329291;ENST00000355360;ENST00000462488	NA	NA	NA	NA	piggyBac transposable element derived 2 [Source:HGNC Symbol;Acc:HGNC:19399]	0.364153	1.61431	0.225578	-2.1483	0.0028405	0.166585	down	yes
ENSG00000166432	ZMAT1	ENST00000494068;ENST00000488347;ENST00000458570;ENST00000490757	GO:0003676(nucleic acid binding);GO:0005634(nucleus);GO:0008270(zinc ion binding);GO:0046872(metal ion binding);GO:0003677(DNA binding);GO:0003723(RNA binding);GO:0002039(p53 binding);GO:0072332(intrinsic apoptotic signaling pathway by p53 class mediator);GO:0072332(intrinsic apoptotic signaling pathway by p53 class mediator)	NA	NA	NA	zinc finger matrin-type 1 [Source:HGNC Symbol;Acc:HGNC:29377]	0.472688	2.04909	0.230682	-2.11602	0.00293258	0.170823	down	yes
MSTRG.27455	RNF139	ENST00000303545;ENST00000517684	GO:0016020(membrane);GO:0016021(integral component of membrane);GO:0008270(zinc ion binding);GO:0046872(metal ion binding);GO:0016740(transferase activity);GO:0016567(protein ubiquitination);GO:0005783(endoplasmic reticulum);GO:0005789(endoplasmic reticulum membrane);GO:0016874(ligase activity);GO:0005515(protein binding);GO:0044322(endoplasmic reticulum quality control compartment);GO:0061630(ub…	NA	NA	NA	ring finger protein 139 [Source:HGNC Symbol;Acc:HGNC:17023]	2.12223	0.537408	3.94901	1.98149	0.00300601	0.173925	up	yes
ENSG00000188322	SBK1	ENST00000341901	GO:0005737(cytoplasm);GO:0000166(nucleotide binding);GO:0004672(protein kinase activity);GO:0004674(protein serine/threonine kinase activity);GO:0005524(ATP binding);GO:0006468(protein phosphorylation);GO:0016740(transferase activity);GO:0016301(kinase activity);GO:0016310(phosphorylation);GO:0018105(peptidyl-serine phosphorylation);GO:0018107(peptidyl-threonine phosphorylation)	NA	NA	NA	SH3 domain binding kinase 1 [Source:HGNC Symbol;Acc:HGNC:17699]	1.23918	0.31642	3.91627	1.96948	0.00301727	0.173993	up	yes
MSTRG.2691	C1orf198	ENST00000366663;ENST00000470540;ENST00000427697;ENST00000519360	GO:0005737(cytoplasm);GO:0005829(cytosol);GO:0005829(cytosol)	NA	NA	NA	chromosome 1 open reading frame 198 [Source:HGNC Symbol;Acc:HGNC:25900]	2.16958	0.558445	3.88503	1.95793	0.00303019	0.174155	up	yes
MSTRG.15033	ZNF836;ZNF616	ENST00000322146;ENST00000597252;ENST00000600228;ENST00000602187;ENST00000597065;ENST00000597013;ENST00000599618;ENST00000600282;ENST00000596428	GO:0003676(nucleic acid binding);GO:0005634(nucleus);GO:0046872(metal ion binding);GO:0006355(regulation of transcription, DNA-templated);GO:0006351(transcription, DNA-templated);GO:0003677(DNA binding);GO:0005622(intracellular);GO:0003700(transcription factor activity, sequence-specific DNA binding);GO:0003700(transcription factor activity, sequence-specific DNA binding)	NA	NA	NA	zinc finger protein 836 [Source:HGNC Symbol;Acc:HGNC:34333];zinc finger protein 616 [Source:HGNC Symbol;Acc:HGNC:28062]	1.71352	0.44261	3.8714	1.95285	0.00312857	0.179212	up	yes
MSTRG.1899	AQP10	ENST00000355197;ENST00000324978;ENST00000484864	GO:0006810(transport);GO:0016020(membrane);GO:0016021(integral component of membrane);GO:0005215(transporter activity);GO:0005886(plasma membrane);GO:0015250(water channel activity);GO:0015254(glycerol channel activity);GO:0006833(water transport);GO:0009636(response to toxic substance);GO:0015265(urea channel activity);GO:0071918(urea transmembrane transport);GO:0015793(glycerol transport);GO:00…	NA	NA	NA	aquaporin 10 [Source:HGNC Symbol;Acc:HGNC:16029]	1.86254	0.471463	3.95056	1.98206	0.00317278	0.181143	up	yes
MSTRG.17529	RNF24	ENST00000336095;ENST00000358395;ENST00000432261;ENST00000545616	GO:0016020(membrane);GO:0016021(integral component of membrane);GO:0005794(Golgi apparatus);GO:0008270(zinc ion binding);GO:0046872(metal ion binding);GO:0005515(protein binding);GO:0000139(Golgi membrane);GO:0061630(ubiquitin protein ligase activity);GO:0043161(proteasome-mediated ubiquitin-dependent protein catabolic process);GO:0042787(protein ubiquitination involved in ubiquitin-dependent pro…	NA	NA	NA	ring finger protein 24 [Source:HGNC Symbol;Acc:HGNC:13779]	3.44628	0.908814	3.79206	1.92298	0.00329134	0.185698	up	yes
ENSG00000165895	ARHGAP42	ENST00000524892;ENST00000298815;ENST00000531183;ENST00000529535;ENST00000534060;ENST00000525558;ENST00000529406	GO:0007165(signal transduction);GO:0043547(positive regulation of GTPase activity);GO:0005096(GTPase activator activity);GO:0005575(cellular_component);GO:0003085(negative regulation of systemic arterial blood pressure);GO:0035024(negative regulation of Rho protein signal transduction);GO:0090630(activation of GTPase activity);GO:1904694(negative regulation of vascular smooth muscle contraction);…	NA	NA	NA	Rho GTPase activating protein 42 [Source:HGNC Symbol;Acc:HGNC:26545]	0.109608	0.486068	0.2255	-2.1488	0.00329466	0.185698	down	yes
ENSG00000183647	ZNF530	ENST00000598297;ENST00000597864;ENST00000600619;ENST00000332854	GO:0003676(nucleic acid binding);GO:0006355(regulation of transcription, DNA-templated);GO:0005622(intracellular);GO:0005634(nucleus);GO:0046872(metal ion binding);GO:0006351(transcription, DNA-templated);GO:0003677(DNA binding);GO:0003677(DNA binding)	NA	NA	NA	zinc finger protein 530 [Source:HGNC Symbol;Acc:HGNC:29297]	0.208298	0.924747	0.225249	-2.15041	0.00330586	0.185698	down	yes
ENSG00000170298	LGALS9B	ENST00000423676;ENST00000324290;ENST00000578481;ENST00000581490;ENST00000578724;ENST00000584703	GO:0005829(cytosol);GO:0030246(carbohydrate binding);GO:0005515(protein binding);GO:0005515(protein binding)	NA	NA	NA	galectin 9B [Source:HGNC Symbol;Acc:HGNC:24842]	0.361448	1.61222	0.224193	-2.15718	0.00331633	0.185698	down	yes
MSTRG.24836	RAB32	ENST00000367495	GO:0016020(membrane);GO:0016192(vesicle-mediated transport);GO:0005525(GTP binding);GO:0000166(nucleotide binding);GO:0003924(GTPase activity);GO:0005739(mitochondrion);GO:0005515(protein binding);GO:0005794(Golgi apparatus);GO:0005802(trans-Golgi network);GO:0031982(vesicle);GO:0042470(melanosome);GO:0005741(mitochondrial outer membrane);GO:0031410(cytoplasmic vesicle);GO:0005783(endoplasmic ret…	NA	NA	NA	RAB32, member RAS oncogene family [Source:HGNC Symbol;Acc:HGNC:9772]	14.9193	3.93157	3.79475	1.92401	0.00333714	0.185698	up	yes
MSTRG.22569	TMEM167A	ENST00000502346;ENST00000503892;ENST00000511118;ENST00000511450;ENST00000504622	GO:0016020(membrane);GO:0016021(integral component of membrane);GO:0005794(Golgi apparatus);GO:0000139(Golgi membrane);GO:0012505(endomembrane system);GO:0009306(protein secretion);GO:0046907(intracellular transport);GO:0046907(intracellular transport)	NA	NA	NA	transmembrane protein 167A [Source:HGNC Symbol;Acc:HGNC:28330]	1.98209	8.29482	0.238955	-2.06519	0.00352149	0.1952	down	yes
MSTRG.11295	MAP1LC3B	ENST00000268607;ENST00000564844;ENST00000564638;ENST00000599768;ENST00000562778;ENST00000570189;ENST00000565788;ENST00000561823	GO:0005737(cytoplasm);GO:0016020(membrane);GO:0005856(cytoskeleton);GO:0005515(protein binding);GO:0005874(microtubule);GO:0006914(autophagy);GO:0031410(cytoplasmic vesicle);GO:0005829(cytosol);GO:0000421(autophagosome membrane);GO:0061024(membrane organization);GO:0005930(axoneme);GO:0000045(autophagosome assembly);GO:0006995(cellular response to nitrogen starvation);GO:0012505(endomembrane syst…	04216(Ferroptosis);04216(Ferroptosis)	K10435	NA	microtubule associated protein 1 light chain 3 beta [Source:HGNC Symbol;Acc:HGNC:13352]	2.25553	9.4136	0.239604	-2.06128	0.00353221	0.1952	down	yes
MSTRG.14464	UQCRFS1	ENST00000304863	GO:0016020(membrane);GO:0016021(integral component of membrane);GO:0046872(metal ion binding);GO:0016491(oxidoreductase activity);GO:0055114(oxidation-reduction process);GO:0005739(mitochondrion);GO:0005743(mitochondrial inner membrane);GO:0051537(2 iron, 2 sulfur cluster binding);GO:0005515(protein binding);GO:1902600(hydrogen ion transmembrane transport);GO:0070469(respiratory chain);GO:0051536…	00190(Oxidative phosphorylation);04260(Cardiac muscle contraction);05010(Alzheimer's disease);05012(Parkinson's disease);05016(Huntington's disease);04932(Non-alcoholic fatty liver disease (NAFLD))	K00411	EC:1.10.2.2	ubiquinol-cytochrome c reductase, Rieske iron-sulfur polypeptide 1 [Source:HGNC Symbol;Acc:HGNC:12587]	2.4442	0.645508	3.78647	1.92085	0.0036732	0.201036	up	yes
MSTRG.15153	KIR3DL2	ENST00000326321;ENST00000270442	GO:0016020(membrane);GO:0016021(integral component of membrane);GO:0005886(plasma membrane);GO:0050776(regulation of immune response);GO:0005887(integral component of plasma membrane);GO:0006968(cellular defense response);GO:0006968(cellular defense response)	04650(Natural killer cell mediated cytotoxicity);04612(Antigen processing and presentation);05332(Graft-versus-host disease);05332(Graft-versus-host disease)	K07980	NA	killer cell immunoglobulin like receptor, three Ig domains and long cytoplasmic tail 2 [Source:HGNC Symbol;Acc:HGNC:6339]	0.853399	3.63318	0.234891	-2.08994	0.00367682	0.201036	down	yes
MSTRG.1725	FCGR1A	ENST00000369168;ENST00000489479;ENST00000444948;ENST00000489704	GO:0016020(membrane);GO:0016021(integral component of membrane);GO:0005886(plasma membrane);GO:0002376(immune system process);GO:0045087(innate immune response);GO:0006898(receptor-mediated endocytosis);GO:0038096(Fc-gamma receptor signaling pathway involved in phagocytosis);GO:0050776(regulation of immune response);GO:0002479(antigen processing and presentation of exogenous peptide antigen via M…	04145(Phagosome);04640(Hematopoietic cell lineage);04666(Fc gamma R-mediated phagocytosis);04380(Osteoclast differentiation);05202(Transcriptional misregulation in cancers);05221(Acute myeloid leukemia);05322(Systemic lupus erythematosus);05150(Staphylococcus aureus infection);05152(Tuberculosis);05140(Leishmaniasis);05140(Leishmaniasis)	K06498	NA	Fc fragment of IgG receptor Ia [Source:HGNC Symbol;Acc:HGNC:3613]	16.5426	4.45744	3.71122	1.89189	0.00368446	0.201036	up	yes
MSTRG.11145	ZFP1	ENST00000464850;ENST00000393430;ENST00000567481;ENST00000570010;ENST00000568079	GO:0003676(nucleic acid binding);GO:0005634(nucleus);GO:0046872(metal ion binding);GO:0006355(regulation of transcription, DNA-templated);GO:0006351(transcription, DNA-templated);GO:0003677(DNA binding);GO:0005622(intracellular);GO:0003700(transcription factor activity, sequence-specific DNA binding);GO:0003700(transcription factor activity, sequence-specific DNA binding)	NA	NA	NA	ZFP1 zinc finger protein [Source:HGNC Symbol;Acc:HGNC:23328]	0.487277	2.07755	0.234544	-2.09207	0.00372415	0.202239	down	yes
ENSG00000173320	STOX2	ENST00000308497;ENST00000512520;ENST00000511250;ENST00000513034;ENST00000506529	GO:0003674(molecular_function);GO:0005575(cellular_component);GO:0009790(embryo development);GO:0001893(maternal placenta development);GO:0001893(maternal placenta development)	NA	NA	NA	storkhead box 2 [Source:HGNC Symbol;Acc:HGNC:25450]	0.248619	0.0636884	3.90368	1.96483	0.00375269	0.202328	up	yes
MSTRG.10845	CES1P1	ENST00000421606;ENST00000573705;ENST00000571348;ENST00000574030	NA	NA	NA	NA	carboxylesterase 1 pseudogene 1 [Source:HGNC Symbol;Acc:HGNC:18546]	1.0774	0.276925	3.89058	1.95999	0.00376802	0.202328	up	yes
MSTRG.28287	TRIM14	ENST00000341469;ENST00000475147;ENST00000342043;ENST00000478530;ENST00000478401;ENST00000375098	GO:0008270(zinc ion binding);GO:0046872(metal ion binding);GO:0005622(intracellular);GO:0045087(innate immune response);GO:0003674(molecular_function);GO:0051092(positive regulation of NF-kappaB transcription factor activity);GO:0051091(positive regulation of sequence-specific DNA binding transcription factor activity);GO:0032897(negative regulation of viral transcription);GO:0032897(negative reg…	NA	NA	NA	tripartite motif containing 14 [Source:HGNC Symbol;Acc:HGNC:16283]	6.67957	1.80656	3.6974	1.88651	0.00378199	0.202328	up	yes
MSTRG.29167	VSIG4	ENST00000374737;ENST00000455586;ENST00000412866;ENST00000427538	GO:0016020(membrane);GO:0016021(integral component of membrane);GO:0002376(immune system process);GO:0045087(innate immune response);GO:0070062(extracellular exosome);GO:0006957(complement activation, alternative pathway);GO:0032703(negative regulation of interleukin-2 production);GO:0042130(negative regulation of T cell proliferation);GO:0042130(negative regulation of T cell proliferation)	04610(Complement and coagulation cascades);04610(Complement and coagulation cascades)	K19822	NA	V-set and immunoglobulin domain containing 4 [Source:HGNC Symbol;Acc:HGNC:17032]	5.90413	1.57573	3.74691	1.9057	0.00379027	0.202328	up	yes
ENSG00000115594	IL1R1	ENST00000410023;ENST00000409329;ENST00000452403;ENST00000442590;ENST00000424272;ENST00000413623;ENST00000409589;ENST00000430171;ENST00000428279	GO:0004909(interleukin-1, Type I, activating receptor activity);GO:0070498(interleukin-1-mediated signaling pathway);GO:0016020(membrane);GO:0016021(integral component of membrane);GO:0043231(intracellular membrane-bounded organelle);GO:0007165(signal transduction);GO:0019221(cytokine-mediated signaling pathway);GO:0004908(interleukin-1 receptor activity);GO:0005886(plasma membrane);GO:0005515(pr…	04010(MAPK signaling pathway);04064(NF-kappa B signaling pathway);04060(Cytokine-cytokine receptor interaction);04640(Hematopoietic cell lineage);04659(Th17 cell differentiation);04750(Inflammatory mediator regulation of TRP channels);04380(Osteoclast differentiation);05418(Fluid shear stress and atherosclerosis);05166(HTLV-I infection);05146(Amoebiasis);05146(Amoebiasis)	K04386	NA	interleukin 1 receptor type 1 [Source:HGNC Symbol;Acc:HGNC:5993]	1.00414	0.263798	3.80648	1.92846	0.0038066	0.202572	up	yes
MSTRG.19146	KIAA0930	ENST00000336156;ENST00000424508;ENST00000391627;ENST00000488038;ENST00000417906;ENST00000440039;ENST00000423262;ENST00000474515;ENST00000493003;ENST00000498418;ENST00000496226;ENST00000483374;ENST00000414854;ENST00000486640	NA	NA	NA	NA	KIAA0930 [Source:HGNC Symbol;Acc:HGNC:1314]	12.1432	3.30439	3.67488	1.8777	0.00387562	0.205611	up	yes
MSTRG.25293	CYCS	ENST00000305786;ENST00000409764;ENST00000409409	GO:0005634(nucleus);GO:0046872(metal ion binding);GO:0055114(oxidation-reduction process);GO:0005829(cytosol);GO:0005739(mitochondrion);GO:0005515(protein binding);GO:0006915(apoptotic process);GO:0070469(respiratory chain);GO:0020037(heme binding);GO:0006470(protein dephosphorylation);GO:0009055(electron carrier activity);GO:0006122(mitochondrial electron transport, ubiquinol to cytochrome c);GO…	00920(Sulfur metabolism);04210(Apoptosis);04215(Apoptosis - multiple species);04115(p53 signaling pathway);05200(Pathways in cancer);05210(Colorectal cancer);05222(Small cell lung cancer);05010(Alzheimer's disease);05012(Parkinson's disease);05014(Amyotrophic lateral sclerosis (ALS));05016(Huntington's disease);05416(Viral myocarditis);04932(Non-alcoholic fatty liver disease (NAFLD));05134(Legion…	K08738	NA	cytochrome c, somatic [Source:HGNC Symbol;Acc:HGNC:19986]	3.98169	16.3021	0.244244	-2.0336	0.00392114	0.206321	down	yes
MSTRG.25905	BAIAP2L1	ENST00000479789;ENST00000473569;ENST00000480580;ENST00000005260	GO:0005737(cytoplasm);GO:0005829(cytosol);GO:0005654(nucleoplasm);GO:0003779(actin binding);GO:0005886(plasma membrane);GO:0005856(cytoskeleton);GO:0005515(protein binding);GO:0030833(regulation of actin filament polymerization);GO:0007009(plasma membrane organization);GO:0070062(extracellular exosome);GO:0051017(actin filament bundle assembly);GO:0008286(insulin receptor signaling pathway);GO:00…	NA	NA	NA	BAI1 associated protein 2 like 1 [Source:HGNC Symbol;Acc:HGNC:21649]	0.314936	1.3104	0.240336	-2.05688	0.00392492	0.206321	down	yes
MSTRG.28412	ORM1	ENST00000259396;ENST00000477456	GO:0006810(transport);GO:0005615(extracellular space);GO:0005515(protein binding);GO:0005576(extracellular region);GO:0070062(extracellular exosome);GO:0072562(blood microparticle);GO:0043312(neutrophil degranulation);GO:0006953(acute-phase response);GO:0006954(inflammatory response);GO:0050718(positive regulation of interleukin-1 beta secretion);GO:1904469(positive regulation of tumor necrosis f…	NA	NA	NA	orosomucoid 1 [Source:HGNC Symbol;Acc:HGNC:8498]	6.5398	1.74607	3.74544	1.90513	0.00415477	0.215773	up	yes
ENSG00000196724	ZNF418	ENST00000601593;ENST00000600353;ENST00000396147;ENST00000425570;ENST00000593296;ENST00000595830;ENST00000598213	GO:0003676(nucleic acid binding);GO:0005634(nucleus);GO:0046872(metal ion binding);GO:0006355(regulation of transcription, DNA-templated);GO:0006351(transcription, DNA-templated);GO:0003677(DNA binding);GO:0005622(intracellular);GO:0005515(protein binding);GO:0045892(negative regulation of transcription, DNA-templated);GO:0045892(negative regulation of transcription, DNA-templated)	NA	NA	NA	zinc finger protein 418 [Source:HGNC Symbol;Acc:HGNC:20647]	0.708997	0.180285	3.93264	1.9755	0.00424808	0.219189	up	yes
MSTRG.20117	USF3	ENST00000316407;ENST00000496826;ENST00000478658	GO:0046983(protein dimerization activity);GO:0005634(nucleus);GO:0003677(DNA binding);GO:0005783(endoplasmic reticulum);GO:0000139(Golgi membrane);GO:0004571(mannosyl-oligosaccharide 1,2-alpha-mannosidase activity);GO:0006491(N-glycan processing);GO:0006491(N-glycan processing)	NA	NA	NA	upstream transcription factor family member 3 [Source:HGNC Symbol;Acc:HGNC:30494]	5.65751	1.56239	3.62106	1.85641	0.00425868	0.219189	up	yes
ENSG00000090432	MUL1	ENST00000264198	GO:0016020(membrane);GO:0016021(integral component of membrane);GO:0046872(metal ion binding);GO:0016740(transferase activity);GO:0016567(protein ubiquitination);GO:0004842(ubiquitin-protein transferase activity);GO:0005739(mitochondrion);GO:0005515(protein binding);GO:0004871(signal transducer activity);GO:0006915(apoptotic process);GO:0005741(mitochondrial outer membrane);GO:0006996(organelle o…	NA	NA	NA	mitochondrial E3 ubiquitin protein ligase 1 [Source:HGNC Symbol;Acc:HGNC:25762]	2.57999	0.696286	3.70536	1.88961	0.00427371	0.219307	up	yes
MSTRG.28743	FAM166A	ENST00000471784;ENST00000344774	GO:0005634(nucleus);GO:0005634(nucleus)	NA	NA	NA	family with sequence similarity 166 member A [Source:HGNC Symbol;Acc:HGNC:33818]	0.690685	2.87282	0.24042	-2.05637	0.00432698	0.221267	down	yes
MSTRG.12375	MYL4	ENST00000576874;ENST00000572303;ENST00000571981;ENST00000393450;ENST00000354968;ENST00000572316;ENST00000573747;ENST00000570671	GO:0005509(calcium ion binding);GO:0016459(myosin complex);GO:0005829(cytosol);GO:0060048(cardiac muscle contraction);GO:0030049(muscle filament sliding);GO:0003785(actin monomer binding);GO:0032781(positive regulation of ATPase activity);GO:0032038(myosin II heavy chain binding);GO:0002026(regulation of the force of heart contraction);GO:0031672(A band);GO:0051015(actin filament binding);GO:0051…	04371(Apelin signaling pathway);04260(Cardiac muscle contraction);04261(Adrenergic signaling in cardiomyocytes);04261(Adrenergic signaling in cardiomyocytes)	K12750	NA	myosin light chain 4 [Source:HGNC Symbol;Acc:HGNC:7585]	3.4148	0.928218	3.67887	1.87926	0.00434449	0.221267	up	yes
ENSG00000186230	ZNF749	ENST00000597296;ENST00000334181	GO:0003676(nucleic acid binding);GO:0005634(nucleus);GO:0046872(metal ion binding);GO:0006355(regulation of transcription, DNA-templated);GO:0006351(transcription, DNA-templated);GO:0003677(DNA binding);GO:0005622(intracellular);GO:0005622(intracellular)	NA	NA	NA	zinc finger protein 749 [Source:HGNC Symbol;Acc:HGNC:32783]	0.851225	0.221095	3.85004	1.94487	0.0043504	0.221267	up	yes
MSTRG.20329	NUDT16P1	ENST00000498923;ENST00000513809;ENST00000499077	NA	NA	NA	NA	nudix hydrolase 16 pseudogene 1 [Source:HGNC Symbol;Acc:HGNC:27189]	1.17811	0.304405	3.87022	1.95242	0.00437194	0.221709	up	yes
ENSG00000070371	CLTCL1	ENST00000621271;ENST00000412649;ENST00000615606;ENST00000458188;ENST00000611723;ENST00000540896;ENST00000622493	GO:0016020(membrane);GO:0006886(intracellular protein transport);GO:0016192(vesicle-mediated transport);GO:0005198(structural molecule activity);GO:0030659(cytoplasmic vesicle membrane);GO:0031410(cytoplasmic vesicle);GO:0048268(clathrin coat assembly);GO:0005905(clathrin-coated pit);GO:0030130(clathrin coat of trans-Golgi network vesicle);GO:0007165(signal transduction);GO:0005819(spindle);GO:00…	04144(Endocytosis);04142(Lysosome);04961(Endocrine and other factor-regulated calcium reabsorption);04721(Synaptic vesicle cycle);05016(Huntington's disease);05100(Bacterial invasion of epithelial cells);05100(Bacterial invasion of epithelial cells)	K04646	NA	clathrin heavy chain like 1 [Source:HGNC Symbol;Acc:HGNC:2093]	2.10573	0.579254	3.63525	1.86205	0.00449851	0.226132	up	yes
MSTRG.18106	NTSR1	ENST00000370501;ENST00000482259	GO:0016020(membrane);GO:0016021(integral component of membrane);GO:0004930(G-protein coupled receptor activity);GO:0007186(G-protein coupled receptor signaling pathway);GO:0005886(plasma membrane);GO:0005515(protein binding);GO:0004871(signal transducer activity);GO:0007165(signal transduction);GO:0045121(membrane raft);GO:0007218(neuropeptide signaling pathway);GO:0005887(integral component of p…	04020(Calcium signaling pathway);04080(Neuroactive ligand-receptor interaction);04080(Neuroactive ligand-receptor interaction)	K04211	NA	neurotensin receptor 1 [Source:HGNC Symbol;Acc:HGNC:8039]	1.54564	0.420118	3.67905	1.87933	0.00456621	0.227347	up	yes
MSTRG.27791	HACD4	ENST00000495827;ENST00000488436	GO:0016020(membrane);GO:0016021(integral component of membrane);GO:0016829(lyase activity);GO:0006629(lipid metabolic process);GO:0005783(endoplasmic reticulum);GO:0005789(endoplasmic reticulum membrane);GO:0006631(fatty acid metabolic process);GO:0006633(fatty acid biosynthetic process);GO:0042761(very long-chain fatty acid biosynthetic process);GO:0030148(sphingolipid biosynthetic process);GO:0…	00062(Fatty acid elongation);01040(Biosynthesis of unsaturated fatty acids);01040(Biosynthesis of unsaturated fatty acids)	K10703	EC:4.2.1.134	3-hydroxyacyl-CoA dehydratase 4 [Source:HGNC Symbol;Acc:HGNC:20920]	13.0093	3.63704	3.5769	1.83871	0.00457542	0.227347	up	yes
MSTRG.15071	ZNF888	ENST00000596623;ENST00000638862	GO:0003676(nucleic acid binding);GO:0046872(metal ion binding);GO:0006355(regulation of transcription, DNA-templated);GO:0005622(intracellular);GO:0005622(intracellular)	NA	NA	NA	zinc finger protein 888 [Source:HGNC Symbol;Acc:HGNC:38695]	0.517034	2.1082	0.245249	-2.02768	0.0045989	0.227857	down	yes
ENSG00000166147	FBN1	ENST00000316623;ENST00000561429;ENST00000560355	GO:0005615(extracellular space);GO:0005509(calcium ion binding);GO:0005515(protein binding);GO:0005576(extracellular region);GO:0005578(proteinaceous extracellular matrix);GO:0005179(hormone activity);GO:0005201(extracellular matrix structural constituent);GO:0005604(basement membrane);GO:0008201(heparin binding);GO:0070062(extracellular exosome);GO:0044267(cellular protein metabolic process);GO:…	NA	NA	NA	fibrillin 1 [Source:HGNC Symbol;Acc:HGNC:3603]	0.313065	0.0844003	3.70928	1.89114	0.00464437	0.228795	up	yes
MSTRG.23718	ZNF165	ENST00000377325	GO:0003676(nucleic acid binding);GO:0005634(nucleus);GO:0046872(metal ion binding);GO:0006355(regulation of transcription, DNA-templated);GO:0006351(transcription, DNA-templated);GO:0003677(DNA binding);GO:0003700(transcription factor activity, sequence-specific DNA binding);GO:0005515(protein binding)	NA	NA	NA	zinc finger protein 165 [Source:HGNC Symbol;Acc:HGNC:12953]	0.468161	1.93681	0.241718	-2.0486	0.00475206	0.232255	down	yes
MSTRG.4314	ADM	ENST00000278175;ENST00000534464;ENST00000525063;ENST00000528655;ENST00000524948;ENST00000530439;ENST00000528544	GO:0005615(extracellular space);GO:0005737(cytoplasm);GO:0005576(extracellular region);GO:0005179(hormone activity);GO:0006171(cAMP biosynthetic process);GO:0005515(protein binding);GO:0007165(signal transduction);GO:0007267(cell-cell signaling);GO:0005102(receptor binding);GO:0009611(response to wounding);GO:0030816(positive regulation of cAMP metabolic process);GO:0030819(positive regulation of…	04270(Vascular smooth muscle contraction);04270(Vascular smooth muscle contraction)	K12333	NA	adrenomedullin [Source:HGNC Symbol;Acc:HGNC:259]	4.50466	1.24331	3.62313	1.85724	0.00476277	0.232255	up	yes
MSTRG.23238	NUDCD2	ENST00000302764;ENST00000521797;ENST00000519395	GO:0005737(cytoplasm);GO:0005829(cytosol);GO:0005694(chromosome);GO:0015630(microtubule cytoskeleton);GO:0005856(cytoskeleton);GO:0005515(protein binding);GO:0000922(spindle pole);GO:0005815(microtubule organizing center);GO:0000775(chromosome, centromeric region);GO:0000776(kinetochore);GO:0000777(condensed chromosome kinetochore);GO:0070062(extracellular exosome);GO:0006457(protein folding);GO:…	NA	NA	NA	NudC domain containing 2 [Source:HGNC Symbol;Acc:HGNC:30535]	0.405299	1.62393	0.249579	-2.00243	0.00477254	0.232255	down	yes
MSTRG.23656	HIST1H2AC	ENST00000314088;ENST00000377791;ENST00000602637	GO:0005634(nucleus);GO:0003677(DNA binding);GO:0046982(protein heterodimerization activity);GO:0000786(nucleosome);GO:0005694(chromosome);GO:0000790(nuclear chromatin);GO:0003674(molecular_function);GO:0070062(extracellular exosome);GO:0008285(negative regulation of cell proliferation);GO:0006342(chromatin silencing);GO:0006342(chromatin silencing)	04217(Necroptosis);05322(Systemic lupus erythematosus);05034(Alcoholism);05034(Alcoholism)	K11251	NA	histone cluster 1 H2A family member c [Source:HGNC Symbol;Acc:HGNC:4733]	58.5753	16.5046	3.54902	1.82742	0.00479543	0.232255	up	yes
MSTRG.26106	DNAJB9	ENST00000491582;ENST00000249356	GO:0005737(cytoplasm);GO:0005783(endoplasmic reticulum);GO:0005730(nucleolus);GO:0005788(endoplasmic reticulum lumen);GO:0005515(protein binding);GO:0005789(endoplasmic reticulum membrane);GO:0070062(extracellular exosome);GO:0030433(ubiquitin-dependent ERAD pathway);GO:0036498(IRE1-mediated unfolded protein response);GO:0051787(misfolded protein binding);GO:0051787(misfolded protein binding)	NA	NA	NA	DnaJ heat shock protein family (Hsp40) member B9 [Source:HGNC Symbol;Acc:HGNC:6968]	1.58789	6.31028	0.251635	-1.99059	0.00485745	0.2346	down	yes
MSTRG.14589	HKR1	ENST00000590582;ENST00000589218;ENST00000591485;ENST00000544914;ENST00000592768;ENST00000589188;ENST00000590166;ENST00000591391;ENST00000587829;ENST00000588820;ENST00000589801;ENST00000592362;ENST00000591471;ENST00000590386;ENST00000591259;ENST00000324411;ENST00000587437;ENST00000392153;ENST00000585623;ENST00000541583;ENST00000590570;ENST00000589392	GO:0003676(nucleic acid binding);GO:0006355(regulation of transcription, DNA-templated);GO:0005622(intracellular);GO:0005634(nucleus);GO:0046872(metal ion binding);GO:0006351(transcription, DNA-templated);GO:0003677(DNA binding);GO:0007275(multicellular organism development);GO:0007275(multicellular organism development)	NA	NA	NA	HKR1, GLI-Kruppel zinc finger family member [Source:HGNC Symbol;Acc:HGNC:4928]	0.751143	3.008	0.249715	-2.00165	0.00492335	0.237118	down	yes
MSTRG.14034	ZNF441	ENST00000357901;ENST00000409902;ENST00000462251	GO:0003676(nucleic acid binding);GO:0006355(regulation of transcription, DNA-templated);GO:0005622(intracellular);GO:0005634(nucleus);GO:0046872(metal ion binding);GO:0006351(transcription, DNA-templated);GO:0003677(DNA binding);GO:0003677(DNA binding)	NA	NA	NA	zinc finger protein 441 [Source:HGNC Symbol;Acc:HGNC:20875]	2.94583	0.822992	3.57942	1.83973	0.00495159	0.237814	up	yes
MSTRG.23024	PURA	ENST00000502351	GO:0003723(RNA binding);GO:0005634(nucleus);GO:0006351(transcription, DNA-templated);GO:0006355(regulation of transcription, DNA-templated);GO:0003677(DNA binding);GO:0003700(transcription factor activity, sequence-specific DNA binding);GO:0005515(protein binding);GO:0030154(cell differentiation);GO:0045892(negative regulation of transcription, DNA-templated);GO:0006357(regulation of transcriptio…	NA	NA	NA	purine rich element binding protein A [Source:HGNC Symbol;Acc:HGNC:9701]	1.61087	0.457356	3.52213	1.81645	0.00515909	0.245846	up	yes
MSTRG.5061	COA4	ENST00000355693;ENST00000544575;ENST00000541455;ENST00000537289;ENST00000545127;ENST00000537581	GO:0005739(mitochondrion);GO:0033617(mitochondrial respiratory chain complex IV assembly);GO:0005758(mitochondrial intermembrane space);GO:0005758(mitochondrial intermembrane space)	NA	NA	NA	cytochrome c oxidase assembly factor 4 homolog [Source:HGNC Symbol;Acc:HGNC:24604]	4.87876	1.36918	3.56327	1.8332	0.0051616	0.245846	up	yes
MSTRG.22085	RETREG1	ENST00000306320;ENST00000509977;ENST00000509048;ENST00000506441	GO:0030176(integral component of endoplasmic reticulum membrane);GO:0061709(reticulophagy);GO:0016020(membrane);GO:0016021(integral component of membrane);GO:0005783(endoplasmic reticulum);GO:0005794(Golgi apparatus);GO:0005789(endoplasmic reticulum membrane);GO:0016604(nuclear body);GO:0006914(autophagy);GO:0005515(protein binding);GO:0043524(negative regulation of neuron apoptotic process);GO:0…	NA	NA	NA	reticulophagy regulator 1 [Source:HGNC Symbol;Acc:HGNC:25964]	0.903763	3.55435	0.254269	-1.97557	0.00537767	0.255432	down	yes
MSTRG.17269	CCL20	ENST00000473642;ENST00000409189;ENST00000358813;ENST00000489160	GO:0005622(intracellular);GO:0005576(extracellular region);GO:0005515(protein binding);GO:0006955(immune response);GO:0005125(cytokine activity);GO:0005615(extracellular space);GO:0008009(chemokine activity);GO:0006935(chemotaxis);GO:0006954(inflammatory response);GO:0042742(defense response to bacterium);GO:0007186(G-protein coupled receptor signaling pathway);GO:0002548(monocyte chemotaxis);GO:…	04668(TNF signaling pathway);04060(Cytokine-cytokine receptor interaction);04657(IL-17 signaling pathway);04062(Chemokine signaling pathway);05323(Rheumatoid arthritis);05323(Rheumatoid arthritis)	K14625	NA	C-C motif chemokine ligand 20 [Source:HGNC Symbol;Acc:HGNC:10619]	1.186	4.67635	0.253617	-1.97927	0.00554984	0.26064	down	yes
MSTRG.23805	PPP1R11	ENST00000376769;ENST00000376772;ENST00000376758;ENST00000376773;ENST00000376765	GO:0005737(cytoplasm);GO:0005515(protein binding);GO:0004864(protein phosphatase inhibitor activity);GO:0005634(nucleus);GO:0000164(protein phosphatase type 1 complex);GO:0004865(protein serine/threonine phosphatase inhibitor activity);GO:0008157(protein phosphatase 1 binding);GO:0032515(negative regulation of phosphoprotein phosphatase activity);GO:0032515(negative regulation of phosphoprotein p…	NA	NA	NA	protein phosphatase 1 regulatory inhibitor subunit 11 [Source:HGNC Symbol;Acc:HGNC:9285]	15.4404	4.43959	3.47789	1.79821	0.00559093	0.26064	up	yes
MSTRG.16442	HTR5BP	ENST00000434708;ENST00000430851	NA	NA	NA	NA	5-hydroxytryptamine receptor 5B, pseudogene [Source:HGNC Symbol;Acc:HGNC:16291]	0.538761	0.145675	3.69837	1.88689	0.00560363	0.26064	up	yes
MSTRG.21590	PLA2G12A	ENST00000243501;ENST00000502772;ENST00000507961	GO:0005737(cytoplasm);GO:0046872(metal ion binding);GO:0016787(hydrolase activity);GO:0005509(calcium ion binding);GO:0005576(extracellular region);GO:0006629(lipid metabolic process);GO:0016042(lipid catabolic process);GO:0004623(phospholipase A2 activity);GO:0006644(phospholipid metabolic process);GO:0050482(arachidonic acid secretion);GO:0008150(biological_process);GO:0006654(phosphatidic acid…	00564(Glycerophospholipid metabolism);00565(Ether lipid metabolism);00590(Arachidonic acid metabolism);00591(Linoleic acid metabolism);00592(alpha-Linolenic acid metabolism);04014(Ras signaling pathway);04270(Vascular smooth muscle contraction);04972(Pancreatic secretion);04975(Fat digestion and absorption);04975(Fat digestion and absorption)	K01047	EC:3.1.1.4	phospholipase A2 group XIIA [Source:HGNC Symbol;Acc:HGNC:18554]	5.02446	1.44099	3.48681	1.80191	0.00560825	0.26064	up	yes
ENSG00000187626	ZKSCAN4	ENST00000377294	GO:0003676(nucleic acid binding);GO:0005634(nucleus);GO:0046872(metal ion binding);GO:0005829(cytosol);GO:0005654(nucleoplasm);GO:0006355(regulation of transcription, DNA-templated);GO:0006351(transcription, DNA-templated);GO:0003677(DNA binding);GO:0003700(transcription factor activity, sequence-specific DNA binding);GO:0005622(intracellular);GO:0005515(protein binding)	NA	NA	NA	zinc finger with KRAB and SCAN domains 4 [Source:HGNC Symbol;Acc:HGNC:13854]	1.56642	0.432544	3.62141	1.85655	0.00565597	0.26146	up	yes
ENSG00000158163	DZIP1L	ENST00000467030;ENST00000466301;ENST00000488595;ENST00000490472;ENST00000327532;ENST00000469243;ENST00000473850;ENST00000492010	GO:0003676(nucleic acid binding);GO:0005737(cytoplasm);GO:0046872(metal ion binding);GO:0005856(cytoskeleton);GO:0042995(cell projection);GO:0005515(protein binding);GO:0060271(cilium assembly);GO:0005929(cilium);GO:0005814(centriole);GO:0036064(ciliary basal body);GO:0032880(regulation of protein localization);GO:0032880(regulation of protein localization)	NA	NA	NA	DAZ interacting zinc finger protein 1 like [Source:HGNC Symbol;Acc:HGNC:26551]	0.550865	0.149134	3.69377	1.88509	0.00567139	0.26146	up	yes
MSTRG.23026	CYSTM1	ENST00000261811;ENST00000509789;ENST00000504227;ENST00000509589	GO:0016020(membrane);GO:0016021(integral component of membrane);GO:0005886(plasma membrane);GO:0003674(molecular_function);GO:0008150(biological_process);GO:0070062(extracellular exosome);GO:0043312(neutrophil degranulation);GO:0070821(tertiary granule membrane);GO:0070821(tertiary granule membrane)	NA	NA	NA	cysteine rich transmembrane module containing 1 [Source:HGNC Symbol;Acc:HGNC:30239]	4.81634	1.37263	3.50884	1.811	0.00573516	0.262296	up	yes
MSTRG.16367	BCL2L11	ENST00000393256;ENST00000308659;ENST00000622509;ENST00000437029;ENST00000405953;ENST00000615946;ENST00000619294;ENST00000357757;ENST00000621302;ENST00000622612;ENST00000620862;ENST00000337565;ENST00000433098;ENST00000393252;ENST00000432179	GO:0016020(membrane);GO:0005739(mitochondrion);GO:0005515(protein binding);GO:0006915(apoptotic process);GO:0005829(cytosol);GO:0008017(microtubule binding);GO:0012505(endomembrane system);GO:0043065(positive regulation of apoptotic process);GO:0032464(positive regulation of protein homooligomerization);GO:0090200(positive regulation of release of cytochrome c from mitochondria);GO:0005741(mitoch…	04068(FoxO signaling pathway);04151(PI3K-Akt signaling pathway);04210(Apoptosis);04215(Apoptosis - multiple species);05200(Pathways in cancer);05206(MicroRNAs in cancer);05210(Colorectal cancer);04932(Non-alcoholic fatty liver disease (NAFLD));01521(EGFR tyrosine kinase inhibitor resistance);01521(EGFR tyrosine kinase inhibitor resistance)	K16341	NA	BCL2 like 11 [Source:HGNC Symbol;Acc:HGNC:994]	4.48709	1.29042	3.47724	1.79794	0.00575308	0.262419	up	yes
MSTRG.28297	NR4A3	ENST00000330847;ENST00000395097;ENST00000338488;ENST00000618101	GO:0005634(nucleus);GO:0008270(zinc ion binding);GO:0046872(metal ion binding);GO:0006355(regulation of transcription, DNA-templated);GO:0006351(transcription, DNA-templated);GO:0003677(DNA binding);GO:0003700(transcription factor activity, sequence-specific DNA binding);GO:0042803(protein homodimerization activity);GO:0043565(sequence-specific DNA binding);GO:0005515(protein binding);GO:0003707(…	05202(Transcriptional misregulation in cancers);05202(Transcriptional misregulation in cancers)	K08559	NA	nuclear receptor subfamily 4 group A member 3 [Source:HGNC Symbol;Acc:HGNC:7982]	1.377	5.26284	0.261645	-1.93432	0.0059695	0.270147	down	yes
ENSG00000127989	MTERF1	ENST00000425936;ENST00000454222;ENST00000351870;ENST00000442961;ENST00000419292;ENST00000481516;ENST00000406735	GO:0005829(cytosol);GO:0006355(regulation of transcription, DNA-templated);GO:0005739(mitochondrion);GO:0003690(double-stranded DNA binding);GO:0003723(RNA binding);GO:0006351(transcription, DNA-templated);GO:0003677(DNA binding);GO:0005515(protein binding);GO:0005759(mitochondrial matrix);GO:0007005(mitochondrion organization);GO:0042645(mitochondrial nucleoid);GO:0006353(DNA-templated transcrip…	NA	NA	NA	mitochondrial transcription termination factor 1 [Source:HGNC Symbol;Acc:HGNC:21463]	0.642072	0.176582	3.63611	1.8624	0.00600205	0.270909	up	yes
MSTRG.5986	SPX	ENST00000535139;ENST00000543800;ENST00000535033;ENST00000537527	GO:0005576(extracellular region);GO:0005615(extracellular space);GO:0031410(cytoplasmic vesicle);GO:0005179(hormone activity);GO:0005184(neuropeptide hormone activity);GO:0030133(transport vesicle);GO:0044539(long-chain fatty acid import);GO:0051930(regulation of sensory perception of pain);GO:0031045(dense core granule);GO:0032099(negative regulation of appetite);GO:0010459(negative regulation o…	NA	NA	NA	spexin hormone [Source:HGNC Symbol;Acc:HGNC:28139]	2.03417	0.578449	3.5166	1.81418	0.00603029	0.271473	up	yes
MSTRG.11568	ASGR2	ENST00000254850;ENST00000574868;ENST00000355035;ENST00000576487;ENST00000450034;ENST00000446679	GO:0016020(membrane);GO:0016021(integral component of membrane);GO:0030246(carbohydrate binding);GO:0005515(protein binding);GO:0006898(receptor-mediated endocytosis);GO:0005886(plasma membrane);GO:0006897(endocytosis);GO:0007166(cell surface receptor signaling pathway);GO:0018279(protein N-linked glycosylation via asparagine);GO:0004873(asialoglycoprotein receptor activity);GO:0009100(glycoprote…	04918(Thyroid hormone synthesis);04918(Thyroid hormone synthesis)	K10064	NA	asialoglycoprotein receptor 2 [Source:HGNC Symbol;Acc:HGNC:743]	8.10768	2.35402	3.44419	1.78416	0.00612736	0.274872	up	yes
MSTRG.19985	RYBP	ENST00000477973	GO:0005634(nucleus);GO:0005737(cytoplasm);GO:0046872(metal ion binding);GO:0005654(nucleoplasm);GO:0006351(transcription, DNA-templated);GO:0006355(regulation of transcription, DNA-templated);GO:0003677(DNA binding);GO:0005515(protein binding);GO:0006915(apoptotic process);GO:0007275(multicellular organism development);GO:0003714(transcription corepressor activity);GO:0031519(PcG protein complex)…	NA	NA	NA	RING1 and YY1 binding protein [Source:HGNC Symbol;Acc:HGNC:10480]	9.8109	2.87737	3.40967	1.76963	0.00616954	0.274872	up	yes
MSTRG.23847	TNF	ENST00000449264	GO:0005615(extracellular space);GO:0010628(positive regulation of gene expression);GO:0045599(negative regulation of fat cell differentiation);GO:0010629(negative regulation of gene expression);GO:0051091(positive regulation of sequence-specific DNA binding transcription factor activity);GO:0070374(positive regulation of ERK1 and ERK2 cascade);GO:0045944(positive regulation of transcription from …	04010(MAPK signaling pathway);04350(TGF-beta signaling pathway);04064(NF-kappa B signaling pathway);04668(TNF signaling pathway);04071(Sphingolipid signaling pathway);04150(mTOR signaling pathway);04060(Cytokine-cytokine receptor interaction);04210(Apoptosis);04217(Necroptosis);04640(Hematopoietic cell lineage);04620(Toll-like receptor signaling pathway);04621(NOD-like receptor signaling pathway)…	K03156	NA	tumor necrosis factor [Source:HGNC Symbol;Acc:HGNC:11892]	3.50017	13.3316	0.262547	-1.92935	0.00619181	0.275153	down	yes
MSTRG.8580	SPTLC2	ENST00000216484;ENST00000554365;ENST00000556264;ENST00000556607;ENST00000554901;ENST00000557566	GO:0016020(membrane);GO:0016021(integral component of membrane);GO:0016740(transferase activity);GO:0003824(catalytic activity);GO:0016746(transferase activity, transferring acyl groups);GO:0006629(lipid metabolic process);GO:0008152(metabolic process);GO:0009058(biosynthetic process);GO:0005783(endoplasmic reticulum);GO:0005789(endoplasmic reticulum membrane);GO:0030170(pyridoxal phosphate bindi…	00600(Sphingolipid metabolism);04071(Sphingolipid signaling pathway);04071(Sphingolipid signaling pathway)	K00654	EC:2.3.1.50	serine palmitoyltransferase long chain base subunit 2 [Source:HGNC Symbol;Acc:HGNC:11278]	15.366	4.513	3.40484	1.76759	0.00621717	0.275569	up	yes
MSTRG.4818	MRPL49	ENST00000279242;ENST00000532671;ENST00000524482;ENST00000526171;ENST00000531705;ENST00000528529;ENST00000533943;ENST00000526319;ENST00000534078	GO:0030529(intracellular ribonucleoprotein complex);GO:0005622(intracellular);GO:0003735(structural constituent of ribosome);GO:0006412(translation);GO:0005840(ribosome);GO:0005739(mitochondrion);GO:0005515(protein binding);GO:0005743(mitochondrial inner membrane);GO:0070125(mitochondrial translational elongation);GO:0070126(mitochondrial translational termination);GO:0005761(mitochondrial riboso…	NA	NA	NA	mitochondrial ribosomal protein L49 [Source:HGNC Symbol;Acc:HGNC:1176]	6.68122	1.94382	3.43716	1.78122	0.00624609	0.276141	up	yes
MSTRG.27111	LY96	ENST00000284818;ENST00000518893	GO:0005515(protein binding);GO:0005576(extracellular region);GO:0005615(extracellular space);GO:0002376(immune system process);GO:0045087(innate immune response);GO:0006954(inflammatory response);GO:0005886(plasma membrane);GO:0010008(endosome membrane);GO:0001875(lipopolysaccharide receptor activity);GO:0002224(toll-like receptor signaling pathway);GO:0002755(MyD88-dependent toll-like receptor s…	04064(NF-kappa B signaling pathway);04620(Toll-like receptor signaling pathway);05130(Pathogenic Escherichia coli infection);05133(Pertussis);05145(Toxoplasmosis);05145(Toxoplasmosis)	K05400	NA	lymphocyte antigen 96 [Source:HGNC Symbol;Acc:HGNC:17156]	20.9126	6.12332	3.41525	1.77199	0.00642714	0.282622	up	yes
MSTRG.2474	TMCC2	ENST00000329800;ENST00000358024;ENST00000481950;ENST00000468846;ENST00000495538;ENST00000330675	GO:0016020(membrane);GO:0016021(integral component of membrane);GO:0005783(endoplasmic reticulum);GO:0005515(protein binding);GO:0042982(amyloid precursor protein metabolic process);GO:0042982(amyloid precursor protein metabolic process)	NA	NA	NA	transmembrane and coiled-coil domain family 2 [Source:HGNC Symbol;Acc:HGNC:24239]	2.99137	0.871362	3.43299	1.77946	0.00644186	0.282622	up	yes
MSTRG.23189	SGCD	ENST00000435422;ENST00000517913;ENST00000524347	GO:0005737(cytoplasm);GO:0016020(membrane);GO:0016021(integral component of membrane);GO:0005886(plasma membrane);GO:0005856(cytoskeleton);GO:0016012(sarcoglycan complex);GO:0042383(sarcolemma);GO:0007517(muscle organ development);GO:0055001(muscle cell development);GO:0061024(membrane organization);GO:0016010(dystrophin-associated glycoprotein complex);GO:0048738(cardiac muscle tissue developmen…	05410(Hypertrophic cardiomyopathy (HCM));05412(Arrhythmogenic right ventricular cardiomyopathy (ARVC));05414(Dilated cardiomyopathy (DCM));05416(Viral myocarditis);05416(Viral myocarditis)	K12563	NA	sarcoglycan delta [Source:HGNC Symbol;Acc:HGNC:10807]	0.0646706	0.257914	0.250745	-1.99571	0.00658036	0.287966	down	yes
MSTRG.1588	FCGR1CP	ENST00000579737	NA	NA	NA	NA	Fc fragment of IgG receptor Ic, pseudogene [Source:HGNC Symbol;Acc:HGNC:3615]	8.44542	2.47869	3.40721	1.76859	0.00674449	0.293658	up	yes
MSTRG.18744	IGLC7	ENST00000390331	NA	NA	NA	NA	immunoglobulin lambda constant 7 [Source:HGNC Symbol;Acc:HGNC:5861]	5.90484	1.665	3.54645	1.82637	0.00682202	0.295541	up	yes
MSTRG.6398	ITGA7	ENST00000555809;ENST00000553804;ENST00000257879;ENST00000557058;ENST00000554543;ENST00000556273;ENST00000554359;ENST00000557555;ENST00000553276	GO:0016020(membrane);GO:0016021(integral component of membrane);GO:0046872(metal ion binding);GO:0007155(cell adhesion);GO:0007229(integrin-mediated signaling pathway);GO:0008305(integrin complex);GO:0005886(plasma membrane);GO:0005515(protein binding);GO:0008360(regulation of cell shape);GO:0009986(cell surface);GO:0030198(extracellular matrix organization);GO:0007517(muscle organ development);G…	04151(PI3K-Akt signaling pathway);04512(ECM-receptor interaction);04510(Focal adhesion);04810(Regulation of actin cytoskeleton);05410(Hypertrophic cardiomyopathy (HCM));05412(Arrhythmogenic right ventricular cardiomyopathy (ARVC));05414(Dilated cardiomyopathy (DCM));05165(Human papillomavirus infection);05165(Human papillomavirus infection)	K06583	NA	integrin subunit alpha 7 [Source:HGNC Symbol;Acc:HGNC:6143]	0.380471	0.105149	3.61841	1.85535	0.00694179	0.298479	up	yes
MSTRG.8961	CHRFAM7A	ENST00000299847;ENST00000562729;ENST00000569278;ENST00000401522	GO:0016020(membrane);GO:0016021(integral component of membrane);GO:0005216(ion channel activity);GO:0006811(ion transport);GO:0034220(ion transmembrane transport);GO:0005230(extracellular ligand-gated ion channel activity);GO:0034766(negative regulation of ion transmembrane transport);GO:1903049(negative regulation of acetylcholine-gated cation channel activity);GO:1903049(negative regulation of …	NA	NA	NA	CHRNA7 (exons 5-10) and FAM7A (exons A-E) fusion [Source:HGNC Symbol;Acc:HGNC:15781]	0.384818	0.108506	3.54652	1.8264	0.00696822	0.298871	up	yes
MSTRG.15581	CDC42EP3	ENST00000295324;ENST00000494083;ENST00000422687;ENST00000611976;ENST00000453555	GO:0005737(cytoplasm);GO:0016020(membrane);GO:0043547(positive regulation of GTPase activity);GO:0005856(cytoskeleton);GO:0005096(GTPase activator activity);GO:0005886(plasma membrane);GO:0005829(cytosol);GO:0012505(endomembrane system);GO:0017049(GTP-Rho binding);GO:0007266(Rho protein signal transduction);GO:0008360(regulation of cell shape);GO:0030838(positive regulation of actin filament poly…	NA	NA	NA	CDC42 effector protein 3 [Source:HGNC Symbol;Acc:HGNC:16943]	0.711056	2.6539	0.267929	-1.90008	0.00706615	0.302127	down	yes
MSTRG.24784	CITED2	ENST00000537332;ENST00000367651;ENST00000618718	GO:0043066(negative regulation of apoptotic process);GO:0045944(positive regulation of transcription from RNA polymerase II promoter);GO:0060412(ventricular septum morphogenesis);GO:0003151(outflow tract morphogenesis);GO:0030336(negative regulation of cell migration);GO:0005634(nucleus);GO:0006355(regulation of transcription, DNA-templated);GO:0006351(transcription, DNA-templated);GO:0003700(tra…	04137(Mitophagy - animal);04137(Mitophagy - animal)	K21361	NA	Cbp/p300 interacting transactivator with Glu/Asp rich carboxy-terminal domain 2 [Source:HGNC Symbol;Acc:HGNC:1987]	4.91179	18.3094	0.268266	-1.89826	0.00707919	0.302127	down	yes
MSTRG.23683	ABT1	ENST00000274849	GO:0003676(nucleic acid binding);GO:0003723(RNA binding);GO:0005634(nucleus);GO:0006351(transcription, DNA-templated);GO:0006355(regulation of transcription, DNA-templated);GO:0003677(DNA binding);GO:0006357(regulation of transcription from RNA polymerase II promoter);GO:0006366(transcription from RNA polymerase II promoter);GO:0021522(spinal cord motor neuron differentiation);GO:0005667(transcri…	NA	NA	NA	activator of basal transcription 1 [Source:HGNC Symbol;Acc:HGNC:17369]	7.84596	2.34465	3.34632	1.74258	0.00715569	0.303888	up	yes
MSTRG.13528	PMAIP1	ENST00000316660;ENST00000269518;ENST00000590596	GO:0005634(nucleus);GO:0005829(cytosol);GO:0005739(mitochondrion);GO:0006915(apoptotic process);GO:0005515(protein binding);GO:0006974(cellular response to DNA damage stimulus);GO:0006919(activation of cysteine-type endopeptidase activity involved in apoptotic process);GO:0001836(release of cytochrome c from mitochondria);GO:0043065(positive regulation of apoptotic process);GO:0090200(positive re…	04210(Apoptosis);04215(Apoptosis - multiple species);04115(p53 signaling pathway);05200(Pathways in cancer);05203(Viral carcinogenesis);05210(Colorectal cancer);01524(Platinum drug resistance);01524(Platinum drug resistance)	K10131	NA	phorbol-12-myristate-13-acetate-induced protein 1 [Source:HGNC Symbol;Acc:HGNC:9108]	3.46331	12.8414	0.269699	-1.89058	0.00726979	0.307629	down	yes
MSTRG.14859	C5AR2	ENST00000595464;ENST00000600626	GO:0016020(membrane);GO:0016021(integral component of membrane);GO:0004930(G-protein coupled receptor activity);GO:0007186(G-protein coupled receptor signaling pathway);GO:0005886(plasma membrane);GO:0004871(signal transducer activity);GO:0007165(signal transduction);GO:0006935(chemotaxis);GO:0006954(inflammatory response);GO:0030449(regulation of complement activation);GO:0005887(integral compon…	NA	NA	NA	complement component 5a receptor 2 [Source:HGNC Symbol;Acc:HGNC:4527]	0.654793	0.18964	3.45282	1.78777	0.00742039	0.312055	up	yes
ENSG00000124171	PARD6B	ENST00000371610	GO:0005737(cytoplasm);GO:0016020(membrane);GO:0005829(cytosol);GO:0051301(cell division);GO:0005886(plasma membrane);GO:0005515(protein binding);GO:0007049(cell cycle);GO:0030054(cell junction);GO:0005923(bicellular tight junction);GO:0007409(axonogenesis);GO:0070062(extracellular exosome);GO:0007043(cell-cell junction assembly);GO:0007163(establishment or maintenance of cell polarity);GO:0030334…	04015(Rap1 signaling pathway);04390(Hippo signaling pathway);04144(Endocytosis);04530(Tight junction);04360(Axon guidance);05165(Human papillomavirus infection)	K06093	NA	par-6 family cell polarity regulator beta [Source:HGNC Symbol;Acc:HGNC:16245]	0.224162	0.860988	0.260355	-1.94145	0.00744184	0.312195	down	yes
MSTRG.23035	SLC35A4	ENST00000623481;ENST00000612662;ENST00000323146;ENST00000514199	GO:0006810(transport);GO:0016020(membrane);GO:0016021(integral component of membrane);GO:0005794(Golgi apparatus);GO:0000139(Golgi membrane);GO:0008643(carbohydrate transport);GO:0005351(sugar:proton symporter activity);GO:0015992(proton transport);GO:0032056(positive regulation of translation in response to stress);GO:0032056(positive regulation of translation in response to stress)	NA	NA	NA	solute carrier family 35 member A4 [Source:HGNC Symbol;Acc:HGNC:20753]	0.780801	0.221641	3.52282	1.81673	0.00754333	0.31416	up	yes
MSTRG.14280	JUND	ENST00000252818	GO:0005634(nucleus);GO:0006355(regulation of transcription, DNA-templated);GO:0006351(transcription, DNA-templated);GO:0003677(DNA binding);GO:0006357(regulation of transcription from RNA polymerase II promoter);GO:0003700(transcription factor activity, sequence-specific DNA binding);GO:0005515(protein binding);GO:0032870(cellular response to hormone stimulus);GO:0000790(nuclear chromatin);GO:000…	04010(MAPK signaling pathway);04657(IL-17 signaling pathway);04380(Osteoclast differentiation)	K04449	NA	JunD proto-oncogene, AP-1 transcription factor subunit [Source:HGNC Symbol;Acc:HGNC:6206]	50.5835	15.381	3.2887	1.71752	0.00766779	0.317808	up	yes
MSTRG.1545	FCGR1B	ENST00000369384;ENST00000453173;ENST00000472543;ENST00000615565;ENST00000369178;ENST00000623603;ENST00000466915;ENST00000471609;ENST00000369383	GO:0016020(membrane);GO:0016021(integral component of membrane);GO:0005886(plasma membrane);GO:0006955(immune response);GO:0002376(immune system process);GO:0002250(adaptive immune response);GO:0006898(receptor-mediated endocytosis);GO:0002479(antigen processing and presentation of exogenous peptide antigen via MHC class I, TAP-dependent);GO:0060333(interferon-gamma-mediated signaling pathway);GO…	NA	NA	NA	Fc fragment of IgG receptor Ib [Source:HGNC Symbol;Acc:HGNC:3614]	2.6573	0.792605	3.35261	1.74529	0.00787249	0.32551	up	yes
MSTRG.13765	GNA15	ENST00000262958;ENST00000592455;ENST00000586082	GO:0005525(GTP binding);GO:0046872(metal ion binding);GO:0000166(nucleotide binding);GO:0007186(G-protein coupled receptor signaling pathway);GO:0007165(signal transduction);GO:0003924(GTPase activity);GO:0004871(signal transducer activity);GO:0001664(G-protein coupled receptor binding);GO:0019001(guanyl nucleotide binding);GO:0031683(G-protein beta/gamma-subunit complex binding);GO:0005886(plasm…	04020(Calcium signaling pathway);04926(Relaxin signaling pathway);05146(Amoebiasis);05142(Chagas disease (American trypanosomiasis));05142(Chagas disease (American trypanosomiasis))	K04637	NA	G protein subunit alpha 15 [Source:HGNC Symbol;Acc:HGNC:4383]	14.0548	4.28319	3.2814	1.71431	0.00795524	0.326581	up	yes
MSTRG.9134	THBS1	ENST00000260356;ENST00000497720;ENST00000484734;ENST00000397591;ENST00000490247;ENST00000466755;ENST00000559746;ENST00000560894	GO:0005615(extracellular space);GO:0006954(inflammatory response);GO:0008201(heparin binding);GO:0050840(extracellular matrix binding);GO:0016525(negative regulation of angiogenesis);GO:0045766(positive regulation of angiogenesis);GO:0008284(positive regulation of cell proliferation);GO:0010595(positive regulation of endothelial cell migration);GO:0001937(negative regulation of endothelial cell p…	04015(Rap1 signaling pathway);04350(TGF-beta signaling pathway);04151(PI3K-Akt signaling pathway);04512(ECM-receptor interaction);04145(Phagosome);04115(p53 signaling pathway);04510(Focal adhesion);05206(MicroRNAs in cancer);05205(Proteoglycans in cancer);05219(Bladder cancer);05165(Human papillomavirus infection);05144(Malaria);05144(Malaria)	K16857	NA	thrombospondin 1 [Source:HGNC Symbol;Acc:HGNC:11785]	30.4125	9.31626	3.26445	1.70684	0.00797585	0.32665	up	yes
MSTRG.7156	SNRNP35	ENST00000526639;ENST00000350887;ENST00000529201;ENST00000529904;ENST00000412157	GO:0003676(nucleic acid binding);GO:0003723(RNA binding);GO:0006397(mRNA processing);GO:0008380(RNA splicing);GO:0005634(nucleus);GO:0005730(nucleolus);GO:0005681(spliceosomal complex);GO:0005654(nucleoplasm);GO:0003729(mRNA binding);GO:0000398(mRNA splicing, via spliceosome);GO:0005689(U12-type spliceosomal complex);GO:0071011(precatalytic spliceosome);GO:0000243(commitment complex);GO:0017069(s…	NA	NA	NA	small nuclear ribonucleoprotein U11/U12 subunit 35 [Source:HGNC Symbol;Acc:HGNC:30852]	1.50901	0.451449	3.34258	1.74096	0.0079996	0.326846	up	yes
ENSG00000057294	PKP2	ENST00000340811;ENST00000552612;ENST00000546741;ENST00000546769;ENST00000546498;ENST00000549461	GO:0008285(negative regulation of cell proliferation);GO:0030336(negative regulation of cell migration);GO:0005634(nucleus);GO:0005654(nucleoplasm);GO:0007155(cell adhesion);GO:0005886(plasma membrane);GO:0030054(cell junction);GO:0005515(protein binding);GO:0065009(regulation of molecular function);GO:0016337(single organismal cell-cell adhesion);GO:0003674(molecular_function);GO:0045296(cadheri…	05412(Arrhythmogenic right ventricular cardiomyopathy (ARVC));05412(Arrhythmogenic right ventricular cardiomyopathy (ARVC))	K12642	NA	plakophilin 2 [Source:HGNC Symbol;Acc:HGNC:9024]	0.999323	0.300324	3.32748	1.73443	0.00830385	0.337677	up	yes
MSTRG.13250	GNAL	ENST00000585642;ENST00000586926;ENST00000423027;ENST00000602628;ENST00000590972;ENST00000590228	GO:0005525(GTP binding);GO:0046872(metal ion binding);GO:0000166(nucleotide binding);GO:0007186(G-protein coupled receptor signaling pathway);GO:0007165(signal transduction);GO:0003924(GTPase activity);GO:0004871(signal transducer activity);GO:0019001(guanyl nucleotide binding);GO:0031683(G-protein beta/gamma-subunit complex binding);GO:0005886(plasma membrane);GO:0070062(extracellular exosome);G…	04020(Calcium signaling pathway);04728(Dopaminergic synapse);04740(Olfactory transduction);05012(Parkinson's disease);05146(Amoebiasis);05142(Chagas disease (American trypanosomiasis));05142(Chagas disease (American trypanosomiasis))	K04633	NA	G protein subunit alpha L [Source:HGNC Symbol;Acc:HGNC:4388]	0.0870456	0.330221	0.263598	-1.92359	0.0083292	0.337911	down	yes
MSTRG.20845	RNF168	ENST00000318037;ENST00000437070	GO:0005634(nucleus);GO:0046872(metal ion binding);GO:0005829(cytosol);GO:0005654(nucleoplasm);GO:0016740(transferase activity);GO:0016569(covalent chromatin modification);GO:0016567(protein ubiquitination);GO:0004842(ubiquitin-protein transferase activity);GO:0005515(protein binding);GO:0006281(DNA repair);GO:0006974(cellular response to DNA damage stimulus);GO:0006302(double-strand break repair)…	NA	NA	NA	ring finger protein 168 [Source:HGNC Symbol;Acc:HGNC:26661]	1.88066	6.77893	0.277427	-1.84982	0.00863862	0.348007	down	yes
MSTRG.5920	CREBL2	ENST00000228865;ENST00000540224	GO:0005634(nucleus);GO:0006355(regulation of transcription, DNA-templated);GO:0006351(transcription, DNA-templated);GO:0003677(DNA binding);GO:0003700(transcription factor activity, sequence-specific DNA binding);GO:0007049(cell cycle);GO:0030154(cell differentiation);GO:0045893(positive regulation of transcription, DNA-templated);GO:0033138(positive regulation of peptidyl-serine phosphorylation)…	NA	NA	NA	cAMP responsive element binding protein like 2 [Source:HGNC Symbol;Acc:HGNC:2350]	2.59245	9.3442	0.27744	-1.84975	0.00868869	0.349208	down	yes
ENSG00000011426	ANLN	ENST00000265748;ENST00000491782;ENST00000441696;ENST00000428612;ENST00000396068;ENST00000457743;ENST00000429082;ENST00000460598;ENST00000418118;ENST00000452877	GO:0005634(nucleus);GO:0005737(cytoplasm);GO:0005654(nucleoplasm);GO:0003779(actin binding);GO:0051301(cell division);GO:0005856(cytoskeleton);GO:0042995(cell projection);GO:0007049(cell cycle);GO:0002244(hematopoietic progenitor cell differentiation);GO:0045296(cadherin binding);GO:0005938(cell cortex);GO:0099738(cell cortex region);GO:0032059(bleb);GO:0000281(mitotic cytokinesis);GO:0090521(glo…	NA	NA	NA	anillin actin binding protein [Source:HGNC Symbol;Acc:HGNC:14082]	1.27157	0.382115	3.3277	1.73453	0.00873519	0.350261	up	yes
MSTRG.873	PTCH2	ENST00000372192	GO:0016020(membrane);GO:0016021(integral component of membrane);GO:0007165(signal transduction);GO:0045879(negative regulation of smoothened signaling pathway);GO:0005119(smoothened binding);GO:0008158(hedgehog receptor activity);GO:0097108(hedgehog family protein binding);GO:0001709(cell fate determination);GO:0008544(epidermis development);GO:0009957(epidermal cell fate specification);GO:004263…	04340(Hedgehog signaling pathway);05200(Pathways in cancer);05217(Basal cell carcinoma)	K11101	NA	patched 2 [Source:HGNC Symbol;Acc:HGNC:9586]	1.05006	3.77613	0.278079	-1.84643	0.00896919	0.356917	down	yes
MSTRG.10748	AHSP	ENST00000302312;ENST00000564707;ENST00000569954	GO:0005737(cytoplasm);GO:0006457(protein folding);GO:0005515(protein binding);GO:0030492(hemoglobin binding);GO:0030218(erythrocyte differentiation);GO:0050821(protein stabilization);GO:0030097(hemopoiesis);GO:0051082(unfolded protein binding);GO:0005833(hemoglobin complex);GO:0020027(hemoglobin metabolic process);GO:0020027(hemoglobin metabolic process)	NA	NA	NA	alpha hemoglobin stabilizing protein [Source:HGNC Symbol;Acc:HGNC:18075]	11.8163	3.62474	3.25991	1.70483	0.00930713	0.367216	up	yes
ENSG00000148488	ST8SIA6	ENST00000377602;ENST00000440449	GO:0008373(sialyltransferase activity);GO:0006486(protein glycosylation);GO:0097503(sialylation);GO:0016020(membrane);GO:0016021(integral component of membrane);GO:0016740(transferase activity);GO:0016757(transferase activity, transferring glycosyl groups);GO:0005794(Golgi apparatus);GO:0000139(Golgi membrane);GO:0003828(alpha-N-acetylneuraminate alpha-2,8-sialyltransferase activity);GO:0001574(g…	NA	NA	NA	ST8 alpha-N-acetyl-neuraminide alpha-2,8-sialyltransferase 6 [Source:HGNC Symbol;Acc:HGNC:23317]	0.329367	1.23199	0.267344	-1.90323	0.0094379	0.371526	down	yes
MSTRG.10344	FOPNL	ENST00000255759;ENST00000573429;ENST00000575938;ENST00000575073;ENST00000572415;ENST00000575744;ENST00000573396	GO:0005737(cytoplasm);GO:0005634(nucleus);GO:0031514(motile cilium);GO:0005813(centrosome);GO:0005856(cytoskeleton);GO:0042995(cell projection);GO:0005815(microtubule organizing center);GO:0034453(microtubule anchoring);GO:0060271(cilium assembly);GO:0005929(cilium);GO:0030030(cell projection organization);GO:0005814(centriole);GO:0036064(ciliary basal body);GO:0034451(centriolar satellite);GO:00…	NA	NA	NA	FGFR1OP N-terminal like [Source:HGNC Symbol;Acc:HGNC:26435]	5.84491	1.81772	3.21551	1.68505	0.00952704	0.372484	up	yes
MSTRG.14072	ZNF791	ENST00000343325;ENST00000446165;ENST00000598225;ENST00000597691;ENST00000498389	GO:0003676(nucleic acid binding);GO:0005634(nucleus);GO:0046872(metal ion binding);GO:0006355(regulation of transcription, DNA-templated);GO:0006351(transcription, DNA-templated);GO:0003677(DNA binding);GO:0005622(intracellular);GO:0005622(intracellular)	NA	NA	NA	zinc finger protein 791 [Source:HGNC Symbol;Acc:HGNC:26895]	3.58253	1.12129	3.19501	1.67582	0.00957941	0.373684	up	yes
MSTRG.15165	TNNT1	ENST00000588981;ENST00000587465;ENST00000592920;ENST00000587089;ENST00000589745;ENST00000586282;ENST00000588426;ENST00000585321;ENST00000587758	GO:0005515(protein binding);GO:0005861(troponin complex);GO:0006937(regulation of muscle contraction);GO:0005829(cytosol);GO:0003009(skeletal muscle contraction);GO:0030049(muscle filament sliding);GO:0005523(tropomyosin binding);GO:0045932(negative regulation of muscle contraction);GO:0031014(troponin T binding);GO:0014883(transition between fast and slow fiber);GO:0031444(slow-twitch skeletal m…	NA	NA	NA	troponin T1, slow skeletal type [Source:HGNC Symbol;Acc:HGNC:11948]	1.62464	0.486344	3.34052	1.74007	0.0096809	0.37679	up	yes
MSTRG.19518	CRTAP	ENST00000320954	GO:0005783(endoplasmic reticulum);GO:0005576(extracellular region);GO:0005578(proteinaceous extracellular matrix);GO:0005615(extracellular space);GO:0050821(protein stabilization);GO:0018400(peptidyl-proline hydroxylation to 3-hydroxy-L-proline);GO:0005788(endoplasmic reticulum lumen);GO:0032403(protein complex binding);GO:0061077(chaperone-mediated protein folding);GO:0007283(spermatogenesis);GO…	NA	NA	NA	cartilage associated protein [Source:HGNC Symbol;Acc:HGNC:2379]	7.87495	2.49188	3.16025	1.66004	0.00979948	0.37884	up	yes
MSTRG.7297	MRPL57	ENST00000309594	GO:0030529(intracellular ribonucleoprotein complex);GO:0005840(ribosome);GO:0005739(mitochondrion);GO:0003735(structural constituent of ribosome);GO:0032543(mitochondrial translation);GO:0006412(translation);GO:0005761(mitochondrial ribosome);GO:0005743(mitochondrial inner membrane);GO:0070125(mitochondrial translational elongation);GO:0070126(mitochondrial translational termination)	NA	NA	NA	mitochondrial ribosomal protein L57 [Source:HGNC Symbol;Acc:HGNC:14514]	1.43277	5.0971	0.281095	-1.83087	0.00985199	0.37917	down	yes
MSTRG.17452	TRIB3	ENST00000217233;ENST00000422053;ENST00000615226;ENST00000449710	GO:0003714(transcription corepressor activity);GO:1903507(negative regulation of nucleic acid-templated transcription);GO:0045599(negative regulation of fat cell differentiation);GO:0045717(negative regulation of fatty acid biosynthetic process);GO:0005634(nucleus);GO:0005524(ATP binding);GO:0006468(protein phosphorylation);GO:0006351(transcription, DNA-templated);GO:0006355(regulation of transcr…	04931(Insulin resistance);04931(Insulin resistance)	K19518	NA	tribbles pseudokinase 3 [Source:HGNC Symbol;Acc:HGNC:16228]	1.87139	0.577651	3.23965	1.69584	0.00990561	0.379705	up	yes
MSTRG.4618	UBE2L6	ENST00000340573;ENST00000287156;ENST00000526659;ENST00000527022;ENST00000528275	GO:0016740(transferase activity);GO:0016567(protein ubiquitination);GO:0005515(protein binding);GO:0005654(nucleoplasm);GO:0005829(cytosol);GO:0044267(cellular protein metabolic process);GO:0004842(ubiquitin-protein transferase activity);GO:0006464(cellular protein modification process);GO:0043130(ubiquitin binding);GO:0019985(translesion synthesis);GO:0032480(negative regulation of type I interf…	04120(Ubiquitin mediated proteolysis);05012(Parkinson's disease);05012(Parkinson's disease)	K04553	EC:2.3.2.23	ubiquitin conjugating enzyme E2 L6 [Source:HGNC Symbol;Acc:HGNC:12490]	38.5944	12.2446	3.15196	1.65625	0.00990995	0.379705	up	yes
MSTRG.1740	HIST2H2AC	ENST00000331380	GO:0005634(nucleus);GO:0003677(DNA binding);GO:0046982(protein heterodimerization activity);GO:0000786(nucleosome);GO:0005694(chromosome);GO:0000790(nuclear chromatin);GO:0003674(molecular_function);GO:0008150(biological_process);GO:0070062(extracellular exosome);GO:0006342(chromatin silencing)	04217(Necroptosis);05322(Systemic lupus erythematosus);05034(Alcoholism)	K11251	NA	histone cluster 2 H2A family member c [Source:HGNC Symbol;Acc:HGNC:4738]	1.9206	7.10622	0.270271	-1.88752	0.0101393	0.38763	down	yes
MSTRG.10366	C16orf45;MPV17L	ENST00000300006;ENST00000287594;ENST00000452191;ENST00000561692;ENST00000396385;ENST00000565857;ENST00000567550;ENST00000565913	GO:0007026(negative regulation of microtubule depolymerization);GO:0021822(negative regulation of cell motility involved in cerebral cortex radial glia guided migration);GO:0015630(microtubule cytoskeleton);GO:0005515(protein binding);GO:0005739(mitochondrion);GO:0016020(membrane);GO:0016021(integral component of membrane);GO:0043231(intracellular membrane-bounded organelle);GO:0005777(peroxisome…	04146(Peroxisome);04146(Peroxisome)	K13349	NA	chromosome 16 open reading frame 45 [Source:HGNC Symbol;Acc:HGNC:19213];MPV17 mitochondrial inner membrane protein like [Source:HGNC Symbol;Acc:HGNC:26827]	0.270696	0.0812895	3.33003	1.73554	0.0102053	0.389293	up	yes
MSTRG.18658	IGLV1-44	ENST00000390297	GO:0016020(membrane);GO:0005886(plasma membrane);GO:0005576(extracellular region);GO:0006508(proteolysis);GO:0006955(immune response);GO:0002376(immune system process);GO:0003823(antigen binding);GO:0002250(adaptive immune response);GO:0004252(serine-type endopeptidase activity);GO:0006898(receptor-mediated endocytosis);GO:0006956(complement activation);GO:0006958(complement activation, classical…	NA	NA	NA	immunoglobulin lambda variable 1-44 [Source:HGNC Symbol;Acc:HGNC:5879]	17.3602	5.45558	3.18211	1.66998	0.0103769	0.394962	up	yes
MSTRG.79	CPTP	ENST00000343938;ENST00000488011;ENST00000464957	GO:0006810(transport);GO:0005634(nucleus);GO:0005737(cytoplasm);GO:0016020(membrane);GO:0005829(cytosol);GO:0005794(Golgi apparatus);GO:0005886(plasma membrane);GO:0006869(lipid transport);GO:0120013(intermembrane lipid transfer activity);GO:0120009(intermembrane lipid transfer);GO:0008289(lipid binding);GO:0005768(endosome);GO:0006687(glycosphingolipid metabolic process);GO:0010008(endosome memb…	NA	NA	NA	ceramide-1-phosphate transfer protein [Source:HGNC Symbol;Acc:HGNC:28116]	0.809715	2.87612	0.281531	-1.82864	0.0107625	0.407176	down	yes
MSTRG.2760	DESI2	ENST00000302550;ENST00000484738;ENST00000263831;ENST00000418162	GO:0005737(cytoplasm);GO:0016787(hydrolase activity);GO:0008233(peptidase activity);GO:0006508(proteolysis);GO:0006508(proteolysis)	NA	NA	NA	desumoylating isopeptidase 2 [Source:HGNC Symbol;Acc:HGNC:24264]	1.29165	4.49458	0.287378	-1.79898	0.0107854	0.407176	down	yes
MSTRG.23793	AL671277.1	ENST00000429656	NA	NA	NA	NA		21.9052	7.04411	3.10973	1.63679	0.0107922	0.407176	up	yes
MSTRG.3645	IFIT1B	ENST00000371809	GO:0005515(protein binding);GO:0051607(defense response to virus)	05160(Hepatitis C);05168(Herpes simplex infection)	K14217	NA	interferon induced protein with tetratricopeptide repeats 1B [Source:HGNC Symbol;Acc:HGNC:23442]	3.76227	1.19256	3.15479	1.65754	0.0108554	0.408664	up	yes
MSTRG.23662	HIST1H2BD	ENST00000377777;ENST00000289316	GO:0005634(nucleus);GO:0005829(cytosol);GO:0005654(nucleoplasm);GO:0003677(DNA binding);GO:0046982(protein heterodimerization activity);GO:0000786(nucleosome);GO:0005694(chromosome);GO:0003674(molecular_function);GO:0016567(protein ubiquitination);GO:0070062(extracellular exosome);GO:0006334(nucleosome assembly);GO:0006334(nucleosome assembly)	05203(Viral carcinogenesis);05322(Systemic lupus erythematosus);05034(Alcoholism);05034(Alcoholism)	K11252	NA	histone cluster 1 H2B family member d [Source:HGNC Symbol;Acc:HGNC:4747]	0.947281	3.30323	0.286774	-1.80201	0.0109619	0.411777	down	yes
MSTRG.10846	CES1	ENST00000361503;ENST00000422046;ENST00000360526;ENST00000569260;ENST00000563005;ENST00000563241;ENST00000566555	GO:0005829(cytosol);GO:0005783(endoplasmic reticulum);GO:0016787(hydrolase activity);GO:0005788(endoplasmic reticulum lumen);GO:0052689(carboxylic ester hydrolase activity);GO:0006805(xenobiotic metabolic process);GO:0030855(epithelial cell differentiation);GO:0047374(methylumbelliferyl-acetate deacetylase activity);GO:0008152(metabolic process);GO:0051791(medium-chain fatty acid metabolic proces…	00983(Drug metabolism - other enzymes);00983(Drug metabolism - other enzymes)	K01044	EC:3.1.1.1	carboxylesterase 1 [Source:HGNC Symbol;Acc:HGNC:1863]	11.0386	3.55883	3.10176	1.63309	0.0110435	0.413939	up	yes
MSTRG.10201	UBALD1	ENST00000283474;ENST00000590965;ENST00000587615;ENST00000587649;ENST00000591113;ENST00000591401;ENST00000590891	NA	NA	NA	NA	UBA like domain containing 1 [Source:HGNC Symbol;Acc:HGNC:29576]	1.7319	0.546088	3.17146	1.66515	0.0110933	0.41418	up	yes
MSTRG.14022	CNN1	ENST00000252456	GO:1904706(negative regulation of vascular smooth muscle cell proliferation);GO:0003779(actin binding);GO:0005515(protein binding);GO:0005925(focal adhesion);GO:0005516(calmodulin binding);GO:0031032(actomyosin structure organization);GO:0006940(regulation of smooth muscle contraction);GO:0005856(cytoskeleton)	NA	NA	NA	calponin 1 [Source:HGNC Symbol;Acc:HGNC:2155]	1.02949	0.319926	3.2179	1.68612	0.011122	0.41418	up	yes
MSTRG.2750	CHML;OPN3	ENST00000366553;ENST00000366554;ENST00000490673;ENST00000636025;ENST00000635737;ENST00000638121;ENST00000478849;ENST00000469376;ENST00000463155;ENST00000638160;ENST00000462265	GO:0005737(cytoplasm);GO:0006886(intracellular protein transport);GO:0007264(small GTPase mediated signal transduction);GO:0005829(cytosol);GO:0005654(nucleoplasm);GO:0016491(oxidoreductase activity);GO:0055114(oxidation-reduction process);GO:0050790(regulation of catalytic activity);GO:0043547(positive regulation of GTPase activity);GO:0005096(GTPase activator activity);GO:0005092(GDP-dissociati…	NA	NA	NA	CHM like, Rab escort protein 2 [Source:HGNC Symbol;Acc:HGNC:1941];opsin 3 [Source:HGNC Symbol;Acc:HGNC:14007]	1.89439	0.608617	3.11261	1.63812	0.0111536	0.414464	up	yes
MSTRG.17705	BCL2L1	ENST00000307677;ENST00000376062;ENST00000450273;ENST00000376055;ENST00000439267;ENST00000456404;ENST00000420488	GO:0005634(nucleus);GO:0005737(cytoplasm);GO:0016020(membrane);GO:0016021(integral component of membrane);GO:0005743(mitochondrial inner membrane);GO:0042981(regulation of apoptotic process);GO:0005829(cytosol);GO:0005739(mitochondrion);GO:0005856(cytoskeleton);GO:0005515(protein binding);GO:0006915(apoptotic process);GO:0030054(cell junction);GO:0045202(synapse);GO:0005741(mitochondrial outer me…	04014(Ras signaling pathway);04630(Jak-STAT signaling pathway);04064(NF-kappa B signaling pathway);04151(PI3K-Akt signaling pathway);04140(Autophagy - animal);04137(Mitophagy - animal);04210(Apoptosis);04215(Apoptosis - multiple species);04621(NOD-like receptor signaling pathway);05200(Pathways in cancer);05202(Transcriptional misregulation in cancers);05212(Pancreatic cancer);05225(Hepatocellula…	K04570	NA	BCL2 like 1 [Source:HGNC Symbol;Acc:HGNC:992]	16.3785	5.29973	3.09043	1.62781	0.0112712	0.416143	up	yes
MSTRG.16014	M1AP	ENST00000290536;ENST00000536235;ENST00000464686	GO:0005737(cytoplasm);GO:0016021(integral component of membrane);GO:0005515(protein binding);GO:0030154(cell differentiation);GO:0007283(spermatogenesis);GO:0042802(identical protein binding);GO:0003674(molecular_function);GO:0007127(meiosis I);GO:0006396(RNA processing);GO:0031497(chromatin assembly);GO:0007292(female gamete generation);GO:0051308(male meiosis chromosome separation);GO:0051308(m…	NA	NA	NA	meiosis 1 associated protein [Source:HGNC Symbol;Acc:HGNC:25183]	0.748	0.231477	3.23143	1.69217	0.0113963	0.417186	up	yes
ENSG00000130590	SAMD10	ENST00000450107;ENST00000498830;ENST00000478694;ENST00000369886	NA	NA	NA	NA	sterile alpha motif domain containing 10 [Source:HGNC Symbol;Acc:HGNC:16129]	0.46521	1.64784	0.282315	-1.82462	0.0114875	0.417865	down	yes
MSTRG.10933	BEAN1	ENST00000566654;ENST00000562849;ENST00000561796;ENST00000564819	GO:0016020(membrane);GO:0016021(integral component of membrane);GO:0016021(integral component of membrane)	NA	NA	NA	brain expressed associated with NEDD4 1 [Source:HGNC Symbol;Acc:HGNC:24160]	0.125801	0.451636	0.278545	-1.84402	0.0116733	0.423727	down	yes
MSTRG.2853	AKR1C3	ENST00000380554;ENST00000603312;ENST00000603484;ENST00000605322;ENST00000439082;ENST00000480697	GO:0016491(oxidoreductase activity);GO:0055114(oxidation-reduction process);GO:0005634(nucleus);GO:0005737(cytoplasm);GO:0008202(steroid metabolic process);GO:0007186(G-protein coupled receptor signaling pathway);GO:0042572(retinol metabolic process);GO:0005829(cytosol);GO:0070062(extracellular exosome);GO:0008584(male gonad development);GO:0009267(cellular response to starvation);GO:2000379(posi…	00140(Steroid hormone biosynthesis);00590(Arachidonic acid metabolism);00790(Folate biosynthesis);04913(Ovarian Steroidogenesis);04913(Ovarian Steroidogenesis)	K04119	EC:1.1.1.51;EC:1.1.1.188	aldo-keto reductase family 1 member C3 [Source:HGNC Symbol;Acc:HGNC:386]	0.504944	1.76555	0.285998	-1.80592	0.0117047	0.423975	down	yes
MSTRG.739	HPCAL4	ENST00000372844;ENST00000612703;ENST00000617690	GO:0046872(metal ion binding);GO:0005509(calcium ion binding);GO:0007165(signal transduction);GO:0005515(protein binding);GO:0065009(regulation of molecular function);GO:0005246(calcium channel regulator activity);GO:0007417(central nervous system development);GO:0005622(intracellular);GO:0008022(protein C-terminus binding);GO:0019904(protein domain specific binding);GO:0019904(protein domain spe…	NA	NA	NA	hippocalcin like 4 [Source:HGNC Symbol;Acc:HGNC:18212]	0.616532	2.13263	0.289095	-1.79039	0.0117792	0.425781	down	yes
MSTRG.17691	ZNF337	ENST00000376436;ENST00000252979;ENST00000481610	GO:0003676(nucleic acid binding);GO:0005634(nucleus);GO:0046872(metal ion binding);GO:0006355(regulation of transcription, DNA-templated);GO:0006351(transcription, DNA-templated);GO:0003677(DNA binding);GO:0005622(intracellular);GO:0005515(protein binding);GO:0005515(protein binding)	NA	NA	NA	zinc finger protein 337 [Source:HGNC Symbol;Acc:HGNC:15809]	4.39691	1.43083	3.07298	1.61964	0.0121569	0.435913	up	yes
MSTRG.4616	TIMM10	ENST00000525158;ENST00000257245	GO:0006810(transport);GO:0016020(membrane);GO:0008565(protein transporter activity);GO:0015031(protein transport);GO:0046872(metal ion binding);GO:0005739(mitochondrion);GO:0005743(mitochondrial inner membrane);GO:0008270(zinc ion binding);GO:0005515(protein binding);GO:0007605(sensory perception of sound);GO:0042803(protein homodimerization activity);GO:0006626(protein targeting to mitochondrion…	NA	NA	NA	translocase of inner mitochondrial membrane 10 [Source:HGNC Symbol;Acc:HGNC:11814]	2.74414	0.881476	3.11312	1.63836	0.0121863	0.435913	up	yes
MSTRG.13387	ZNF24	ENST00000261332;ENST00000399061;ENST00000589881;ENST00000589539;ENST00000593130;ENST00000590140	GO:0003676(nucleic acid binding);GO:0005634(nucleus);GO:0046872(metal ion binding);GO:0006355(regulation of transcription, DNA-templated);GO:0006366(transcription from RNA polymerase II promoter);GO:0006351(transcription, DNA-templated);GO:0003677(DNA binding);GO:0003700(transcription factor activity, sequence-specific DNA binding);GO:0008270(zinc ion binding);GO:0005515(protein binding);GO:00012…	NA	NA	NA	zinc finger protein 24 [Source:HGNC Symbol;Acc:HGNC:13032]	11.1455	3.66375	3.04211	1.60507	0.0121923	0.435913	up	yes
MSTRG.6945	RAD9B	ENST00000358071;ENST00000409461;ENST00000409425;ENST00000409246;ENST00000433301	GO:0000077(DNA damage checkpoint);GO:0006281(DNA repair);GO:0000075(cell cycle checkpoint);GO:0030896(checkpoint clamp complex);GO:0005515(protein binding);GO:0005654(nucleoplasm);GO:0031573(intra-S DNA damage checkpoint);GO:0090305(nucleic acid phosphodiester bond hydrolysis);GO:1901796(regulation of signal transduction by p53 class mediator);GO:0006260(DNA replication);GO:0008408(3'-5' exonucle…	04218(Cellular senescence);04218(Cellular senescence)	K10995	NA	RAD9 checkpoint clamp component B [Source:HGNC Symbol;Acc:HGNC:21700]	0.75225	0.238972	3.14786	1.65437	0.0122265	0.435913	up	yes
MSTRG.24114	MED20	ENST00000265350;ENST00000409060;ENST00000434077;ENST00000409312;ENST00000467535	GO:0005634(nucleus);GO:0006351(transcription, DNA-templated);GO:0006355(regulation of transcription, DNA-templated);GO:0001104(RNA polymerase II transcription cofactor activity);GO:0006357(regulation of transcription from RNA polymerase II promoter);GO:0016592(mediator complex);GO:0005515(protein binding);GO:0003899(DNA-directed 5'-3' RNA polymerase activity);GO:0005654(nucleoplasm);GO:0006366(tr…	NA	NA	NA	mediator complex subunit 20 [Source:HGNC Symbol;Acc:HGNC:16840]	2.14684	0.690999	3.10686	1.63546	0.0122383	0.435913	up	yes
MSTRG.19749	KLHDC8B	ENST00000332780;ENST00000471811;ENST00000459846;ENST00000476495	GO:0005737(cytoplasm);GO:0005829(cytosol);GO:0016567(protein ubiquitination);GO:0004842(ubiquitin-protein transferase activity);GO:0031463(Cul3-RING ubiquitin ligase complex);GO:0031463(Cul3-RING ubiquitin ligase complex)	NA	NA	NA	kelch domain containing 8B [Source:HGNC Symbol;Acc:HGNC:28557]	1.84722	0.574997	3.21258	1.68373	0.0122426	0.435913	up	yes
MSTRG.1188	IFI44L;IFI44	ENST00000486882;ENST00000494910;ENST00000474002;ENST00000467790;ENST00000495254;ENST00000472152;ENST00000462041;ENST00000370747;ENST00000459784;ENST00000370751;ENST00000450498;ENST00000470323;ENST00000485662;ENST00000476876;ENST00000476911;ENST00000438486;ENST00000452835;ENST00000446486;ENST00000476521	GO:0005737(cytoplasm);GO:0005525(GTP binding);GO:0051607(defense response to virus);GO:0003674(molecular_function);GO:0005575(cellular_component);GO:0009615(response to virus);GO:0005575(cellular_component)	NA	NA	NA	interferon induced protein 44 like [Source:HGNC Symbol;Acc:HGNC:17817];interferon induced protein 44 [Source:HGNC Symbol;Acc:HGNC:16938]	31.1865	10.2802	3.03364	1.60105	0.0122871	0.435913	up	yes
ENSG00000132170	PPARG	ENST00000497594;ENST00000477039;ENST00000397012;ENST00000396999;ENST00000438682;ENST00000397026;ENST00000397023;ENST00000309576;ENST00000397015;ENST00000287820;ENST00000397000	GO:0051091(positive regulation of sequence-specific DNA binding transcription factor activity);GO:0006919(activation of cysteine-type endopeptidase activity involved in apoptotic process);GO:0045944(positive regulation of transcription from RNA polymerase II promoter);GO:0005634(nucleus);GO:0048662(negative regulation of smooth muscle cell proliferation);GO:0005737(cytoplasm);GO:0043231(intracell…	04152(AMPK signaling pathway);03320(PPAR signaling pathway);04380(Osteoclast differentiation);04211(Longevity regulating pathway - mammal);05200(Pathways in cancer);05202(Transcriptional misregulation in cancers);05216(Thyroid cancer);05016(Huntington's disease);05016(Huntington's disease)	K08530	NA	peroxisome proliferator activated receptor gamma [Source:HGNC Symbol;Acc:HGNC:9236]	0.670986	0.204882	3.27499	1.71149	0.0123773	0.437395	up	yes
MSTRG.8349	SGPP1	ENST00000247225	GO:0016020(membrane);GO:0016021(integral component of membrane);GO:0016787(hydrolase activity);GO:0016311(dephosphorylation);GO:0005783(endoplasmic reticulum);GO:0005789(endoplasmic reticulum membrane);GO:0042392(sphingosine-1-phosphate phosphatase activity);GO:0030148(sphingolipid biosynthetic process);GO:0070780(dihydrosphingosine-1-phosphate phosphatase activity);GO:0006665(sphingolipid metabo…	00600(Sphingolipid metabolism);04071(Sphingolipid signaling pathway)	K04716	EC:3.1.3.-	sphingosine-1-phosphate phosphatase 1 [Source:HGNC Symbol;Acc:HGNC:17720]	4.77665	1.56326	3.05556	1.61144	0.0123922	0.437395	up	yes
MSTRG.25537	FIGNL1	ENST00000419119;ENST00000433017;ENST00000356889;ENST00000436590;ENST00000440350;ENST00000435566;ENST00000611938;ENST00000395556	GO:0005634(nucleus);GO:0005737(cytoplasm);GO:0046872(metal ion binding);GO:0000166(nucleotide binding);GO:0005524(ATP binding);GO:0016787(hydrolase activity);GO:0005515(protein binding);GO:0000287(magnesium ion binding);GO:0046034(ATP metabolic process);GO:0070062(extracellular exosome);GO:0016887(ATPase activity);GO:0010569(regulation of double-strand break repair via homologous recombination);G…	NA	NA	NA	fidgetin like 1 [Source:HGNC Symbol;Acc:HGNC:13286]	0.600332	2.0569	0.291862	-1.77664	0.0124049	0.437395	down	yes
ENSG00000101298	SNPH	ENST00000381873;ENST00000614659;ENST00000381867	GO:0005737(cytoplasm);GO:0016020(membrane);GO:0016021(integral component of membrane);GO:0030054(cell junction);GO:0045202(synapse);GO:0017075(syntaxin-1 binding);GO:0043005(neuron projection);GO:0007269(neurotransmitter secretion);GO:0016081(synaptic vesicle docking);GO:0005881(cytoplasmic microtubule);GO:0007420(brain development);GO:0030182(neuron differentiation);GO:0005739(mitochondrion);GO:…	NA	NA	NA	syntaphilin [Source:HGNC Symbol;Acc:HGNC:15931]	1.94858	0.634065	3.07316	1.61972	0.0124497	0.437968	up	yes
MSTRG.19575	CX3CR1	ENST00000399220;ENST00000358309;ENST00000541347;ENST00000542107;ENST00000412814	GO:0016020(membrane);GO:0016021(integral component of membrane);GO:0004930(G-protein coupled receptor activity);GO:0007186(G-protein coupled receptor signaling pathway);GO:0007155(cell adhesion);GO:0005886(plasma membrane);GO:0004871(signal transducer activity);GO:0007165(signal transduction);GO:0006935(chemotaxis);GO:0070098(chemokine-mediated signaling pathway);GO:0005515(protein binding);GO:00…	04060(Cytokine-cytokine receptor interaction);04062(Chemokine signaling pathway);04062(Chemokine signaling pathway)	K04192	NA	C-X3-C motif chemokine receptor 1 [Source:HGNC Symbol;Acc:HGNC:2558]	8.83386	29.775	0.296687	-1.75299	0.0126216	0.43956	down	yes
MSTRG.16420	RPL23AP7	ENST00000416673;ENST00000391616	NA	NA	NA	NA	ribosomal protein L23a pseudogene 7 [Source:HGNC Symbol;Acc:HGNC:17336]	2.8875	0.943291	3.06109	1.61405	0.0126228	0.43956	up	yes
MSTRG.12080	CCL4	ENST00000613947;ENST00000615863;ENST00000621626	GO:0005576(extracellular region);GO:0005515(protein binding);GO:0006955(immune response);GO:0005125(cytokine activity);GO:0005615(extracellular space);GO:0008009(chemokine activity);GO:0006935(chemotaxis);GO:0006954(inflammatory response);GO:0042802(identical protein binding);GO:0007186(G-protein coupled receptor signaling pathway);GO:0002548(monocyte chemotaxis);GO:0030593(neutrophil chemotaxis)…	04064(NF-kappa B signaling pathway);04060(Cytokine-cytokine receptor interaction);04620(Toll-like receptor signaling pathway);04623(Cytosolic DNA-sensing pathway);04062(Chemokine signaling pathway);05132(Salmonella infection);05132(Salmonella infection)	K12964	NA	C-C motif chemokine ligand 4 [Source:HGNC Symbol;Acc:HGNC:10630]	6.13857	20.6562	0.297179	-1.7506	0.0128888	0.441807	down	yes
MSTRG.8755	YY1	ENST00000262238;ENST00000623799;ENST00000554579;ENST00000554804	GO:0003676(nucleic acid binding);GO:0005634(nucleus);GO:0046872(metal ion binding);GO:0006351(transcription, DNA-templated);GO:0006355(regulation of transcription, DNA-templated);GO:0003677(DNA binding);GO:0005515(protein binding);GO:0006281(DNA repair);GO:0006310(DNA recombination);GO:0006974(cellular response to DNA damage stimulus);GO:0030154(cell differentiation);GO:0007283(spermatogenesis);G…	NA	NA	NA	YY1 transcription factor [Source:HGNC Symbol;Acc:HGNC:12856]	3.64836	12.2478	0.297879	-1.7472	0.0129612	0.443405	down	yes
MSTRG.23748	MRPS18B	ENST00000259873;ENST00000492316;ENST00000472267	GO:0006412(translation);GO:0005654(nucleoplasm);GO:0005739(mitochondrion);GO:0030529(intracellular ribonucleoprotein complex);GO:0005622(intracellular);GO:0003735(structural constituent of ribosome);GO:0005840(ribosome);GO:0030054(cell junction);GO:0032543(mitochondrial translation);GO:0005743(mitochondrial inner membrane);GO:0070125(mitochondrial translational elongation);GO:0070126(mitochondria…	05203(Viral carcinogenesis);05203(Viral carcinogenesis)	K16174	NA	mitochondrial ribosomal protein S18B [Source:HGNC Symbol;Acc:HGNC:14516]	12.5278	4.15019	3.0186	1.59388	0.0131107	0.446057	up	yes
MSTRG.2183	PIGC	ENST00000344529;ENST00000465374;ENST00000367728;ENST00000489002;ENST00000484368;ENST00000475059	GO:0016020(membrane);GO:0016021(integral component of membrane);GO:0016740(transferase activity);GO:0016757(transferase activity, transferring glycosyl groups);GO:0005783(endoplasmic reticulum);GO:0005789(endoplasmic reticulum membrane);GO:0006506(GPI anchor biosynthetic process);GO:0017176(phosphatidylinositol N-acetylglucosaminyltransferase activity);GO:0003824(catalytic activity);GO:0016254(pr…	00563(Glycosylphosphatidylinositol(GPI)-anchor biosynthesis);00563(Glycosylphosphatidylinositol(GPI)-anchor biosynthesis)	K03859	NA	phosphatidylinositol glycan anchor biosynthesis class C [Source:HGNC Symbol;Acc:HGNC:8960]	0.803718	2.7225	0.295213	-1.76017	0.0131163	0.446057	down	yes
ENSG00000225492	GBP1P1	ENST00000513638;ENST00000394662	NA	NA	NA	NA	guanylate binding protein 1 pseudogene 1 [Source:HGNC Symbol;Acc:HGNC:39561]	0.905179	0.284123	3.18587	1.67169	0.0134019	0.454872	up	yes
MSTRG.2456	PPP1R15B	ENST00000367188	GO:0050790(regulation of catalytic activity);GO:0005515(protein binding);GO:0006417(regulation of translation);GO:0001933(negative regulation of protein phosphorylation);GO:1903912(negative regulation of endoplasmic reticulum stress-induced eIF2 alpha phosphorylation);GO:1903898(negative regulation of PERK-mediated unfolded protein response);GO:0000164(protein phosphatase type 1 complex);GO:00702…	NA	NA	NA	protein phosphatase 1 regulatory subunit 15B [Source:HGNC Symbol;Acc:HGNC:14951]	14.5916	4.88402	2.98762	1.579	0.0134581	0.455561	up	yes
MSTRG.5506	CBL	ENST00000264033;ENST00000634840;ENST00000637974	GO:0014068(positive regulation of phosphatidylinositol 3-kinase signaling);GO:0005634(nucleus);GO:0005737(cytoplasm);GO:0016020(membrane);GO:0046872(metal ion binding);GO:0005829(cytosol);GO:0016740(transferase activity);GO:0016567(protein ubiquitination);GO:0005509(calcium ion binding);GO:0004871(signal transducer activity);GO:0004842(ubiquitin-protein transferase activity);GO:0005886(plasma mem…	04120(Ubiquitin mediated proteolysis);04012(ErbB signaling pathway);04144(Endocytosis);04660(T cell receptor signaling pathway);04910(Insulin signaling pathway);05200(Pathways in cancer);05205(Proteoglycans in cancer);05220(Chronic myeloid leukemia);05100(Bacterial invasion of epithelial cells);05100(Bacterial invasion of epithelial cells)	K04707	EC:2.3.2.27	Cbl proto-oncogene [Source:HGNC Symbol;Acc:HGNC:1541]	12.4828	4.17973	2.98651	1.57846	0.013475	0.455561	up	yes
MSTRG.3981	IKZF5	ENST00000368886;ENST00000479103;ENST00000469821;ENST00000496605;ENST00000617859	GO:0003676(nucleic acid binding);GO:0005634(nucleus);GO:0046872(metal ion binding);GO:0006351(transcription, DNA-templated);GO:0006355(regulation of transcription, DNA-templated);GO:0003677(DNA binding);GO:0000122(negative regulation of transcription from RNA polymerase II promoter);GO:0043234(protein complex);GO:0019904(protein domain specific binding);GO:0008270(zinc ion binding);GO:0000977(RNA…	NA	NA	NA	IKAROS family zinc finger 5 [Source:HGNC Symbol;Acc:HGNC:14283]	3.4556	1.14965	3.0058	1.58775	0.0135403	0.45604	up	yes
MSTRG.3905	ABLIM1	ENST00000392955;ENST00000485570;ENST00000369256;ENST00000369253;ENST00000481974;ENST00000533213;ENST00000277895;ENST00000440467;ENST00000477638;ENST00000466400;ENST00000392952;ENST00000369266;ENST00000428430;ENST00000369252	GO:0005737(cytoplasm);GO:0046872(metal ion binding);GO:0003779(actin binding);GO:0005856(cytoskeleton);GO:0005515(protein binding);GO:0007010(cytoskeleton organization);GO:0007601(visual perception);GO:0015629(actin cytoskeleton);GO:0009887(animal organ morphogenesis);GO:0030032(lamellipodium assembly);GO:0060271(cilium assembly);GO:0001725(stress fiber);GO:0030027(lamellipodium);GO:0030027(lamel…	04360(Axon guidance);04360(Axon guidance)	K07520	NA	actin binding LIM protein 1 [Source:HGNC Symbol;Acc:HGNC:78]	4.12023	13.725	0.300198	-1.73601	0.0135421	0.45604	down	yes
MSTRG.21834	SH3D19	ENST00000409598;ENST00000604922;ENST00000604440;ENST00000478503;ENST00000604030	GO:0005634(nucleus);GO:0005737(cytoplasm);GO:0005829(cytosol);GO:0005654(nucleoplasm);GO:0005515(protein binding);GO:0007010(cytoskeleton organization);GO:0022604(regulation of cell morphogenesis);GO:0005886(plasma membrane);GO:0051044(positive regulation of membrane protein ectodomain proteolysis);GO:0051044(positive regulation of membrane protein ectodomain proteolysis)	NA	NA	NA	SH3 domain containing 19 [Source:HGNC Symbol;Acc:HGNC:30418]	0.228786	0.778251	0.293974	-1.76624	0.0136372	0.457212	down	yes
MSTRG.14737	DEDD2	ENST00000593804;ENST00000601135;ENST00000596251;ENST00000598727;ENST00000598200;ENST00000600559;ENST00000602201;ENST00000336034;ENST00000595337;ENST00000598090;ENST00000602075;ENST00000593561	GO:0005634(nucleus);GO:0006351(transcription, DNA-templated);GO:0006355(regulation of transcription, DNA-templated);GO:0042981(regulation of apoptotic process);GO:0003677(DNA binding);GO:0006915(apoptotic process);GO:0005730(nucleolus);GO:0005515(protein binding);GO:0008625(extrinsic apoptotic signaling pathway via death domain receptors);GO:0045892(negative regulation of transcription, DNA-templ…	NA	NA	NA	death effector domain containing 2 [Source:HGNC Symbol;Acc:HGNC:24450]	9.57414	3.18583	3.00522	1.58747	0.0136419	0.457212	up	yes
MSTRG.22431	PTCD2	ENST00000380639;ENST00000510676;ENST00000486995;ENST00000460837;ENST00000493283;ENST00000308077;ENST00000503315;ENST00000536805	GO:0003723(RNA binding);GO:0006397(mRNA processing);GO:0005739(mitochondrion);GO:0001822(kidney development);GO:0001889(liver development);GO:0007005(mitochondrion organization);GO:0007507(heart development);GO:0010468(regulation of gene expression);GO:0048747(muscle fiber development);GO:0050684(regulation of mRNA processing);GO:0055010(ventricular cardiac muscle tissue morphogenesis);GO:0055010…	NA	NA	NA	pentatricopeptide repeat domain 2 [Source:HGNC Symbol;Acc:HGNC:25734]	0.163167	0.560754	0.290978	-1.78102	0.013677	0.457212	down	yes
ENSG00000114315	HES1	ENST00000232424;ENST00000476918	GO:0008284(positive regulation of cell proliferation);GO:0045944(positive regulation of transcription from RNA polymerase II promoter);GO:0060412(ventricular septum morphogenesis);GO:0003151(outflow tract morphogenesis);GO:0005634(nucleus);GO:0005654(nucleoplasm);GO:0046983(protein dimerization activity);GO:0006355(regulation of transcription, DNA-templated);GO:0006351(transcription, DNA-template…	03460(Fanconi anemia pathway);04330(Notch signaling pathway);05200(Pathways in cancer);05224(Breast cancer);04950(Maturity onset diabetes of the young);05165(Human papillomavirus infection);05165(Human papillomavirus infection)	K06054	NA	hes family bHLH transcription factor 1 [Source:HGNC Symbol;Acc:HGNC:5192]	0.666848	2.29913	0.290043	-1.78566	0.0137826	0.45841	down	yes
MSTRG.12104	CCL5	ENST00000605509;ENST00000603197;ENST00000605140	GO:0005615(extracellular space);GO:0005576(extracellular region);GO:0009615(response to virus);GO:0006955(immune response);GO:0006954(inflammatory response);GO:0008009(chemokine activity);GO:0060326(cell chemotaxis);GO:0031726(CCR1 chemokine receptor binding);GO:0031729(CCR4 chemokine receptor binding);GO:0031730(CCR5 chemokine receptor binding);GO:0070098(chemokine-mediated signaling pathway);GO…	04668(TNF signaling pathway);04060(Cytokine-cytokine receptor interaction);04620(Toll-like receptor signaling pathway);04621(NOD-like receptor signaling pathway);04623(Cytosolic DNA-sensing pathway);04062(Chemokine signaling pathway);05323(Rheumatoid arthritis);05020(Prion diseases);05120(Epithelial cell signaling in Helicobacter pylori infection);05164(Influenza A);05168(Herpes simplex infection…	K12499	NA	C-C motif chemokine ligand 5 [Source:HGNC Symbol;Acc:HGNC:10632]	98.4984	326.55	0.301633	-1.72913	0.0138262	0.45841	down	yes
MSTRG.9012	NOP10	ENST00000328848;ENST00000557912	GO:0005634(nucleus);GO:0030529(intracellular ribonucleoprotein complex);GO:0005515(protein binding);GO:0016604(nuclear body);GO:0001522(pseudouridine synthesis);GO:0042254(ribosome biogenesis);GO:0005730(nucleolus);GO:0006364(rRNA processing);GO:0005654(nucleoplasm);GO:0005732(small nucleolar ribonucleoprotein complex);GO:0003723(RNA binding);GO:0070034(telomerase RNA binding);GO:0007004(telomere…	03008(Ribosome biogenesis in eukaryotes);03008(Ribosome biogenesis in eukaryotes)	K11130	NA	NOP10 ribonucleoprotein [Source:HGNC Symbol;Acc:HGNC:14378]	68.4587	22.976	2.97958	1.57511	0.0138517	0.45841	up	yes
MSTRG.14911	TULP2	ENST00000221399;ENST00000522229	GO:0005737(cytoplasm);GO:0005576(extracellular region);GO:0097500(receptor localization to non-motile cilium);GO:0007601(visual perception);GO:0005929(cilium);GO:1903546(protein localization to photoreceptor outer segment);GO:0032403(protein complex binding);GO:0035091(phosphatidylinositol binding);GO:0035091(phosphatidylinositol binding)	NA	NA	NA	tubby like protein 2 [Source:HGNC Symbol;Acc:HGNC:12424]	0.392206	1.35976	0.288437	-1.79367	0.0139268	0.460012	down	yes
MSTRG.10478	IGSF6	ENST00000268389;ENST00000565499;ENST00000569602	GO:0016020(membrane);GO:0016021(integral component of membrane);GO:0005887(integral component of plasma membrane);GO:0006955(immune response);GO:0007166(cell surface receptor signaling pathway);GO:0004888(transmembrane signaling receptor activity);GO:0004888(transmembrane signaling receptor activity)	NA	NA	NA	immunoglobulin superfamily member 6 [Source:HGNC Symbol;Acc:HGNC:5953]	24.2805	8.17879	2.96871	1.56984	0.0140358	0.462724	up	yes
MSTRG.15151	KIR3DL1	ENST00000391728;ENST00000358178	GO:0016020(membrane);GO:0016021(integral component of membrane);GO:0005886(plasma membrane);GO:0006955(immune response);GO:0007165(signal transduction);GO:0050776(regulation of immune response);GO:0005887(integral component of plasma membrane);GO:0042267(natural killer cell mediated cytotoxicity);GO:0030109(HLA-B specific inhibitory MHC class I receptor activity);GO:0030109(HLA-B specific inhibit…	04650(Natural killer cell mediated cytotoxicity);04612(Antigen processing and presentation);05332(Graft-versus-host disease);05332(Graft-versus-host disease)	K07980	NA	killer cell immunoglobulin like receptor, three Ig domains and long cytoplasmic tail 1 [Source:HGNC Symbol;Acc:HGNC:6338]	1.0254	3.47163	0.295366	-1.75942	0.0142693	0.469524	down	yes
MSTRG.2010	FCRL1	ENST00000368176;ENST00000491942;ENST00000463001;ENST00000489998;ENST00000368175;ENST00000480310;ENST00000358292;ENST00000495126	GO:0016020(membrane);GO:0016021(integral component of membrane);GO:0005886(plasma membrane);GO:0005886(plasma membrane)	NA	NA	NA	Fc receptor like 1 [Source:HGNC Symbol;Acc:HGNC:18509]	3.01217	9.94549	0.302868	-1.72324	0.0143747	0.472093	down	yes
MSTRG.12820	CDC42EP4	ENST00000335793;ENST00000581014;ENST00000578516;ENST00000580315;ENST00000582303	GO:0003723(RNA binding);GO:0005737(cytoplasm);GO:0016020(membrane);GO:0005886(plasma membrane);GO:0043547(positive regulation of GTPase activity);GO:0015629(actin cytoskeleton);GO:0015630(microtubule cytoskeleton);GO:0005856(cytoskeleton);GO:0005515(protein binding);GO:0005096(GTPase activator activity);GO:0012505(endomembrane system);GO:0031274(positive regulation of pseudopodium assembly);GO:00…	NA	NA	NA	CDC42 effector protein 4 [Source:HGNC Symbol;Acc:HGNC:17147]	1.47327	0.486041	3.03117	1.59987	0.0144856	0.473132	up	yes
MSTRG.23727	PGBD1;ZSCAN26;AL021997.3	ENST00000259883;ENST00000617168;ENST00000619937;ENST00000421553;ENST00000614088;ENST00000316606;ENST00000623276;ENST00000621053	GO:0016020(membrane);GO:0006355(regulation of transcription, DNA-templated);GO:0003700(transcription factor activity, sequence-specific DNA binding);GO:0005515(protein binding);GO:0005044(scavenger receptor activity);GO:0006898(receptor-mediated endocytosis);GO:0042802(identical protein binding);GO:0003676(nucleic acid binding);GO:0005829(cytosol);GO:0005654(nucleoplasm);GO:0005634(nucleus);GO:00…	NA	NA	NA	piggyBac transposable element derived 1 [Source:HGNC Symbol;Acc:HGNC:19398];zinc finger and SCAN domain containing 26 [Source:HGNC Symbol;Acc:HGNC:12978]	0.657129	2.19416	0.299489	-1.73942	0.0145553	0.473514	down	yes
MSTRG.29116	ALAS2	ENST00000335854;ENST00000330807;ENST00000396198;ENST00000493869;ENST00000498636	GO:0016740(transferase activity);GO:0005743(mitochondrial inner membrane);GO:0003824(catalytic activity);GO:0016746(transferase activity, transferring acyl groups);GO:0008152(metabolic process);GO:0009058(biosynthetic process);GO:0005739(mitochondrion);GO:0005515(protein binding);GO:0030170(pyridoxal phosphate binding);GO:0006783(heme biosynthetic process);GO:0030218(erythrocyte differentiation);…	00260(Glycine, serine and threonine metabolism);00860(Porphyrin and chlorophyll metabolism);00860(Porphyrin and chlorophyll metabolism)	K00643	EC:2.3.1.37	5'-aminolevulinate synthase 2 [Source:HGNC Symbol;Acc:HGNC:397]	65.8585	22.3861	2.94193	1.55676	0.0146983	0.476981	up	yes
MSTRG.24015	ETV7	ENST00000538992;ENST00000340181;ENST00000373737;ENST00000373738;ENST00000339796;ENST00000620358;ENST00000627426	GO:0005634(nucleus);GO:0005654(nucleoplasm);GO:0006355(regulation of transcription, DNA-templated);GO:0006351(transcription, DNA-templated);GO:0003677(DNA binding);GO:0003700(transcription factor activity, sequence-specific DNA binding);GO:0043565(sequence-specific DNA binding);GO:0005515(protein binding);GO:0000122(negative regulation of transcription from RNA polymerase II promoter);GO:0030154(…	05202(Transcriptional misregulation in cancers);05202(Transcriptional misregulation in cancers)	K03211	NA	ETS variant 7 [Source:HGNC Symbol;Acc:HGNC:18160]	1.42736	0.466173	3.06187	1.61441	0.0147202	0.476981	up	yes
MSTRG.10235	EEF2KMT	ENST00000427587;ENST00000458008;ENST00000587608;ENST00000585436;ENST00000587133;ENST00000587161;ENST00000587200;ENST00000586444;ENST00000585975	GO:0005737(cytoplasm);GO:0008168(methyltransferase activity);GO:0016740(transferase activity);GO:0032259(methylation);GO:0005515(protein binding);GO:0018023(peptidyl-lysine trimethylation);GO:0016279(protein-lysine N-methyltransferase activity);GO:0005829(cytosol);GO:0043234(protein complex);GO:0006479(protein methylation);GO:0006479(protein methylation)	NA	NA	NA	eukaryotic elongation factor 2 lysine methyltransferase [Source:HGNC Symbol;Acc:HGNC:32221]	1.5682	0.509146	3.08006	1.62296	0.014769	0.476981	up	yes
MSTRG.23780	HLA-G	ENST00000478519;ENST00000428701;ENST00000478355;ENST00000376828	GO:0016020(membrane);GO:0016021(integral component of membrane);GO:0042803(protein homodimerization activity);GO:0002376(immune system process);GO:0050776(regulation of immune response);GO:0005886(plasma membrane);GO:0002474(antigen processing and presentation of peptide antigen via MHC class I);GO:0042612(MHC class I protein complex);GO:0002479(antigen processing and presentation of exogenous pe…	04514(Cell adhesion molecules (CAMs));04144(Endocytosis);04145(Phagosome);04218(Cellular senescence);04650(Natural killer cell mediated cytotoxicity);04612(Antigen processing and presentation);05203(Viral carcinogenesis);05320(Autoimmune thyroid disease);05330(Allograft rejection);05332(Graft-versus-host disease);05416(Viral myocarditis);04940(Type I diabetes mellitus);05166(HTLV-I infection);051…	K06751	NA	major histocompatibility complex, class I, G [Source:HGNC Symbol;Acc:HGNC:4964]	0.672023	2.25436	0.298099	-1.74614	0.0147725	0.476981	down	yes
ENSG00000188785	ZNF548	ENST00000594668;ENST00000597576;ENST00000600442;ENST00000594693;ENST00000336128;ENST00000598895;ENST00000597047;ENST00000366197;ENST00000597400;ENST00000602086;ENST00000600927;ENST00000596282	GO:0003676(nucleic acid binding);GO:0005634(nucleus);GO:0046872(metal ion binding);GO:0006355(regulation of transcription, DNA-templated);GO:0006351(transcription, DNA-templated);GO:0003677(DNA binding);GO:0005622(intracellular);GO:0005622(intracellular)	NA	NA	NA	zinc finger protein 548 [Source:HGNC Symbol;Acc:HGNC:26561]	0.580929	1.94261	0.299046	-1.74156	0.0148575	0.478828	down	yes
MSTRG.15176	UBE2S	ENST00000264552;ENST00000587845	GO:0000166(nucleotide binding);GO:0005524(ATP binding);GO:0016740(transferase activity);GO:0016567(protein ubiquitination);GO:0051301(cell division);GO:0007049(cell cycle);GO:0005737(cytoplasm);GO:0031625(ubiquitin protein ligase binding);GO:0061630(ubiquitin protein ligase activity);GO:0005654(nucleoplasm);GO:0005829(cytosol);GO:0061631(ubiquitin conjugating enzyme activity);GO:0004842(ubiquitin…	04120(Ubiquitin mediated proteolysis);04120(Ubiquitin mediated proteolysis)	K10583	EC:2.3.2.23	ubiquitin conjugating enzyme E2 S [Source:HGNC Symbol;Acc:HGNC:17895]	1.36441	4.48251	0.304385	-1.71603	0.0150992	0.484704	down	yes
MSTRG.915	STIL	ENST00000418131;ENST00000436811;ENST00000371877;ENST00000396221;ENST00000433827;ENST00000337817;ENST00000413565	GO:0043066(negative regulation of apoptotic process);GO:0005737(cytoplasm);GO:0005829(cytosol);GO:0005856(cytoskeleton);GO:0005515(protein binding);GO:0007275(multicellular organism development);GO:0005813(centrosome);GO:0005814(centriole);GO:0008283(cell proliferation);GO:0001947(heart looping);GO:0007368(determination of left/right symmetry);GO:0000578(embryonic axis specification);GO:0021915(n…	NA	NA	NA	STIL, centriolar assembly protein [Source:HGNC Symbol;Acc:HGNC:10879]	1.17992	0.394826	2.98845	1.5794	0.0151241	0.484704	up	yes
ENSG00000214944	ARHGEF28	ENST00000545377;ENST00000503341;ENST00000504003;ENST00000513841;ENST00000510312;ENST00000296799;ENST00000506334	GO:0003723(RNA binding);GO:0005737(cytoplasm);GO:0016020(membrane);GO:0046872(metal ion binding);GO:0035556(intracellular signal transduction);GO:0005886(plasma membrane);GO:0005089(Rho guanyl-nucleotide exchange factor activity);GO:0035023(regulation of Rho protein signal transduction);GO:0043547(positive regulation of GTPase activity);GO:0030154(cell differentiation);GO:0005085(guanyl-nucleotid…	NA	NA	NA	Rho guanine nucleotide exchange factor 28 [Source:HGNC Symbol;Acc:HGNC:30322]	0.0798374	0.265579	0.300616	-1.73401	0.0153213	0.490112	down	yes
MSTRG.2082	SH2D1B	ENST00000367929;ENST00000493550	GO:0005515(protein binding);GO:0002376(immune system process);GO:0045087(innate immune response);GO:0002250(adaptive immune response);GO:0050776(regulation of immune response);GO:0005829(cytosol);GO:0005622(intracellular);GO:0030674(protein binding, bridging);GO:0045089(positive regulation of innate immune response);GO:0002366(leukocyte activation involved in immune response);GO:0002717(positive …	04650(Natural killer cell mediated cytotoxicity);04650(Natural killer cell mediated cytotoxicity)	K07989	NA	SH2 domain containing 1B [Source:HGNC Symbol;Acc:HGNC:30416]	4.20982	13.7341	0.306523	-1.70593	0.0154595	0.492705	down	yes
MSTRG.24300	OGFRL1	ENST00000370435;ENST00000467503	GO:0016020(membrane);GO:0004872(receptor activity);GO:0004872(receptor activity)	NA	NA	NA	opioid growth factor receptor like 1 [Source:HGNC Symbol;Acc:HGNC:21378]	12.4182	4.26708	2.91023	1.54113	0.0156189	0.496084	up	yes
MSTRG.7874	TRAV4	ENST00000390426	NA	NA	NA	NA	T-cell receptor alpha variable 4 [Source:HGNC Symbol;Acc:HGNC:12140]	2.47957	0.818192	3.03054	1.59958	0.0156336	0.496084	up	yes
MSTRG.16678	ERMN	ENST00000410096;ENST00000397283;ENST00000419116;ENST00000409395	GO:0005737(cytoplasm);GO:0003779(actin binding);GO:0005856(cytoskeleton);GO:0070062(extracellular exosome);GO:0005938(cell cortex);GO:0008360(regulation of cell shape);GO:0007015(actin filament organization);GO:0033270(paranode region of axon);GO:0031344(regulation of cell projection organization);GO:0033269(internode region of axon);GO:0051015(actin filament binding);GO:0001763(morphogenesis of …	NA	NA	NA	ermin [Source:HGNC Symbol;Acc:HGNC:29208]	1.12064	3.65934	0.30624	-1.70726	0.0158458	0.500391	down	yes
MSTRG.17458	FAM110A	ENST00000381941;ENST00000505691;ENST00000541082;ENST00000246100;ENST00000304189;ENST00000381939	GO:0005737(cytoplasm);GO:0005856(cytoskeleton);GO:0005515(protein binding);GO:0000922(spindle pole);GO:0005815(microtubule organizing center);GO:0005815(microtubule organizing center)	NA	NA	NA	family with sequence similarity 110 member A [Source:HGNC Symbol;Acc:HGNC:16188]	1.25335	4.1194	0.304256	-1.71664	0.0160125	0.50278	down	yes
MSTRG.17019	C2orf69;MAIP1	ENST00000319974;ENST00000392290;ENST00000469156;ENST00000435773	GO:0005576(extracellular region);GO:0005739(mitochondrion);GO:0005759(mitochondrial matrix);GO:0005515(protein binding);GO:0005743(mitochondrial inner membrane);GO:0043022(ribosome binding);GO:0006851(mitochondrial calcium ion transmembrane transport);GO:0051560(mitochondrial calcium ion homeostasis);GO:0036444(mitochondrial calcium uptake);GO:0051204(protein insertion into mitochondrial membrane…	NA	NA	NA	chromosome 2 open reading frame 69 [Source:HGNC Symbol;Acc:HGNC:26799];matrix AAA peptidase interacting protein 1 [Source:HGNC Symbol;Acc:HGNC:26198]	3.91313	1.3435	2.91264	1.54233	0.0160676	0.50278	up	yes
MSTRG.24416	RRAGD	ENST00000369415;ENST00000492783	GO:0005634(nucleus);GO:0005737(cytoplasm);GO:0005525(GTP binding);GO:0000166(nucleotide binding);GO:0005654(nucleoplasm);GO:0005813(centrosome);GO:0005515(protein binding);GO:0005764(lysosome);GO:0034448(EGO complex);GO:0071230(cellular response to amino acid stimulus);GO:0005829(cytosol);GO:0046982(protein heterodimerization activity);GO:0032008(positive regulation of TOR signaling);GO:0003924(G…	04150(mTOR signaling pathway);04140(Autophagy - animal);04140(Autophagy - animal)	K16186	NA	Ras related GTP binding D [Source:HGNC Symbol;Acc:HGNC:19903]	3.6065	1.23727	2.91489	1.54344	0.0161145	0.50278	up	yes
MSTRG.26971	THAP1	ENST00000254250;ENST00000532093;ENST00000345117	GO:0003676(nucleic acid binding);GO:0005634(nucleus);GO:0043231(intracellular membrane-bounded organelle);GO:0046872(metal ion binding);GO:0006351(transcription, DNA-templated);GO:0006355(regulation of transcription, DNA-templated);GO:0003677(DNA binding);GO:0001650(fibrillar center);GO:0008270(zinc ion binding);GO:0005515(protein binding);GO:0007049(cell cycle);GO:0005654(nucleoplasm);GO:0042802…	NA	NA	NA	THAP domain containing 1 [Source:HGNC Symbol;Acc:HGNC:20856]	1.20282	3.9448	0.304912	-1.71354	0.0161225	0.50278	down	yes
MSTRG.14713	CEACAM3	ENST00000415495;ENST00000357396;ENST00000630848;ENST00000599305;ENST00000595255;ENST00000599662;ENST00000596544	GO:0016020(membrane);GO:0016021(integral component of membrane);GO:0050900(leukocyte migration);GO:0005886(plasma membrane);GO:0043312(neutrophil degranulation);GO:0035579(specific granule membrane);GO:0035579(specific granule membrane)	NA	NA	NA	carcinoembryonic antigen related cell adhesion molecule 3 [Source:HGNC Symbol;Acc:HGNC:1815]	3.66932	1.24698	2.94256	1.55707	0.0163506	0.504893	up	yes
MSTRG.20144	ARHGAP31	ENST00000264245;ENST00000482743	GO:0007165(signal transduction);GO:0043547(positive regulation of GTPase activity);GO:0042995(cell projection);GO:0030054(cell junction);GO:0005096(GTPase activator activity);GO:0005925(focal adhesion);GO:0005829(cytosol);GO:0030027(lamellipodium);GO:0051056(regulation of small GTPase mediated signal transduction);GO:0007264(small GTPase mediated signal transduction);GO:0017124(SH3 domain binding…	NA	NA	NA	Rho GTPase activating protein 31 [Source:HGNC Symbol;Acc:HGNC:29216]	5.7696	1.99624	2.89023	1.53119	0.0163618	0.504893	up	yes
MSTRG.5953	ARHGDIB	ENST00000228945;ENST00000541380;ENST00000541546;ENST00000539131;ENST00000535676;ENST00000541644;ENST00000545895;ENST00000536592;ENST00000542276	GO:0005737(cytoplasm);GO:0005829(cytosol);GO:0050790(regulation of catalytic activity);GO:0043547(positive regulation of GTPase activity);GO:0005856(cytoskeleton);GO:0005096(GTPase activator activity);GO:0005094(Rho GDP-dissociation inhibitor activity);GO:0071461(cellular response to redox state);GO:0016020(membrane);GO:0005515(protein binding);GO:0070062(extracellular exosome);GO:0051056(regulat…	04962(Vasopressin-regulated water reabsorption);04722(Neurotrophin signaling pathway);04722(Neurotrophin signaling pathway)	K12462	NA	Rho GDP dissociation inhibitor beta [Source:HGNC Symbol;Acc:HGNC:679]	150.147	52.1341	2.88001	1.52607	0.0164893	0.506789	up	yes
ENSG00000115107	STEAP3	ENST00000393110;ENST00000409811;ENST00000393107;ENST00000393106	GO:0005737(cytoplasm);GO:0006810(transport);GO:0016020(membrane);GO:0016021(integral component of membrane);GO:0046872(metal ion binding);GO:0016491(oxidoreductase activity);GO:0055114(oxidation-reduction process);GO:0006811(ion transport);GO:0007049(cell cycle);GO:0006915(apoptotic process);GO:0005887(integral component of plasma membrane);GO:0005515(protein binding);GO:0005768(endosome);GO:0010…	04216(Ferroptosis);04115(p53 signaling pathway);04115(p53 signaling pathway)	K10142	EC:1.16.1.-	STEAP3 metalloreductase [Source:HGNC Symbol;Acc:HGNC:24592]	1.10737	0.377773	2.9313	1.55154	0.0165307	0.507159	up	yes
MSTRG.19078	SNU13	ENST00000355257;ENST00000215956;ENST00000469028;ENST00000402458;ENST00000401959;ENST00000488571	GO:0003723(RNA binding);GO:0006397(mRNA processing);GO:0008380(RNA splicing);GO:0005634(nucleus);GO:0030529(intracellular ribonucleoprotein complex);GO:0005515(protein binding);GO:0005681(spliceosomal complex);GO:0005730(nucleolus);GO:0042254(ribosome biogenesis);GO:0032040(small-subunit processome);GO:0005654(nucleoplasm);GO:0031428(box C/D snoRNP complex);GO:0000398(mRNA splicing, via spliceoso…	03040(Spliceosome);03008(Ribosome biogenesis in eukaryotes);03008(Ribosome biogenesis in eukaryotes)	K12845	NA	small nuclear ribonucleoprotein 13 [Source:HGNC Symbol;Acc:HGNC:7819]	9.15364	3.16855	2.88891	1.53053	0.0168254	0.514038	up	yes
MSTRG.15284	CMPK2	ENST00000478738;ENST00000404168;ENST00000256722;ENST00000458098;ENST00000491738;ENST00000470479;ENST00000465619	GO:0000166(nucleotide binding);GO:0005524(ATP binding);GO:0016740(transferase activity);GO:0016301(kinase activity);GO:0016310(phosphorylation);GO:0005739(mitochondrion);GO:0006221(pyrimidine nucleotide biosynthetic process);GO:0004550(nucleoside diphosphate kinase activity);GO:0004127(cytidylate kinase activity);GO:0006165(nucleoside diphosphate phosphorylation);GO:0009142(nucleoside triphosphat…	00240(Pyrimidine metabolism);00240(Pyrimidine metabolism)	K13809	EC:2.7.4.14	cytidine/uridine monophosphate kinase 2 [Source:HGNC Symbol;Acc:HGNC:27015]	5.74677	1.99811	2.8761	1.52411	0.0168644	0.514038	up	yes
MSTRG.6628	GLIPR1	ENST00000266659;ENST00000456650;ENST00000550491;ENST00000536703	GO:0016020(membrane);GO:0016021(integral component of membrane);GO:0005576(extracellular region);GO:0005886(plasma membrane);GO:0043312(neutrophil degranulation);GO:0035577(azurophil granule membrane);GO:0019216(regulation of lipid metabolic process);GO:0019216(regulation of lipid metabolic process)	NA	NA	NA	GLI pathogenesis related 1 [Source:HGNC Symbol;Acc:HGNC:17001]	34.1174	11.9002	2.86696	1.51952	0.0169389	0.515097	up	yes
MSTRG.26064	SYPL1	ENST00000455385;ENST00000470347;ENST00000483448;ENST00000464029;ENST00000460770;ENST00000634737;ENST00000011473	GO:0016020(membrane);GO:0016021(integral component of membrane);GO:0006810(transport);GO:0005215(transporter activity);GO:0008021(synaptic vesicle);GO:0042470(melanosome);GO:0030659(cytoplasmic vesicle membrane);GO:0031410(cytoplasmic vesicle);GO:0070062(extracellular exosome);GO:0005887(integral component of plasma membrane);GO:0007268(chemical synaptic transmission);GO:0030285(integral componen…	NA	NA	NA	synaptophysin like 1 [Source:HGNC Symbol;Acc:HGNC:11507]	1.22691	3.96264	0.309619	-1.69143	0.0170426	0.517339	down	yes
MSTRG.13159	TYMS	ENST00000323274;ENST00000323224;ENST00000581920;ENST00000584122;ENST00000323250;ENST00000579128	GO:0005634(nucleus);GO:0005737(cytoplasm);GO:0016020(membrane);GO:0008168(methyltransferase activity);GO:0016740(transferase activity);GO:0032259(methylation);GO:0005743(mitochondrial inner membrane);GO:0005739(mitochondrion);GO:0005759(mitochondrial matrix);GO:0005829(cytosol);GO:0015949(nucleobase-containing small molecule interconversion);GO:0071897(DNA biosynthetic process);GO:0009165(nucleot…	00240(Pyrimidine metabolism);00670(One carbon pool by folate);01523(Antifolate resistance);01523(Antifolate resistance)	K00560	EC:2.1.1.45	thymidylate synthetase [Source:HGNC Symbol;Acc:HGNC:12441]	1.32337	0.435713	3.03726	1.60277	0.0172134	0.517612	up	yes
MSTRG.23876	MPIG6B	ENST00000375806;ENST00000375809;ENST00000375810;ENST00000466312;ENST00000460663;ENST00000471545;ENST00000480039;ENST00000375805;ENST00000375804;ENST00000375814	GO:0016020(membrane);GO:0016021(integral component of membrane);GO:0005794(Golgi apparatus);GO:0005783(endoplasmic reticulum);GO:0005886(plasma membrane);GO:0030218(erythrocyte differentiation);GO:0007229(integrin-mediated signaling pathway);GO:0005515(protein binding);GO:0008201(heparin binding);GO:0007596(blood coagulation);GO:0030168(platelet activation);GO:0009968(negative regulation of signa…	NA	NA	NA	megakaryocyte and platelet inhibitory receptor G6b [Source:HGNC Symbol;Acc:HGNC:13937]	6.76835	2.34718	2.88361	1.52787	0.0173088	0.517612	up	yes
MSTRG.18877	RNF215	ENST00000215798;ENST00000431544;ENST00000382363;ENST00000463319;ENST00000473077;ENST00000332468	GO:0016020(membrane);GO:0016021(integral component of membrane);GO:0046872(metal ion binding);GO:0046872(metal ion binding)	NA	NA	NA	ring finger protein 215 [Source:HGNC Symbol;Acc:HGNC:33434]	0.542098	0.184339	2.94077	1.55619	0.0173121	0.517612	up	yes
MSTRG.13002	TIMP2;CEP295NL	ENST00000586057;ENST00000262768;ENST00000592761;ENST00000586713;ENST00000322630;ENST00000590267;ENST00000536189;ENST00000587052	GO:0005576(extracellular region);GO:0008191(metalloendopeptidase inhibitor activity);GO:0010951(negative regulation of endopeptidase activity);GO:0046872(metal ion binding);GO:0008270(zinc ion binding);GO:0005515(protein binding);GO:0005615(extracellular space);GO:0030414(peptidase inhibitor activity);GO:0010466(negative regulation of peptidase activity);GO:0005178(integrin binding);GO:0007417(ce…	NA	NA	NA	TIMP metallopeptidase inhibitor 2 [Source:HGNC Symbol;Acc:HGNC:11821];CEP295 N-terminal like [Source:HGNC Symbol;Acc:HGNC:44659]	1.87764	5.99971	0.312956	-1.67597	0.0173138	0.517612	down	yes
MSTRG.15157	NCR1	ENST00000594765;ENST00000291890;ENST00000350790;ENST00000338835;ENST00000601903;ENST00000357397	GO:0016020(membrane);GO:0016021(integral component of membrane);GO:0005886(plasma membrane);GO:0050776(regulation of immune response);GO:0005887(integral component of plasma membrane);GO:0007165(signal transduction);GO:0030101(natural killer cell activation);GO:0016514(SWI/SNF complex);GO:0005057(signal transducer activity, downstream of receptor);GO:0006968(cellular defense response);GO:0042269(…	04650(Natural killer cell mediated cytotoxicity);04650(Natural killer cell mediated cytotoxicity)	K06741	NA	natural cytotoxicity triggering receptor 1 [Source:HGNC Symbol;Acc:HGNC:6731]	3.08438	9.90253	0.311474	-1.68282	0.0173392	0.517612	down	yes
MSTRG.24090	TREML4	ENST00000341495;ENST00000461240	GO:0005576(extracellular region);GO:0050776(regulation of immune response);GO:0005886(plasma membrane);GO:0005886(plasma membrane)	NA	NA	NA	triggering receptor expressed on myeloid cells like 4 [Source:HGNC Symbol;Acc:HGNC:30807]	0.662788	2.13992	0.309725	-1.69094	0.0173579	0.517612	down	yes
MSTRG.9424	ALDH1A2	ENST00000557967;ENST00000558946;ENST00000558073;ENST00000558239;ENST00000560122;ENST00000559625;ENST00000558524;ENST00000560923;ENST00000559579;ENST00000558504;ENST00000249750;ENST00000560863	GO:0005737(cytoplasm);GO:0016491(oxidoreductase activity);GO:0055114(oxidation-reduction process);GO:0008152(metabolic process);GO:0005829(cytosol);GO:0008285(negative regulation of cell proliferation);GO:0004029(aldehyde dehydrogenase (NAD) activity);GO:0042573(retinoic acid metabolic process);GO:0001758(retinal dehydrogenase activity);GO:0042572(retinol metabolic process);GO:0004028(3-chloroall…	00830(Retinol metabolism);00830(Retinol metabolism)	K07249	EC:1.2.1.36	aldehyde dehydrogenase 1 family member A2 [Source:HGNC Symbol;Acc:HGNC:15472]	2.33111	0.812854	2.8678	1.51995	0.0173714	0.517612	up	yes
MSTRG.29714	DDX3Y	ENST00000336079;ENST00000469101;ENST00000463199;ENST00000493363;ENST00000440554;ENST00000472510;ENST00000495478;ENST00000360160	GO:0003676(nucleic acid binding);GO:0003723(RNA binding);GO:0005634(nucleus);GO:0005737(cytoplasm);GO:0016020(membrane);GO:0000166(nucleotide binding);GO:0005524(ATP binding);GO:0005829(cytosol);GO:0016787(hydrolase activity);GO:0004386(helicase activity);GO:0003677(DNA binding);GO:0005730(nucleolus);GO:0004004(ATP-dependent RNA helicase activity);GO:0010501(RNA secondary structure unwinding);GO:…	NA	NA	NA	DEAD-box helicase 3, Y-linked [Source:HGNC Symbol;Acc:HGNC:2699]	2.17463	6.93942	0.313373	-1.67405	0.0174055	0.517612	down	yes
ENSG00000162512	SDC3	ENST00000336798;ENST00000339394;ENST00000487984	GO:0016020(membrane);GO:0016021(integral component of membrane);GO:0050900(leukocyte migration);GO:0005886(plasma membrane);GO:0009986(cell surface);GO:0016477(cell migration);GO:0043202(lysosomal lumen);GO:0001523(retinoid metabolic process);GO:0006024(glycosaminoglycan biosynthetic process);GO:0006027(glycosaminoglycan catabolic process);GO:0030203(glycosaminoglycan metabolic process);GO:000579…	04514(Cell adhesion molecules (CAMs));04514(Cell adhesion molecules (CAMs))	K16337	NA	syndecan 3 [Source:HGNC Symbol;Acc:HGNC:10660]	0.376397	0.125497	2.99925	1.5846	0.0174066	0.517612	up	yes
MSTRG.11378	RFLNB	ENST00000329099	GO:0005737(cytoplasm);GO:0005856(cytoskeleton);GO:0031005(filamin binding);GO:0061181(regulation of chondrocyte development);GO:0061572(actin filament bundle organization);GO:0001837(epithelial to mesenchymal transition);GO:0030036(actin cytoskeleton organization);GO:0048705(skeletal system morphogenesis);GO:0061182(negative regulation of chondrocyte development);GO:1900158(negative regulation of…	NA	NA	NA	refilin B [Source:HGNC Symbol;Acc:HGNC:28705]	3.59385	11.4698	0.313332	-1.67423	0.0174354	0.517612	down	yes
ENSG00000164241	C5orf63	ENST00000509733;ENST00000606937;ENST00000508527;ENST00000535381;ENST00000296662;ENST00000607731;ENST00000515558	GO:0055114(oxidation-reduction process);GO:0055114(oxidation-reduction process)	NA	NA	NA	chromosome 5 open reading frame 63 [Source:HGNC Symbol;Acc:HGNC:40051]	0.735398	0.249194	2.95111	1.56126	0.0174419	0.517612	up	yes
MSTRG.5717	PLEKHG6	ENST00000304581;ENST00000449001;ENST00000396988	GO:0005737(cytoplasm);GO:0005886(plasma membrane);GO:0005089(Rho guanyl-nucleotide exchange factor activity);GO:0035023(regulation of Rho protein signal transduction);GO:0043547(positive regulation of GTPase activity);GO:0005856(cytoskeleton);GO:0042995(cell projection);GO:0005515(protein binding);GO:0005096(GTPase activator activity);GO:0000922(spindle pole);GO:0005819(spindle);GO:0032154(cleava…	NA	NA	NA	pleckstrin homology and RhoGEF domain containing G6 [Source:HGNC Symbol;Acc:HGNC:25562]	0.926029	0.315493	2.93518	1.55345	0.0177907	0.523569	up	yes
ENSG00000134247	PTGFRN	ENST00000393203;ENST00000496699	GO:0016020(membrane);GO:0016021(integral component of membrane);GO:0005794(Golgi apparatus);GO:0005783(endoplasmic reticulum);GO:0005789(endoplasmic reticulum membrane);GO:0005886(plasma membrane);GO:0005515(protein binding);GO:0009986(cell surface);GO:0034389(lipid particle organization);GO:0034389(lipid particle organization)	NA	NA	NA	prostaglandin F2 receptor inhibitor [Source:HGNC Symbol;Acc:HGNC:9601]	0.809824	0.277939	2.91367	1.54284	0.0177918	0.523569	up	yes
MSTRG.28714	EGFL7	ENST00000371698;ENST00000308874;ENST00000406555;ENST00000490469;ENST00000371699	GO:0005509(calcium ion binding);GO:0007155(cell adhesion);GO:0005576(extracellular region);GO:0007275(multicellular organism development);GO:0005615(extracellular space);GO:0030154(cell differentiation);GO:0031012(extracellular matrix);GO:0001525(angiogenesis);GO:0001568(blood vessel development);GO:0001570(vasculogenesis);GO:0001938(positive regulation of endothelial cell proliferation);GO:00457…	NA	NA	NA	EGF like domain multiple 7 [Source:HGNC Symbol;Acc:HGNC:20594]	2.21955	0.762667	2.91024	1.54114	0.0177944	0.523569	up	yes
MSTRG.15138	LILRB4	ENST00000434286;ENST00000391733;ENST00000430952;ENST00000494796;ENST00000461262;ENST00000270452;ENST00000461839;ENST00000470943	GO:0016020(membrane);GO:0016021(integral component of membrane);GO:0005886(plasma membrane);GO:0002376(immune system process);GO:0002250(adaptive immune response);GO:0005515(protein binding);GO:0070062(extracellular exosome);GO:0007165(signal transduction);GO:0004872(receptor activity);GO:0045671(negative regulation of osteoclast differentiation);GO:1902894(negative regulation of pri-miRNA transc…	04380(Osteoclast differentiation);04380(Osteoclast differentiation)	K06512	NA	leukocyte immunoglobulin like receptor B4 [Source:HGNC Symbol;Acc:HGNC:6608]	6.92392	2.43612	2.8422	1.50701	0.0180121	0.526801	up	yes
MSTRG.20527	RAP2B	ENST00000323534	GO:0016020(membrane);GO:0005525(GTP binding);GO:0000166(nucleotide binding);GO:0007165(signal transduction);GO:0003924(GTPase activity);GO:0005829(cytosol);GO:0005886(plasma membrane);GO:0005515(protein binding);GO:0045121(membrane raft);GO:0005923(bicellular tight junction);GO:0005768(endosome);GO:0070062(extracellular exosome);GO:0055038(recycling endosome membrane);GO:0043312(neutrophil degran…	NA	NA	NA	RAP2B, member of RAS oncogene family [Source:HGNC Symbol;Acc:HGNC:9862]	9.30323	3.27723	2.83875	1.50525	0.0180122	0.526801	up	yes
MSTRG.14907	PPP1R15A	ENST00000200453;ENST00000600406	GO:0016020(membrane);GO:0005783(endoplasmic reticulum);GO:0005789(endoplasmic reticulum membrane);GO:0005739(mitochondrion);GO:0005515(protein binding);GO:0006915(apoptotic process);GO:0005741(mitochondrial outer membrane);GO:0005829(cytosol);GO:0019901(protein kinase binding);GO:0006417(regulation of translation);GO:0005737(cytoplasm);GO:0070059(intrinsic apoptotic signaling pathway in response …	04141(Protein processing in endoplasmic reticulum);04141(Protein processing in endoplasmic reticulum)	K14019	NA	protein phosphatase 1 regulatory subunit 15A [Source:HGNC Symbol;Acc:HGNC:14375]	70.0206	221.295	0.316412	-1.66012	0.0180947	0.526801	down	yes
MSTRG.15152	KIR2DS4	ENST00000339924	NA	04650(Natural killer cell mediated cytotoxicity);04612(Antigen processing and presentation)	K07982	NA	killer cell immunoglobulin like receptor, two Ig domains and short cytoplasmic tail 4 [Source:HGNC Symbol;Acc:HGNC:6336]	1.2667	4.10051	0.308912	-1.69473	0.0180991	0.526801	down	yes
MSTRG.8157	ARF6	ENST00000298316	GO:0006810(transport);GO:0005737(cytoplasm);GO:0016020(membrane);GO:0015031(protein transport);GO:0005525(GTP binding);GO:0007264(small GTPase mediated signal transduction);GO:0000166(nucleotide binding);GO:0007155(cell adhesion);GO:0005794(Golgi apparatus);GO:0005622(intracellular);GO:0051301(cell division);GO:0005829(cytosol);GO:0005886(plasma membrane);GO:0042995(cell projection);GO:0005515(pr…	04014(Ras signaling pathway);04072(Phospholipase D signaling pathway);04144(Endocytosis);04666(Fc gamma R-mediated phagocytosis)	K07941	NA	ADP ribosylation factor 6 [Source:HGNC Symbol;Acc:HGNC:659]	32.7963	11.5766	2.83298	1.50232	0.0181425	0.526801	up	yes
MSTRG.15722	PIGF	ENST00000281382;ENST00000482786;ENST00000306465;ENST00000495933	GO:0016020(membrane);GO:0016021(integral component of membrane);GO:0005783(endoplasmic reticulum);GO:0005789(endoplasmic reticulum membrane);GO:0006506(GPI anchor biosynthetic process);GO:0016254(preassembly of GPI anchor in ER membrane);GO:0004307(ethanolaminephosphotransferase activity);GO:0004307(ethanolaminephosphotransferase activity)	00563(Glycosylphosphatidylinositol(GPI)-anchor biosynthesis);00563(Glycosylphosphatidylinositol(GPI)-anchor biosynthesis)	K05287	EC:2.7.-.-	phosphatidylinositol glycan anchor biosynthesis class F [Source:HGNC Symbol;Acc:HGNC:8962]	0.437798	1.40244	0.312169	-1.6796	0.0181518	0.526801	down	yes
MSTRG.29047	GATA1	ENST00000376670;ENST00000376665	GO:0045944(positive regulation of transcription from RNA polymerase II promoter);GO:0005634(nucleus);GO:0008270(zinc ion binding);GO:0046872(metal ion binding);GO:0006355(regulation of transcription, DNA-templated);GO:0006351(transcription, DNA-templated);GO:0003677(DNA binding);GO:0003700(transcription factor activity, sequence-specific DNA binding);GO:0031490(chromatin DNA binding);GO:0043565(s…	NA	NA	NA	GATA binding protein 1 [Source:HGNC Symbol;Acc:HGNC:4170]	2.98019	1.01917	2.92413	1.54801	0.0182094	0.526801	up	yes
MSTRG.18969	H1F0	ENST00000340857	GO:0005634(nucleus);GO:0003723(RNA binding);GO:0005794(Golgi apparatus);GO:0003677(DNA binding);GO:0031490(chromatin DNA binding);GO:0006334(nucleosome assembly);GO:0000786(nucleosome);GO:0000790(nuclear chromatin);GO:0005694(chromosome);GO:0015629(actin cytoskeleton);GO:0005515(protein binding);GO:0016604(nuclear body);GO:0005654(nucleoplasm);GO:0006309(apoptotic DNA fragmentation);GO:0003680(AT…	NA	NA	NA	H1 histone family member 0 [Source:HGNC Symbol;Acc:HGNC:4714]	10.5136	3.72126	2.82527	1.49839	0.0188618	0.542024	up	yes
MSTRG.20652	NCEH1	ENST00000475381;ENST00000543711;ENST00000538775;ENST00000421723;ENST00000424772	GO:0016020(membrane);GO:0016021(integral component of membrane);GO:0008152(metabolic process);GO:0016787(hydrolase activity);GO:0052689(carboxylic ester hydrolase activity);GO:0017171(serine hydrolase activity);GO:0042301(phosphate ion binding);GO:0006470(protein dephosphorylation);GO:0006805(xenobiotic metabolic process);GO:0060395(SMAD protein signal transduction);GO:0006629(lipid metabolic pro…	04927(Cortisol synthesis and secretion);04976(Bile secretion);04979(Cholesterol metabolism);04979(Cholesterol metabolism)	K14349	EC:3.1.1.-	neutral cholesterol ester hydrolase 1 [Source:HGNC Symbol;Acc:HGNC:29260]	3.35626	1.18596	2.82999	1.5008	0.0189996	0.542371	up	yes
ENSG00000074590	NUAK1	ENST00000261402;ENST00000548902	GO:0005634(nucleus);GO:0005737(cytoplasm);GO:0046872(metal ion binding);GO:0000166(nucleotide binding);GO:0004672(protein kinase activity);GO:0004674(protein serine/threonine kinase activity);GO:0005524(ATP binding);GO:0006468(protein phosphorylation);GO:0016740(transferase activity);GO:0016301(kinase activity);GO:0016310(phosphorylation);GO:0007155(cell adhesion);GO:0001650(fibrillar center);GO:…	NA	NA	NA	NUAK family kinase 1 [Source:HGNC Symbol;Acc:HGNC:14311]	0.130599	0.423919	0.308076	-1.69864	0.0191123	0.543914	down	yes
MSTRG.12998	LGALS3BP	ENST00000262776;ENST00000588198;ENST00000589527;ENST00000587251;ENST00000588990;ENST00000588587;ENST00000592255;ENST00000586300;ENST00000589775;ENST00000588899;ENST00000587311;ENST00000585407;ENST00000588508;ENST00000591274;ENST00000588205;ENST00000591778;ENST00000587310;ENST00000589906	GO:0016020(membrane);GO:0005044(scavenger receptor activity);GO:0006898(receptor-mediated endocytosis);GO:0007155(cell adhesion);GO:0005576(extracellular region);GO:0005578(proteinaceous extracellular matrix);GO:0005615(extracellular space);GO:0070062(extracellular exosome);GO:0072562(blood microparticle);GO:0031012(extracellular matrix);GO:0007165(signal transduction);GO:0002576(platelet degranu…	NA	NA	NA	galectin 3 binding protein [Source:HGNC Symbol;Acc:HGNC:6564]	18.2197	6.48818	2.80813	1.48961	0.0192061	0.545553	up	yes
MSTRG.13361	KLHL14	ENST00000359358;ENST00000583263;ENST00000358095	GO:0005737(cytoplasm);GO:0016020(membrane);GO:0005829(cytosol);GO:0016567(protein ubiquitination);GO:0005783(endoplasmic reticulum);GO:0005789(endoplasmic reticulum membrane);GO:0015629(actin cytoskeleton);GO:0016235(aggresome);GO:0004842(ubiquitin-protein transferase activity);GO:0031463(Cul3-RING ubiquitin ligase complex);GO:0043005(neuron projection);GO:0043025(neuronal cell body);GO:0043025(n…	NA	NA	NA	kelch like family member 14 [Source:HGNC Symbol;Acc:HGNC:29266]	0.769098	2.43056	0.316428	-1.66005	0.0193232	0.546569	down	yes
MSTRG.5814	KLRF1	ENST00000617889;ENST00000616259;ENST00000279545;ENST00000612321;ENST00000537723;ENST00000545196;ENST00000617793	GO:0016020(membrane);GO:0016021(integral component of membrane);GO:0030246(carbohydrate binding);GO:0050776(regulation of immune response);GO:0005886(plasma membrane);GO:0005887(integral component of plasma membrane);GO:0007166(cell surface receptor signaling pathway);GO:0004888(transmembrane signaling receptor activity);GO:0032393(MHC class I receptor activity);GO:0032393(MHC class I receptor ac…	NA	NA	NA	killer cell lectin like receptor F1 [Source:HGNC Symbol;Acc:HGNC:13342]	1.93033	6.05845	0.318618	-1.6501	0.0193487	0.546569	down	yes
MSTRG.13875	TNFSF9	ENST00000245817	GO:0016020(membrane);GO:0016021(integral component of membrane);GO:0006955(immune response);GO:0005125(cytokine activity);GO:0005615(extracellular space);GO:0005164(tumor necrosis factor receptor binding);GO:0005886(plasma membrane);GO:0033209(tumor necrosis factor-mediated signaling pathway);GO:0007165(signal transduction);GO:0007267(cell-cell signaling);GO:0006915(apoptotic process);GO:0005102(…	04060(Cytokine-cytokine receptor interaction)	K05472	NA	TNF superfamily member 9 [Source:HGNC Symbol;Acc:HGNC:11939]	0.715823	2.29884	0.311385	-1.68323	0.0193686	0.546569	down	yes
MSTRG.7757	ABHD13	ENST00000375898	GO:0016020(membrane);GO:0016021(integral component of membrane);GO:0016787(hydrolase activity)	NA	NA	NA	abhydrolase domain containing 13 [Source:HGNC Symbol;Acc:HGNC:20293]	1.85035	5.78317	0.319955	-1.64406	0.019622	0.552815	down	yes
ENSG00000198756	COLGALT2	ENST00000361927;ENST00000367521;ENST00000486375;ENST00000367520	GO:0016740(transferase activity);GO:0016757(transferase activity, transferring glycosyl groups);GO:0005783(endoplasmic reticulum);GO:0005515(protein binding);GO:0005788(endoplasmic reticulum lumen);GO:0050211(procollagen galactosyltransferase activity);GO:0050211(procollagen galactosyltransferase activity)	00310(Lysine degradation);00514(Other types of O-glycan biosynthesis);00514(Other types of O-glycan biosynthesis)	K11703	EC:2.4.1.50	collagen beta(1-O)galactosyltransferase 2 [Source:HGNC Symbol;Acc:HGNC:16790]	0.327102	1.04003	0.314512	-1.66881	0.0197378	0.553378	down	yes
ENSG00000211797	TRAV17	ENST00000390445	NA	NA	NA	NA	T-cell receptor alpha variable 17 [Source:HGNC Symbol;Acc:HGNC:12113]	4.73379	1.61191	2.93675	1.55422	0.0198338	0.553378	up	yes
MSTRG.27621	GRINA	ENST00000313269;ENST00000395068;ENST00000525513;ENST00000529301;ENST00000533377;ENST00000531992;ENST00000534791;ENST00000533044	GO:0016020(membrane);GO:0016021(integral component of membrane);GO:0044325(ion channel binding);GO:0032469(endoplasmic reticulum calcium ion homeostasis);GO:1902236(negative regulation of endoplasmic reticulum stress-induced intrinsic apoptotic signaling pathway);GO:0005783(endoplasmic reticulum);GO:0005794(Golgi apparatus);GO:0005794(Golgi apparatus)	NA	NA	NA	glutamate ionotropic receptor NMDA type subunit associated protein 1 [Source:HGNC Symbol;Acc:HGNC:4589]	25.1172	8.99311	2.79293	1.48178	0.0198653	0.553378	up	yes
MSTRG.28766	P2RY8	ENST00000381297;ENST00000460672	GO:0016020(membrane);GO:0016021(integral component of membrane);GO:0004930(G-protein coupled receptor activity);GO:0007186(G-protein coupled receptor signaling pathway);GO:0005886(plasma membrane);GO:0004871(signal transducer activity);GO:0007165(signal transduction);GO:0045028(G-protein coupled purinergic nucleotide receptor activity);GO:0035589(G-protein coupled purinergic nucleotide receptor s…	04080(Neuroactive ligand-receptor interaction);04080(Neuroactive ligand-receptor interaction)	K08386	NA	purinergic receptor P2Y8 [Source:HGNC Symbol;Acc:HGNC:15524]	0.49143	1.55709	0.315609	-1.66379	0.0198758	0.553378	down	yes
MSTRG.11796	GRAPL	ENST00000583540;ENST00000344415;ENST00000577213;ENST00000437957	NA	NA	NA	NA	GRB2 related adaptor protein like [Source:HGNC Symbol;Acc:HGNC:37240]	0.353936	1.15578	0.30623	-1.70731	0.0198846	0.553378	down	yes
ENSG00000168062	BATF2	ENST00000301887;ENST00000435842;ENST00000527454	GO:0005634(nucleus);GO:0006355(regulation of transcription, DNA-templated);GO:0006351(transcription, DNA-templated);GO:0003677(DNA binding);GO:0006357(regulation of transcription from RNA polymerase II promoter);GO:0003700(transcription factor activity, sequence-specific DNA binding);GO:0005515(protein binding);GO:0030154(cell differentiation);GO:0043011(myeloid dendritic cell differentiation);GO…	NA	NA	NA	basic leucine zipper ATF-like transcription factor 2 [Source:HGNC Symbol;Acc:HGNC:25163]	1.28857	0.444421	2.89945	1.53578	0.0198987	0.553378	up	yes
MSTRG.19003	JOSD1	ENST00000216039;ENST00000417712;ENST00000482442;ENST00000456626;ENST00000493939;ENST00000412832;ENST00000427389;ENST00000545590	GO:0005737(cytoplasm);GO:0016020(membrane);GO:0004843(thiol-dependent ubiquitin-specific protease activity);GO:0016579(protein deubiquitination);GO:0016787(hydrolase activity);GO:0005886(plasma membrane);GO:0005515(protein binding);GO:0008233(peptidase activity);GO:0006508(proteolysis);GO:0036459(thiol-dependent ubiquitinyl hydrolase activity);GO:0005829(cytosol);GO:0005829(cytosol)	NA	NA	NA	Josephin domain containing 1 [Source:HGNC Symbol;Acc:HGNC:28953]	5.29249	16.4572	0.32159	-1.6367	0.0200265	0.555911	down	yes
ENSG00000123485	HJURP	ENST00000411486;ENST00000432087;ENST00000373395	GO:0005634(nucleus);GO:0005730(nucleolus);GO:0005829(cytosol);GO:0005739(mitochondrion);GO:0003677(DNA binding);GO:0005694(chromosome);GO:0005515(protein binding);GO:0007049(cell cycle);GO:0042393(histone binding);GO:0042802(identical protein binding);GO:0007059(chromosome segregation);GO:0000775(chromosome, centromeric region);GO:0000777(condensed chromosome kinetochore);GO:0005654(nucleoplasm);…	NA	NA	NA	Holliday junction recognition protein [Source:HGNC Symbol;Acc:HGNC:25444]	0.772467	0.266368	2.9	1.53605	0.0200603	0.555911	up	yes
MSTRG.12927	ZACN	ENST00000425015;ENST00000590045;ENST00000334586;ENST00000591500	GO:0006810(transport);GO:0016020(membrane);GO:0016021(integral component of membrane);GO:0005216(ion channel activity);GO:0006811(ion transport);GO:0098655(cation transmembrane transport);GO:0005886(plasma membrane);GO:0005230(extracellular ligand-gated ion channel activity);GO:0007165(signal transduction);GO:0022850(serotonin-gated cation-selective channel activity);GO:0008270(zinc ion binding);…	NA	NA	NA	zinc activated ion channel [Source:HGNC Symbol;Acc:HGNC:29504]	0.806165	0.280851	2.87043	1.52127	0.0203016	0.559171	up	yes
MSTRG.8886	IGHG3	ENST00000641136;ENST00000390551	NA	NA	NA	NA	immunoglobulin heavy constant gamma 3 (G3m marker) [Source:HGNC Symbol;Acc:HGNC:5527]	18.8941	6.79917	2.77889	1.47451	0.0203518	0.559659	up	yes
MSTRG.2608	TLR5	ENST00000540964;ENST00000465726;ENST00000484766;ENST00000366881	GO:0016020(membrane);GO:0016021(integral component of membrane);GO:0007165(signal transduction);GO:0004888(transmembrane signaling receptor activity);GO:0042742(defense response to bacterium);GO:0002376(immune system process);GO:0002755(MyD88-dependent toll-like receptor signaling pathway);GO:0045087(innate immune response);GO:0050707(regulation of cytokine secretion);GO:0006954(inflammatory resp…	04620(Toll-like receptor signaling pathway);05321(Inflammatiory bowel disease (IBD));05130(Pathogenic Escherichia coli infection);05132(Salmonella infection);05134(Legionellosis);05134(Legionellosis)	K10168	NA	toll like receptor 5 [Source:HGNC Symbol;Acc:HGNC:11851]	5.70807	2.05248	2.78106	1.47563	0.0204952	0.56234	up	yes
MSTRG.3305	PRKG1	ENST00000373980;ENST00000401604;ENST00000373985	GO:0005737(cytoplasm);GO:0000166(nucleotide binding);GO:0005524(ATP binding);GO:0016740(transferase activity);GO:0016301(kinase activity);GO:0016310(phosphorylation);GO:0005886(plasma membrane);GO:0005515(protein binding);GO:0003824(catalytic activity);GO:0008152(metabolic process);GO:0004692(cGMP-dependent protein kinase activity);GO:0030553(cGMP binding);GO:0005829(cytosol);GO:0004674(protein s…	04022(cGMP - PKG signaling pathway);04540(Gap junction);04611(Platelet activation);04923(Regulation of lipolysis in adipocyte);04270(Vascular smooth muscle contraction);04970(Salivary secretion);04730(Long-term depression);04740(Olfactory transduction);04713(Circadian entrainment);04713(Circadian entrainment)	K07376	EC:2.7.11.12	protein kinase, cGMP-dependent, type I [Source:HGNC Symbol;Acc:HGNC:9414]	0.815589	0.289708	2.81521	1.49324	0.0205396	0.56234	up	yes
MSTRG.34	ISG15	ENST00000379389;ENST00000624697	GO:0005737(cytoplasm);GO:0005515(protein binding);GO:0005576(extracellular region);GO:0002376(immune system process);GO:0045087(innate immune response);GO:0042742(defense response to bacterium);GO:0051607(defense response to virus);GO:0005654(nucleoplasm);GO:0005829(cytosol);GO:0045071(negative regulation of viral genome replication);GO:0016032(viral process);GO:0030501(positive regulation of bon…	04622(RIG-I-like receptor signaling pathway);05165(Human papillomavirus infection);05165(Human papillomavirus infection)	K12159	NA	ISG15 ubiquitin-like modifier [Source:HGNC Symbol;Acc:HGNC:4053]	9.18677	3.27299	2.80684	1.48895	0.0205472	0.56234	up	yes
MSTRG.25745	HSPB1	ENST00000248553;ENST00000447574;ENST00000429938	GO:0045766(positive regulation of angiogenesis);GO:0043536(positive regulation of blood vessel endothelial cell migration);GO:0003723(RNA binding);GO:0005634(nucleus);GO:0005737(cytoplasm);GO:1904115(axon cytoplasm);GO:0042803(protein homodimerization activity);GO:0005856(cytoskeleton);GO:0005515(protein binding);GO:0005615(extracellular space);GO:0071901(negative regulation of protein serine/thr…	04010(MAPK signaling pathway);04370(VEGF signaling pathway);05169(Epstein-Barr virus infection);05146(Amoebiasis);05146(Amoebiasis)	K04455	NA	heat shock protein family B (small) member 1 [Source:HGNC Symbol;Acc:HGNC:5246]	4.69011	1.66997	2.8085	1.4898	0.0206415	0.564028	up	yes
MSTRG.3423	PRF1	ENST00000373209;ENST00000441259;ENST00000638674	GO:0016020(membrane);GO:0016021(integral component of membrane);GO:0046872(metal ion binding);GO:0005829(cytosol);GO:0055085(transmembrane transport);GO:0005886(plasma membrane);GO:0005515(protein binding);GO:0005576(extracellular region);GO:0005509(calcium ion binding);GO:0019835(cytolysis);GO:0051607(defense response to virus);GO:0005768(endosome);GO:0006915(apoptotic process);GO:0051260(protei…	04210(Apoptosis);04650(Natural killer cell mediated cytotoxicity);05320(Autoimmune thyroid disease);05330(Allograft rejection);05332(Graft-versus-host disease);05416(Viral myocarditis);04940(Type I diabetes mellitus);04940(Type I diabetes mellitus)	K07818	NA	perforin 1 [Source:HGNC Symbol;Acc:HGNC:9360]	44.0811	135.827	0.324539	-1.62353	0.0208353	0.567523	down	yes
MSTRG.427	E2F2	ENST00000361729;ENST00000487237	GO:0005634(nucleus);GO:0046983(protein dimerization activity);GO:0006355(regulation of transcription, DNA-templated);GO:0006351(transcription, DNA-templated);GO:0003677(DNA binding);GO:0003700(transcription factor activity, sequence-specific DNA binding);GO:0005515(protein binding);GO:0007049(cell cycle);GO:0005667(transcription factor complex);GO:0001047(core promoter binding);GO:0005654(nucleop…	04110(Cell cycle);04218(Cellular senescence);05200(Pathways in cancer);05206(MicroRNAs in cancer);05212(Pancreatic cancer);05225(Hepatocellular carcinoma);05226(Gastric cancer);05214(Glioma);05220(Chronic myeloid leukemia);05218(Melanoma);05219(Bladder cancer);05215(Prostate cancer);05224(Breast cancer);05222(Small cell lung cancer);05223(Non-small cell lung cancer);05166(HTLV-I infection);05161(…	K09389	NA	E2F transcription factor 2 [Source:HGNC Symbol;Acc:HGNC:3114]	3.71412	1.33806	2.77575	1.47288	0.0210181	0.571599	up	yes
MSTRG.20103	ABHD10	ENST00000273359;ENST00000493784;ENST00000494817;ENST00000497293;ENST00000491580	GO:0016787(hydrolase activity);GO:0005739(mitochondrion);GO:0005759(mitochondrial matrix);GO:0005829(cytosol);GO:0052695(cellular glucuronidation);GO:0004553(hydrolase activity, hydrolyzing O-glycosyl compounds);GO:0102390(mycophenolic acid acyl-glucuronide esterase activity);GO:0019391(glucuronoside catabolic process);GO:0019391(glucuronoside catabolic process)	NA	NA	NA	abhydrolase domain containing 10 [Source:HGNC Symbol;Acc:HGNC:25656]	4.25237	1.53324	2.77345	1.47168	0.0214021	0.579302	up	yes
MSTRG.18882	OSBP2	ENST00000431368;ENST00000535268;ENST00000437268;ENST00000453621;ENST00000496367;ENST00000403222;ENST00000332585;ENST00000452656;ENST00000454145;ENST00000433183	GO:0006810(transport);GO:0016020(membrane);GO:0005515(protein binding);GO:0006869(lipid transport);GO:0008289(lipid binding);GO:0015485(cholesterol binding);GO:0007286(spermatid development);GO:0097440(apical dendrite);GO:0097440(apical dendrite)	NA	NA	NA	oxysterol binding protein 2 [Source:HGNC Symbol;Acc:HGNC:8504]	3.87865	1.40745	2.75581	1.46247	0.0216575	0.585296	up	yes
MSTRG.27189	TRIQK	ENST00000521988;ENST00000518400;ENST00000520384;ENST00000524037;ENST00000523580;ENST00000378861;ENST00000520430;ENST00000518748;ENST00000522903;ENST00000519792;ENST00000537541;ENST00000524260;ENST00000521617;ENST00000522925;ENST00000523375;ENST00000523060;ENST00000517858;ENST00000519069;ENST00000524107;ENST00000519969	GO:0016020(membrane);GO:0016021(integral component of membrane);GO:0005783(endoplasmic reticulum);GO:0005789(endoplasmic reticulum membrane);GO:0005789(endoplasmic reticulum membrane)	NA	NA	NA	triple QxxK/R motif containing [Source:HGNC Symbol;Acc:HGNC:27828]	2.23898	0.803469	2.78664	1.47853	0.0218265	0.58894	up	yes
MSTRG.15127	LILRB5	ENST00000621581;ENST00000615654;ENST00000316219	GO:0016020(membrane);GO:0016021(integral component of membrane);GO:0002376(immune system process);GO:0002250(adaptive immune response);GO:0007166(cell surface receptor signaling pathway);GO:0004888(transmembrane signaling receptor activity);GO:0006952(defense response);GO:0006952(defense response)	04380(Osteoclast differentiation);04380(Osteoclast differentiation)	K06512	NA	leukocyte immunoglobulin like receptor B5 [Source:HGNC Symbol;Acc:HGNC:6609]	0.139572	0.444623	0.313911	-1.67157	0.0221919	0.597865	down	yes
ENSG00000171916	LGALS9C	ENST00000577691;ENST00000577265;ENST00000582928;ENST00000584941;ENST00000328114;ENST00000583322;ENST00000578563;ENST00000578983;ENST00000584127;ENST00000579773;ENST00000584170;ENST00000578450	GO:0030246(carbohydrate binding);GO:0005829(cytosol);GO:0005515(protein binding);GO:0005515(protein binding)	NA	NA	NA	galectin 9C [Source:HGNC Symbol;Acc:HGNC:33874]	0.200653	0.638065	0.314471	-1.669	0.022237	0.598143	down	yes
MSTRG.24713	ENPP3	ENST00000427707;ENST00000414305;ENST00000358229;ENST00000494023	GO:0048471(perinuclear region of cytoplasm);GO:0003676(nucleic acid binding);GO:0016020(membrane);GO:0016021(integral component of membrane);GO:0046872(metal ion binding);GO:0016787(hydrolase activity);GO:0003824(catalytic activity);GO:0008152(metabolic process);GO:0090305(nucleic acid phosphodiester bond hydrolysis);GO:0005576(extracellular region);GO:0006955(immune response);GO:0005044(scavenge…	00500(Starch and sucrose metabolism);00230(Purine metabolism);00240(Pyrimidine metabolism);00740(Riboflavin metabolism);00760(Nicotinate and nicotinamide metabolism);00770(Pantothenate and CoA biosynthesis);00770(Pantothenate and CoA biosynthesis)	K01513	EC:3.1.4.1;EC:3.6.1.9	ectonucleotide pyrophosphatase/phosphodiesterase 3 [Source:HGNC Symbol;Acc:HGNC:3358]	0.447941	1.39711	0.320619	-1.64107	0.0223364	0.599882	down	yes
MSTRG.13253	CHMP1B	ENST00000526991	GO:0006810(transport);GO:0005737(cytoplasm);GO:0016020(membrane);GO:0015031(protein transport);GO:0005634(nucleus);GO:0051301(cell division);GO:0005829(cytosol);GO:0005515(protein binding);GO:0007049(cell cycle);GO:0030496(midbody);GO:0007034(vacuolar transport);GO:0005768(endosome);GO:0031902(late endosome membrane);GO:0070062(extracellular exosome);GO:0036258(multivesicular body assembly);GO:00…	04144(Endocytosis);04217(Necroptosis)	K12197	NA	charged multivesicular body protein 1B [Source:HGNC Symbol;Acc:HGNC:24287]	23.1364	8.4846	2.72688	1.44725	0.0224488	0.601054	up	yes
MSTRG.2077	FCRLA	ENST00000367953;ENST00000367959;ENST00000236938;ENST00000309691;ENST00000546024;ENST00000349527;ENST00000470841	GO:0005737(cytoplasm);GO:0030154(cell differentiation);GO:0030154(cell differentiation)	NA	NA	NA	Fc receptor like A [Source:HGNC Symbol;Acc:HGNC:18504]	1.78329	5.47937	0.325456	-1.61947	0.0224498	0.601054	down	yes
ENSG00000233757	AC092835.1	ENST00000425953;ENST00000610384	GO:0003676(nucleic acid binding);GO:0046872(metal ion binding);GO:0006355(regulation of transcription, DNA-templated);GO:0005622(intracellular);GO:0003700(transcription factor activity, sequence-specific DNA binding);GO:0003700(transcription factor activity, sequence-specific DNA binding)	NA	NA	NA		0.347541	1.11023	0.313037	-1.6756	0.0227586	0.606388	down	yes
MSTRG.4120	CD151	ENST00000526439;ENST00000526693;ENST00000322008;ENST00000397421;ENST00000530155;ENST00000525181;ENST00000525718;ENST00000524748;ENST00000531999;ENST00000528011;ENST00000530726;ENST00000525333;ENST00000397420;ENST00000532045;ENST00000528867;ENST00000532075;ENST00000529810;ENST00000526661;ENST00000530320	GO:0016020(membrane);GO:0016021(integral component of membrane);GO:0005515(protein binding);GO:0005925(focal adhesion);GO:0016477(cell migration);GO:0042098(T cell proliferation);GO:0005886(plasma membrane);GO:0005829(cytosol);GO:0007166(cell surface receptor signaling pathway);GO:0005887(integral component of plasma membrane);GO:0007155(cell adhesion);GO:0005178(integrin binding);GO:0005604(base…	NA	NA	NA	CD151 molecule (Raph blood group) [Source:HGNC Symbol;Acc:HGNC:1630]	7.55257	2.75868	2.73775	1.45299	0.0228087	0.606388	up	yes
MSTRG.9798	STARD5	ENST00000560723;ENST00000302824;ENST00000560156;ENST00000325346;ENST00000560916	GO:0006810(transport);GO:0008289(lipid binding);GO:0006869(lipid transport);GO:0005739(mitochondrion);GO:0005829(cytosol);GO:0015721(bile acid and bile salt transport);GO:0015485(cholesterol binding);GO:0017127(cholesterol transporter activity);GO:0070508(cholesterol import);GO:0032052(bile acid binding);GO:0032052(bile acid binding)	NA	NA	NA	StAR related lipid transfer domain containing 5 [Source:HGNC Symbol;Acc:HGNC:18065]	0.369568	1.14493	0.322787	-1.63135	0.0228454	0.606388	down	yes
MSTRG.14805	AC005779.2;BLOC1S3	ENST00000593083;ENST00000588362;ENST00000592910;ENST00000587722;ENST00000433642	GO:0005737(cytoplasm);GO:1904115(axon cytoplasm);GO:0005515(protein binding);GO:0003674(molecular_function);GO:0005829(cytosol);GO:0001654(eye development);GO:0008089(anterograde axonal transport);GO:0032438(melanosome organization);GO:0048490(anterograde synaptic vesicle transport);GO:0031175(neuron projection development);GO:0030133(transport vesicle);GO:0030168(platelet activation);GO:0031083(…	NA	NA	NA	biogenesis of lysosomal organelles complex 1 subunit 3 [Source:HGNC Symbol;Acc:HGNC:20914]	0.969572	0.341494	2.8392	1.50549	0.0230121	0.607992	up	yes
MSTRG.17823	MYL9	ENST00000279022;ENST00000346786	GO:0046872(metal ion binding);GO:0005509(calcium ion binding);GO:0016459(myosin complex);GO:0005829(cytosol);GO:0070527(platelet aggregation);GO:0045652(regulation of megakaryocyte differentiation);GO:0006936(muscle contraction);GO:0008307(structural constituent of muscle);GO:0006937(regulation of muscle contraction);GO:0005859(muscle myosin complex);GO:0005859(muscle myosin complex)	04024(cAMP signaling pathway);04022(cGMP - PKG signaling pathway);04510(Focal adhesion);04530(Tight junction);04810(Regulation of actin cytoskeleton);04670(Leukocyte transendothelial migration);04921(Oxytocin signaling pathway);04270(Vascular smooth muscle contraction);04270(Vascular smooth muscle contraction)	K12755	NA	myosin light chain 9 [Source:HGNC Symbol;Acc:HGNC:15754]	10.6629	3.92046	2.71979	1.4435	0.0231322	0.608923	up	yes
MSTRG.27773	ACER2	ENST00000340967	GO:0006919(activation of cysteine-type endopeptidase activity involved in apoptotic process);GO:0010942(positive regulation of cell death);GO:0016020(membrane);GO:0016021(integral component of membrane);GO:0016787(hydrolase activity);GO:0005794(Golgi apparatus);GO:0006629(lipid metabolic process);GO:0006672(ceramide metabolic process);GO:0000139(Golgi membrane);GO:0016811(hydrolase activity, acti…	00600(Sphingolipid metabolism);04071(Sphingolipid signaling pathway)	K01441	EC:3.5.1.23	alkaline ceramidase 2 [Source:HGNC Symbol;Acc:HGNC:23675]	1.8219	0.654846	2.78218	1.47621	0.0233579	0.613529	up	yes
MSTRG.13948	ZNF121	ENST00000586602;ENST00000320451;ENST00000591447	GO:0003676(nucleic acid binding);GO:0005634(nucleus);GO:0046872(metal ion binding);GO:0006351(transcription, DNA-templated);GO:0006355(regulation of transcription, DNA-templated);GO:0003677(DNA binding);GO:0003700(transcription factor activity, sequence-specific DNA binding);GO:0003700(transcription factor activity, sequence-specific DNA binding)	NA	NA	NA	zinc finger protein 121 [Source:HGNC Symbol;Acc:HGNC:12904]	6.09096	2.2483	2.70914	1.43783	0.0234744	0.615008	up	yes
MSTRG.18947	PVALB	ENST00000417718;ENST00000467935;ENST00000406910	GO:0046872(metal ion binding);GO:0005509(calcium ion binding);GO:0070062(extracellular exosome);GO:0042803(protein homodimerization activity);GO:0046982(protein heterodimerization activity);GO:0051480(regulation of cytosolic calcium ion concentration);GO:0005634(nucleus);GO:0005737(cytoplasm);GO:0030424(axon);GO:0043025(neuronal cell body);GO:0043195(terminal bouton);GO:0043234(protein complex);G…	NA	NA	NA	parvalbumin [Source:HGNC Symbol;Acc:HGNC:9704]	2.69541	0.948075	2.84303	1.50743	0.0235536	0.615008	up	yes
MSTRG.26441	CNTNAP2	ENST00000463592;ENST00000602734;ENST00000361727;ENST00000636399	GO:0071205(protein localization to juxtaparanode region of axon);GO:0016020(membrane);GO:0016021(integral component of membrane);GO:0007155(cell adhesion);GO:0042995(cell projection);GO:0005515(protein binding);GO:0030054(cell junction);GO:0030424(axon);GO:0048812(neuron projection morphogenesis);GO:0009986(cell surface);GO:0019899(enzyme binding);GO:0005769(early endosome);GO:0021987(cerebral co…	04514(Cell adhesion molecules (CAMs));04514(Cell adhesion molecules (CAMs))	K07380	NA	contactin associated protein like 2 [Source:HGNC Symbol;Acc:HGNC:13830]	0.174595	0.53511	0.326279	-1.61582	0.0236311	0.615008	down	yes
MSTRG.23684	ZNF322	ENST00000622479;ENST00000607204;ENST00000465674;ENST00000415922;ENST00000471278;ENST00000456172	GO:0003676(nucleic acid binding);GO:0005634(nucleus);GO:0005737(cytoplasm);GO:0046872(metal ion binding);GO:0005829(cytosol);GO:0006351(transcription, DNA-templated);GO:0006355(regulation of transcription, DNA-templated);GO:0003677(DNA binding);GO:0005813(centrosome);GO:0003700(transcription factor activity, sequence-specific DNA binding);GO:0003700(transcription factor activity, sequence-specifi…	NA	NA	NA	zinc finger protein 322 [Source:HGNC Symbol;Acc:HGNC:23640]	0.182928	0.574714	0.318294	-1.65157	0.0236804	0.615008	down	yes
MSTRG.9242	TRIM69	ENST00000560141;ENST00000558173;ENST00000329464;ENST00000559315;ENST00000561170	GO:0005634(nucleus);GO:0005737(cytoplasm);GO:0016607(nuclear speck);GO:0046872(metal ion binding);GO:0016740(transferase activity);GO:0016567(protein ubiquitination);GO:0005515(protein binding);GO:0006915(apoptotic process);GO:0005829(cytosol);GO:0000209(protein polyubiquitination);GO:0004842(ubiquitin-protein transferase activity);GO:0004842(ubiquitin-protein transferase activity)	NA	NA	NA	tripartite motif containing 69 [Source:HGNC Symbol;Acc:HGNC:17857]	0.745366	2.25294	0.330842	-1.59578	0.0236844	0.615008	down	yes
MSTRG.29629	TKTL1	ENST00000463884;ENST00000439635;ENST00000482044;ENST00000369912;ENST00000465168;ENST00000369915	GO:0005634(nucleus);GO:0005737(cytoplasm);GO:0046872(metal ion binding);GO:0016740(transferase activity);GO:0003824(catalytic activity);GO:0008152(metabolic process);GO:0004802(transketolase activity);GO:0006007(glucose catabolic process);GO:0006772(thiamine metabolic process);GO:0006772(thiamine metabolic process)	00030(Pentose phosphate pathway);01051(Biosynthesis of ansamycins);01051(Biosynthesis of ansamycins)	K00615	EC:2.2.1.1	transketolase like 1 [Source:HGNC Symbol;Acc:HGNC:11835]	0.264919	0.84035	0.315249	-1.66544	0.023782	0.616255	down	yes
ENSG00000128438	TBC1D27	ENST00000261651;ENST00000424239;ENST00000582764	NA	NA	NA	NA	TBC1 domain family member 27 [Source:HGNC Symbol;Acc:HGNC:28104]	0.150383	0.476676	0.315483	-1.66437	0.023809	0.616255	down	yes
MSTRG.10747	TGFB1I1	ENST00000567524;ENST00000568142;ENST00000394863;ENST00000561785;ENST00000562566;ENST00000565454;ENST00000564176;ENST00000567066;ENST00000567607;ENST00000569703;ENST00000569254;ENST00000562165	GO:0010718(positive regulation of epithelial to mesenchymal transition);GO:0030512(negative regulation of transforming growth factor beta receptor signaling pathway);GO:0005634(nucleus);GO:0005737(cytoplasm);GO:0046872(metal ion binding);GO:0005856(cytoskeleton);GO:0005515(protein binding);GO:0016055(Wnt signaling pathway);GO:0030054(cell junction);GO:0030154(cell differentiation);GO:0003713(tran…	NA	NA	NA	transforming growth factor beta 1 induced transcript 1 [Source:HGNC Symbol;Acc:HGNC:11767]	0.66053	0.230174	2.8697	1.5209	0.0238396	0.616255	up	yes
ENSG00000157227	MMP14	ENST00000311852;ENST00000548162;ENST00000547074;ENST00000547279	GO:0008270(zinc ion binding);GO:0006508(proteolysis);GO:0004222(metalloendopeptidase activity);GO:0008237(metallopeptidase activity);GO:0031012(extracellular matrix);GO:0030335(positive regulation of cell migration);GO:0030307(positive regulation of cell growth);GO:0005737(cytoplasm);GO:0016020(membrane);GO:0016021(integral component of membrane);GO:0046872(metal ion binding);GO:0005829(cytosol);…	04668(TNF signaling pathway);04912(GnRH signaling pathway);04912(GnRH signaling pathway)	K07763	EC:3.4.24.80	matrix metallopeptidase 14 [Source:HGNC Symbol;Acc:HGNC:7160]	0.864487	0.31063	2.78301	1.47665	0.0239821	0.617873	up	yes
ENSG00000170385	SLC30A1	ENST00000367001	GO:0006810(transport);GO:0005737(cytoplasm);GO:0016020(membrane);GO:0016021(integral component of membrane);GO:0055085(transmembrane transport);GO:0005794(Golgi apparatus);GO:0005783(endoplasmic reticulum);GO:0006811(ion transport);GO:0005886(plasma membrane);GO:0006812(cation transport);GO:0065009(regulation of molecular function);GO:0071577(zinc II ion transmembrane transport);GO:0005515(protei…	04978(Mineral absorption)	K14688	NA	solute carrier family 30 member 1 [Source:HGNC Symbol;Acc:HGNC:11012]	0.244758	0.755923	0.323787	-1.62688	0.024196	0.621739	down	yes
ENSG00000156970	BUB1B	ENST00000559461;ENST00000287598;ENST00000559772;ENST00000558972;ENST00000412359;ENST00000557848;ENST00000559733	GO:0048471(perinuclear region of cytoplasm);GO:0005634(nucleus);GO:0005737(cytoplasm);GO:0000166(nucleotide binding);GO:0004672(protein kinase activity);GO:0004674(protein serine/threonine kinase activity);GO:0005524(ATP binding);GO:0006468(protein phosphorylation);GO:0005829(cytosol);GO:0016740(transferase activity);GO:0016301(kinase activity);GO:0016310(phosphorylation);GO:0051301(cell division…	04110(Cell cycle);05166(HTLV-I infection);05166(HTLV-I infection)	K06637	EC:2.7.11.1	BUB1 mitotic checkpoint serine/threonine kinase B [Source:HGNC Symbol;Acc:HGNC:1149]	1.0999	0.399203	2.75524	1.46218	0.024401	0.624217	up	yes
MSTRG.3447	MICU1	ENST00000361114;ENST00000604025;ENST00000476605;ENST00000604529;ENST00000418483;ENST00000398763;ENST00000604238;ENST00000642044;ENST00000398761	GO:0005509(calcium ion binding);GO:0006810(transport);GO:0016020(membrane);GO:0016021(integral component of membrane);GO:0046872(metal ion binding);GO:0005739(mitochondrion);GO:0005743(mitochondrial inner membrane);GO:0006811(ion transport);GO:0006816(calcium ion transport);GO:0042802(identical protein binding);GO:0005515(protein binding);GO:0005758(mitochondrial intermembrane space);GO:0005622(i…	NA	NA	NA	mitochondrial calcium uptake 1 [Source:HGNC Symbol;Acc:HGNC:1530]	16.592	6.17443	2.68721	1.42611	0.0244937	0.625027	up	yes
MSTRG.10992	NUTF2	ENST00000569436;ENST00000219169;ENST00000568233;ENST00000587481;ENST00000567105;ENST00000568390;ENST00000570026;ENST00000568396	GO:0006810(transport);GO:0051028(mRNA transport);GO:0005634(nucleus);GO:0005737(cytoplasm);GO:0016020(membrane);GO:0015031(protein transport);GO:0005622(intracellular);GO:0005829(cytosol);GO:0005515(protein binding);GO:0005487(nucleocytoplasmic transporter activity);GO:0008536(Ran GTPase binding);GO:0006606(protein import into nucleus);GO:0042307(positive regulation of protein import into nucleus…	NA	NA	NA	nuclear transport factor 2 [Source:HGNC Symbol;Acc:HGNC:13722]	9.71964	3.60657	2.69498	1.43028	0.024569	0.625027	up	yes
MSTRG.29675	VBP1	ENST00000286428;ENST00000460509;ENST00000625964	GO:0043231(intracellular membrane-bounded organelle);GO:0005829(cytosol);GO:0006457(protein folding);GO:0016272(prefoldin complex);GO:0005634(nucleus);GO:0005737(cytoplasm);GO:0005515(protein binding);GO:0005844(polysome);GO:0015631(tubulin binding);GO:0007017(microtubule-based process);GO:0007021(tubulin complex assembly);GO:0007021(tubulin complex assembly)	NA	NA	NA	VHL binding protein 1 [Source:HGNC Symbol;Acc:HGNC:12662]	9.89931	3.67006	2.69731	1.43152	0.0246116	0.625027	up	yes
MSTRG.8565	CIPC;TMEM63C;AC007375.2	ENST00000361786;ENST00000298351;ENST00000557504;ENST00000554447;ENST00000554658;ENST00000557115;ENST00000555200;ENST00000554766;ENST00000557752;ENST00000555437;ENST00000555611;ENST00000556863	GO:0005634(nucleus);GO:0005737(cytoplasm);GO:0006351(transcription, DNA-templated);GO:0006355(regulation of transcription, DNA-templated);GO:0005829(cytosol);GO:0005515(protein binding);GO:0045892(negative regulation of transcription, DNA-templated);GO:0048511(rhythmic process);GO:0042754(negative regulation of circadian rhythm);GO:0016020(membrane);GO:0016021(integral component of membrane);GO:0…	NA	NA	NA	CLOCK interacting pacemaker [Source:HGNC Symbol;Acc:HGNC:20365];transmembrane protein 63C [Source:HGNC Symbol;Acc:HGNC:23787]	0.405022	1.22445	0.330779	-1.59606	0.0246139	0.625027	down	yes
MSTRG.10017	HBA2;HBA1	ENST00000397806;ENST00000251595;ENST00000320868;ENST00000482565;ENST00000397797;ENST00000472694;ENST00000487791;ENST00000484216	GO:0010942(positive regulation of cell death);GO:0006810(transport);GO:0016020(membrane);GO:0046872(metal ion binding);GO:0005506(iron ion binding);GO:0005515(protein binding);GO:0022627(cytosolic small ribosomal subunit);GO:0005615(extracellular space);GO:0020037(heme binding);GO:0098869(cellular oxidant detoxification);GO:0006898(receptor-mediated endocytosis);GO:0005576(extracellular region);G…	05144(Malaria);05143(African trypanosomiasis);05143(African trypanosomiasis)	K13822	NA	hemoglobin subunit alpha 2 [Source:HGNC Symbol;Acc:HGNC:4824];hemoglobin subunit alpha 1 [Source:HGNC Symbol;Acc:HGNC:4823]	2388.5	894.779	2.66937	1.4165	0.0249987	0.630484	up	yes
MSTRG.7749	GGACT	ENST00000471912;ENST00000376250;ENST00000455100	GO:0016740(transferase activity);GO:0016746(transferase activity, transferring acyl groups);GO:0005515(protein binding);GO:0070062(extracellular exosome);GO:0003839(gamma-glutamylcyclotransferase activity);GO:0042219(cellular modified amino acid catabolic process);GO:0042219(cellular modified amino acid catabolic process)	NA	NA	NA	gamma-glutamylamine cyclotransferase [Source:HGNC Symbol;Acc:HGNC:25100]	0.783777	0.285636	2.74397	1.45627	0.0250117	0.630484	up	yes
MSTRG.19128	TSPO	ENST00000337554;ENST00000583777;ENST00000428336;ENST00000329563;ENST00000472378;ENST00000396265	GO:0006810(transport);GO:0016020(membrane);GO:0016021(integral component of membrane);GO:0005739(mitochondrion);GO:0005515(protein binding);GO:0006869(lipid transport);GO:0007165(signal transduction);GO:0031966(mitochondrial membrane);GO:0070062(extracellular exosome);GO:0030301(cholesterol transport);GO:0005741(mitochondrial outer membrane);GO:0006626(protein targeting to mitochondrion);GO:00067…	04080(Neuroactive ligand-receptor interaction);04979(Cholesterol metabolism);05166(HTLV-I infection);05166(HTLV-I infection)	K05770	NA	translocator protein [Source:HGNC Symbol;Acc:HGNC:1158]	41.5411	15.5208	2.67649	1.42034	0.0250732	0.631113	up	yes
MSTRG.14268	COLGALT1	ENST00000593832;ENST00000252599;ENST00000601354;ENST00000597075;ENST00000600474;ENST00000597147	GO:0016020(membrane);GO:0016740(transferase activity);GO:0016757(transferase activity, transferring glycosyl groups);GO:0005783(endoplasmic reticulum);GO:0005788(endoplasmic reticulum lumen);GO:0050211(procollagen galactosyltransferase activity);GO:0050211(procollagen galactosyltransferase activity)	00310(Lysine degradation);00514(Other types of O-glycan biosynthesis);00514(Other types of O-glycan biosynthesis)	K11703	EC:2.4.1.50	collagen beta(1-O)galactosyltransferase 1 [Source:HGNC Symbol;Acc:HGNC:26182]	17.9495	6.74105	2.66272	1.4129	0.0255485	0.640272	up	yes
MSTRG.5850	A2M	ENST00000543436;ENST00000318602;ENST00000539638;ENST00000472360;ENST00000462568;ENST00000497324	GO:0005615(extracellular space);GO:0005576(extracellular region);GO:0010951(negative regulation of endopeptidase activity);GO:0043547(positive regulation of GTPase activity);GO:0030414(peptidase inhibitor activity);GO:0010466(negative regulation of peptidase activity);GO:0004866(endopeptidase inhibitor activity);GO:0005515(protein binding);GO:0005829(cytosol);GO:0070062(extracellular exosome);GO:…	04610(Complement and coagulation cascades);04610(Complement and coagulation cascades)	K03910	NA	alpha-2-macroglobulin [Source:HGNC Symbol;Acc:HGNC:7]	2.90238	8.60746	0.337194	-1.56835	0.0256356	0.640593	down	yes
MSTRG.9312	SLC27A2	ENST00000380902;ENST00000559938;ENST00000267842;ENST00000544960	GO:0016020(membrane);GO:0016021(integral component of membrane);GO:0000166(nucleotide binding);GO:0005524(ATP binding);GO:0003824(catalytic activity);GO:0006629(lipid metabolic process);GO:0008152(metabolic process);GO:0005783(endoplasmic reticulum);GO:0005789(endoplasmic reticulum membrane);GO:0006631(fatty acid metabolic process);GO:0016874(ligase activity);GO:0004467(long-chain fatty acid-CoA …	04146(Peroxisome);03320(PPAR signaling pathway);04931(Insulin resistance);04931(Insulin resistance)	K08746	EC:6.2.1.-;EC:6.2.1.3	solute carrier family 27 member 2 [Source:HGNC Symbol;Acc:HGNC:10996]	0.69728	0.248389	2.80721	1.48914	0.0257709	0.640905	up	yes
MSTRG.12969	BIRC5	ENST00000350051;ENST00000589892;ENST00000590925;ENST00000301633	GO:0000226(microtubule cytoskeleton organization);GO:0007346(regulation of mitotic cell cycle);GO:0043066(negative regulation of apoptotic process);GO:0043524(negative regulation of neuron apoptotic process);GO:0061178(regulation of insulin secretion involved in cellular response to glucose stimulus);GO:0061469(regulation of type B pancreatic cell proliferation);GO:0005737(cytoplasm);GO:0005634(n…	04390(Hippo signaling pathway);04210(Apoptosis);04215(Apoptosis - multiple species);05200(Pathways in cancer);05210(Colorectal cancer);05161(Hepatitis B);01524(Platinum drug resistance);01524(Platinum drug resistance)	K08731	NA	baculoviral IAP repeat containing 5 [Source:HGNC Symbol;Acc:HGNC:593]	0.545239	0.192947	2.82586	1.49869	0.0257892	0.640905	up	yes
MSTRG.21325	CXCL8	ENST00000401931;ENST00000483500;ENST00000307407	GO:0005622(intracellular);GO:0071222(cellular response to lipopolysaccharide);GO:0005576(extracellular region);GO:0005515(protein binding);GO:0006955(immune response);GO:0006935(chemotaxis);GO:0005125(cytokine activity);GO:0005615(extracellular space);GO:0008009(chemokine activity);GO:0006952(defense response);GO:0005153(interleukin-8 receptor binding);GO:0006954(inflammatory response);GO:0030593…	04064(NF-kappa B signaling pathway);04072(Phospholipase D signaling pathway);04060(Cytokine-cytokine receptor interaction);04218(Cellular senescence);04620(Toll-like receptor signaling pathway);04621(NOD-like receptor signaling pathway);04622(RIG-I-like receptor signaling pathway);04657(IL-17 signaling pathway);04062(Chemokine signaling pathway);05200(Pathways in cancer);05202(Transcriptional mis…	K10030	NA	C-X-C motif chemokine ligand 8 [Source:HGNC Symbol;Acc:HGNC:6025]	22.7542	67.3969	0.337615	-1.56655	0.0257968	0.640905	down	yes
ENSG00000162407	PLPP3	ENST00000459962;ENST00000461655;ENST00000472957;ENST00000371250	GO:0051091(positive regulation of sequence-specific DNA binding transcription factor activity);GO:0016020(membrane);GO:0016021(integral component of membrane);GO:0005794(Golgi apparatus);GO:0016787(hydrolase activity);GO:0005886(plasma membrane);GO:0005515(protein binding);GO:0006470(protein dephosphorylation);GO:0006644(phospholipid metabolic process);GO:0030111(regulation of Wnt signaling pathw…	00561(Glycerolipid metabolism);00564(Glycerophospholipid metabolism);00565(Ether lipid metabolism);00600(Sphingolipid metabolism);04072(Phospholipase D signaling pathway);04666(Fc gamma R-mediated phagocytosis);04975(Fat digestion and absorption);05231(Choline metabolism in cancer);05231(Choline metabolism in cancer)	K01080	EC:3.1.3.4	phospholipid phosphatase 3 [Source:HGNC Symbol;Acc:HGNC:9229]	0.3893	0.136218	2.85792	1.51496	0.0259101	0.642793	up	yes
MSTRG.24289	COL19A1	ENST00000620364;ENST00000483745;ENST00000455415;ENST00000476656;ENST00000478620	GO:0007155(cell adhesion);GO:0005576(extracellular region);GO:0005581(collagen trimer);GO:0007275(multicellular organism development);GO:0005578(proteinaceous extracellular matrix);GO:0030154(cell differentiation);GO:0007517(muscle organ development);GO:0030574(collagen catabolic process);GO:0030674(protein binding, bridging);GO:0005788(endoplasmic reticulum lumen);GO:0001501(skeletal system deve…	NA	NA	NA	collagen type XIX alpha 1 chain [Source:HGNC Symbol;Acc:HGNC:2196]	0.758013	2.25734	0.335799	-1.57433	0.0260331	0.644031	down	yes
ENSG00000069188	SDK2	ENST00000392650	GO:0016020(membrane);GO:0016021(integral component of membrane);GO:0007155(cell adhesion);GO:0005886(plasma membrane);GO:0030054(cell junction);GO:0045202(synapse);GO:0010842(retina layer formation);GO:0007156(homophilic cell adhesion via plasma membrane adhesion molecules);GO:0060219(camera-type eye photoreceptor cell differentiation);GO:0007416(synapse assembly);GO:0045216(cell-cell junction or…	NA	NA	NA	sidekick cell adhesion molecule 2 [Source:HGNC Symbol;Acc:HGNC:19308]	0.419011	0.154677	2.70893	1.43772	0.0262321	0.647075	up	yes
MSTRG.11278	GINS2	ENST00000253462;ENST00000596233;ENST00000595355	GO:0005634(nucleus);GO:0032508(DNA duplex unwinding);GO:0005515(protein binding);GO:0006260(DNA replication);GO:0005654(nucleoplasm);GO:0000727(double-strand break repair via break-induced replication);GO:0043138(3'-5' DNA helicase activity);GO:0031298(replication fork protection complex);GO:0006271(DNA strand elongation involved in DNA replication);GO:0000811(GINS complex);GO:1902975(mitotic DNA…	NA	NA	NA	GINS complex subunit 2 [Source:HGNC Symbol;Acc:HGNC:24575]	0.813057	0.291112	2.79294	1.48178	0.0262328	0.647075	up	yes
MSTRG.13385	ZNF271P	ENST00000399070;ENST00000639141;ENST00000639248;ENST00000638208	NA	NA	NA	NA	zinc finger protein 271, pseudogene [Source:HGNC Symbol;Acc:HGNC:13065]	0.703928	2.09934	0.335309	-1.57644	0.0263373	0.647911	down	yes
MSTRG.1849	S100A11	ENST00000271638;ENST00000478109	GO:0005634(nucleus);GO:0005737(cytoplasm);GO:0046872(metal ion binding);GO:0005509(calcium ion binding);GO:0042803(protein homodimerization activity);GO:0005515(protein binding);GO:0007165(signal transduction);GO:0005615(extracellular space);GO:0005576(extracellular region);GO:0048306(calcium-dependent protein binding);GO:0070062(extracellular exosome);GO:0042127(regulation of cell proliferation)…	NA	NA	NA	S100 calcium binding protein A11 [Source:HGNC Symbol;Acc:HGNC:10488]	79.6801	30.1155	2.64582	1.40371	0.026534	0.651707	up	yes
MSTRG.1832	SELENBP1	ENST00000368868;ENST00000474352;ENST00000465273;ENST00000455839;ENST00000426705;ENST00000447402	GO:0006810(transport);GO:0005634(nucleus);GO:0005737(cytoplasm);GO:0016020(membrane);GO:0015031(protein transport);GO:0005730(nucleolus);GO:0001650(fibrillar center);GO:0005829(cytosol);GO:0005515(protein binding);GO:0005615(extracellular space);GO:0070062(extracellular exosome);GO:0008430(selenium binding);GO:0008430(selenium binding)	NA	NA	NA	selenium binding protein 1 [Source:HGNC Symbol;Acc:HGNC:10719]	3.88738	1.46084	2.66106	1.412	0.0268019	0.655488	up	yes
ENSG00000156453	PCDH1	ENST00000394536;ENST00000503492;ENST00000511044;ENST00000287008	GO:0016020(membrane);GO:0016021(integral component of membrane);GO:0043231(intracellular membrane-bounded organelle);GO:0005634(nucleus);GO:0005730(nucleolus);GO:0005509(calcium ion binding);GO:0007155(cell adhesion);GO:0007156(homophilic cell adhesion via plasma membrane adhesion molecules);GO:0005886(plasma membrane);GO:0030054(cell junction);GO:0005887(integral component of plasma membrane);GO…	NA	NA	NA	protocadherin 1 [Source:HGNC Symbol;Acc:HGNC:8655]	0.212955	0.640465	0.3325	-1.58857	0.0272132	0.662748	down	yes
MSTRG.26040	ORAI2	ENST00000495936;ENST00000356387;ENST00000498661;ENST00000488996;ENST00000403646;ENST00000468241;ENST00000482237;ENST00000473939;ENST00000611770;ENST00000478730	GO:0016020(membrane);GO:0016021(integral component of membrane);GO:0070588(calcium ion transmembrane transport);GO:0005515(protein binding);GO:0015279(store-operated calcium channel activity);GO:0002115(store-operated calcium entry);GO:0030426(growth cone);GO:0030426(growth cone)	04020(Calcium signaling pathway);04020(Calcium signaling pathway)	K16057	NA	ORAI calcium release-activated calcium modulator 2 [Source:HGNC Symbol;Acc:HGNC:21667]	1.79253	0.676599	2.64932	1.40562	0.0273158	0.662748	up	yes
MSTRG.4105	GATD1	ENST00000319863;ENST00000532320;ENST00000532839;ENST00000530209;ENST00000528602;ENST00000533960;ENST00000524550;ENST00000534603;ENST00000526325;ENST00000529362	GO:0005576(extracellular region);GO:0003674(molecular_function);GO:0008150(biological_process);GO:0070062(extracellular exosome);GO:0070062(extracellular exosome)	NA	NA	NA	glutamine amidotransferase like class 1 domain containing 1 [Source:HGNC Symbol;Acc:HGNC:26616]	2.36002	0.883843	2.67018	1.41694	0.0273836	0.662748	up	yes
MSTRG.9338	TMOD2	ENST00000249700;ENST00000560576;ENST00000561300;ENST00000539962	GO:0005737(cytoplasm);GO:0003779(actin binding);GO:0005856(cytoskeleton);GO:0007015(actin filament organization);GO:0005523(tropomyosin binding);GO:0051694(pointed-end actin filament capping);GO:0007399(nervous system development);GO:0006936(muscle contraction);GO:0030239(myofibril assembly);GO:0005865(striated muscle thin filament);GO:0007270(neuron-neuron synaptic transmission);GO:0007611(learn…	NA	NA	NA	tropomodulin 2 [Source:HGNC Symbol;Acc:HGNC:11872]	1.06492	3.13157	0.340058	-1.55615	0.0274126	0.662748	down	yes
MSTRG.3433	C10orf105	ENST00000441508;ENST00000398786	GO:0016020(membrane);GO:0016021(integral component of membrane);GO:0016021(integral component of membrane)	NA	NA	NA	chromosome 10 open reading frame 105 [Source:HGNC Symbol;Acc:HGNC:20304]	0.26487	0.799472	0.331307	-1.59376	0.0274527	0.662748	down	yes
MSTRG.24026	PPIL1	ENST00000373699;ENST00000483552	GO:0006397(mRNA processing);GO:0008380(RNA splicing);GO:0016853(isomerase activity);GO:0003755(peptidyl-prolyl cis-trans isomerase activity);GO:0000413(protein peptidyl-prolyl isomerization);GO:0006457(protein folding);GO:0005515(protein binding);GO:0005681(spliceosomal complex);GO:0005654(nucleoplasm);GO:0070062(extracellular exosome);GO:0000398(mRNA splicing, via spliceosome);GO:0071013(catalyt…	03040(Spliceosome);03040(Spliceosome)	K12733	EC:5.2.1.8	peptidylprolyl isomerase like 1 [Source:HGNC Symbol;Acc:HGNC:9260]	0.741132	2.24668	0.329879	-1.59999	0.0274832	0.662748	down	yes
MSTRG.16467	GYPC	ENST00000356887;ENST00000259254;ENST00000484700;ENST00000459787;ENST00000409836;ENST00000464053	GO:0016020(membrane);GO:0016021(integral component of membrane);GO:0005886(plasma membrane);GO:0050900(leukocyte migration);GO:0005515(protein binding);GO:0005887(integral component of plasma membrane);GO:0004872(receptor activity);GO:0005102(receptor binding);GO:0042803(protein homodimerization activity);GO:0050839(cell adhesion molecule binding);GO:0007156(homophilic cell adhesion via plasma me…	05144(Malaria);05144(Malaria)	K06576	NA	glycophorin C (Gerbich blood group) [Source:HGNC Symbol;Acc:HGNC:4704]	22.9519	8.74313	2.62513	1.39239	0.0276625	0.663475	up	yes
MSTRG.14956	ZNF473	ENST00000270617;ENST00000599155;ENST00000594968;ENST00000445728;ENST00000598802;ENST00000391821	GO:0003676(nucleic acid binding);GO:0005654(nucleoplasm);GO:0006355(regulation of transcription, DNA-templated);GO:0005622(intracellular);GO:0005634(nucleus);GO:0046872(metal ion binding);GO:0003677(DNA binding);GO:0005515(protein binding);GO:0006369(termination of RNA polymerase II transcription);GO:0015030(Cajal body);GO:0008334(histone mRNA metabolic process);GO:0006398(mRNA 3'-end processing …	NA	NA	NA	zinc finger protein 473 [Source:HGNC Symbol;Acc:HGNC:23239]	0.152111	0.47287	0.321676	-1.63632	0.0276672	0.663475	down	yes
MSTRG.17024	SPATS2L	ENST00000360760;ENST00000409988;ENST00000409140;ENST00000459656;ENST00000457757;ENST00000451764;ENST00000462190;ENST00000468832;ENST00000409151;ENST00000409397;ENST00000366118;ENST00000438761;ENST00000428692;ENST00000423749;ENST00000444012;ENST00000421573;ENST00000471601;ENST00000409385;ENST00000460095	GO:0003723(RNA binding);GO:0005634(nucleus);GO:0005737(cytoplasm);GO:0005730(nucleolus);GO:0005829(cytosol);GO:0043234(protein complex);GO:0043234(protein complex)	NA	NA	NA	spermatogenesis associated serine rich 2 like [Source:HGNC Symbol;Acc:HGNC:24574]	1.7244	0.65088	2.64933	1.40563	0.027709	0.663552	up	yes
ENSG00000131747	TOP2A	ENST00000423485;ENST00000581055;ENST00000578412	GO:0003723(RNA binding);GO:0005634(nucleus);GO:0005737(cytoplasm);GO:0046872(metal ion binding);GO:0000166(nucleotide binding);GO:0005524(ATP binding);GO:0016853(isomerase activity);GO:0005730(nucleolus);GO:0003677(DNA binding);GO:0006259(DNA metabolic process);GO:0042803(protein homodimerization activity);GO:0005515(protein binding);GO:0003916(DNA topoisomerase activity);GO:0006265(DNA topologic…	01524(Platinum drug resistance);01524(Platinum drug resistance)	K03164	EC:5.99.1.3	topoisomerase (DNA) II alpha [Source:HGNC Symbol;Acc:HGNC:11989]	2.43952	0.924931	2.63751	1.39918	0.0281205	0.671543	up	yes
MSTRG.5184	RAB30	ENST00000533486;ENST00000527633;ENST00000526205;ENST00000533014;ENST00000612684;ENST00000534103;ENST00000260056;ENST00000532548;ENST00000531021;ENST00000524635;ENST00000534141;ENST00000530224;ENST00000533276;ENST00000534301;ENST00000525117	GO:0005737(cytoplasm);GO:0016020(membrane);GO:0043231(intracellular membrane-bounded organelle);GO:0005525(GTP binding);GO:0000166(nucleotide binding);GO:0003924(GTPase activity);GO:0005794(Golgi apparatus);GO:0005802(trans-Golgi network);GO:0000139(Golgi membrane);GO:0031985(Golgi cisterna);GO:0007030(Golgi organization);GO:0005801(cis-Golgi network);GO:0005795(Golgi stack);GO:0005795(Golgi stac…	NA	NA	NA	RAB30, member RAS oncogene family [Source:HGNC Symbol;Acc:HGNC:9770]	0.521387	1.53859	0.338873	-1.56118	0.0281609	0.671577	down	yes
ENSG00000102174	PHEX	ENST00000379374;ENST00000475778	GO:0016020(membrane);GO:0016021(integral component of membrane);GO:0046872(metal ion binding);GO:0016787(hydrolase activity);GO:0008233(peptidase activity);GO:0006508(proteolysis);GO:0004222(metalloendopeptidase activity);GO:0008237(metallopeptidase activity);GO:0004177(aminopeptidase activity);GO:0031214(biomineral tissue development);GO:0005887(integral component of plasma membrane);GO:0005886(…	NA	NA	NA	phosphate regulating endopeptidase homolog X-linked [Source:HGNC Symbol;Acc:HGNC:8918]	0.14239	0.432211	0.329446	-1.60189	0.0282927	0.672084	down	yes
MSTRG.29536	RAP2C	ENST00000342983;ENST00000370874;ENST00000460462;ENST00000620646	GO:0005737(cytoplasm);GO:0016020(membrane);GO:0005525(GTP binding);GO:0000166(nucleotide binding);GO:0007165(signal transduction);GO:0003924(GTPase activity);GO:0005886(plasma membrane);GO:1903506(regulation of nucleic acid-templated transcription);GO:0003713(transcription coactivator activity);GO:0005923(bicellular tight junction);GO:0005768(endosome);GO:0070062(extracellular exosome);GO:0055038…	04530(Tight junction);04530(Tight junction)	K07839	NA	RAP2C, member of RAS oncogene family [Source:HGNC Symbol;Acc:HGNC:21165]	1.65564	4.8324	0.342612	-1.54535	0.0283294	0.672084	down	yes
MSTRG.11966	RNF135	ENST00000328381;ENST00000582674;ENST00000324689;ENST00000535306;ENST00000443677;ENST00000434242	GO:0005737(cytoplasm);GO:0046872(metal ion binding);GO:0016740(transferase activity);GO:0016567(protein ubiquitination);GO:0005515(protein binding);GO:0002376(immune system process);GO:0045087(innate immune response);GO:0042802(identical protein binding);GO:0005829(cytosol);GO:0016579(protein deubiquitination);GO:0043021(ribonucleoprotein complex binding);GO:0004842(ubiquitin-protein transferase …	NA	NA	NA	ring finger protein 135 [Source:HGNC Symbol;Acc:HGNC:21158]	4.33486	1.64802	2.63034	1.39525	0.0284138	0.672084	up	yes
ENSG00000175344	CHRNA7	ENST00000637189;ENST00000636898;ENST00000636709;ENST00000637348	GO:0006810(transport);GO:0016020(membrane);GO:0016021(integral component of membrane);GO:0005216(ion channel activity);GO:0006811(ion transport);GO:0034220(ion transmembrane transport);GO:0005886(plasma membrane);GO:0030054(cell junction);GO:0045202(synapse);GO:0045211(postsynaptic membrane);GO:0005230(extracellular ligand-gated ion channel activity);GO:0060079(excitatory postsynaptic potential);…	04020(Calcium signaling pathway);04080(Neuroactive ligand-receptor interaction);04725(Cholinergic synapse);05204(Chemical carcinogenesis);05033(Nicotine addiction);05033(Nicotine addiction)	NA	NA	cholinergic receptor nicotinic alpha 7 subunit [Source:HGNC Symbol;Acc:HGNC:1960]	0.117994	0.0423735	2.78462	1.47748	0.028416	0.672084	up	yes
MSTRG.27729	MLANA	ENST00000381471;ENST00000381477;ENST00000490518	GO:0016020(membrane);GO:0016021(integral component of membrane);GO:0005794(Golgi apparatus);GO:0005783(endoplasmic reticulum);GO:0005789(endoplasmic reticulum membrane);GO:0042470(melanosome);GO:0005515(protein binding);GO:0005802(trans-Golgi network);GO:0005887(integral component of plasma membrane);GO:0005887(integral component of plasma membrane)	NA	NA	NA	melan-A [Source:HGNC Symbol;Acc:HGNC:7124]	0.319542	0.979436	0.326251	-1.61595	0.0285683	0.672301	down	yes
MSTRG.15148	KIR2DL3	ENST00000342376	GO:0016020(membrane);GO:0016021(integral component of membrane);GO:0005886(plasma membrane);GO:0005515(protein binding);GO:0050776(regulation of immune response);GO:0005887(integral component of plasma membrane);GO:0006955(immune response);GO:0004872(receptor activity);GO:0003823(antigen binding)	04218(Cellular senescence);04650(Natural killer cell mediated cytotoxicity);04612(Antigen processing and presentation);05332(Graft-versus-host disease)	K07981	NA	killer cell immunoglobulin like receptor, two Ig domains and long cytoplasmic tail 3 [Source:HGNC Symbol;Acc:HGNC:6331]	1.04065	3.09446	0.336295	-1.5722	0.0285812	0.672301	down	yes
MSTRG.27646	ZNF34	ENST00000429371;ENST00000534337;ENST00000534445;ENST00000527740;ENST00000343459	GO:0003676(nucleic acid binding);GO:0005634(nucleus);GO:0046872(metal ion binding);GO:0005829(cytosol);GO:0005654(nucleoplasm);GO:0006355(regulation of transcription, DNA-templated);GO:0006351(transcription, DNA-templated);GO:0003677(DNA binding);GO:0005622(intracellular);GO:0005515(protein binding);GO:0005515(protein binding)	NA	NA	NA	zinc finger protein 34 [Source:HGNC Symbol;Acc:HGNC:13098]	2.47266	0.929675	2.6597	1.41126	0.0287765	0.673891	up	yes
MSTRG.14081	DNASE2	ENST00000222219;ENST00000588777;ENST00000592506;ENST00000586547	GO:0016787(hydrolase activity);GO:0006259(DNA metabolic process);GO:0006915(apoptotic process);GO:0004519(endonuclease activity);GO:0007275(multicellular organism development);GO:0004518(nuclease activity);GO:0004520(endodeoxyribonuclease activity);GO:0004531(deoxyribonuclease II activity);GO:0000737(DNA catabolic process, endonucleolytic);GO:0006308(DNA catabolic process);GO:0030218(erythrocyte …	04142(Lysosome);04142(Lysosome)	K01158	EC:3.1.22.1	deoxyribonuclease 2, lysosomal [Source:HGNC Symbol;Acc:HGNC:2960]	7.16706	2.73308	2.62234	1.39085	0.0288057	0.673891	up	yes
MSTRG.10865	MT1F	ENST00000334350;ENST00000568475;ENST00000567672;ENST00000564295	GO:0005634(nucleus);GO:0005737(cytoplasm);GO:0046872(metal ion binding);GO:0008270(zinc ion binding);GO:0005515(protein binding);GO:0048471(perinuclear region of cytoplasm);GO:0045926(negative regulation of growth);GO:0071294(cellular response to zinc ion);GO:0071276(cellular response to cadmium ion);GO:0071276(cellular response to cadmium ion)	04978(Mineral absorption);04978(Mineral absorption)	K14739	NA	metallothionein 1F [Source:HGNC Symbol;Acc:HGNC:7398]	1.31299	0.476884	2.75326	1.46114	0.0288423	0.673891	up	yes
MSTRG.28145	CTSL	ENST00000340342;ENST00000343150;ENST00000482054;ENST00000375894;ENST00000342020;ENST00000495822	GO:0005615(extracellular space);GO:0005634(nucleus);GO:0016787(hydrolase activity);GO:0005515(protein binding);GO:0008233(peptidase activity);GO:0008234(cysteine-type peptidase activity);GO:0006508(proteolysis);GO:0005576(extracellular region);GO:0005764(lysosome);GO:0002250(adaptive immune response);GO:0004252(serine-type endopeptidase activity);GO:0070062(extracellular exosome);GO:0030574(colla…	04145(Phagosome);04142(Lysosome);04140(Autophagy - animal);04210(Apoptosis);04612(Antigen processing and presentation);05205(Proteoglycans in cancer);05323(Rheumatoid arthritis);05418(Fluid shear stress and atherosclerosis);05418(Fluid shear stress and atherosclerosis)	K01365	EC:3.4.22.15	cathepsin L [Source:HGNC Symbol;Acc:HGNC:2537]	5.72222	2.18393	2.62014	1.38965	0.0288682	0.673891	up	yes
MSTRG.28085	ALDH1A1	ENST00000297785;ENST00000482210;ENST00000446946;ENST00000419959;ENST00000493113	GO:0005737(cytoplasm);GO:0000166(nucleotide binding);GO:0005829(cytosol);GO:0016491(oxidoreductase activity);GO:0055114(oxidation-reduction process);GO:0008152(metabolic process);GO:0043547(positive regulation of GTPase activity);GO:0005096(GTPase activator activity);GO:0070062(extracellular exosome);GO:0006081(cellular aldehyde metabolic process);GO:0001758(retinal dehydrogenase activity);GO:000…	00830(Retinol metabolism);00830(Retinol metabolism)	K07249	EC:1.2.1.36	aldehyde dehydrogenase 1 family member A1 [Source:HGNC Symbol;Acc:HGNC:402]	11.4374	4.37999	2.61128	1.38476	0.0288833	0.673891	up	yes
MSTRG.29231	CHIC1	ENST00000373504;ENST00000498318;ENST00000373502	GO:0016020(membrane);GO:0005886(plasma membrane);GO:0031410(cytoplasmic vesicle);GO:0005622(intracellular);GO:0006810(transport);GO:0016021(integral component of membrane);GO:0016021(integral component of membrane)	NA	NA	NA	cysteine rich hydrophobic domain 1 [Source:HGNC Symbol;Acc:HGNC:1934]	0.522089	1.52542	0.342259	-1.54684	0.0289375	0.674243	down	yes
MSTRG.18543	USP18	ENST00000215794	GO:0005634(nucleus);GO:0005737(cytoplasm);GO:0005829(cytosol);GO:0016579(protein deubiquitination);GO:0016787(hydrolase activity);GO:0005515(protein binding);GO:0008233(peptidase activity);GO:0008234(cysteine-type peptidase activity);GO:0006508(proteolysis);GO:0006511(ubiquitin-dependent protein catabolic process);GO:0036459(thiol-dependent ubiquitinyl hydrolase activity);GO:0004843(thiol-depende…	NA	NA	NA	ubiquitin specific peptidase 18 [Source:HGNC Symbol;Acc:HGNC:12616]	9.62985	3.68755	2.61145	1.38485	0.0289953	0.674569	up	yes
MSTRG.24262	LINC00680;GUSBP4	ENST00000422882;ENST00000423899;ENST00000418765;ENST00000635948;ENST00000418368;ENST00000399751;ENST00000450081	NA	NA	NA	NA	long intergenic non-protein coding RNA 680 [Source:HGNC Symbol;Acc:HGNC:44417];glucuronidase, beta pseudogene 4 [Source:HGNC Symbol;Acc:HGNC:18220]	1.88421	0.717495	2.6261	1.39292	0.0290297	0.674569	up	yes
MSTRG.1903	IL6R	ENST00000368485;ENST00000344086;ENST00000502679;ENST00000476006;ENST00000512471;ENST00000515190;ENST00000507256;ENST00000622330	GO:0008284(positive regulation of cell proliferation);GO:0042531(positive regulation of tyrosine phosphorylation of STAT protein);GO:0032755(positive regulation of interleukin-6 production);GO:0016020(membrane);GO:0016021(integral component of membrane);GO:0005886(plasma membrane);GO:0005515(protein binding);GO:0005576(extracellular region);GO:0004896(cytokine receptor activity);GO:0004915(interl…	04630(Jak-STAT signaling pathway);04066(HIF-1 signaling pathway);04151(PI3K-Akt signaling pathway);04060(Cytokine-cytokine receptor interaction);04640(Hematopoietic cell lineage);04659(Th17 cell differentiation);05200(Pathways in cancer);04932(Non-alcoholic fatty liver disease (NAFLD));01521(EGFR tyrosine kinase inhibitor resistance);01521(EGFR tyrosine kinase inhibitor resistance)	K05055	NA	interleukin 6 receptor [Source:HGNC Symbol;Acc:HGNC:6019]	16.4903	6.3466	2.59829	1.37756	0.0291477	0.676398	up	yes
MSTRG.27599	LY6E	ENST00000292494;ENST00000521003;ENST00000429120;ENST00000521699;ENST00000519611;ENST00000519546;ENST00000520531;ENST00000521182;ENST00000520466;ENST00000519615;ENST00000522024;ENST00000517503;ENST00000523847;ENST00000522528;ENST00000522971	GO:0016020(membrane);GO:0005886(plasma membrane);GO:0031225(anchored component of membrane);GO:0005576(extracellular region);GO:0006501(C-terminal protein lipidation);GO:0005887(integral component of plasma membrane);GO:0007166(cell surface receptor signaling pathway);GO:0007166(cell surface receptor signaling pathway)	NA	NA	NA	lymphocyte antigen 6 family member E [Source:HGNC Symbol;Acc:HGNC:6727]	18.6564	7.18779	2.59557	1.37605	0.0293036	0.678292	up	yes
MSTRG.1790	MCL1	ENST00000620947;ENST00000369026;ENST00000464132;ENST00000307940	GO:0043066(negative regulation of apoptotic process);GO:0005634(nucleus);GO:0005737(cytoplasm);GO:0016020(membrane);GO:0016021(integral component of membrane);GO:0071806(protein transmembrane transport);GO:0005739(mitochondrion);GO:0042981(regulation of apoptotic process);GO:0005829(cytosol);GO:0005515(protein binding);GO:0006915(apoptotic process);GO:0007275(multicellular organism development);G…	04630(Jak-STAT signaling pathway);04151(PI3K-Akt signaling pathway);04210(Apoptosis);05206(MicroRNAs in cancer);05206(MicroRNAs in cancer)	K02539	NA	MCL1, BCL2 family apoptosis regulator [Source:HGNC Symbol;Acc:HGNC:6943]	46.2005	17.8267	2.59165	1.37387	0.0293079	0.678292	up	yes
MSTRG.26908	ERLIN2	ENST00000276461;ENST00000518526;ENST00000519872;ENST00000335171;ENST00000523887;ENST00000521993;ENST00000521644;ENST00000518586;ENST00000397228;ENST00000519638	GO:0016020(membrane);GO:0016021(integral component of membrane);GO:0005783(endoplasmic reticulum);GO:0005829(cytosol);GO:0018108(peptidyl-tyrosine phosphorylation);GO:0006629(lipid metabolic process);GO:0005886(plasma membrane);GO:0005789(endoplasmic reticulum membrane);GO:0008202(steroid metabolic process);GO:0005515(protein binding);GO:0031625(ubiquitin protein ligase binding);GO:0045121(membra…	NA	NA	NA	ER lipid raft associated 2 [Source:HGNC Symbol;Acc:HGNC:1356]	2.24791	0.860383	2.61268	1.38553	0.0293901	0.679282	up	yes
ENSG00000178718	RPP25	ENST00000322177	GO:0003676(nucleic acid binding);GO:0003723(RNA binding);GO:0005634(nucleus);GO:0005654(nucleoplasm);GO:0008033(tRNA processing);GO:0016787(hydrolase activity);GO:0005515(protein binding);GO:0090501(RNA phosphodiester bond hydrolysis);GO:0090502(RNA phosphodiester bond hydrolysis, endonucleolytic);GO:0005815(microtubule organizing center);GO:0006364(rRNA processing);GO:0004526(ribonuclease P acti…	03013(RNA transport);03008(Ribosome biogenesis in eukaryotes)	K14525	EC:3.1.26.5	ribonuclease P and MRP subunit p25 [Source:HGNC Symbol;Acc:HGNC:30361]	1.03144	0.387138	2.66428	1.41375	0.0296022	0.682354	up	yes
MSTRG.20666	KCNMB3;LRRFIP1P1	ENST00000392685;ENST00000392686;ENST00000485523;ENST00000349697;ENST00000498774	GO:0006810(transport);GO:0016020(membrane);GO:0016021(integral component of membrane);GO:0006811(ion transport);GO:0006813(potassium ion transport);GO:0071805(potassium ion transmembrane transport);GO:0065009(regulation of molecular function);GO:0005886(plasma membrane);GO:0015269(calcium-activated potassium channel activity);GO:0005887(integral component of plasma membrane);GO:0015459(potassium …	04022(cGMP - PKG signaling pathway);04911(Insulin secretion);04270(Vascular smooth muscle contraction);04270(Vascular smooth muscle contraction)	K04939	NA	potassium calcium-activated channel subfamily M regulatory beta subunit 3 [Source:HGNC Symbol;Acc:HGNC:6287];LRR binding FLII interacting protein 1 pseudogene 1 [Source:HGNC Symbol;Acc:HGNC:32937]	0.0797467	0.245462	0.324884	-1.622	0.0298976	0.687757	down	yes
MSTRG.24084	TREML1	ENST00000373127;ENST00000426005;ENST00000437044;ENST00000590581	GO:0005737(cytoplasm);GO:0016020(membrane);GO:0016021(integral component of membrane);GO:0005886(plasma membrane);GO:0045087(innate immune response);GO:0050776(regulation of immune response);GO:0050776(regulation of immune response)	NA	NA	NA	triggering receptor expressed on myeloid cells like 1 [Source:HGNC Symbol;Acc:HGNC:20434]	18.7389	7.22614	2.59321	1.37474	0.0299163	0.687757	up	yes
MSTRG.4672	MS4A4A	ENST00000337908;ENST00000532114;ENST00000527056;ENST00000343968;ENST00000529950;ENST00000529991	GO:0016020(membrane);GO:0016021(integral component of membrane);GO:0016021(integral component of membrane)	NA	NA	NA	membrane spanning 4-domains A4A [Source:HGNC Symbol;Acc:HGNC:13371]	2.81347	1.07105	2.62682	1.39332	0.0300735	0.689531	up	yes
MSTRG.16050	TGOLN2	ENST00000377386;ENST00000398263;ENST00000282120;ENST00000444342;ENST00000409015	GO:0016020(membrane);GO:0016021(integral component of membrane);GO:0005794(Golgi apparatus);GO:0005829(cytosol);GO:0005654(nucleoplasm);GO:0005886(plasma membrane);GO:0005515(protein binding);GO:0005802(trans-Golgi network);GO:0044267(cellular protein metabolic process);GO:0061024(membrane organization);GO:0005768(endosome);GO:0043687(post-translational protein modification);GO:0006895(Golgi to e…	NA	NA	NA	trans-golgi network protein 2 [Source:HGNC Symbol;Acc:HGNC:15450]	9.10106	26.1831	0.347593	-1.52453	0.0301938	0.691369	down	yes
MSTRG.26841	CHRNA2	ENST00000407991;ENST00000520933;ENST00000521921;ENST00000240132;ENST00000637241;ENST00000524096;ENST00000518712;ENST00000522008;ENST00000520650	GO:0006810(transport);GO:0016020(membrane);GO:0016021(integral component of membrane);GO:0005216(ion channel activity);GO:0006811(ion transport);GO:0034220(ion transmembrane transport);GO:0005886(plasma membrane);GO:0007165(signal transduction);GO:0030054(cell junction);GO:0045202(synapse);GO:0045211(postsynaptic membrane);GO:0005230(extracellular ligand-gated ion channel activity);GO:0060079(exc…	04080(Neuroactive ligand-receptor interaction);04080(Neuroactive ligand-receptor interaction)	K04804	NA	cholinergic receptor nicotinic alpha 2 subunit [Source:HGNC Symbol;Acc:HGNC:1956]	0.305361	0.903881	0.337833	-1.56562	0.030329	0.693544	down	yes
MSTRG.12439	HOXB3;HOXB4;HOXB6	ENST00000478644;ENST00000311626;ENST00000332503;ENST00000464266;ENST00000484302;ENST00000470495;ENST00000460160;ENST00000465120	GO:0005634(nucleus);GO:0006355(regulation of transcription, DNA-templated);GO:0006366(transcription from RNA polymerase II promoter);GO:0006351(transcription, DNA-templated);GO:0003677(DNA binding);GO:0003700(transcription factor activity, sequence-specific DNA binding);GO:0043565(sequence-specific DNA binding);GO:0007275(multicellular organism development);GO:0000978(RNA polymerase II core promo…	NA	NA	NA	homeobox B3 [Source:HGNC Symbol;Acc:HGNC:5114];homeobox B4 [Source:HGNC Symbol;Acc:HGNC:5115];homeobox B6 [Source:HGNC Symbol;Acc:HGNC:5117]	0.0775144	0.227852	0.340196	-1.55556	0.0307506	0.699474	down	yes
ENSG00000135378	PRRG4	ENST00000257836	GO:0016020(membrane);GO:0016021(integral component of membrane);GO:0005509(calcium ion binding);GO:0005576(extracellular region);GO:0003674(molecular_function);GO:0008150(biological_process)	NA	NA	NA	proline rich and Gla domain 4 [Source:HGNC Symbol;Acc:HGNC:30799]	1.69387	0.654913	2.58641	1.37095	0.0313459	0.711091	up	yes
MSTRG.13826	SEMA6B	ENST00000586582;ENST00000589889	GO:0016020(membrane);GO:0016021(integral component of membrane);GO:0005886(plasma membrane);GO:0007275(multicellular organism development);GO:0007399(nervous system development);GO:0030154(cell differentiation);GO:0005887(integral component of plasma membrane);GO:0030215(semaphorin receptor binding);GO:0030215(semaphorin receptor binding)	04360(Axon guidance);04360(Axon guidance)	K06842	NA	semaphorin 6B [Source:HGNC Symbol;Acc:HGNC:10739]	1.04008	0.395708	2.62841	1.39419	0.031385	0.711091	up	yes
MSTRG.29464	NKRF	ENST00000371527;ENST00000304449;ENST00000542113	GO:0003676(nucleic acid binding);GO:0003723(RNA binding);GO:0005634(nucleus);GO:0005730(nucleolus);GO:0006366(transcription from RNA polymerase II promoter);GO:0006351(transcription, DNA-templated);GO:0006355(regulation of transcription, DNA-templated);GO:0003677(DNA binding);GO:0005515(protein binding);GO:0000978(RNA polymerase II core promoter proximal region sequence-specific DNA binding);GO:0…	NA	NA	NA	NFKB repressing factor [Source:HGNC Symbol;Acc:HGNC:19374]	3.22355	1.25083	2.57713	1.36577	0.0316568	0.715921	up	yes
MSTRG.14995	SIGLEC17P	ENST00000611992;ENST00000614626;ENST00000619985;ENST00000593736	NA	NA	NA	NA	sialic acid binding Ig like lectin 17, pseudogene [Source:HGNC Symbol;Acc:HGNC:15604]	0.810291	2.3731	0.341448	-1.55026	0.0319126	0.717118	down	yes
MSTRG.27831	TOPORS	ENST00000360538	GO:0043066(negative regulation of apoptotic process);GO:0005634(nucleus);GO:0016607(nuclear speck);GO:0046872(metal ion binding);GO:0005654(nucleoplasm);GO:0016740(transferase activity);GO:0006351(transcription, DNA-templated);GO:0003677(DNA binding);GO:0005515(protein binding);GO:0006974(cellular response to DNA damage stimulus);GO:0006511(ubiquitin-dependent protein catabolic process);GO:000382…	NA	NA	NA	TOP1 binding arginine/serine rich protein [Source:HGNC Symbol;Acc:HGNC:21653]	3.92375	11.1846	0.350817	-1.51121	0.0319422	0.717118	down	yes
MSTRG.14252	MRPL34	ENST00000252602;ENST00000595444;ENST00000600434;ENST00000597996;ENST00000594999	GO:0005622(intracellular);GO:0003735(structural constituent of ribosome);GO:0006412(translation);GO:0005840(ribosome);GO:0030529(intracellular ribonucleoprotein complex);GO:0005739(mitochondrion);GO:0005743(mitochondrial inner membrane);GO:0070125(mitochondrial translational elongation);GO:0070126(mitochondrial translational termination);GO:0005761(mitochondrial ribosome);GO:0005762(mitochondrial…	03010(Ribosome);03010(Ribosome)	K02914	NA	mitochondrial ribosomal protein L34 [Source:HGNC Symbol;Acc:HGNC:14488]	4.0031	1.55053	2.58176	1.36836	0.0321542	0.720941	up	yes
MSTRG.16676	NR4A2	ENST00000339562;ENST00000409108;ENST00000409572;ENST00000426264;ENST00000417764;ENST00000424077;ENST00000417972;ENST00000429376	GO:0005634(nucleus);GO:0005737(cytoplasm);GO:0016607(nuclear speck);GO:0008270(zinc ion binding);GO:0046872(metal ion binding);GO:0006355(regulation of transcription, DNA-templated);GO:0006366(transcription from RNA polymerase II promoter);GO:0006351(transcription, DNA-templated);GO:0003677(DNA binding);GO:0003700(transcription factor activity, sequence-specific DNA binding);GO:0043565(sequence-s…	04925(Aldosterone synthesis and secretion);04925(Aldosterone synthesis and secretion)	K08558	NA	nuclear receptor subfamily 4 group A member 2 [Source:HGNC Symbol;Acc:HGNC:7981]	6.42455	18.2462	0.352103	-1.50593	0.0322703	0.722238	down	yes
MSTRG.2729	NID1	ENST00000264187	GO:0005509(calcium ion binding);GO:0007155(cell adhesion);GO:0005576(extracellular region);GO:0005578(proteinaceous extracellular matrix);GO:0007160(cell-matrix adhesion);GO:0005604(basement membrane);GO:0070062(extracellular exosome);GO:0031012(extracellular matrix);GO:0030198(extracellular matrix organization);GO:0022617(extracellular matrix disassembly);GO:0071711(basement membrane organizatio…	NA	NA	NA	nidogen 1 [Source:HGNC Symbol;Acc:HGNC:7821]	3.77979	1.4789	2.55581	1.35378	0.0322959	0.722238	up	yes
MSTRG.19891	PDE12	ENST00000311180;ENST00000487257	GO:0006397(mRNA processing);GO:0046872(metal ion binding);GO:0016787(hydrolase activity);GO:0005739(mitochondrion);GO:0090305(nucleic acid phosphodiester bond hydrolysis);GO:0004527(exonuclease activity);GO:0004518(nuclease activity);GO:0005759(mitochondrial matrix);GO:0004535(poly(A)-specific ribonuclease activity);GO:0090503(RNA phosphodiester bond hydrolysis, exonucleolytic);GO:0090503(RNA pho…	NA	NA	NA	phosphodiesterase 12 [Source:HGNC Symbol;Acc:HGNC:25386]	0.378996	1.09007	0.347681	-1.52416	0.0323496	0.722503	down	yes
ENSG00000185630	PBX1	ENST00000420696;ENST00000367897;ENST00000474046;ENST00000467023;ENST00000465089;ENST00000468104;ENST00000605467;ENST00000340699;ENST00000498497;ENST00000612123;ENST00000482110;ENST00000540236;ENST00000559560;ENST00000485769	GO:0005634(nucleus);GO:0005654(nucleoplasm);GO:0003700(transcription factor activity, sequence-specific DNA binding);GO:0006355(regulation of transcription, DNA-templated);GO:0005737(cytoplasm);GO:0006366(transcription from RNA polymerase II promoter);GO:0006351(transcription, DNA-templated);GO:0003677(DNA binding);GO:0006694(steroid biosynthetic process);GO:0043565(sequence-specific DNA binding)…	04927(Cortisol synthesis and secretion);05202(Transcriptional misregulation in cancers);05202(Transcriptional misregulation in cancers)	K09355	NA	PBX homeobox 1 [Source:HGNC Symbol;Acc:HGNC:8632]	0.465417	0.180641	2.57647	1.3654	0.0328159	0.72865	up	yes
MSTRG.22998	MZB1	ENST00000503120;ENST00000302125;ENST00000511979;ENST00000503351;ENST00000417694;ENST00000509591;ENST00000513389	GO:0005737(cytoplasm);GO:0005783(endoplasmic reticulum);GO:0005576(extracellular region);GO:0006915(apoptotic process);GO:0005788(endoplasmic reticulum lumen);GO:0042127(regulation of cell proliferation);GO:0033622(integrin activation);GO:0034663(endoplasmic reticulum chaperone complex);GO:0002642(positive regulation of immunoglobulin biosynthetic process);GO:0030888(regulation of B cell prolifer…	NA	NA	NA	marginal zone B and B1 cell specific protein [Source:HGNC Symbol;Acc:HGNC:30125]	2.39881	6.84127	0.350638	-1.51194	0.0328377	0.72865	down	yes
MSTRG.401	LINC00339	ENST00000452322;ENST00000642072;ENST00000404210;ENST00000634451;ENST00000641009;ENST00000416769;ENST00000635675;ENST00000420503;ENST00000634934	NA	NA	NA	NA	long intergenic non-protein coding RNA 339 [Source:HGNC Symbol;Acc:HGNC:25011]	0.965988	0.366928	2.63264	1.39651	0.0328579	0.72865	up	yes
ENSG00000142583	SLC2A5	ENST00000377424;ENST00000474145;ENST00000464985;ENST00000377414;ENST00000486632	GO:0006810(transport);GO:0016020(membrane);GO:0016021(integral component of membrane);GO:0005215(transporter activity);GO:0055085(transmembrane transport);GO:0005886(plasma membrane);GO:0022857(transmembrane transporter activity);GO:0022891(substrate-specific transmembrane transporter activity);GO:0008643(carbohydrate transport);GO:1904659(glucose transmembrane transport);GO:0005887(integral comp…	04973(Carbohydrate digestion and absorption);04973(Carbohydrate digestion and absorption)	K08143	NA	solute carrier family 2 member 5 [Source:HGNC Symbol;Acc:HGNC:11010]	1.22734	0.476999	2.57304	1.36347	0.0329243	0.72865	up	yes
MSTRG.22380	AC139495.1	ENST00000510264;ENST00000513164	NA	NA	NA	NA		5.87247	2.27632	2.57981	1.36726	0.0329876	0.72865	up	yes
MSTRG.20514	SUCNR1	ENST00000362032	GO:0016020(membrane);GO:0016021(integral component of membrane);GO:0004930(G-protein coupled receptor activity);GO:0007186(G-protein coupled receptor signaling pathway);GO:0005886(plasma membrane);GO:0004871(signal transducer activity);GO:0007165(signal transduction);GO:0008150(biological_process);GO:0070062(extracellular exosome)	04024(cAMP signaling pathway)	K10042	NA	succinate receptor 1 [Source:HGNC Symbol;Acc:HGNC:4542]	2.45782	0.962179	2.55443	1.353	0.0332109	0.731318	up	yes
MSTRG.13789	MRPL54	ENST00000330133;ENST00000589174	GO:0003723(RNA binding);GO:0030529(intracellular ribonucleoprotein complex);GO:0005840(ribosome);GO:0005739(mitochondrion);GO:0005743(mitochondrial inner membrane);GO:0070125(mitochondrial translational elongation);GO:0070126(mitochondrial translational termination);GO:0005762(mitochondrial large ribosomal subunit);GO:0005762(mitochondrial large ribosomal subunit)	NA	NA	NA	mitochondrial ribosomal protein L54 [Source:HGNC Symbol;Acc:HGNC:16685]	12.3757	4.8511	2.55111	1.35112	0.0334929	0.735033	up	yes
MSTRG.17555	TMX4	ENST00000246024;ENST00000462384;ENST00000530935;ENST00000527925	GO:0016020(membrane);GO:0016021(integral component of membrane);GO:0055114(oxidation-reduction process);GO:0045454(cell redox homeostasis);GO:0005783(endoplasmic reticulum);GO:0006457(protein folding);GO:0003756(protein disulfide isomerase activity);GO:0034976(response to endoplasmic reticulum stress);GO:0005623(cell);GO:0005623(cell)	NA	NA	NA	thioredoxin related transmembrane protein 4 [Source:HGNC Symbol;Acc:HGNC:25237]	4.03551	11.3895	0.354319	-1.49688	0.0335043	0.735033	down	yes
MSTRG.25566	PHKG1	ENST00000537360;ENST00000467726;ENST00000452681;ENST00000492124;ENST00000471665;ENST00000446428;ENST00000297373	GO:0000166(nucleotide binding);GO:0004672(protein kinase activity);GO:0004674(protein serine/threonine kinase activity);GO:0005524(ATP binding);GO:0006468(protein phosphorylation);GO:0016740(transferase activity);GO:0016301(kinase activity);GO:0016310(phosphorylation);GO:0005975(carbohydrate metabolic process);GO:0005516(calmodulin binding);GO:0004689(phosphorylase kinase activity);GO:0005978(gly…	04020(Calcium signaling pathway);04910(Insulin signaling pathway);04922(Glucagon signaling pathway);04922(Glucagon signaling pathway)	K00871	EC:2.7.11.19	phosphorylase kinase catalytic subunit gamma 1 [Source:HGNC Symbol;Acc:HGNC:8930]	0.851428	2.4647	0.345449	-1.53345	0.0335075	0.735033	down	yes
MSTRG.6450	IL23A	ENST00000228534;ENST00000622119;ENST00000619177	GO:0042531(positive regulation of tyrosine phosphorylation of STAT protein);GO:0042104(positive regulation of activated T cell proliferation);GO:0050729(positive regulation of inflammatory response);GO:2000318(positive regulation of T-helper 17 type immune response);GO:0005576(extracellular region);GO:0005515(protein binding);GO:0006955(immune response);GO:0005125(cytokine activity);GO:0005615(ex…	04630(Jak-STAT signaling pathway);04060(Cytokine-cytokine receptor interaction);04659(Th17 cell differentiation);05200(Pathways in cancer);05323(Rheumatoid arthritis);05321(Inflammatiory bowel disease (IBD));05133(Pertussis);05152(Tuberculosis);05152(Tuberculosis)	K05426	NA	interleukin 23 subunit alpha [Source:HGNC Symbol;Acc:HGNC:15488]	1.78038	5.09209	0.349637	-1.51607	0.0335945	0.736006	down	yes
MSTRG.15174	ISOC2	ENST00000425675;ENST00000591718;ENST00000590921;ENST00000587226;ENST00000438389;ENST00000589080;ENST00000589108;ENST00000085068	GO:0005737(cytoplasm);GO:0005634(nucleus);GO:0003824(catalytic activity);GO:0008152(metabolic process);GO:0005515(protein binding);GO:0031648(protein destabilization);GO:0031648(protein destabilization)	NA	NA	NA	isochorismatase domain containing 2 [Source:HGNC Symbol;Acc:HGNC:26278]	1.53069	0.597238	2.56294	1.3578	0.033673	0.73679	up	yes
MSTRG.25958	POP7	ENST00000303151;ENST00000457480	GO:0005634(nucleus);GO:0003676(nucleic acid binding);GO:0003723(RNA binding);GO:0005737(cytoplasm);GO:0008033(tRNA processing);GO:0016787(hydrolase activity);GO:0005515(protein binding);GO:0005730(nucleolus);GO:0005654(nucleoplasm);GO:0004526(ribonuclease P activity);GO:0001682(tRNA 5'-leader removal);GO:0090502(RNA phosphodiester bond hydrolysis, endonucleolytic);GO:0000172(ribonuclease MRP comp…	03013(RNA transport);03008(Ribosome biogenesis in eukaryotes);03008(Ribosome biogenesis in eukaryotes)	K14527	EC:3.1.26.5	POP7 homolog, ribonuclease P/MRP subunit [Source:HGNC Symbol;Acc:HGNC:19949]	1.97904	5.71846	0.34608	-1.53082	0.0339047	0.73998	down	yes
MSTRG.5412	NCAM1	ENST00000530090;ENST00000618266;ENST00000528158;ENST00000615112;ENST00000401611;ENST00000617166;ENST00000621850;ENST00000534046;ENST00000621518;ENST00000615525;ENST00000531817;ENST00000533226;ENST00000533073;ENST00000525973;ENST00000529356;ENST00000611284;ENST00000525355;ENST00000615285	GO:0016020(membrane);GO:0016021(integral component of membrane);GO:0005829(cytosol);GO:0007155(cell adhesion);GO:0005886(plasma membrane);GO:0043547(positive regulation of GTPase activity);GO:0005576(extracellular region);GO:0031225(anchored component of membrane);GO:0046718(viral entry into host cell);GO:0070062(extracellular exosome);GO:0000165(MAPK cascade);GO:0016032(viral process);GO:0009986…	04514(Cell adhesion molecules (CAMs));05020(Prion diseases);05020(Prion diseases)	K06491	NA	neural cell adhesion molecule 1 [Source:HGNC Symbol;Acc:HGNC:7656]	0.903335	2.55109	0.354098	-1.49778	0.0339579	0.740198	down	yes
MSTRG.23902	C2;CFB;AL645922.1	ENST00000299367;ENST00000472581;ENST00000418949;ENST00000469372;ENST00000482886;ENST00000483004;ENST00000486124;ENST00000497841;ENST00000482060;ENST00000468407;ENST00000461483;ENST00000447952;ENST00000411571;ENST00000467360;ENST00000485690;ENST00000498317;ENST00000442278;ENST00000456570	GO:0016787(hydrolase activity);GO:0008233(peptidase activity);GO:0006508(proteolysis);GO:0004252(serine-type endopeptidase activity);GO:0008236(serine-type peptidase activity);GO:0046872(metal ion binding);GO:0005576(extracellular region);GO:0005515(protein binding);GO:0002376(immune system process);GO:0045087(innate immune response);GO:0006956(complement activation);GO:0030449(regulation of comp…	04610(Complement and coagulation cascades);05322(Systemic lupus erythematosus);05133(Pertussis);05150(Staphylococcus aureus infection);05150(Staphylococcus aureus infection)	K01332	EC:3.4.21.43	complement C2 [Source:HGNC Symbol;Acc:HGNC:1248];complement factor B [Source:HGNC Symbol;Acc:HGNC:1037]	1.13916	0.445228	2.55859	1.35535	0.0340434	0.740198	up	yes
MSTRG.1923	CKS1B	ENST00000308987;ENST00000368436;ENST00000477676;ENST00000471245;ENST00000473344;ENST00000474215;ENST00000368439	GO:0016301(kinase activity);GO:0016310(phosphorylation);GO:0051301(cell division);GO:0045859(regulation of protein kinase activity);GO:0007049(cell cycle);GO:0016538(cyclin-dependent protein serine/threonine kinase regulator activity);GO:0005515(protein binding);GO:0005654(nucleoplasm);GO:0019901(protein kinase binding);GO:0019005(SCF ubiquitin ligase complex);GO:0043130(ubiquitin binding);GO:004…	05200(Pathways in cancer);05222(Small cell lung cancer);05222(Small cell lung cancer)	K02219	NA	CDC28 protein kinase regulatory subunit 1B [Source:HGNC Symbol;Acc:HGNC:19083]	0.496981	1.45596	0.341342	-1.55071	0.0342722	0.743298	down	yes
MSTRG.12313	ITGA2B	ENST00000262407;ENST00000592462;ENST00000587295;ENST00000592253;ENST00000589645;ENST00000591990;ENST00000592944;ENST00000588098;ENST00000592075;ENST00000592226	GO:0016020(membrane);GO:0016021(integral component of membrane);GO:0046872(metal ion binding);GO:0007155(cell adhesion);GO:0005515(protein binding);GO:0007229(integrin-mediated signaling pathway);GO:0008305(integrin complex);GO:0005886(plasma membrane);GO:0042802(identical protein binding);GO:0070062(extracellular exosome);GO:0072562(blood microparticle);GO:0005887(integral component of plasma me…	04015(Rap1 signaling pathway);04151(PI3K-Akt signaling pathway);04512(ECM-receptor interaction);04510(Focal adhesion);04810(Regulation of actin cytoskeleton);04640(Hematopoietic cell lineage);04611(Platelet activation);05200(Pathways in cancer);05222(Small cell lung cancer);05418(Fluid shear stress and atherosclerosis);05410(Hypertrophic cardiomyopathy (HCM));05412(Arrhythmogenic right ventricula…	K06476	NA	integrin subunit alpha 2b [Source:HGNC Symbol;Acc:HGNC:6138]	44.0741	17.5381	2.51305	1.32944	0.0344565	0.746355	up	yes
MSTRG.20856	CEP19	ENST00000409690	GO:0005737(cytoplasm);GO:0005813(centrosome);GO:0005856(cytoskeleton);GO:0042995(cell projection);GO:0005515(protein binding);GO:0000922(spindle pole);GO:0005814(centriole);GO:0036064(ciliary basal body)	NA	NA	NA	centrosomal protein 19 [Source:HGNC Symbol;Acc:HGNC:28209]	1.02782	0.388008	2.64897	1.40543	0.0345488	0.746906	up	yes
ENSG00000133067	LGR6	ENST00000255432;ENST00000308543;ENST00000506931;ENST00000503519;ENST00000423542;ENST00000439764;ENST00000367278;ENST00000487787	GO:0016020(membrane);GO:0016021(integral component of membrane);GO:0007186(G-protein coupled receptor signaling pathway);GO:0005886(plasma membrane);GO:0004871(signal transducer activity);GO:0007165(signal transduction);GO:0016055(Wnt signaling pathway);GO:0005887(integral component of plasma membrane);GO:0005515(protein binding);GO:0030335(positive regulation of cell migration);GO:0090263(positi…	NA	NA	NA	leucine rich repeat containing G protein-coupled receptor 6 [Source:HGNC Symbol;Acc:HGNC:19719]	0.913733	2.58918	0.352904	-1.50265	0.0345717	0.746906	down	yes
MSTRG.23916	HLA-DQB1	ENST00000434651;ENST00000399079;ENST00000487676;ENST00000374943;ENST00000399082;ENST00000443574;ENST00000484729;ENST00000460185;ENST00000399084	GO:0016020(membrane);GO:0016021(integral component of membrane);GO:0006955(immune response);GO:0002376(immune system process);GO:0002504(antigen processing and presentation of peptide or polysaccharide antigen via MHC class II);GO:0019882(antigen processing and presentation);GO:0042613(MHC class II protein complex);GO:0042613(MHC class II protein complex)	04514(Cell adhesion molecules (CAMs));04145(Phagosome);04640(Hematopoietic cell lineage);04612(Antigen processing and presentation);04658(Th1 and Th2 cell differentiation);04659(Th17 cell differentiation);04672(Intestinal immune network for IgA production);05310(Asthma);05322(Systemic lupus erythematosus);05323(Rheumatoid arthritis);05320(Autoimmune thyroid disease);05321(Inflammatiory bowel dise…	K06752	NA	major histocompatibility complex, class II, DQ beta 1 [Source:HGNC Symbol;Acc:HGNC:4944]	18.0256	7.17362	2.51277	1.32928	0.0346427	0.746906	up	yes
ENSG00000062524	LTK	ENST00000355166;ENST00000561619;ENST00000263800;ENST00000563518	GO:0005622(intracellular);GO:0016020(membrane);GO:0016021(integral component of membrane);GO:0000166(nucleotide binding);GO:0004672(protein kinase activity);GO:0005524(ATP binding);GO:0006468(protein phosphorylation);GO:0016740(transferase activity);GO:0016301(kinase activity);GO:0016310(phosphorylation);GO:0004713(protein tyrosine kinase activity);GO:0007169(transmembrane receptor protein tyrosi…	NA	NA	NA	leukocyte receptor tyrosine kinase [Source:HGNC Symbol;Acc:HGNC:6721]	0.712552	2.03621	0.34994	-1.51482	0.0346646	0.746906	down	yes
MSTRG.229	TARDBP;AL109811.4	ENST00000240185;ENST00000618606;ENST00000638264;ENST00000496840;ENST00000613177;ENST00000611963;ENST00000476201;ENST00000477447;ENST00000622057;ENST00000621573;ENST00000480464;ENST00000617172;ENST00000472476;ENST00000315091;ENST00000616545;ENST00000473869;ENST00000611008;ENST00000439080;ENST00000617757;ENST00000629725;ENST00000622108;ENST00000620505;ENST00000613864	GO:0003676(nucleic acid binding);GO:0003723(RNA binding);GO:0005634(nucleus);GO:0003730(mRNA 3'-UTR binding);GO:0006397(mRNA processing);GO:0008380(RNA splicing);GO:0005654(nucleoplasm);GO:0006366(transcription from RNA polymerase II promoter);GO:0006351(transcription, DNA-templated);GO:0006355(regulation of transcription, DNA-templated);GO:0003677(DNA binding);GO:0005515(protein binding);GO:0001…	NA	NA	NA	TAR DNA binding protein [Source:HGNC Symbol;Acc:HGNC:11571]	2.14419	6.0274	0.355741	-1.4911	0.0346985	0.746906	down	yes
ENSG00000179922	ZNF784	ENST00000591479;ENST00000325351	GO:0003676(nucleic acid binding);GO:0005634(nucleus);GO:0046872(metal ion binding);GO:0006351(transcription, DNA-templated);GO:0006355(regulation of transcription, DNA-templated);GO:0003677(DNA binding);GO:0002244(hematopoietic progenitor cell differentiation);GO:0002244(hematopoietic progenitor cell differentiation)	NA	NA	NA	zinc finger protein 784 [Source:HGNC Symbol;Acc:HGNC:33111]	1.61304	0.617327	2.61294	1.38567	0.0347612	0.747323	up	yes
MSTRG.8241	FDPSP3	ENST00000556903	NA	NA	NA	NA	farnesyl diphosphate synthase pseudogene 3 [Source:HGNC Symbol;Acc:HGNC:3634]	1.88358	5.38385	0.349857	-1.51516	0.0348881	0.749117	down	yes
MSTRG.11907	TRAF4	ENST00000262395;ENST00000478021;ENST00000469529;ENST00000461195;ENST00000498540;ENST00000394925;ENST00000475329;ENST00000580073;ENST00000586813;ENST00000584944;ENST00000262396	GO:0005622(intracellular);GO:0005634(nucleus);GO:0005737(cytoplasm);GO:0016020(membrane);GO:0008270(zinc ion binding);GO:0046872(metal ion binding);GO:0019901(protein kinase binding);GO:0007165(signal transduction);GO:0007250(activation of NF-kappaB-inducing kinase activity);GO:0007585(respiratory gaseous exchange);GO:0030323(respiratory tube development);GO:0042981(regulation of apoptotic proces…	04657(IL-17 signaling pathway);05200(Pathways in cancer);05222(Small cell lung cancer);05222(Small cell lung cancer)	K09848	NA	TNF receptor associated factor 4 [Source:HGNC Symbol;Acc:HGNC:12034]	0.863248	2.44625	0.352886	-1.50272	0.0349968	0.750516	down	yes
MSTRG.304	SZRD1	ENST00000492354;ENST00000401089;ENST00000401088;ENST00000471507;ENST00000486763;ENST00000476423;ENST00000472351;ENST00000472461;ENST00000475078;ENST00000475554	NA	NA	NA	NA	SUZ RNA binding domain containing 1 [Source:HGNC Symbol;Acc:HGNC:30232]	3.31253	9.27876	0.357001	-1.486	0.0352393	0.752939	down	yes
MSTRG.6151	PLEKHA8P1	ENST00000550498;ENST00000256692;ENST00000545609	NA	NA	NA	NA	pleckstrin homology domain containing A8 pseudogene 1 [Source:HGNC Symbol;Acc:HGNC:30222]	1.15408	0.440156	2.62198	1.39066	0.0352408	0.752939	up	yes
MSTRG.14104	GADD45GIP1	ENST00000316939	GO:0005634(nucleus);GO:0005739(mitochondrion);GO:0030529(intracellular ribonucleoprotein complex);GO:0005840(ribosome);GO:0005515(protein binding);GO:0007049(cell cycle);GO:0005759(mitochondrial matrix);GO:0016032(viral process);GO:0070125(mitochondrial translational elongation);GO:0070126(mitochondrial translational termination);GO:0071850(mitotic cell cycle arrest);GO:0008284(positive regulatio…	NA	NA	NA	GADD45G interacting protein 1 [Source:HGNC Symbol;Acc:HGNC:29996]	5.39343	2.13489	2.52632	1.33704	0.0355666	0.758021	up	yes
MSTRG.6420	PYM1	ENST00000408946;ENST00000302533;ENST00000549939;ENST00000454792;ENST00000547925;ENST00000557259;ENST00000398213	GO:0003723(RNA binding);GO:0005634(nucleus);GO:0005737(cytoplasm);GO:0005730(nucleolus);GO:0005829(cytosol);GO:0030054(cell junction);GO:0005515(protein binding);GO:0005654(nucleoplasm);GO:0043022(ribosome binding);GO:0045727(positive regulation of translation);GO:0006417(regulation of translation);GO:0035145(exon-exon junction complex);GO:0000184(nuclear-transcribed mRNA catabolic process, nonse…	03013(RNA transport);03015(mRNA surveillance pathway);03015(mRNA surveillance pathway)	K14294	NA	PYM homolog 1, exon junction complex associated factor [Source:HGNC Symbol;Acc:HGNC:30258]	1.24445	3.54306	0.351236	-1.50949	0.0356552	0.758971	down	yes
MSTRG.14374	ZNF253	ENST00000355650;ENST00000592725;ENST00000589717;ENST00000640599;ENST00000589668	GO:0003676(nucleic acid binding);GO:0005634(nucleus);GO:0046872(metal ion binding);GO:0006355(regulation of transcription, DNA-templated);GO:0006351(transcription, DNA-templated);GO:0003677(DNA binding);GO:0005622(intracellular);GO:0008270(zinc ion binding);GO:0045892(negative regulation of transcription, DNA-templated);GO:0045892(negative regulation of transcription, DNA-templated)	NA	NA	NA	zinc finger protein 253 [Source:HGNC Symbol;Acc:HGNC:13497]	0.819891	2.30858	0.35515	-1.4935	0.0360282	0.762597	down	yes
MSTRG.26896	NRG1	ENST00000518206;ENST00000523681;ENST00000520407;ENST00000520502;ENST00000539990;ENST00000631040;ENST00000521670;ENST00000522569;ENST00000405005;ENST00000523079;ENST00000523320;ENST00000356819;ENST00000518084	GO:0016020(membrane);GO:0016021(integral component of membrane);GO:0005654(nucleoplasm);GO:0005102(receptor binding);GO:0009790(embryo development);GO:0005634(nucleus);GO:0018108(peptidyl-tyrosine phosphorylation);GO:0008083(growth factor activity);GO:0005886(plasma membrane);GO:0043547(positive regulation of GTPase activity);GO:0005576(extracellular region);GO:0005615(extracellular space);GO:004…	04012(ErbB signaling pathway);01521(EGFR tyrosine kinase inhibitor resistance);01521(EGFR tyrosine kinase inhibitor resistance)	K05455	NA	neuregulin 1 [Source:HGNC Symbol;Acc:HGNC:7997]	0.869817	0.344104	2.52777	1.33787	0.0360319	0.762597	up	yes
MSTRG.640	MARCKSL1	ENST00000329421	GO:0005737(cytoplasm);GO:0016020(membrane);GO:0003779(actin binding);GO:0005886(plasma membrane);GO:0005515(protein binding);GO:0005516(calmodulin binding);GO:0070062(extracellular exosome);GO:0008284(positive regulation of cell proliferation)	04666(Fc gamma R-mediated phagocytosis);05140(Leishmaniasis)	K13536	NA	MARCKS like 1 [Source:HGNC Symbol;Acc:HGNC:7142]	6.60522	18.4059	0.358864	-1.47849	0.0360732	0.762597	down	yes
MSTRG.3679	MYOF	ENST00000358334;ENST00000359263;ENST00000488645;ENST00000474161;ENST00000463743;ENST00000475358;ENST00000371488;ENST00000371489;ENST00000485212	GO:0016021(integral component of membrane);GO:0007520(myoblast fusion);GO:0005634(nucleus);GO:0016020(membrane);GO:0043231(intracellular membrane-bounded organelle);GO:0005886(plasma membrane);GO:0005901(caveola);GO:0030659(cytoplasmic vesicle membrane);GO:0031410(cytoplasmic vesicle);GO:0005515(protein binding);GO:0070062(extracellular exosome);GO:0005635(nuclear envelope);GO:0031965(nuclear mem…	NA	NA	NA	myoferlin [Source:HGNC Symbol;Acc:HGNC:3656]	6.93543	2.77723	2.49725	1.32034	0.0360909	0.762597	up	yes
MSTRG.9781	FAH	ENST00000537726;ENST00000558767;ENST00000558514;ENST00000539156;ENST00000407106;ENST00000261755;ENST00000559217;ENST00000559542;ENST00000561353;ENST00000558022;ENST00000558627;ENST00000561421	GO:0003824(catalytic activity);GO:0008152(metabolic process);GO:0009072(aromatic amino acid family metabolic process);GO:0004334(fumarylacetoacetase activity);GO:0046872(metal ion binding);GO:0016787(hydrolase activity);GO:0005515(protein binding);GO:0005829(cytosol);GO:0070062(extracellular exosome);GO:0006559(L-phenylalanine catabolic process);GO:0006572(tyrosine catabolic process);GO:0006527(a…	00350(Tyrosine metabolism);00350(Tyrosine metabolism)	K01555	EC:3.7.1.2	fumarylacetoacetate hydrolase [Source:HGNC Symbol;Acc:HGNC:3579]	1.62351	0.64383	2.52165	1.33437	0.0362373	0.763819	up	yes
MSTRG.27921	TMEM8B	ENST00000377988;ENST00000490199;ENST00000472010;ENST00000377991;ENST00000439587;ENST00000473947	GO:0005634(nucleus);GO:0005737(cytoplasm);GO:0016020(membrane);GO:0016021(integral component of membrane);GO:0007155(cell adhesion);GO:0005783(endoplasmic reticulum);GO:0005739(mitochondrion);GO:0005886(plasma membrane);GO:0040008(regulation of growth);GO:0005515(protein binding);GO:0007160(cell-matrix adhesion);GO:0007346(regulation of mitotic cell cycle);GO:0009986(cell surface);GO:0009986(cell…	NA	NA	NA	transmembrane protein 8B [Source:HGNC Symbol;Acc:HGNC:21427]	0.0955412	0.270184	0.353615	-1.49975	0.0362943	0.764087	down	yes
ENSG00000143457	GOLPH3L	ENST00000271732;ENST00000427665;ENST00000479757	GO:0016020(membrane);GO:0005794(Golgi apparatus);GO:0005515(protein binding);GO:0000139(Golgi membrane);GO:0008289(lipid binding);GO:0032580(Golgi cisterna membrane);GO:0005829(cytosol);GO:0070273(phosphatidylinositol-4-phosphate binding);GO:0005802(trans-Golgi network);GO:0043001(Golgi to plasma membrane protein transport);GO:0050714(positive regulation of protein secretion);GO:0006890(retrograd…	NA	NA	NA	golgi phosphoprotein 3 like [Source:HGNC Symbol;Acc:HGNC:24882]	1.76917	0.694687	2.54671	1.34863	0.0363704	0.764755	up	yes
MSTRG.10570	SULT1A1	ENST00000395609;ENST00000562058;ENST00000567998;ENST00000569554;ENST00000563493;ENST00000395607;ENST00000314752;ENST00000567512;ENST00000564818;ENST00000566189	GO:0005737(cytoplasm);GO:0016740(transferase activity);GO:0006629(lipid metabolic process);GO:0008202(steroid metabolic process);GO:0005515(protein binding);GO:0008146(sulfotransferase activity);GO:0006805(xenobiotic metabolic process);GO:0005829(cytosol);GO:0050294(steroid sulfotransferase activity);GO:0050427(3'-phosphoadenosine 5'-phosphosulfate metabolic process);GO:0004062(aryl sulfotransfer…	05204(Chemical carcinogenesis);05204(Chemical carcinogenesis)	K01014	EC:2.8.2.1	sulfotransferase family 1A member 1 [Source:HGNC Symbol;Acc:HGNC:11453]	5.87293	2.3578	2.49085	1.31664	0.0365384	0.767352	up	yes
MSTRG.9774	MTHFS;ST20;ST20-MTHFS	ENST00000258874;ENST00000478497;ENST00000559722;ENST00000479961;ENST00000485386;ENST00000562759;ENST00000560919;ENST00000560261;ENST00000494999	GO:0005737(cytoplasm);GO:0046872(metal ion binding);GO:0000166(nucleotide binding);GO:0005524(ATP binding);GO:0005829(cytosol);GO:0016874(ligase activity);GO:0030272(5-formyltetrahydrofolate cyclo-ligase activity);GO:0009396(folic acid-containing compound biosynthetic process);GO:0005759(mitochondrial matrix);GO:0046655(folic acid metabolic process);GO:0005542(folic acid binding);GO:0046653(tetra…	00670(One carbon pool by folate);00670(One carbon pool by folate)	K01934	EC:6.3.3.2	methenyltetrahydrofolate synthetase [Source:HGNC Symbol;Acc:HGNC:7437];suppressor of tumorigenicity 20 [Source:HGNC Symbol;Acc:HGNC:33520];ST20-MTHFS readthrough [Source:HGNC Symbol;Acc:HGNC:44655]	2.62813	1.0381	2.53167	1.34009	0.0365853	0.767401	up	yes
ENSG00000127329	PTPRB	ENST00000334414;ENST00000549400;ENST00000551525;ENST00000547715;ENST00000261266	GO:0016020(membrane);GO:0016021(integral component of membrane);GO:0016787(hydrolase activity);GO:0004725(protein tyrosine phosphatase activity);GO:0016791(phosphatase activity);GO:0006470(protein dephosphorylation);GO:0016311(dephosphorylation);GO:0035335(peptidyl-tyrosine dephosphorylation);GO:0004721(phosphoprotein phosphatase activity);GO:0005515(protein binding);GO:0005886(plasma membrane);G…	04520(Adherens junction);04520(Adherens junction)	K05694	EC:3.1.3.48	protein tyrosine phosphatase, receptor type B [Source:HGNC Symbol;Acc:HGNC:9665]	0.0560746	0.161981	0.346181	-1.5304	0.0368358	0.770393	down	yes
MSTRG.5821	KLRB1	ENST00000229402	GO:0016020(membrane);GO:0016021(integral component of membrane);GO:0030246(carbohydrate binding);GO:0005515(protein binding);GO:0050776(regulation of immune response);GO:0005886(plasma membrane);GO:0007166(cell surface receptor signaling pathway);GO:0004888(transmembrane signaling receptor activity)	05144(Malaria)	K06543	NA	killer cell lectin like receptor B1 [Source:HGNC Symbol;Acc:HGNC:6373]	14.8297	41.0748	0.361041	-1.46977	0.0369058	0.770393	down	yes
MSTRG.10880	ARL2BP	ENST00000219204;ENST00000565794;ENST00000563234	GO:0005634(nucleus);GO:0005737(cytoplasm);GO:0005739(mitochondrion);GO:0050790(regulation of catalytic activity);GO:0005856(cytoskeleton);GO:0042995(cell projection);GO:0005515(protein binding);GO:1903506(regulation of nucleic acid-templated transcription);GO:0003713(transcription coactivator activity);GO:0005813(centrosome);GO:0005815(microtubule organizing center);GO:0005819(spindle);GO:0030496…	NA	NA	NA	ADP ribosylation factor like GTPase 2 binding protein [Source:HGNC Symbol;Acc:HGNC:17146]	10.1575	4.07597	2.49204	1.31732	0.0369087	0.770393	up	yes
MSTRG.22945	PCBD2;CATSPER3	ENST00000512783;ENST00000282611;ENST00000504352;ENST00000510013;ENST00000254908	GO:0016829(lyase activity);GO:0055114(oxidation-reduction process);GO:0005515(protein binding);GO:0045893(positive regulation of transcription, DNA-templated);GO:0005575(cellular_component);GO:0006729(tetrahydrobiopterin biosynthetic process);GO:0008124(4-alpha-hydroxytetrahydrobiopterin dehydratase activity);GO:0004505(phenylalanine 4-monooxygenase activity);GO:0051289(protein homotetramerizatio…	00790(Folate biosynthesis);00790(Folate biosynthesis)	K01724	EC:4.2.1.96	pterin-4 alpha-carbinolamine dehydratase 2 [Source:HGNC Symbol;Acc:HGNC:24474];cation channel sperm associated 3 [Source:HGNC Symbol;Acc:HGNC:20819]	0.346839	0.975455	0.355566	-1.49181	0.0369683	0.770393	down	yes
MSTRG.21936	PALLD	ENST00000507735;ENST00000507699;ENST00000513187;ENST00000511948;ENST00000505667;ENST00000393726;ENST00000511611;ENST00000261509;ENST00000511682	GO:0005737(cytoplasm);GO:0005829(cytosol);GO:0003779(actin binding);GO:0005886(plasma membrane);GO:0015629(actin cytoskeleton);GO:0030036(actin cytoskeleton organization);GO:0005856(cytoskeleton);GO:0042995(cell projection);GO:0005515(protein binding);GO:0030054(cell junction);GO:0016477(cell migration);GO:0005925(focal adhesion);GO:0030424(axon);GO:0030027(lamellipodium);GO:0030426(growth cone);…	NA	NA	NA	palladin, cytoskeletal associated protein [Source:HGNC Symbol;Acc:HGNC:17068]	0.354608	0.990056	0.35817	-1.48128	0.036996	0.770393	down	yes
MSTRG.2013	MNDA	ENST00000491210;ENST00000368141;ENST00000438394	GO:0005634(nucleus);GO:0005737(cytoplasm);GO:0005730(nucleolus);GO:0005654(nucleoplasm);GO:0006351(transcription, DNA-templated);GO:0006355(regulation of transcription, DNA-templated);GO:0003677(DNA binding);GO:0005515(protein binding);GO:0006974(cellular response to DNA damage stimulus);GO:0005576(extracellular region);GO:0070062(extracellular exosome);GO:0043065(positive regulation of apoptotic…	NA	NA	NA	myeloid cell nuclear differentiation antigen [Source:HGNC Symbol;Acc:HGNC:7183]	243.494	98.3047	2.47693	1.30856	0.0370557	0.770704	up	yes
MSTRG.4083	IFITM3	ENST00000399808;ENST00000602735;ENST00000526811;ENST00000531688	GO:0016020(membrane);GO:0016021(integral component of membrane);GO:0005765(lysosomal membrane);GO:0005886(plasma membrane);GO:0005515(protein binding);GO:0002376(immune system process);GO:0045087(innate immune response);GO:0005764(lysosome);GO:0009607(response to biotic stimulus);GO:0051607(defense response to virus);GO:0005768(endosome);GO:0031902(late endosome membrane);GO:0070062(extracellular…	NA	NA	NA	interferon induced transmembrane protein 3 [Source:HGNC Symbol;Acc:HGNC:5414]	77.4694	31.2773	2.47686	1.30851	0.0372144	0.772465	up	yes
MSTRG.3393	HNRNPH3	ENST00000354695;ENST00000469172;ENST00000491200;ENST00000467249;ENST00000461310;ENST00000481819;ENST00000265866;ENST00000478698;ENST00000480987;ENST00000490442	GO:0003676(nucleic acid binding);GO:0003723(RNA binding);GO:0006397(mRNA processing);GO:0005634(nucleus);GO:0005654(nucleoplasm);GO:0030529(intracellular ribonucleoprotein complex);GO:0005515(protein binding);GO:0005681(spliceosomal complex);GO:0000398(mRNA splicing, via spliceosome);GO:0030855(epithelial cell differentiation);GO:0008380(RNA splicing);GO:0006396(RNA processing);GO:0019013(viral n…	NA	NA	NA	heterogeneous nuclear ribonucleoprotein H3 [Source:HGNC Symbol;Acc:HGNC:5043]	1.4009	3.88529	0.360566	-1.47166	0.0373103	0.773202	down	yes
MSTRG.3143	CCNY	ENST00000339497;ENST00000374704;ENST00000493157;ENST00000465416;ENST00000497692;ENST00000265375;ENST00000490012;ENST00000492478;ENST00000470025;ENST00000374706	GO:0005634(nucleus);GO:0016020(membrane);GO:0051301(cell division);GO:0005886(plasma membrane);GO:0005515(protein binding);GO:0007049(cell cycle);GO:0016055(Wnt signaling pathway);GO:0019901(protein kinase binding);GO:0000079(regulation of cyclin-dependent protein serine/threonine kinase activity);GO:0070062(extracellular exosome);GO:0000086(G2/M transition of mitotic cell cycle);GO:0045737(posit…	NA	NA	NA	cyclin Y [Source:HGNC Symbol;Acc:HGNC:23354]	23.148	9.36652	2.47136	1.3053	0.0376937	0.779274	up	yes
MSTRG.28397	SNX30	ENST00000374232;ENST00000604751;ENST00000416585	GO:0006810(transport);GO:0005737(cytoplasm);GO:0015031(protein transport);GO:0005515(protein binding);GO:0035091(phosphatidylinositol binding);GO:0005768(endosome);GO:0019898(extrinsic component of membrane);GO:0006897(endocytosis);GO:0016050(vesicle organization);GO:0016050(vesicle organization)	NA	NA	NA	sorting nexin family member 30 [Source:HGNC Symbol;Acc:HGNC:23685]	6.77429	2.7421	2.47047	1.30479	0.0377988	0.779663	up	yes
MSTRG.11046	CHTF8	ENST00000448552;ENST00000519520;ENST00000523421;ENST00000519534;ENST00000522091;ENST00000522497;ENST00000518041;ENST00000306585;ENST00000567763;ENST00000398235	GO:0005634(nucleus);GO:0005654(nucleoplasm);GO:0070062(extracellular exosome);GO:0007064(mitotic sister chromatid cohesion);GO:0031390(Ctf18 RFC-like complex);GO:0003677(DNA binding);GO:0007049(cell cycle);GO:0006260(DNA replication);GO:0043142(single-stranded DNA-dependent ATPase activity);GO:0003689(DNA clamp loader activity);GO:1900264(positive regulation of DNA-directed DNA polymerase activit…	NA	NA	NA	chromosome transmission fidelity factor 8 [Source:HGNC Symbol;Acc:HGNC:24353]	6.13813	2.46705	2.48805	1.31501	0.0378051	0.779663	up	yes
MSTRG.6341	KRT73	ENST00000546934;ENST00000305748;ENST00000552855	GO:0005634(nucleus);GO:0005198(structural molecule activity);GO:0005515(protein binding);GO:0005882(intermediate filament);GO:0045095(keratin filament);GO:0003674(molecular_function);GO:0008150(biological_process);GO:0005829(cytosol);GO:0070062(extracellular exosome);GO:0031424(keratinization);GO:0070268(cornification);GO:0070268(cornification)	NA	NA	NA	keratin 73 [Source:HGNC Symbol;Acc:HGNC:28928]	0.584817	1.65116	0.354185	-1.49742	0.0378482	0.779663	down	yes
ENSG00000141161	UNC45B	ENST00000394570;ENST00000268876	GO:0005737(cytoplasm);GO:0005829(cytosol);GO:0005515(protein binding);GO:0007275(multicellular organism development);GO:0030154(cell differentiation);GO:0007517(muscle organ development);GO:0002088(lens development in camera-type eye);GO:0051879(Hsp90 protein binding);GO:0061077(chaperone-mediated protein folding);GO:0061077(chaperone-mediated protein folding)	NA	NA	NA	unc-45 myosin chaperone B [Source:HGNC Symbol;Acc:HGNC:14304]	0.13326	0.3868	0.344519	-1.53734	0.0379303	0.780388	down	yes
MSTRG.4157	TSSC4	ENST00000333256;ENST00000451491;ENST00000496468;ENST00000485682;ENST00000437110;ENST00000380992;ENST00000380996;ENST00000440813;ENST00000435795	GO:0005515(protein binding);GO:0005515(protein binding)	NA	NA	NA	tumor suppressing subtransferable candidate 4 [Source:HGNC Symbol;Acc:HGNC:12386]	5.33602	2.14609	2.48639	1.31405	0.0382822	0.785068	up	yes
ENSG00000264668	AC138696.1	ENST00000522452	GO:0003676(nucleic acid binding)	NA	NA	NA		0.357709	1.01683	0.351788	-1.50722	0.0382927	0.785068	down	yes
MSTRG.12257	IFI35	ENST00000415816;ENST00000246911;ENST00000438323;ENST00000546325;ENST00000396722;ENST00000538473;ENST00000536969;ENST00000534876	GO:0005634(nucleus);GO:0005515(protein binding);GO:0005829(cytosol);GO:0060337(type I interferon signaling pathway);GO:0060337(type I interferon signaling pathway)	NA	NA	NA	interferon induced protein 35 [Source:HGNC Symbol;Acc:HGNC:5399]	13.8591	5.60701	2.47174	1.30553	0.0384707	0.785443	up	yes
MSTRG.9495	APH1B	ENST00000261879;ENST00000380343;ENST00000559971;ENST00000380340;ENST00000558631;ENST00000559744;ENST00000560716	GO:0016020(membrane);GO:0016021(integral component of membrane);GO:0016485(protein processing);GO:0043085(positive regulation of catalytic activity);GO:0007219(Notch signaling pathway);GO:0005886(plasma membrane);GO:0005783(endoplasmic reticulum);GO:0004175(endopeptidase activity);GO:0005887(integral component of plasma membrane);GO:0005515(protein binding);GO:0008233(peptidase activity);GO:00072…	04330(Notch signaling pathway);05010(Alzheimer's disease);05010(Alzheimer's disease)	K06172	NA	aph-1 homolog B, gamma-secretase subunit [Source:HGNC Symbol;Acc:HGNC:24080]	2.44243	0.98204	2.4871	1.31446	0.038617	0.785443	up	yes
MSTRG.19523	FBXL2	ENST00000435207;ENST00000463736;ENST00000484457;ENST00000463698	GO:0016020(membrane);GO:0016567(protein ubiquitination);GO:0005515(protein binding);GO:0005516(calmodulin binding);GO:0016032(viral process);GO:0005737(cytoplasm);GO:0019903(protein phosphatase binding);GO:0004842(ubiquitin-protein transferase activity);GO:0006464(cellular protein modification process);GO:0010506(regulation of autophagy);GO:0006508(proteolysis);GO:0014066(regulation of phosphatid…	NA	NA	NA	F-box and leucine rich repeat protein 2 [Source:HGNC Symbol;Acc:HGNC:13598]	0.091062	0.260006	0.350231	-1.51362	0.0386574	0.785443	down	yes
MSTRG.16083	MRPL35	ENST00000337109;ENST00000409180;ENST00000254644;ENST00000605125	GO:0006412(translation);GO:0030529(intracellular ribonucleoprotein complex);GO:0005622(intracellular);GO:0003735(structural constituent of ribosome);GO:0005840(ribosome);GO:0005739(mitochondrion);GO:0005743(mitochondrial inner membrane);GO:0070125(mitochondrial translational elongation);GO:0070126(mitochondrial translational termination);GO:0005761(mitochondrial ribosome);GO:0005762(mitochondrial…	03010(Ribosome);03010(Ribosome)	K02916	NA	mitochondrial ribosomal protein L35 [Source:HGNC Symbol;Acc:HGNC:14489]	3.39509	1.37447	2.47011	1.30458	0.0387444	0.785443	up	yes
ENSG00000079215	SLC1A3	ENST00000265113;ENST00000513903;ENST00000513646;ENST00000612708;ENST00000505376;ENST00000512374;ENST00000509272;ENST00000505202;ENST00000506178;ENST00000502864;ENST00000506725	GO:0006810(transport);GO:0016020(membrane);GO:0016021(integral component of membrane);GO:0046872(metal ion binding);GO:0005314(high-affinity glutamate transmembrane transporter activity);GO:0015172(acidic amino acid transmembrane transporter activity);GO:0015293(symporter activity);GO:0016595(glutamate binding);GO:0016597(amino acid binding);GO:0006536(glutamate metabolic process);GO:0006537(glut…	04724(Glutamatergic synapse);04724(Glutamatergic synapse)	K05614	NA	solute carrier family 1 member 3 [Source:HGNC Symbol;Acc:HGNC:10941]	0.508524	0.197519	2.57456	1.36433	0.0387498	0.785443	up	yes
MSTRG.18200	CYP4F29P	ENST00000428301;ENST00000420685;ENST00000436765	NA	NA	NA	NA	cytochrome P450 family 4 subfamily F member 29, pseudogene [Source:HGNC Symbol;Acc:HGNC:2647]	0.608682	1.74891	0.348036	-1.52269	0.0388086	0.785443	down	yes
ENSG00000154330	PGM5	ENST00000396396;ENST00000496758;ENST00000587852	GO:0005737(cytoplasm);GO:0046872(metal ion binding);GO:0000287(magnesium ion binding);GO:0007155(cell adhesion);GO:0005975(carbohydrate metabolic process);GO:0005856(cytoskeleton);GO:0030054(cell junction);GO:0016868(intramolecular transferase activity, phosphotransferases);GO:0005925(focal adhesion);GO:0071704(organic substance metabolic process);GO:0042383(sarcolemma);GO:0030018(Z disc);GO:0001…	NA	NA	NA	phosphoglucomutase 5 [Source:HGNC Symbol;Acc:HGNC:8908]	0.275653	0.107155	2.57246	1.36315	0.0388121	0.785443	up	yes
ENSG00000143344	RGL1	ENST00000360851;ENST00000304685	GO:0007264(small GTPase mediated signal transduction);GO:0007165(signal transduction);GO:0043547(positive regulation of GTPase activity);GO:0005085(guanyl-nucleotide exchange factor activity);GO:0008321(Ral guanyl-nucleotide exchange factor activity);GO:0005575(cellular_component);GO:0005829(cytosol);GO:0019216(regulation of lipid metabolic process);GO:0019216(regulation of lipid metabolic proces…	04014(Ras signaling pathway);04014(Ras signaling pathway)	K17635	NA	ral guanine nucleotide dissociation stimulator like 1 [Source:HGNC Symbol;Acc:HGNC:30281]	1.91705	0.775228	2.47289	1.3062	0.0391813	0.791986	up	yes
ENSG00000104290	FZD3	ENST00000537916;ENST00000240093;ENST00000523546;ENST00000517911	GO:0005737(cytoplasm);GO:0016020(membrane);GO:0016021(integral component of membrane);GO:0005886(plasma membrane);GO:0004871(signal transducer activity);GO:0007165(signal transduction);GO:0004888(transmembrane signaling receptor activity);GO:0004930(G-protein coupled receptor activity);GO:0007166(cell surface receptor signaling pathway);GO:0007186(G-protein coupled receptor signaling pathway);GO:…	04310(Wnt signaling pathway);04390(Hippo signaling pathway);04150(mTOR signaling pathway);04550(Signaling pathways regulating pluripotency of stem cells);04916(Melanogenesis);04360(Axon guidance);05200(Pathways in cancer);05206(MicroRNAs in cancer);05205(Proteoglycans in cancer);05225(Hepatocellular carcinoma);05226(Gastric cancer);05217(Basal cell carcinoma);05224(Breast cancer);05166(HTLV-I inf…	K02329	NA	frizzled class receptor 3 [Source:HGNC Symbol;Acc:HGNC:4041]	0.162416	0.45165	0.359607	-1.47551	0.0396101	0.79878	down	yes
MSTRG.10947	CBFB	ENST00000412916;ENST00000290858;ENST00000568858;ENST00000564034;ENST00000563939;ENST00000561924;ENST00000567947;ENST00000566281	GO:0005634(nucleus);GO:0003713(transcription coactivator activity);GO:1903506(regulation of nucleic acid-templated transcription);GO:0016020(membrane);GO:0005515(protein binding);GO:0005654(nucleoplasm);GO:1902036(regulation of hematopoietic stem cell differentiation);GO:0006366(transcription from RNA polymerase II promoter);GO:0003700(transcription factor activity, sequence-specific DNA binding)…	NA	NA	NA	core-binding factor beta subunit [Source:HGNC Symbol;Acc:HGNC:1539]	13.1317	5.35669	2.45146	1.29364	0.0396936	0.799529	up	yes
MSTRG.6636	PAWR	ENST00000328827;ENST00000551712;ENST00000552637;ENST00000547699;ENST00000547571;ENST00000548426;ENST00000550006;ENST00000548075	GO:0005634(nucleus);GO:0005737(cytoplasm);GO:0006351(transcription, DNA-templated);GO:0006355(regulation of transcription, DNA-templated);GO:0003779(actin binding);GO:0006915(apoptotic process);GO:0005515(protein binding);GO:0043065(positive regulation of apoptotic process);GO:0019899(enzyme binding);GO:0051017(actin filament bundle assembly);GO:0003714(transcription corepressor activity);GO:0005…	NA	NA	NA	pro-apoptotic WT1 regulator [Source:HGNC Symbol;Acc:HGNC:8614]	0.213167	0.596631	0.357285	-1.48485	0.0397439	0.799609	down	yes
MSTRG.16727	SLC4A10;TBR1	ENST00000375514;ENST00000463544;ENST00000493021;ENST00000606386;ENST00000446228;ENST00000389554;ENST00000272716	GO:0006810(transport);GO:0016020(membrane);GO:0016021(integral component of membrane);GO:0005215(transporter activity);GO:0015293(symporter activity);GO:0006811(ion transport);GO:0005886(plasma membrane);GO:0015297(antiporter activity);GO:0006814(sodium ion transport);GO:0035725(sodium ion transmembrane transport);GO:0006821(chloride transport);GO:0008509(anion transmembrane transporter activity)…	NA	NA	NA	solute carrier family 4 member 10 [Source:HGNC Symbol;Acc:HGNC:13811];T-box, brain 1 [Source:HGNC Symbol;Acc:HGNC:11590]	0.252131	0.694053	0.363273	-1.46087	0.0399673	0.803165	down	yes
MSTRG.23769	MICE	ENST00000510438	NA	NA	NA	NA	MHC class I polypeptide-related sequence E (pseudogene) [Source:HGNC Symbol;Acc:HGNC:7094]	1.35493	3.71684	0.364538	-1.45586	0.0400243	0.803341	down	yes
MSTRG.19500	OSBPL10	ENST00000396556;ENST00000429492;ENST00000490009;ENST00000479396;ENST00000463504;ENST00000480671;ENST00000438237;ENST00000467647;ENST00000472175;ENST00000479173;ENST00000466604;ENST00000469557;ENST00000467598;ENST00000428241;ENST00000467955;ENST00000465626	GO:0006810(transport);GO:0005737(cytoplasm);GO:0006629(lipid metabolic process);GO:0005856(cytoskeleton);GO:0006869(lipid transport);GO:0008289(lipid binding);GO:0005829(cytosol);GO:0001786(phosphatidylserine binding);GO:0015914(phospholipid transport);GO:0036150(phosphatidylserine acyl-chain remodeling);GO:0015485(cholesterol binding);GO:0005548(phospholipid transporter activity);GO:0005548(phos…	NA	NA	NA	oxysterol binding protein like 10 [Source:HGNC Symbol;Acc:HGNC:16395]	0.657075	1.80247	0.364542	-1.45584	0.0400692	0.803341	down	yes
ENSG00000170312	CDK1	ENST00000395284;ENST00000487784;ENST00000475504;ENST00000614696;ENST00000448257	GO:0000166(nucleotide binding);GO:0004672(protein kinase activity);GO:0004674(protein serine/threonine kinase activity);GO:0005524(ATP binding);GO:0006468(protein phosphorylation);GO:0005634(nucleus);GO:0005737(cytoplasm);GO:0016020(membrane);GO:0005829(cytosol);GO:0016740(transferase activity);GO:0016301(kinase activity);GO:0016310(phosphorylation);GO:0051301(cell division);GO:0005739(mitochondr…	04110(Cell cycle);04114(Oocyte meiosis);04115(p53 signaling pathway);04218(Cellular senescence);04540(Gap junction);04914(Progesterone-mediated oocyte maturation);05203(Viral carcinogenesis);05168(Herpes simplex infection);05169(Epstein-Barr virus infection);05169(Epstein-Barr virus infection)	K02087	EC:2.7.11.22;EC:2.7.11.23	cyclin dependent kinase 1 [Source:HGNC Symbol;Acc:HGNC:1722]	0.728176	0.286652	2.54028	1.34499	0.0402315	0.804217	up	yes
MSTRG.9997	PCSK6	ENST00000611716;ENST00000622483;ENST00000560785;ENST00000558154;ENST00000331826;ENST00000559417;ENST00000618548;ENST00000619160;ENST00000558864;ENST00000398185;ENST00000621185;ENST00000611967;ENST00000632686;ENST00000615296;ENST00000559499	GO:0006508(proteolysis);GO:0004252(serine-type endopeptidase activity);GO:0005615(extracellular space);GO:0016020(membrane);GO:0016787(hydrolase activity);GO:0005783(endoplasmic reticulum);GO:0008233(peptidase activity);GO:0005576(extracellular region);GO:0008236(serine-type peptidase activity);GO:0005886(plasma membrane);GO:0012505(endomembrane system);GO:0031012(extracellular matrix);GO:0009986…	NA	NA	NA	proprotein convertase subtilisin/kexin type 6 [Source:HGNC Symbol;Acc:HGNC:8569]	2.39235	0.976944	2.44881	1.29208	0.040272	0.804217	up	yes
MSTRG.28407	POLE3	ENST00000374169;ENST00000479871;ENST00000475080;ENST00000374171	GO:0005634(nucleus);GO:0016740(transferase activity);GO:0003677(DNA binding);GO:0046982(protein heterodimerization activity);GO:0005515(protein binding);GO:0016779(nucleotidyltransferase activity);GO:0003887(DNA-directed DNA polymerase activity);GO:0071897(DNA biosynthetic process);GO:0005654(nucleoplasm);GO:0000082(G1/S transition of mitotic cell cycle);GO:0043966(histone H3 acetylation);GO:0005…	00230(Purine metabolism);00240(Pyrimidine metabolism);03030(DNA replication);03410(Base excision repair);03420(Nucleotide excision repair);05166(HTLV-I infection);05166(HTLV-I infection)	K02326	EC:2.7.7.7	DNA polymerase epsilon 3, accessory subunit [Source:HGNC Symbol;Acc:HGNC:13546]	12.0633	4.93071	2.44656	1.29076	0.0402995	0.804217	up	yes
MSTRG.4270	TMEM9B	ENST00000309134;ENST00000534025;ENST00000530136;ENST00000528117	GO:0016020(membrane);GO:0016021(integral component of membrane);GO:0005765(lysosomal membrane);GO:0004871(signal transducer activity);GO:0007165(signal transduction);GO:0005764(lysosome);GO:0005768(endosome);GO:0031901(early endosome membrane);GO:0043123(positive regulation of I-kappaB kinase/NF-kappaB signaling);GO:0043123(positive regulation of I-kappaB kinase/NF-kappaB signaling)	NA	NA	NA	TMEM9 domain family member B [Source:HGNC Symbol;Acc:HGNC:1168]	5.52346	2.25326	2.45132	1.29356	0.0405309	0.806036	up	yes
MSTRG.22354	NLN	ENST00000380985;ENST00000506799;ENST00000507201;ENST00000506677;ENST00000506539;ENST00000502464;ENST00000511299	GO:0005737(cytoplasm);GO:0046872(metal ion binding);GO:0016787(hydrolase activity);GO:0005739(mitochondrion);GO:0008233(peptidase activity);GO:0006508(proteolysis);GO:0004222(metalloendopeptidase activity);GO:0008237(metallopeptidase activity);GO:0005576(extracellular region);GO:0005758(mitochondrial intermembrane space);GO:0006518(peptide metabolic process);GO:0042277(peptide binding);GO:0006111…	04614(Renin-angiotensin system);04614(Renin-angiotensin system)	K01393	EC:3.4.24.16	neurolysin [Source:HGNC Symbol;Acc:HGNC:16058]	1.47797	0.602921	2.45135	1.29357	0.040759	0.809143	up	yes
MSTRG.6399	BLOC1S1;AC009779.3;RDH5	ENST00000548925;ENST00000549147;ENST00000550412;ENST00000547301;ENST00000551926;ENST00000547072;ENST00000547076;ENST00000553100;ENST00000548556;ENST00000551946;ENST00000549424;ENST00000551444	GO:0005737(cytoplasm);GO:0016020(membrane);GO:0005765(lysosomal membrane);GO:1904115(axon cytoplasm);GO:0005829(cytosol);GO:0005739(mitochondrion);GO:0005515(protein binding);GO:0005615(extracellular space);GO:0005759(mitochondrial matrix);GO:0005764(lysosome);GO:0031083(BLOC-1 complex);GO:0005758(mitochondrial intermembrane space);GO:0070062(extracellular exosome);GO:0016197(endosomal transport)…	00830(Retinol metabolism);00830(Retinol metabolism)	NA	NA	biogenesis of lysosomal organelles complex 1 subunit 1 [Source:HGNC Symbol;Acc:HGNC:4200];retinol dehydrogenase 5 [Source:HGNC Symbol;Acc:HGNC:9940]	7.60905	3.12409	2.43561	1.28428	0.0409031	0.809702	up	yes
MSTRG.5959	PLBD1	ENST00000541800;ENST00000240617;ENST00000541618;ENST00000540572	GO:0016787(hydrolase activity);GO:0006629(lipid metabolic process);GO:0016042(lipid catabolic process);GO:0005615(extracellular space);GO:0005764(lysosome);GO:0005829(cytosol);GO:0004623(phospholipase A2 activity);GO:0036149(phosphatidylinositol acyl-chain remodeling);GO:0036151(phosphatidylcholine acyl-chain remodeling);GO:0036152(phosphatidylethanolamine acyl-chain remodeling);GO:0004622(lysoph…	NA	NA	NA	phospholipase B domain containing 1 [Source:HGNC Symbol;Acc:HGNC:26215]	60.2652	24.8118	2.42889	1.2803	0.0410133	0.810953	up	yes
MSTRG.7172	DNAH10	ENST00000409039;ENST00000614082;ENST00000492261;ENST00000545078;ENST00000538983	GO:0005524(ATP binding);GO:0003777(microtubule motor activity);GO:0007018(microtubule-based movement);GO:0016887(ATPase activity);GO:0030286(dynein complex);GO:0016020(membrane);GO:0016021(integral component of membrane);GO:0005930(axoneme);GO:0005737(cytoplasm);GO:0000166(nucleotide binding);GO:0005856(cytoskeleton);GO:0042995(cell projection);GO:0005874(microtubule);GO:0003774(motor activity);G…	05016(Huntington's disease);05016(Huntington's disease)	NA	NA	dynein axonemal heavy chain 10 [Source:HGNC Symbol;Acc:HGNC:2941]	0.310155	0.123983	2.5016	1.32285	0.0411982	0.812738	up	yes
MSTRG.11497	CYB5D2	ENST00000301391;ENST00000575251;ENST00000575411;ENST00000577075	GO:0005576(extracellular region);GO:0007399(nervous system development);GO:0012505(endomembrane system);GO:0016020(membrane);GO:0020037(heme binding);GO:0045666(positive regulation of neuron differentiation);GO:0045666(positive regulation of neuron differentiation)	NA	NA	NA	cytochrome b5 domain containing 2 [Source:HGNC Symbol;Acc:HGNC:28471]	2.3947	0.965681	2.4798	1.31022	0.041245	0.812738	up	yes
MSTRG.14490	LRP3	ENST00000253193;ENST00000590278;ENST00000592484	GO:0016020(membrane);GO:0016021(integral component of membrane);GO:0005905(clathrin-coated pit);GO:0006897(endocytosis);GO:0006898(receptor-mediated endocytosis);GO:0006898(receptor-mediated endocytosis)	NA	NA	NA	LDL receptor related protein 3 [Source:HGNC Symbol;Acc:HGNC:6695]	2.13775	0.872147	2.45113	1.29345	0.0412974	0.812841	up	yes
MSTRG.564	DNAJC8	ENST00000263697;ENST00000489277;ENST00000603289;ENST00000482674;ENST00000470967;ENST00000488868	GO:0005829(cytosol);GO:0005654(nucleoplasm);GO:0045171(intercellular bridge);GO:0000398(mRNA splicing, via spliceosome);GO:0000398(mRNA splicing, via spliceosome)	NA	NA	NA	DnaJ heat shock protein family (Hsp40) member C8 [Source:HGNC Symbol;Acc:HGNC:15470]	20.0497	8.25261	2.4295	1.28066	0.0414092	0.813185	up	yes
MSTRG.11336	ZNF778	ENST00000565877;ENST00000564906;ENST00000567651;ENST00000565414;ENST00000306502;ENST00000620195;ENST00000433976	GO:0003676(nucleic acid binding);GO:0006355(regulation of transcription, DNA-templated);GO:0005622(intracellular);GO:0005634(nucleus);GO:0046872(metal ion binding);GO:0006351(transcription, DNA-templated);GO:0003677(DNA binding);GO:0005515(protein binding);GO:0005515(protein binding)	NA	NA	NA	zinc finger protein 778 [Source:HGNC Symbol;Acc:HGNC:26479]	0.224709	0.61697	0.364214	-1.45714	0.0415482	0.814987	down	yes
MSTRG.17855	SRC	ENST00000358208;ENST00000373567;ENST00000373578;ENST00000467556;ENST00000477475;ENST00000497734;ENST00000477066;ENST00000472968;ENST00000489153;ENST00000373558;ENST00000493775	GO:0005634(nucleus);GO:0005737(cytoplasm);GO:0016020(membrane);GO:0000166(nucleotide binding);GO:0004672(protein kinase activity);GO:0005524(ATP binding);GO:0006468(protein phosphorylation);GO:0005829(cytosol);GO:0016740(transferase activity);GO:0016301(kinase activity);GO:0016310(phosphorylation);GO:0005743(mitochondrial inner membrane);GO:0007155(cell adhesion);GO:0004713(protein tyrosine kinas…	04015(Rap1 signaling pathway);04012(ErbB signaling pathway);04370(VEGF signaling pathway);04144(Endocytosis);04137(Mitophagy - animal);04510(Focal adhesion);04520(Adherens junction);04530(Tight junction);04540(Gap junction);04810(Regulation of actin cytoskeleton);04611(Platelet activation);04062(Chemokine signaling pathway);04912(GnRH signaling pathway);04915(Estrogen signaling pathway);04917(Pro…	K05704	EC:2.7.10.2	SRC proto-oncogene, non-receptor tyrosine kinase [Source:HGNC Symbol;Acc:HGNC:11283]	4.46527	1.83608	2.43195	1.28211	0.0416741	0.816529	up	yes
MSTRG.5865	KLRD1	ENST00000336164;ENST00000381908;ENST00000350274;ENST00000344825;ENST00000538997;ENST00000540271;ENST00000543420;ENST00000539792	GO:0016020(membrane);GO:0016021(integral component of membrane);GO:0030246(carbohydrate binding);GO:0005515(protein binding);GO:0050776(regulation of immune response);GO:0005886(plasma membrane);GO:0045087(innate immune response);GO:0043235(receptor complex);GO:0007166(cell surface receptor signaling pathway);GO:0004888(transmembrane signaling receptor activity);GO:0023024(MHC class I protein com…	04650(Natural killer cell mediated cytotoxicity);04612(Antigen processing and presentation);05332(Graft-versus-host disease);05332(Graft-versus-host disease)	K06516	NA	killer cell lectin like receptor D1 [Source:HGNC Symbol;Acc:HGNC:6378]	3.12142	8.43141	0.370214	-1.43357	0.0417938	0.817016	down	yes
MSTRG.28396	INIP	ENST00000374242;ENST00000476599;ENST00000481146;ENST00000497712;ENST00000374236;ENST00000374234	GO:0005634(nucleus);GO:0005654(nucleoplasm);GO:0006281(DNA repair);GO:0005515(protein binding);GO:0006974(cellular response to DNA damage stimulus);GO:0070876(SOSS complex);GO:0010212(response to ionizing radiation);GO:0010212(response to ionizing radiation)	NA	NA	NA	INTS3 and NABP interacting protein [Source:HGNC Symbol;Acc:HGNC:24994]	4.17841	1.71555	2.4356	1.28428	0.0419556	0.818323	up	yes
MSTRG.8919	NIPA1	ENST00000337435;ENST00000560105;ENST00000437912;ENST00000559448;ENST00000560069;ENST00000561183;ENST00000557930	GO:0006810(transport);GO:0016020(membrane);GO:0016021(integral component of membrane);GO:0006811(ion transport);GO:0005886(plasma membrane);GO:0015095(magnesium ion transmembrane transporter activity);GO:0015693(magnesium ion transport);GO:1903830(magnesium ion transmembrane transport);GO:0005768(endosome);GO:0055085(transmembrane transport);GO:0005769(early endosome);GO:0005769(early endosome)	NA	NA	NA	non imprinted in Prader-Willi/Angelman syndrome 1 [Source:HGNC Symbol;Acc:HGNC:17043]	0.627457	1.70531	0.367943	-1.44244	0.0421167	0.818416	down	yes
MSTRG.2590	MARC1	ENST00000366910;ENST00000496110;ENST00000407981;ENST00000443880;ENST00000472269;ENST00000492847;ENST00000463976	GO:0016020(membrane);GO:0016021(integral component of membrane);GO:0016491(oxidoreductase activity);GO:0055114(oxidation-reduction process);GO:0005739(mitochondrion);GO:0003824(catalytic activity);GO:0030170(pyridoxal phosphate binding);GO:0005741(mitochondrial outer membrane);GO:0030151(molybdenum ion binding);GO:0006805(xenobiotic metabolic process);GO:0043546(molybdopterin cofactor binding);GO…	NA	NA	NA	mitochondrial amidoxime reducing component 1 [Source:HGNC Symbol;Acc:HGNC:26189]	3.26311	1.34459	2.42685	1.27908	0.0421546	0.818416	up	yes
MSTRG.1864	SNAPIN	ENST00000368685;ENST00000478558;ENST00000474959;ENST00000462880	GO:0005737(cytoplasm);GO:0016020(membrane);GO:0006886(intracellular protein transport);GO:0005794(Golgi apparatus);GO:0005765(lysosomal membrane);GO:1904115(axon cytoplasm);GO:0005829(cytosol);GO:0005515(protein binding);GO:0000139(Golgi membrane);GO:0048471(perinuclear region of cytoplasm);GO:0030054(cell junction);GO:0045202(synapse);GO:0031410(cytoplasmic vesicle);GO:0005764(lysosome);GO:00310…	NA	NA	NA	SNAP associated protein [Source:HGNC Symbol;Acc:HGNC:17145]	7.27877	2.98437	2.43896	1.28627	0.0424582	0.822438	up	yes
MSTRG.15949	DYSF	ENST00000409744;ENST00000410020;ENST00000410041;ENST00000409651;ENST00000394120;ENST00000409366;ENST00000409762;ENST00000409582;ENST00000258104;ENST00000413539;ENST00000429174;ENST00000479049;ENST00000468173;ENST00000493767;ENST00000472873;ENST00000475076;ENST00000494501;ENST00000461565;ENST00000487180	GO:0016020(membrane);GO:0016021(integral component of membrane);GO:0046872(metal ion binding);GO:0005886(plasma membrane);GO:0005515(protein binding);GO:0005815(microtubule organizing center);GO:0030659(cytoplasmic vesicle membrane);GO:0031410(cytoplasmic vesicle);GO:0005544(calcium-dependent phospholipid binding);GO:0005509(calcium ion binding);GO:0008289(lipid binding);GO:0005768(endosome);GO:0…	NA	NA	NA	dysferlin [Source:HGNC Symbol;Acc:HGNC:3097]	17.8547	7.39713	2.41374	1.27127	0.0425816	0.822438	up	yes
MSTRG.5101	NEU3	ENST00000294064;ENST00000534628;ENST00000526068;ENST00000531619;ENST00000531509;ENST00000529024;ENST00000532963	GO:0016020(membrane);GO:0016787(hydrolase activity);GO:0006629(lipid metabolic process);GO:0016042(lipid catabolic process);GO:0005886(plasma membrane);GO:0008152(metabolic process);GO:0016798(hydrolase activity, acting on glycosyl bonds);GO:0004308(exo-alpha-sialidase activity);GO:0005975(carbohydrate metabolic process);GO:0005737(cytoplasm);GO:0006687(glycosphingolipid metabolic process);GO:000…	00600(Sphingolipid metabolism);00511(Other glycan degradation);00511(Other glycan degradation)	K12357	EC:3.2.1.18	neuraminidase 3 [Source:HGNC Symbol;Acc:HGNC:7760]	0.710638	1.92636	0.368902	-1.43869	0.0425999	0.822438	down	yes
MSTRG.12999	CANT1	ENST00000302345;ENST00000392446;ENST00000592228;ENST00000588096;ENST00000588075;ENST00000620915;ENST00000590370;ENST00000592887;ENST00000588611;ENST00000591811;ENST00000591773	GO:0016020(membrane);GO:0016021(integral component of membrane);GO:0046872(metal ion binding);GO:0016787(hydrolase activity);GO:0005509(calcium ion binding);GO:0005794(Golgi apparatus);GO:0005783(endoplasmic reticulum);GO:0005789(endoplasmic reticulum membrane);GO:0042803(protein homodimerization activity);GO:0005886(plasma membrane);GO:0004871(signal transducer activity);GO:0017110(nucleoside-di…	00230(Purine metabolism);00240(Pyrimidine metabolism);00240(Pyrimidine metabolism)	K12304	EC:3.6.1.6	calcium activated nucleotidase 1 [Source:HGNC Symbol;Acc:HGNC:19721]	6.08767	2.50911	2.42622	1.27871	0.0426571	0.822438	up	yes
MSTRG.29424	AMMECR1	ENST00000262844;ENST00000496695;ENST00000372059;ENST00000473662	GO:0005634(nucleus);GO:0005515(protein binding);GO:0003674(molecular_function);GO:0008150(biological_process);GO:0005575(cellular_component);GO:0005575(cellular_component)	NA	NA	NA	Alport syndrome, mental retardation, midface hypoplasia and elliptocytosis chromosomal region gene 1 [Source:HGNC Symbol;Acc:HGNC:467]	1.52018	4.10056	0.370723	-1.43158	0.0427433	0.822438	down	yes
MSTRG.4132	CTSD;AC068580.4;IFITM10	ENST00000637387;ENST00000636615;ENST00000636397;ENST00000497544;ENST00000236671;ENST00000433655;ENST00000637381;ENST00000427721;ENST00000367196;ENST00000429746;ENST00000482459;ENST00000636843;ENST00000637937;ENST00000637158;ENST00000637815;ENST00000382123;ENST00000438213;ENST00000637915	GO:0005615(extracellular space);GO:0016787(hydrolase activity);GO:0005764(lysosome);GO:0005515(protein binding);GO:0008233(peptidase activity);GO:0006508(proteolysis);GO:0005576(extracellular region);GO:0042470(melanosome);GO:0004190(aspartic-type endopeptidase activity);GO:0045121(membrane raft);GO:0004252(serine-type endopeptidase activity);GO:0070062(extracellular exosome);GO:0030574(collagen …	04071(Sphingolipid signaling pathway);04142(Lysosome);04140(Autophagy - animal);04210(Apoptosis);05152(Tuberculosis);05152(Tuberculosis)	K01379	EC:3.4.23.5	cathepsin D [Source:HGNC Symbol;Acc:HGNC:2529];interferon induced transmembrane protein 10 [Source:HGNC Symbol;Acc:HGNC:40022]	23.3804	9.71277	2.40718	1.26735	0.0428962	0.822438	up	yes
ENSG00000198178	CLEC4C	ENST00000542353;ENST00000354629;ENST00000537530;ENST00000360345;ENST00000543765	GO:0016020(membrane);GO:0016021(integral component of membrane);GO:0030246(carbohydrate binding);GO:0002376(immune system process);GO:0045087(innate immune response);GO:0002250(adaptive immune response);GO:0005886(plasma membrane);GO:0002223(stimulatory C-type lectin receptor signaling pathway);GO:0043312(neutrophil degranulation);GO:0070821(tertiary granule membrane);GO:0030667(secretory granule…	NA	NA	NA	C-type lectin domain family 4 member C [Source:HGNC Symbol;Acc:HGNC:13258]	0.678759	1.88492	0.3601	-1.47353	0.0429204	0.822438	down	yes
MSTRG.11509	MED11	ENST00000575284;ENST00000293777;ENST00000573708	GO:0001104(RNA polymerase II transcription cofactor activity);GO:0006357(regulation of transcription from RNA polymerase II promoter);GO:0016592(mediator complex);GO:0005634(nucleus);GO:0006351(transcription, DNA-templated);GO:0006355(regulation of transcription, DNA-templated);GO:0005515(protein binding);GO:0061630(ubiquitin protein ligase activity);GO:0016567(protein ubiquitination);GO:0000151(…	NA	NA	NA	mediator complex subunit 11 [Source:HGNC Symbol;Acc:HGNC:32687]	0.952943	2.63066	0.362245	-1.46496	0.0429495	0.822438	down	yes
MSTRG.3737	PI4K2A;HOGA1	ENST00000370631;ENST00000370646;ENST00000465608	GO:0016020(membrane);GO:0000166(nucleotide binding);GO:0005524(ATP binding);GO:0016740(transferase activity);GO:0016301(kinase activity);GO:0016310(phosphorylation);GO:0005794(Golgi apparatus);GO:0005765(lysosomal membrane);GO:0005886(plasma membrane);GO:0005739(mitochondrion);GO:0042995(cell projection);GO:0005515(protein binding);GO:0000287(magnesium ion binding);GO:0030054(cell junction);GO:00…	00562(Inositol phosphate metabolism);04070(Phosphatidylinositol signaling system);00630(Glyoxylate and dicarboxylate metabolism);00330(Arginine and proline metabolism);00330(Arginine and proline metabolism)	K13711;K18123	EC:2.7.1.67;EC:4.1.3.16	phosphatidylinositol 4-kinase type 2 alpha [Source:HGNC Symbol;Acc:HGNC:30031];4-hydroxy-2-oxoglutarate aldolase 1 [Source:HGNC Symbol;Acc:HGNC:25155]	1.39519	3.75989	0.371073	-1.43023	0.0429506	0.822438	down	yes
MSTRG.11854	LYRM9;NOS2;AC005697.1	ENST00000508816;ENST00000582343;ENST00000503642;ENST00000460380;ENST00000313735;ENST00000379102;ENST00000582441;ENST00000379103	GO:0005737(cytoplasm);GO:0005634(nucleus);GO:0046872(metal ion binding);GO:0016491(oxidoreductase activity);GO:0050660(flavin adenine dinucleotide binding);GO:0050661(NADP binding);GO:0055114(oxidation-reduction process);GO:0005506(iron ion binding);GO:0005515(protein binding);GO:0020037(heme binding);GO:0005516(calmodulin binding);GO:0005777(peroxisome);GO:0042742(defense response to bacterium);…	00220(Arginine biosynthesis);00330(Arginine and proline metabolism);04371(Apelin signaling pathway);04066(HIF-1 signaling pathway);04020(Calcium signaling pathway);04146(Peroxisome);04926(Relaxin signaling pathway);05200(Pathways in cancer);05222(Small cell lung cancer);05132(Salmonella infection);05133(Pertussis);05152(Tuberculosis);05146(Amoebiasis);05145(Toxoplasmosis);05140(Leishmaniasis);051…	K13241	EC:1.14.13.39	LYR motif containing 9 [Source:HGNC Symbol;Acc:HGNC:27314];nitric oxide synthase 2 [Source:HGNC Symbol;Acc:HGNC:7873]	0.486784	0.194907	2.49753	1.3205	0.0429774	0.822438	up	yes
MSTRG.14073	TRIR	ENST00000242784;ENST00000589590;ENST00000591254;ENST00000592273;ENST00000588213	GO:0005515(protein binding);GO:0005515(protein binding)	NA	NA	NA	telomerase RNA component interacting RNase [Source:HGNC Symbol;Acc:HGNC:28424]	49.9776	20.7918	2.40372	1.26527	0.0433707	0.826296	up	yes
MSTRG.11615	TNFSF13;TNFSF12;TNFSF12-TNFSF13	ENST00000338784;ENST00000396545;ENST00000293825;ENST00000322272;ENST00000483039;ENST00000293826;ENST00000462619;ENST00000462811;ENST00000396542;ENST00000436057;ENST00000349228;ENST00000380535;ENST00000438470;ENST00000625791	GO:0016020(membrane);GO:0006955(immune response);GO:0005125(cytokine activity);GO:0005615(extracellular space);GO:0005164(tumor necrosis factor receptor binding);GO:0005737(cytoplasm);GO:0005576(extracellular region);GO:0002376(immune system process);GO:0005654(nucleoplasm);GO:0005829(cytosol);GO:0070062(extracellular exosome);GO:0033209(tumor necrosis factor-mediated signaling pathway);GO:004348…	04060(Cytokine-cytokine receptor interaction);04672(Intestinal immune network for IgA production);05323(Rheumatoid arthritis);05323(Rheumatoid arthritis)	K05475;K05474	NA	TNF superfamily member 13 [Source:HGNC Symbol;Acc:HGNC:11928];TNF superfamily member 12 [Source:HGNC Symbol;Acc:HGNC:11927];TNFSF12-TNFSF13 readthrough [Source:HGNC Symbol;Acc:HGNC:33537]	15.0122	6.24564	2.40363	1.26522	0.0436111	0.829044	up	yes
ENSG00000110436	SLC1A2	ENST00000278379;ENST00000479543	GO:0006810(transport);GO:0016020(membrane);GO:0016021(integral component of membrane);GO:0046872(metal ion binding);GO:0015293(symporter activity);GO:0005886(plasma membrane);GO:0005515(protein binding);GO:0005887(integral component of plasma membrane);GO:0006865(amino acid transport);GO:0009986(cell surface);GO:0005314(high-affinity glutamate transmembrane transporter activity);GO:0015171(amino …	04724(Glutamatergic synapse);05014(Amyotrophic lateral sclerosis (ALS));05014(Amyotrophic lateral sclerosis (ALS))	K05613	NA	solute carrier family 1 member 2 [Source:HGNC Symbol;Acc:HGNC:10940]	0.121921	0.336269	0.362571	-1.46367	0.0436867	0.829211	down	yes
MSTRG.1392	SORT1	ENST00000256637;ENST00000538502;ENST00000633956;ENST00000482236;ENST00000483508;ENST00000471996;ENST00000495777;ENST00000493736;ENST00000466471	GO:0048471(perinuclear region of cytoplasm);GO:0051005(negative regulation of lipoprotein lipase activity);GO:0006810(transport);GO:0005634(nucleus);GO:0016020(membrane);GO:0016021(integral component of membrane);GO:0005794(Golgi apparatus);GO:0005829(cytosol);GO:0005765(lysosomal membrane);GO:0005886(plasma membrane);GO:0005783(endoplasmic reticulum);GO:0005789(endoplasmic reticulum membrane);GO…	04142(Lysosome);04979(Cholesterol metabolism);04722(Neurotrophin signaling pathway);04722(Neurotrophin signaling pathway)	K12388	NA	sortilin 1 [Source:HGNC Symbol;Acc:HGNC:11186]	9.55826	3.97978	2.40171	1.26406	0.0437161	0.829211	up	yes
MSTRG.535	IFI6	ENST00000361157;ENST00000362020;ENST00000339145	GO:0016020(membrane);GO:0016021(integral component of membrane);GO:0005886(plasma membrane);GO:0005515(protein binding);GO:0006955(immune response);GO:0005739(mitochondrion);GO:2001240(negative regulation of extrinsic apoptotic signaling pathway in absence of ligand);GO:0060337(type I interferon signaling pathway);GO:0001836(release of cytochrome c from mitochondria);GO:0043154(negative regulatio…	NA	NA	NA	interferon alpha inducible protein 6 [Source:HGNC Symbol;Acc:HGNC:4054]	129.426	54.1186	2.39153	1.25794	0.0444091	0.839586	up	yes
MSTRG.17608	DSTN	ENST00000474024;ENST00000246069;ENST00000449141	GO:0003779(actin binding);GO:0005622(intracellular);GO:0015629(actin cytoskeleton);GO:0005515(protein binding);GO:0051014(actin filament severing);GO:0051015(actin filament binding);GO:0070062(extracellular exosome);GO:0030042(actin filament depolymerization);GO:0030836(positive regulation of actin filament depolymerization);GO:0008154(actin polymerization or depolymerization);GO:0030043(actin fi…	NA	NA	NA	destrin, actin depolymerizing factor [Source:HGNC Symbol;Acc:HGNC:15750]	4.48338	1.86673	2.40173	1.26407	0.0446646	0.842568	up	yes
MSTRG.6444	ZBTB39	ENST00000300101	GO:0003676(nucleic acid binding);GO:0005634(nucleus);GO:0046872(metal ion binding);GO:0006351(transcription, DNA-templated);GO:0006355(regulation of transcription, DNA-templated);GO:0003677(DNA binding)	NA	NA	NA	zinc finger and BTB domain containing 39 [Source:HGNC Symbol;Acc:HGNC:29014]	0.962333	2.57427	0.373827	-1.41956	0.0450492	0.847882	down	yes
MSTRG.21897	TMEM144	ENST00000296529;ENST00000509278;ENST00000505049;ENST00000511038;ENST00000505189;ENST00000508243;ENST00000503404;ENST00000514558;ENST00000503200;ENST00000512481;ENST00000511532;ENST00000512272;ENST00000502698	GO:0016020(membrane);GO:0016021(integral component of membrane);GO:0015144(carbohydrate transmembrane transporter activity);GO:0034219(carbohydrate transmembrane transport);GO:0034219(carbohydrate transmembrane transport)	NA	NA	NA	transmembrane protein 144 [Source:HGNC Symbol;Acc:HGNC:25633]	1.59212	0.663961	2.39792	1.26178	0.0451072	0.847882	up	yes
MSTRG.6146	PUS7L	ENST00000416848;ENST00000344862;ENST00000551923;ENST00000547156;ENST00000553166	GO:0003723(RNA binding);GO:0009982(pseudouridine synthase activity);GO:0001522(pseudouridine synthesis);GO:0009451(RNA modification);GO:0016853(isomerase activity);GO:0008033(tRNA processing);GO:0005515(protein binding);GO:0005515(protein binding)	NA	NA	NA	pseudouridylate synthase 7 like [Source:HGNC Symbol;Acc:HGNC:25276]	3.1718	1.32925	2.38617	1.25469	0.045168	0.847882	up	yes
MSTRG.23355	NHP2	ENST00000274606;ENST00000511078;ENST00000502263;ENST00000314397;ENST00000510363	GO:0003723(RNA binding);GO:0005634(nucleus);GO:0030529(intracellular ribonucleoprotein complex);GO:0005515(protein binding);GO:0005730(nucleolus);GO:0042254(ribosome biogenesis);GO:0006364(rRNA processing);GO:0005654(nucleoplasm);GO:0000784(nuclear chromosome, telomeric region);GO:0005732(small nucleolar ribonucleoprotein complex);GO:0070034(telomerase RNA binding);GO:0007004(telomere maintenance…	03008(Ribosome biogenesis in eukaryotes);03008(Ribosome biogenesis in eukaryotes)	K11129	NA	NHP2 ribonucleoprotein [Source:HGNC Symbol;Acc:HGNC:14377]	9.52392	3.96636	2.40118	1.26374	0.0451817	0.847882	up	yes
ENSG00000182240	BACE2	ENST00000466122;ENST00000465326;ENST00000475618;ENST00000463674;ENST00000347667;ENST00000491838;ENST00000470864;ENST00000487994	GO:0016020(membrane);GO:0016021(integral component of membrane);GO:0016787(hydrolase activity);GO:0005794(Golgi apparatus);GO:0005783(endoplasmic reticulum);GO:0008233(peptidase activity);GO:0006508(proteolysis);GO:0004190(aspartic-type endopeptidase activity);GO:0005768(endosome);GO:0030163(protein catabolic process);GO:0009986(cell surface);GO:0006509(membrane protein ectodomain proteolysis);GO…	05010(Alzheimer's disease);05010(Alzheimer's disease)	K07747	EC:3.4.23.45	beta-site APP-cleaving enzyme 2 [Source:HGNC Symbol;Acc:HGNC:934]	0.141597	0.392884	0.360403	-1.47232	0.0451922	0.847882	down	yes
MSTRG.2145	XCL2	ENST00000367819	GO:0005576(extracellular region);GO:0005515(protein binding);GO:0006955(immune response);GO:0005125(cytokine activity);GO:0005615(extracellular space);GO:0008009(chemokine activity);GO:0006935(chemotaxis);GO:0007186(G-protein coupled receptor signaling pathway);GO:0048020(CCR chemokine receptor binding);GO:0002548(monocyte chemotaxis);GO:0006954(inflammatory response);GO:0030593(neutrophil chemot…	04060(Cytokine-cytokine receptor interaction);04062(Chemokine signaling pathway)	K05507	NA	X-C motif chemokine ligand 2 [Source:HGNC Symbol;Acc:HGNC:10646]	5.00201	13.4382	0.372222	-1.42576	0.0455881	0.85155	down	yes
MSTRG.13427	AC012569.1	ENST00000591191	NA	NA	NA	NA		1.99492	0.811829	2.45732	1.29709	0.0459857	0.856133	up	yes
MSTRG.18951	NCF4	ENST00000248899;ENST00000397147;ENST00000415063;ENST00000447071	GO:0043085(positive regulation of catalytic activity);GO:0035091(phosphatidylinositol binding);GO:0006909(phagocytosis);GO:0016176(superoxide-generating NADPH oxidase activator activity);GO:0045730(respiratory burst);GO:0043020(NADPH oxidase complex);GO:0005737(cytoplasm);GO:0016020(membrane);GO:0005829(cytosol);GO:0055114(oxidation-reduction process);GO:0043547(positive regulation of GTPase acti…	04145(Phagosome);04670(Leukocyte transendothelial migration);04380(Osteoclast differentiation);05140(Leishmaniasis);05140(Leishmaniasis)	K08012	NA	neutrophil cytosolic factor 4 [Source:HGNC Symbol;Acc:HGNC:7662]	34.0431	14.3304	2.37559	1.24829	0.0460751	0.856133	up	yes
ENSG00000120458	MSANTD2	ENST00000239614;ENST00000526629;ENST00000634413;ENST00000524950;ENST00000533514;ENST00000374979	NA	NA	NA	NA	Myb/SANT DNA binding domain containing 2 [Source:HGNC Symbol;Acc:HGNC:26266]	0.550597	1.50137	0.36673	-1.44721	0.0461255	0.856133	down	yes
MSTRG.12321	CCDC43	ENST00000315286;ENST00000592333;ENST00000588210;ENST00000457422;ENST00000588687	GO:0005515(protein binding);GO:0005515(protein binding)	NA	NA	NA	coiled-coil domain containing 43 [Source:HGNC Symbol;Acc:HGNC:26472]	4.73431	1.97852	2.39285	1.25873	0.0462154	0.856823	up	yes
MSTRG.15912	SNRNP27;MXD1	ENST00000244227;ENST00000540449;ENST00000264444;ENST00000450162;ENST00000410000;ENST00000435990;ENST00000409442;ENST00000409116;ENST00000465446;ENST00000488986;ENST00000487029	GO:0006397(mRNA processing);GO:0008380(RNA splicing);GO:0005634(nucleus);GO:0005515(protein binding);GO:0003676(nucleic acid binding);GO:0008150(biological_process);GO:0005575(cellular_component);GO:0005654(nucleoplasm);GO:0000398(mRNA splicing, via spliceosome);GO:0005829(cytosol);GO:0046983(protein dimerization activity);GO:0005739(mitochondrion);GO:0006351(transcription, DNA-templated);GO:0006…	03040(Spliceosome);03040(Spliceosome)	K12846	NA	small nuclear ribonucleoprotein U4/U6.U5 subunit 27 [Source:HGNC Symbol;Acc:HGNC:30240];MAX dimerization protein 1 [Source:HGNC Symbol;Acc:HGNC:6761]	13.4557	5.67243	2.37213	1.24618	0.0463429	0.858264	up	yes
MSTRG.16068	GNLY	ENST00000409696;ENST00000489980;ENST00000526018;ENST00000524600;ENST00000482900;ENST00000263863;ENST00000489214;ENST00000534351;ENST00000464298;ENST00000488945;ENST00000470974;ENST00000531685;ENST00000533041;ENST00000491234	GO:0005576(extracellular region);GO:0042742(defense response to bacterium);GO:0061844(antimicrobial humoral immune response mediated by antimicrobial peptide);GO:0005615(extracellular space);GO:0019730(antimicrobial humoral response);GO:0031640(killing of cells of other organism);GO:0097013(phagocytic vesicle lumen);GO:0050832(defense response to fungus);GO:0044194(cytolytic granule);GO:0002818(i…	NA	NA	NA	granulysin [Source:HGNC Symbol;Acc:HGNC:4414]	24.0703	63.477	0.379198	-1.39898	0.0470635	0.866972	down	yes
ENSG00000171649	ZIK1	ENST00000598726;ENST00000599456;ENST00000600053;ENST00000597850;ENST00000597219	GO:0003676(nucleic acid binding);GO:0006355(regulation of transcription, DNA-templated);GO:0005622(intracellular);GO:0046872(metal ion binding);GO:0005634(nucleus);GO:0006351(transcription, DNA-templated);GO:0003677(DNA binding);GO:0003677(DNA binding)	NA	NA	NA	zinc finger protein interacting with K protein 1 [Source:HGNC Symbol;Acc:HGNC:33104]	0.444863	0.181033	2.45736	1.29711	0.0476305	0.873236	up	yes
MSTRG.26977	POMK	ENST00000331373;ENST00000614426;ENST00000518991	GO:0016020(membrane);GO:0016021(integral component of membrane);GO:0000166(nucleotide binding);GO:0004672(protein kinase activity);GO:0005524(ATP binding);GO:0006468(protein phosphorylation);GO:0016740(transferase activity);GO:0016301(kinase activity);GO:0016310(phosphorylation);GO:0005783(endoplasmic reticulum);GO:0005789(endoplasmic reticulum membrane);GO:0007420(brain development);GO:0006493(p…	00515(Mannose type O-glycan biosyntheis);00515(Mannose type O-glycan biosyntheis)	K17547	EC:2.7.1.183	protein-O-mannose kinase [Source:HGNC Symbol;Acc:HGNC:26267]	5.96562	2.50766	2.37896	1.25033	0.0477157	0.873236	up	yes
MSTRG.15211	ZNF582	ENST00000586929;ENST00000589143;ENST00000587778;ENST00000301310;ENST00000589895	GO:0003676(nucleic acid binding);GO:0006355(regulation of transcription, DNA-templated);GO:0005622(intracellular);GO:0005634(nucleus);GO:0046872(metal ion binding);GO:0006351(transcription, DNA-templated);GO:0003677(DNA binding);GO:0003677(DNA binding)	NA	NA	NA	zinc finger protein 582 [Source:HGNC Symbol;Acc:HGNC:26421]	0.239863	0.669469	0.358288	-1.48081	0.0477332	0.873236	down	yes
MSTRG.6675	DUSP6	ENST00000547291;ENST00000308385;ENST00000279488;ENST00000548755;ENST00000547140	GO:0005737(cytoplasm);GO:0016787(hydrolase activity);GO:0008138(protein tyrosine/serine/threonine phosphatase activity);GO:0016791(phosphatase activity);GO:0006470(protein dephosphorylation);GO:0016311(dephosphorylation);GO:0035335(peptidyl-tyrosine dephosphorylation);GO:0004721(phosphoprotein phosphatase activity);GO:0017017(MAP kinase tyrosine/serine/threonine phosphatase activity);GO:0000188(i…	04010(MAPK signaling pathway);05202(Transcriptional misregulation in cancers);05221(Acute myeloid leukemia);05221(Acute myeloid leukemia)	K21946	EC:3.1.3.16;EC:3.1.3.48	dual specificity phosphatase 6 [Source:HGNC Symbol;Acc:HGNC:3072]	29.3039	12.4351	2.35655	1.23667	0.047759	0.873236	up	yes
MSTRG.18942	APOL1	ENST00000397278;ENST00000439680;ENST00000422706;ENST00000319136;ENST00000431184;ENST00000438034;ENST00000426053;ENST00000422471;ENST00000475519;ENST00000433768;ENST00000427990	GO:0005615(extracellular space);GO:0006810(transport);GO:0005576(extracellular region);GO:0006629(lipid metabolic process);GO:0008202(steroid metabolic process);GO:0042157(lipoprotein metabolic process);GO:0006869(lipid transport);GO:0005515(protein binding);GO:0008289(lipid binding);GO:0008203(cholesterol metabolic process);GO:0006898(receptor-mediated endocytosis);GO:0044267(cellular protein me…	05143(African trypanosomiasis);05143(African trypanosomiasis)	K14480	NA	apolipoprotein L1 [Source:HGNC Symbol;Acc:HGNC:618]	3.60936	1.51003	2.39025	1.25716	0.0478424	0.873834	up	yes
MSTRG.775	CITED4	ENST00000372638	GO:0005634(nucleus);GO:0005737(cytoplasm);GO:0006355(regulation of transcription, DNA-templated);GO:0006351(transcription, DNA-templated);GO:0003713(transcription coactivator activity);GO:0005654(nucleoplasm);GO:0006357(regulation of transcription from RNA polymerase II promoter);GO:0045944(positive regulation of transcription from RNA polymerase II promoter);GO:0043627(response to estrogen);GO:0…	NA	NA	NA	Cbp/p300 interacting transactivator with Glu/Asp rich carboxy-terminal domain 4 [Source:HGNC Symbol;Acc:HGNC:18696]	2.473	1.01487	2.43677	1.28497	0.0480454	0.874025	up	yes
ENSG00000146373	RNF217	ENST00000521654;ENST00000560949;ENST00000519565;ENST00000368415;ENST00000519799;ENST00000432158;ENST00000431104;ENST00000519971;ENST00000359704;ENST00000454842;ENST00000368414	GO:0016020(membrane);GO:0016021(integral component of membrane);GO:0046872(metal ion binding);GO:0016740(transferase activity);GO:0016567(protein ubiquitination);GO:0004842(ubiquitin-protein transferase activity);GO:0005737(cytoplasm);GO:0000151(ubiquitin ligase complex);GO:0061630(ubiquitin protein ligase activity);GO:0005829(cytosol);GO:0000209(protein polyubiquitination);GO:0042787(protein ubi…	NA	NA	NA	ring finger protein 217 [Source:HGNC Symbol;Acc:HGNC:21487]	1.5723	0.663607	2.36932	1.24448	0.0481019	0.874025	up	yes
ENSG00000102057	KCND1	ENST00000218176;ENST00000376477	GO:0006810(transport);GO:0016020(membrane);GO:0016021(integral component of membrane);GO:0055085(transmembrane transport);GO:0046872(metal ion binding);GO:0005216(ion channel activity);GO:0006811(ion transport);GO:0005244(voltage-gated ion channel activity);GO:0005249(voltage-gated potassium channel activity);GO:0005267(potassium channel activity);GO:0006813(potassium ion transport);GO:0034765(re…	NA	NA	NA	potassium voltage-gated channel subfamily D member 1 [Source:HGNC Symbol;Acc:HGNC:6237]	0.154569	0.423473	0.365004	-1.45402	0.0481146	0.874025	down	yes
ENSG00000168916	ZNF608	ENST00000306315;ENST00000503896;ENST00000513986;ENST00000613878;ENST00000513985;ENST00000512940;ENST00000509799	GO:0003676(nucleic acid binding);GO:0046872(metal ion binding);GO:0046872(metal ion binding)	NA	NA	NA	zinc finger protein 608 [Source:HGNC Symbol;Acc:HGNC:29238]	0.243598	0.65098	0.374202	-1.41811	0.0482217	0.874025	down	yes
MSTRG.12086	CCL4L2	ENST00000617416;ENST00000620250;ENST00000620732;ENST00000615418;ENST00000620055;ENST00000620576	GO:0005576(extracellular region);GO:0005515(protein binding);GO:0006955(immune response);GO:0005125(cytokine activity);GO:0005615(extracellular space);GO:0008009(chemokine activity);GO:0006935(chemotaxis);GO:0006954(inflammatory response);GO:0007186(G-protein coupled receptor signaling pathway);GO:0048020(CCR chemokine receptor binding);GO:0002548(monocyte chemotaxis);GO:0030593(neutrophil chemot…	04064(NF-kappa B signaling pathway);04060(Cytokine-cytokine receptor interaction);04620(Toll-like receptor signaling pathway);04623(Cytosolic DNA-sensing pathway);04062(Chemokine signaling pathway);05132(Salmonella infection);05132(Salmonella infection)	K12964	NA	C-C motif chemokine ligand 4 like 2 [Source:HGNC Symbol;Acc:HGNC:24066]	2.08527	5.56995	0.374379	-1.41743	0.0486059	0.877554	down	yes
[truncated: 21,780 more rows]
