# Supplementary material for: Integrated analysis of competing endogenous RNA networks in peripheral blood mononuclear cells of systemic lupus erythematosus
Source: J Transl Med. 2021 Aug 21;19:362. doi: 10.1186/s12967-021-03033-8 (PMC8380341; doi:10.1186/s12967-021-03033-8)
Supplement: Supplementary file 4 — Additional file 4. SL_B vs H_B differential expression of miRNAs [file 12967_2021_3033_MOESM4_ESM.xlsx]

## Sheet: original
red is pvalue<=0.001,orange is pvalue <=0.01,blue is pvalue<=0.05,green is pvalue <=0.1.
Index	miR_name	miR_seq	up/down	fold_change(SL_B/H_B)	log2(fold_change)	H_B(norm)	SL_B(norm)	H_B(raw)	SL_B(raw)	Expression level	pvalue(chi_square_2x2)	Q-value (FDR)	k
21	hsa-miR-99a-5p_R-1	AACCCGTAGATCCGATCTTGT	down	0.241868	-2.04771	14419.6	3487.63	11459.5	4388.5	high	0	0	1
35	hsa-miR-342-3p	TCTCACACAGAAATCGCACCCGT	down	0.316367	-1.66033	142991	45237.8	113638	56923	high	0	0	2
50	hsa-miR-27b-3p	TTCACAGTGGCTAAGTTCTGC	down	0.36655	-1.44792	153895	56410.1	122303	70981.2	high	0	0	3
51	mmu-miR-146a-5p_R+1	TGAGAACTGAATTCCATGGGTTT	down	0.366847	-1.44675	50781.4	18629	40357	23441	high	0	0	4
54	hsa-miR-374a-5p_R-1	TTATAATACAACCTGATAAGT	down	0.375839	-1.41181	34257.4	12875.2	27225	16201	high	0	0	5
56	hsa-miR-146b-5p_R-1	TGAGAACTGAATTCCATAGGCT	down	0.380367	-1.39454	181755	69133.4	144444	86991	high	0	0	6
57	hsa-miR-192-5p	CTGACCTATGAATTGACAGCC	down	0.38106	-1.39191	11472.6	4371.75	9117.5	5501	high	0	0	7
60	hsa-miR-363-3p_R+1	AATTGCACGGTATCCATCTGTAA	down	0.392251	-1.35015	27694.1	10863	22009	13669	high	0	0	8
66	hsa-miR-27a-3p	TTCACAGTGGCTAAGTTCCGC	down	0.41132	-1.28167	125277	51528.9	99560.2	64839.2	high	0	0	9
73	hsa-miR-146a-5p	TGAGAACTGAATTCCATGGGTT	down	0.42537	-1.23321	223533	95084.2	177646	119645	high	0	0	10
76	bta-miR-150	TCTCCCAACCCTTGTACCAGTGT	down	0.430051	-1.21742	24374.6	10482.3	19371	13190	high	0	0	11
80	hsa-miR-199a-5p	CCCAGTGTTCAGACTACCTGTTC	down	0.442486	-1.1763	80970.3	35828.2	64348.7	45082.8	high	0	0	12
84	hsa-miR-148b-3p	TCAGTGCATCACAGAACTTTGT	down	0.454373	-1.13805	70284.6	31935.4	55856.5	40184.5	high	0	0	13
95	hsa-miR-151a-5p	TCGAGGAGCTCACAGTCTAGT	down	0.486716	-1.03885	108490	52804.1	86219.5	66443.7	high	0	0	14
382	hsa-miR-199b-5p	CCCAGTGTTTAGACTATCTGTTC	up	2.09574	1.06746	3022.03	6333.38	2401.67	7969.33	middle	0	0	15
383	hsa-miR-103a-3p	AGCAGCATTGTACAGGGCTATGA	up	2.09944	1.07001	32211.8	67626.8	25599.3	85095.2	high	0	0	16
393	hsa-miR-320a-3p	AAAAGCTGGGTTGAGAGGGCGA	up	2.20504	1.14081	7988.51	17615	6348.62	22165.1	high	0	0	17
407	hsa-miR-125a-5p	TCCCTGAGACCCTTTAACCTGTGA	up	2.39437	1.25965	8956.62	21445.5	7118	26985	high	0	0	18
429	hsa-miR-1307-3p_R+1	ACTCGGCGTGGCGTCGGTCGTGG	up	2.67159	1.4177	1416.85	3785.25	1126	4763	middle	0	0	19
432	hsa-miR-423-3p	AGCTCGGTCTGAGGCCCCTCAGT	up	2.69044	1.42784	13131.7	35330	10436	44456	high	0	0	20
471	hsa-miR-494-3p_R+1	TGAAACATACACGGGAAACCTCT	up	3.75173	1.90755	863.198	3238.48	686	4075	middle	0	0	21
548	hsa-miR-30b-5p	TGTAAACATCCTACACTCAGCT		0.535757	-0.900348	62128.4	33285.8	49374.7	41883.7	high	0	0	22
549	hsa-miR-26a-5p	TTCAAGTAATCCAGGATAGGCT		0.539019	-0.891593	468288	252416	372158	317616	high	0	0	23
565	hsa-let-7f-5p	TGAGGTAGTAGATTGTATAGTT		0.572338	-0.80506	129836	74310.4	103184	93505.2	high	0	0	24
575	hsa-miR-142-5p_L+2R-1	CCCATAAAGTAGAAAGCACTAC		0.584481	-0.774773	198991	116306	158142	146349	high	0	0	25
590	hsa-let-7g-5p	TGAGGTAGTAGTTTGTACAGTT		0.618962	-0.692078	217646	134714	172967	169512	high	0	0	26
621	hsa-miR-191-5p_R-1	CAACGGAATCCCAAAAGCAGCT		0.650315	-0.620788	437091	284247	347365	357670	high	0	0	27
759	hsa-miR-30d-5p_R+2	TGTAAACATCCCCGACTGGAAGCT		0.908548	-0.138366	112184	101925	89155	128252	high	0	0	28
781	hsa-miR-30e-5p_R+2	TGTAAACATCCTTGACTGGAAGCT		0.961597	-0.056495	122581	117874	97417.5	148321	high	0	0	29
784	hsa-miR-148a-3p	TCAGTGCACTACAGAACTTTGT		0.968606	-0.0460176	53744.1	52056.9	42711.5	65503.5	high	0	0	30
863	hsa-miR-22-3p	AAGCTGCCAGTTGAAGAACTGT		1.10936	0.149723	66744.3	74043.2	53043	93169	high	0	0	31
867	hsa-miR-30c-5p_R+1	TGTAAACATCCTACACTCTCAGCT		1.11969	0.163105	34941.5	39123.8	27768.7	49229.7	high	0	0	32
873	hsa-miR-21-5p_R+1	TAGCTTATCAGACTGATGTTGAC		1.13136	0.178063	575643	651262	457475	819487	high	0	0	33
880	hsa-miR-484	TCAGGCTCAGTCCCCTCCCGAT		1.13942	0.188297	41958.2	47807.9	33345	60157	high	0	0	34
883	hsa-miR-126-3p	TCGTACCGTGAGTAATAATGCG		1.15699	0.210379	83525.1	96637.9	66379	121600	high	0	0	35
890	hsa-miR-140-3p_L-1R+2	ACCACAGGGTAGAACCACGGAC		1.1731	0.230324	26023	30527.6	20681	38413	high	0	0	36
902	hsa-miR-486-5p	TCCTGTACTGAGCTGCCCCGAG		1.22032	0.287256	16454.2	20079.4	13076.5	25266	high	0	0	37
910	hsa-miR-221-3p	AGCTACATTGTCTGCTGGGTTTC		1.25222	0.324492	29289.6	36677.1	23277	46151	high	0	0	38
942	hsa-miR-451a_R-1	AAACCGTTACCATTACTGAGT		1.34035	0.422615	48910.3	65557.2	38870	82491	high	0	0	39
953	hsa-miR-222-3p_R+4	AGCTACATCTGGCTACTGGGTCTCT		1.35531	0.438623	9486.37	12857	7539	16178	high	0	0	40
954	hsa-miR-20a-5p	TAAAGTGCTTATAGTGCAGGTAG		1.35546	0.43878	26967.2	36552.9	21431.3	45994.7	high	0	0	41
955	hsa-miR-92a-3p	TATTGCACTTGTCCCGGCCTGT		1.3592	0.442757	53123.8	72205.8	42218.5	90857	high	0	0	42
967	hsa-miR-185-5p	TGGAGAGAAAGGCAGTTCCTGA		1.42169	0.507609	22066.9	31372.3	17537	39476	high	0	0	43
972	hsa-miR-101-3p_R+1	TACAGTACTGTGATAACTGAAG		1.45185	0.537891	11877.1	17243.8	9439	21698	high	0	0	44
1004	hsa-miR-17-5p	CAAAGTGCTTACAGTGCAGGTAG		1.56053	0.642033	9757.32	15226.6	7754.33	19159.7	high	0	0	45
1005	hsa-miR-106a-5p_1ss1AC	CAAAGTGCTTACAGTGCAGGTAG		1.56053	0.642033	9757.32	15226.6	7754.33	19159.7	high	0	0	46
1018	hsa-miR-93-5p	CAAAGTGCTGTTCGTGCAGGTAG		1.6359	0.710086	10632.7	17394	8450	21887	high	0	0	47
1027	hsa-miR-339-5p	TCCCTGTCCTCCAGGAGCTCACG		1.6859	0.753517	5182.96	8737.94	4119	10995	high	0	0	48
1041	hsa-miR-15a-5p	TAGCAGCACATAATGGTTTGTG		1.74243	0.801103	3944.79	6873.53	3135	8649	middle	0	0	49
1045	hsa-miR-99b-5p	CACCCGTAGAACCGACCTTGCG		1.78079	0.83252	16327.8	29076.4	12976	36587	high	0	0	50
1061	hsa-miR-107_R-2	AGCAGCATTGTACAGGGCTAT		1.88044	0.911072	2631.54	4948.45	2091.33	6226.67	middle	0	0	51
1064	hsa-miR-423-5p	TGAGGGGCAGAGAGCGAGACTTT		1.88365	0.913533	6380.87	12019.3	5071	15124	high	0	0	52
870	hsa-miR-25-3p	CATTGCACTTGTCTCGGTCTGA		1.12284	0.167158	16634.8	18678.3	13220	23503	high	0	0	53
906	hsa-let-7d-5p	AGAGGTAGTAGGTTGCATAGTT		1.23304	0.302217	10296.7	12696.2	8183	15975.8	high	0	0	54
962	hsa-miR-106b-5p	TAAAGTGCTGACAGTGCAGAT		1.38635	0.471291	5799.53	8040.18	4609	10117	high	0	0	55
406	hsa-miR-328-3p	CTGGCCCTCTCTGCCCTTCCGT	up	2.35794	1.23753	1175.26	2771.19	934	3487	middle	0	0	56
37	pal-miR-9298-5p_R-5	ACAGATGATGAACTTATT	down	0.323887	-1.62644	5839.8	1891.43	4641	2380	middle	0	0	57
1063	hsa-miR-139-5p	TCTACAGTGCACGTGTCTCCAGT		1.88313	0.913133	1985.61	3739.15	1578	4705	middle	0	0	58
1026	hsa-miR-19b-3p	TGTGCAAATCCATGCAAAACTGA		1.68302	0.75105	2665.09	4485.4	2118	5644	middle	0	0	59
1047	hsa-miR-744-5p_R-1	TGCGGGGCTAGGGCTAACAGC		1.78603	0.836755	2229.72	3982.34	1772	5011	middle	0	0	60
787	hsa-miR-142-3p_R-1	TGTAGTGTTTCCTACTTTATGG		0.986096	-0.0201995	31437.5	31000.4	24984	39008	high	0	0	61
96	hsa-miR-335-5p	TCAAGAGCAATAACGAAAAATGT	down	0.487671	-1.03602	16804.7	8195.15	13355	10312	high	0	0	62
453	hsa-let-7e-5p	TGAGGTAGGAGGTTGTATAGTT	up	3.08431	1.62495	587.167	1811.01	466.633	2278.8	middle	0	0	63
460	hsa-miR-409-3p	GAATGTTGCTCGGTGAACCCCT	up	3.28053	1.71393	518.422	1700.7	412	2140	middle	0	0	64
83	hsa-miR-10a-5p_R-1	TACCCTGTAGATCCGAATTTGT	down	0.453614	-1.14046	11414.1	5177.6	9071	6515	high	0	0	65
887	hsa-let-7b-5p	TGAGGTAGTAGGTTGTGTGGTT		1.15941	0.213392	9710.56	11258.5	7717.17	14166.7	high	0	0	66
14	efu-mir-9298-p5_1ss18CT	CACAGATGATGAACTTATT	down	0.198862	-2.33016	2327.87	462.924	1850	582.5	middle	0	0	67
580	hsa-miR-186-5p	CAAAGAATTCTCCTTTTGGGCT		0.596647	-0.74505	40450.8	24134.8	32147	30369	high	0	0	68
478	hsa-miR-1-3p	TGGAATGTAAAGAAGTATGTAT	up	4.16461	2.05818	271.165	1129.3	215.5	1421	middle	0	0	69
900	hsa-miR-378a-3p	ACTGGACTTGGAGTCAGAAGGC		1.21557	0.28163	6056.23	7361.75	4813	9263.33	middle	0	0	70
1076	hsa-miR-144-5p_R+1	GGATATCATCATATACTGTAAGT		1.996	0.997111	1059.49	2114.75	842	2661	middle	0	0	71
540	hsa-miR-361-5p	TTATCAGAATCTCCAGGGGTAC		0.522777	-0.935734	14221.4	7434.6	11302	9355	high	0	0	72
1050	hsa-miR-19a-3p	TGTGCAAATCTATGCAAAACTGA		1.82151	0.865131	1242.58	2263.36	987.5	2848	middle	0	0	73
581	hsa-miR-24-3p_R-2	TGGCTCAGTTCAGCAGGAAC		0.600252	-0.736359	31520.6	18920.3	25050	23807.5	high	0	0	74
874	hsa-miR-361-3p_R-1	TCCCCCAGGTGTGATTCTGATT		1.13443	0.181971	7124.53	8082.3	5662	10170	high	0	0	75
40	hsa-miR-100-5p	AACCCGTAGATCCGAACTTGTG	down	0.333576	-1.58391	3317.52	1106.65	2636.5	1392.5	middle	0	0	76
623	hsa-miR-126-5p	CATTATTACTTTTGGTACGCG		0.65714	-0.605726	76078.4	49994.2	60461	62908	high	0	0	77
821	hsa-miR-199b-3p_R-1	ACAGTAGTCTGCACATTGGTT		1.00325	0.00467858	14944.9	14993.4	11877	18866.3	high	0	0	78
931	hsa-miR-584-5p_R-1	TTATGGTTTGCCTGGGACTGA		1.31128	0.390971	3418.82	4483.01	2717	5641	middle	0	0	79
99	mmu-miR-146a-5p_R+1_1ss22TA	TGAGAACTGAATTCCATGGGTAA	down	0.497093	-1.00841	9726.7	4835.07	7730	6084	high	0	0	80
879	hsa-miR-28-3p	CACTAGATTGTGAGCTCCTGGA		1.13741	0.185754	6427.43	7310.62	5108	9199	middle	0	0	81
32	PC-3p-930_1380	AATTCTATTCTGAGGCTT	down	0.311186	-1.68415	2589.59	805.845	2058	1014	middle	0	0	82
639	hsa-miR-29a-3p_R-1	TAGCACCATCTGAAATCGGTT		0.686593	-0.542474	140287	96320.2	111489	121200	high	0	0	83
993	hsa-miR-330-3p	GCAAAGCACACGGCCTGCAGAGA		1.51442	0.598762	1736.46	2629.73	1380	3309	middle	0	0	84
905	ssc-mir-1285-p3_1ss25TA	GCAACATAGCGAGACCCCGTCTCTA		1.23164	0.300577	3769.25	4642.35	2995.5	5841.5	middle	0	0	85
831	hsa-miR-197-3p	TTCACCACCTTCTCCACCCAGC		1.04642	0.0654611	9210.8	9638.36	7320	12128	high	0	0	86
613	hsa-miR-181a-5p	AACATTCAACGCTGTCGGTGAGT		0.633347	-0.658932	40230.6	25479.9	31972	32061.5	high	0	0	87
864	hsa-miR-155-5p_R-1	TTAATGCTAATCGTGATAGGGGT		1.11086	0.151682	6314.18	7014.19	5018	8826	middle	0	0	88
1037	hsa-miR-1301-3p_R+1	TTGCAGCTGCCTGGGAGTGACTTCT		1.72283	0.784782	1049.43	1807.99	834	2275	middle	0	0	89
75	hsa-miR-221-5p	ACCTGGCATACAATGTAGATTT	down	0.429418	-1.21954	4591.56	1971.7	3649	2481	middle	0	0	90
595	hsa-miR-15b-5p	TAGCAGCACATCATGGTTTACA		0.631534	-0.663069	35021.2	22117	27832	27830	high	0	0	91
882	hsa-let-7d-3p	CTATACGACCTGCTGCCTTTCT		1.15602	0.20917	4458.18	5153.76	3543	6485	middle	0	0	92
847	hsa-miR-4433b-5p_R+1	ATGTCCCACCCCCACTCCTGTT		1.07862	0.109187	6584.71	7102.41	5233	8937	middle	0	0	93
927	hsa-miR-152-3p	TCAGTGCATGACAGAACTTGG		1.30003	0.378549	2543.04	3306.03	2021	4160	middle	0	0	94
405	hsa-miR-381-3p	TATACAAGGGCAAGCTCTCTGT	up	2.34698	1.2308	407.691	956.842	324	1204	middle	0	0	95
871	hsa-miR-144-3p	TACAGTATAGATGATGTACT		1.12349	0.167987	4785.34	5376.28	3803	6765	middle	0	0	96
481	hsa-miR-543_R+1	AAACATTCGCGGTGCACTTCTTT	up	4.58068	2.19556	114.506	524.515	91	660	middle	2.242e-88	2.49394e-87	97
934	hsa-miR-140-5p	CAGTGGTTTTACCCTATGGTAG		1.31495	0.395003	2117.73	2784.7	1683	3504	middle	2.4784e-84	2.72877e-83	98
397	hsa-miR-495-3p	AAACAAACATGGTGCACTTCTT	up	2.25205	1.17124	411.466	926.643	327	1166	middle	1.6486e-83	1.79681e-82	99
378	mmu-mir-6240-p5_1ss19GT	TCTGCCCAGTGCTCTGAAT	up	2.06226	1.04423	474.381	978.3	377	1231	middle	4.4399e-78	4.79065e-77	100
98	hsa-miR-21-3p	CAACACCAGTCGATGGGCTGT	down	0.491707	-1.02413	5346.54	2628.93	4249	3308	middle	5.9012e-74	6.30435e-73	101
949	hsa-miR-127-3p	TCGGATCCGTCTGAGCTTGGCT		1.35012	0.433089	1635.8	2208.53	1300	2779	middle	9.4744e-73	1.00224e-71	102
400	hsa-miR-3615_R+2	TCTCTCGGCTCCTCGCGGCTCGC	up	2.26241	1.17786	352.326	797.104	280	1003	middle	1.604e-72	1.68031e-71	103
946	hsa-miR-424-5p_R-1	CAGCAGCAATTCATGTTTTGA		1.34505	0.427657	1620.7	2179.92	1288	2743	middle	4.741e-71	4.91879e-70	104
1	hsa-miR-873-5p_L+1R-3	TGCAGGAACTTGTGAGTCT	down	0.0426521	-4.55124	484.448	20.6627	385	26	middle	5.7529e-70	5.91179e-69	105
93	pal-mir-9298-p3_1ss1CG	GTGCTGATTGTCACGTTCTGATT	down	0.481111	-1.05556	4547.52	2187.86	3614	2753	middle	1.1462e-68	1.16675e-67	106
1058	bta-mir-2904-2-p5	AGCCTCGGTTGGCCTCGGATA		1.85263	0.889576	547.363	1014.06	435	1276	middle	2.1036e-68	2.12129e-67	107
491	hsa-miR-411-5p	TAGTAGACCGTATAGCGTACG	up	6.22766	2.63869	54.1071	336.961	43	424	middle	1.8283e-66	1.82661e-65	108
484	hsa-miR-133a-3p_R+1	TTTGGTCCCCTTCAACCAGCTGT	up	5.09815	2.34997	69.836	356.034	55.5	448	middle	4.2396e-64	4.19682e-63	109
24	hsa-miR-181a-2-3p	ACCACTGACCGTTGACTGTACC	down	0.272138	-1.87759	1165.19	317.093	926	399	middle	1.2839e-63	1.25939e-62	110
455	hsa-miR-493-5p	TTGTACATGGTAGGCTTTCATT	up	3.17355	1.6661	152.255	483.189	121	608	middle	2.5173e-63	2.447e-62	111
1059	mmu-mir-6240-p5_1ss23GT	GATTTCTGCCCAGTGCTCTGAAT		1.86002	0.895315	480.673	894.059	382	1125	middle	6.2707e-61	6.04115e-60	112
961	hsa-miR-660-5p_R+1	TACCCATTGCATATCGGAGTTGT		1.38546	0.470367	1228.11	1701.49	976	2141	middle	1.0464e-60	9.99173e-60	113
79	hsa-miR-125b-5p	TCCCTGAGACCCTAACTTGTGA	down	0.442293	-1.17692	2955.76	1307.31	2349	1645	middle	6.2725e-60	5.93687e-59	114
490	hsa-miR-10395-3p	ATGTATTCGTACTGTCTGATG	up	6.17004	2.62528	49.0739	302.788	39	381	middle	1.0995e-59	1.03162e-58	115
1015	hsa-miR-223-5p_R+2	CGTGTATTTGACAAGCTGAGTTGG		1.59569	0.674176	712.201	1136.45	566	1430	middle	1.1882e-57	1.10523e-56	116
559	hsa-miR-98-5p	TGAGGTAGTAAGTTGTATTGTT		0.564997	-0.823684	8309.85	4695.04	6604	5907.8	high	1.2437e-57	1.14697e-56	117
43	hsa-miR-1271-5p	CTTGGCACCTAGCAAGCACTCA	down	0.342149	-1.5473	1507.45	515.773	1198	649	middle	2.9824e-57	2.72713e-56	118
911	hsa-miR-106b-3p_L+2R-2	TACCGCACTGTGGGTACTTGCT		1.25313	0.325539	1744.01	2185.48	1386	2750	middle	4.6526e-57	4.21862e-56	119
421	hsa-miR-410-3p	AATATAACACAGATGGCCTGT	up	2.47664	1.30838	223.978	554.714	178	698	middle	7.6039e-57	6.83717e-56	120
1031	hsa-miR-625-3p	GACTATAGAACTTTCCCCCTCA		1.71348	0.776926	561.204	961.61	446	1210	middle	1.5546e-56	1.38629e-55	121
641	hsa-miR-16-5p	TAGCAGCACGTAAATATTGGCG		0.68927	-0.536858	70105.2	48321.5	55714	60803.2	high	2.1816e-55	1.92946e-54	122
402	hsa-miR-1296-5p	TTAGGGCCCTGGCTCCATCTCC	up	2.31058	1.20825	254.178	587.298	202	739	middle	2.3726e-55	2.08133e-54	123
1072	hsa-miR-370-3p	GCCTGCTGGGGTGGAACCTGGT		1.94136	0.95707	374.975	727.963	298	916	middle	1.6726e-53	1.45543e-52	124
723	hsa-let-7i-5p	TGAGGTAGTAGTTTGTGCTGTT		0.823063	-0.280925	69634	57313.2	55339.5	72117.5	high	2.6619e-52	2.29775e-51	125
554	hsa-miR-28-5p_R-1	AAGGAGCTCACAGTCTATTGA		0.552108	-0.856977	6198.41	3422.19	4926	4306.17	middle	1.2183e-49	1.04329e-48	126
70	hsa-miR-2355-5p_R+1	ATCCCCAGATACAATGGACAAT	down	0.420673	-1.24923	2095.08	881.344	1665	1109	middle	1.3612e-49	1.15648e-48	127
468	hsa-miR-485-3p	GTCATACACGGCTCTCCTCTCT	up	3.63374	1.86146	91.8563	333.782	73	420	middle	3.5945e-49	3.03005e-48	128
456	hsa-miR-539-3p	ATCATACAAGGACAATTTCTTT	up	3.17849	1.66834	115.764	367.955	92	463	middle	1.0243e-48	8.56759e-48	129
482	hsa-miR-134-5p	TGTGACTGGTTGACCAGAGGGG	up	4.73684	2.24393	57.8821	274.178	46	345	middle	6.1974e-48	5.14384e-47	130
898	hsa-miR-16-2-3p_L+1R-1	ACCAATATTACTGTGCTGCTTT		1.21162	0.276937	1696.2	2055.14	1348	2586	middle	8.6066e-48	7.08895e-47	131
438	hsa-miR-758-3p	TTTGTGACCTGGTCCACTAACC	up	2.82219	1.49682	139.672	394.181	111	496	middle	8.1013e-47	6.6222e-46	132
379	hsa-miR-93-3p_R+1	ACTGCTGAGCTAGCACTTCCCGA	up	2.07146	1.05065	274.311	568.224	218	715	middle	2.106e-46	1.70855e-45	133
925	hsa-miR-18a-5p	TAAGGTGCATCTAGTGCAGATAG		1.29098	0.368471	1228.11	1585.47	976	1995	middle	4.1442e-46	3.33701e-45	134
100	hsa-miR-335-3p	TTTTTCATTATTGCTCCTGACC	down	0.498233	-1.00511	3391.13	1689.57	2695	2126	middle	3.9084e-45	3.12382e-44	135
398	hsa-miR-379-5p	TGGTAGACTATGGAACGTAGG	up	2.25999	1.17631	208.879	472.063	166	594	middle	1.266e-43	1.00442e-42	136
55	hsa-miR-181c-5p_R+1	AACATTCAACCTGTCGGTGAGTT	down	0.375884	-1.41164	1348.9	507.031	1072	638	middle	1.2668e-42	9.97721e-42	137
1060	hsa-miR-503-5p_R-1	TAGCAGCGGGAACAGTTCTGCA		1.87445	0.906464	313.318	587.298	249	739	middle	3.777e-41	2.95318e-40	138
968	hsa-miR-505-3p_R+2	CGTCAACACTTGCTGGTTTCCTCT		1.42402	0.509971	736.109	1048.23	585	1319	middle	6.3911e-41	4.96115e-40	139
950	hsa-miR-20b-5p	CAAAGTGCTCATAGTGCAGGTAG		1.35126	0.434303	890.042	1202.68	707.333	1513.33	middle	1.5933e-40	1.22798e-39	140
424	hsa-miR-487b-3p	AATCGTACAGGGTCATCCACTT	up	2.53162	1.34006	149.738	379.081	119	477	middle	2.2742e-40	1.74033e-39	141
34	hsa-miR-4454_L-2	ATCCGAGTCACGGCACCA	down	0.315789	-1.66297	903.464	285.304	718	359	middle	3.8024e-40	2.88929e-39	142
72	hsa-miR-151b_R+2	TCGAGGAGCTCACAGTCTAG	down	0.42438	-1.23657	1711.92	726.506	1360.5	914.167	middle	6.9757e-40	5.26348e-39	143
63	hsa-miR-874-3p	CTGCCCTGGCCCGAGGGACCGA	down	0.397661	-1.33039	1392.94	553.919	1107	697	middle	1.132e-38	8.48214e-38	144
485	hsa-miR-1185-1-3p	ATATACAGGGGGAGACTCTTAT	up	5.29711	2.40521	39.0075	206.627	31	260	middle	1.2003e-38	8.93189e-38	145
488	hsa-miR-433-3p	ATCATGATGGGCTCCTCGGTGT	up	5.78138	2.53141	32.7159	189.143	26	238	middle	6.1157e-37	4.51975e-36	146
473	mmu-mir-6240-p5_1ss22GT	ATTTCTGCCCAGTGCTCTGAAT	up	3.91713	1.9698	59.1404	231.661	47	291.5	middle	1.8258e-36	1.34016e-35	147
964	hsa-miR-654-3p_R-2	TATGTCTGCTGACCATCACC		1.39776	0.483113	690.81	965.584	549	1215	middle	4.7969e-36	3.4972e-35	148
878	hsa-miR-532-5p	CATGCCTTGAGTGTAGGACCGT		1.13739	0.185728	1737.72	1976.47	1381	2487	middle	5.9364e-36	4.29891e-35	149
487	hsa-miR-432-5p_1ss23GT	TCTTGGAGTAGGTCATTGGGTGT	up	5.76	2.52607	31.4576	181.196	25	228	middle	2.1026e-35	1.51247e-34	150
959	hsa-miR-369-3p	AATAATACATGGTTGATCTTT		1.37213	0.456415	714.718	980.684	568	1234	middle	8.2919e-35	5.92514e-34	151
534	hsa-miR-590-3p	TAATTTTATGTATAAGCTAGT		0.505381	-0.984556	2695.29	1362.15	2142	1714	middle	3.5099e-34	2.49157e-33	152
984	hsa-miR-421	ATCAACAGACATTAATTGGGCGC		1.47368	0.559427	528.488	778.825	420	980	middle	1.506e-33	1.06207e-32	153
733	hsa-miR-340-5p	TTATAAAGCAATGAGACTGATT		0.847762	-0.23827	23417.1	19852.1	18610	24980	high	7.7458e-33	5.42709e-32	154
951	hsa-miR-12136_R+8	GAAAAAGTCATGGAGGCCATGGGGTT		1.35274	0.435888	709.684	960.021	564	1208	middle	8.5767e-33	5.97049e-32	155
105	hsa-miR-99b-3p_R+1	CAAGCTCGTGTCTGTGGGTCCGT	up	inf	inf	0	107.287	0	135	middle	9.9426e-33	6.87697e-32	156
439	PC-5p-6864_91	TTGCAAGCAACACTCTGTGGCAGA	up	2.82548	1.4985	95.6312	270.205	76	340	middle	1.1357e-32	7.80522e-32	157
489	hsa-miR-329-3p	AACACACCTGGTTAACCTCTTT	up	5.82456	2.54215	28.3119	164.904	22.5	207.5	middle	1.5852e-32	1.08255e-31	158
936	hsa-miR-409-5p	AGGTTACCCGAGCAACTTTGCAT		1.32376	0.404646	747.434	989.426	594	1245	middle	1.0287e-31	6.98093e-31	159
425	hsa-miR-382-5p	GAAGTTGTTCGTGGTGGATTCG	up	2.55439	1.35298	113.248	289.278	90	364	middle	1.6474e-31	1.11097e-30	160
1024	hsa-miR-1248_R-6	ACCTTCTTGTATAAGCACTGT		1.66243	0.733295	328.418	545.972	261	687	middle	5.0093e-31	3.35716e-30	161
970	hsa-miR-136-3p_L-1	ATCATCGTCTCAAATGAGTCT		1.43217	0.518205	536.038	767.699	426	966	middle	7.2863e-31	4.85304e-30	162
999	hsa-miR-342-5p_R+1	AGGGGTGCTATCTGTGATTGAG		1.54386	0.626542	407.691	629.418	324	792	middle	1.7317e-30	1.14632e-29	163
615	hsa-miR-374b-5p_R-1	ATATAATACAACCTGCTAAGT		0.637128	-0.650344	11528	7344.8	9161.5	9242	high	2.0068e-30	1.32033e-29	164
475	hsa-miR-320b_R-2	AAAAGCTGGGTTGAGAGGGC	up	4.12303	2.04371	44.8256	184.818	35.6238	232.557	middle	2.1626e-30	1.41421e-29	165
58	hsa-miR-145-3p_L-2R+1	ATTCCTGGAAATACTGTTCTT	down	0.383755	-1.38174	958.829	367.955	762	463	middle	1.9437e-29	1.26341e-28	166
47	hsa-miR-141-3p_R-1	TAACACTGTCTGGTAAAGATG	down	0.357149	-1.4854	816.64	291.662	649	367	middle	2.3499e-29	1.51829e-28	167
980	hsa-miR-150-3p_R-1	CTGGTACAGGCCTGGGGGACA		1.46678	0.552654	460.54	675.512	366	850	middle	5.3847e-29	3.45839e-28	168
395	hsa-miR-183-5p	TATGGCACTGGTAGAATTCACT	up	2.23044	1.15733	139.672	311.53	111	392	middle	6.8576e-29	4.37831e-28	169
842	hsa-miR-130a-3p	CAGTGCAATGTTAAAAGGGCAT		1.06848	0.0955587	1939.05	2071.83	1541	2607	middle	3.2452e-28	2.05975e-27	170
896	hsa-miR-200c-3p	TAATACTGCCGGGTAATGATGGA		1.20945	0.27435	983.995	1190.09	782	1497.5	middle	3.2802e-28	2.06979e-27	171
884	cja-miR-9933_L-2_1ss12AT	CTATCACCCTTGACTGATGGCT		1.15779	0.211369	1218.04	1410.23	968	1774.5	middle	4.3758e-28	2.74505e-27	172
390	hsa-miR-2110_R+1	TTGGGGAAACGGCCGCTGAGTGA	up	2.16152	1.11205	145.963	315.504	116	397	middle	4.4011e-28	2.74496e-27	173
893	hsa-miR-345-5p_R+1	GCTGACTCCTAGTCCAGGGCTCT		1.19554	0.257667	1034.33	1236.58	822	1556	middle	4.7446e-28	2.9422e-27	174
28	hsa-miR-103a-2-5p_R+1	AGCTTCTTTACAGTGCTGCCTTGT	down	0.294541	-1.76346	542.33	159.739	431	201	middle	1.7924e-27	1.10514e-26	175
77	hsa-miR-200a-3p_R+1	TAACACTGTCTGGTAACGATGTT	down	0.43797	-1.1911	1268.37	555.509	1008	699	middle	1.8208e-27	1.11627e-26	176
23	hsa-miR-556-5p_R-1	GATGAGCTCATTGTAATATGA	down	0.250774	-1.99554	427.824	107.287	340	135	middle	6.341e-27	3.8655e-26	177
386	hsa-miR-210-3p	CTGTGCGTGTGACAGCGGCTGA	up	2.10892	1.07651	144.705	305.172	115	384	middle	2.4276e-26	1.47156e-25	178
458	hsa-miR-323a-3p	CACATTACACGGTCGACCTCT	up	3.22654	1.68999	57.8821	186.759	46	235	middle	7.1693e-26	4.32161e-25	179
419	hsa-miR-1273h-3p	CTGCAGACTCGACCTCCCAGGC	up	2.4689	1.30387	96.8895	239.211	77	301	middle	2.13e-25	1.27682e-24	180
476	hsa-miR-654-5p	TGGTGGGCCGCAGAACATGTGC	up	4.13793	2.04891	36.4909	150.997	29	190	middle	3.467e-25	2.06679e-24	181
474	hsa-miR-139-3p	TGGAGACGCGGCCCTGTTGGAGT	up	4.04211	2.01511	37.7492	152.586	30	192	middle	4.4844e-25	2.65861e-24	182
409	hsa-miR-377-3p	ATCACACAAAGGCAACTTTTGT	up	2.4	1.26303	100.664	241.595	80	304	middle	7.7223e-25	4.5532e-24	183
417	hsa-miR-424-3p	CAAAACGTGAGGCGCTGCTAT	up	2.45895	1.29804	94.3729	232.058	75	292	middle	1.4065e-24	8.2479e-24	184
1028	mdo-miR-21-5p_L+2R+1	AATAGCTTATCAGACTGATGTTGAC		1.69185	0.758598	242.853	410.87	193	517	middle	1.4947e-24	8.71774e-24	185
947	hsa-miR-1249-3p	ACGCCCTTCCCCCCCTTCTTCA		1.34675	0.429481	513.389	691.406	408	870	middle	8.7423e-24	5.07147e-23	186
860	hsa-miR-1260b_R+1_1ss9AG	ATCCCACCGCTGCCACCATT		1.10526	0.14439	1303.6	1440.83	1036	1813	middle	1.4553e-23	8.39716e-23	187
264	hsa-miR-7706	TGAAGCGCCTGTGCTCTGCCGAGA	up	inf	inf	0	75.4983	0	95	middle	1.6072e-23	9.2243e-23	188
416	hsa-miR-411-3p_R-1	TATGTAACACGGTCCACTAAC	up	2.4386	1.28605	90.598	220.932	72	278	middle	2.9025e-23	1.65704e-22	189
441	hsa-miR-656-3p	AATATTATACAGTCAACCTCT	up	2.87307	1.52259	64.1736	184.375	51	232	middle	3.6301e-23	2.06151e-22	190
1003	PC-3p-5154_135	TGTGGAATTTGAATATCTGAAA		1.55466	0.636595	294.444	457.758	234	576	middle	5.8623e-23	3.31174e-22	191
592	hsa-miR-29b-3p_R-1_1ss22TA	TAGCACCATTTGAAATCAGTGA		0.620641	-0.68817	6411.7	3979.36	5095.5	5007.25	middle	1.335e-22	7.50242e-22	192
86	bta-miR-342_R-3	TCTCACACAGAAATCGCACCCA	down	0.457861	-1.12702	1180.29	540.409	938	680	middle	1.8145e-22	1.01443e-21	193
840	hsa-miR-7-5p	TGGAAGACTAGTGATTTTGTTGTT		1.06553	0.0915686	1520.03	1619.64	1208	2038	middle	4.1753e-22	2.32224e-21	194
1036	hsa-miR-548j-5p_L+1	CAAAAGTAATTGCGGTCTTTGGT		1.71704	0.779921	206.362	354.331	164	445.857	middle	5.6097e-22	3.10403e-21	195
903	hsa-miR-96-5p_R-2	TTTGGCACTAGCACATTTTTG		1.22194	0.289178	713.459	871.807	567	1097	middle	7.3134e-22	4.0261e-21	196
1046	hsa-miR-301a-3p	CAGTGCAATAGTATTGTCAAAGC		1.78584	0.836606	182.454	325.835	145	410	middle	8.8963e-22	4.87264e-21	197
42	oga-miR-100_R+1	AACCCGTAGATCCGAACTTGTGA	down	0.335283	-1.57655	509.614	170.865	405	215	middle	3.3982e-21	1.85185e-20	198
555	hsa-miR-340-3p	TCCGTCTCAGTTACTTTATAGC		0.559256	-0.838419	2714.17	1517.91	2157	1910	middle	3.9639e-21	2.14927e-20	199
374	hsa-miR-323b-3p_R-1	CCCAATACACGGTCGACCTCT	up	2.02105	1.01511	119.539	241.595	95	304	middle	5.4271e-20	2.92792e-19	200
27	PC-5p-3504_231	GAGCACCTGAATCTTTCCCATT	down	0.283657	-1.81778	358.617	101.724	285	128	middle	1.1119e-19	5.96886e-19	201
939	hsa-miR-92b-3p	TATTGCACTCGTCCCGGCCTCC		1.3265	0.407621	439.149	582.529	349	733	middle	1.8855e-19	1.00716e-18	202
450	mmu-mir-6240-p3_1ss21GT	TTTCTGCCCAGTGCTCTGAAT	up	3.01025	1.58988	48.4448	145.831	38.5	183.5	middle	1.9985e-19	1.06226e-18	203
839	hsa-miR-454-3p	TAGTGCAATATTGCTTATAGGGT		1.06292	0.0880275	1313.67	1396.32	1044	1757	middle	4.822e-19	2.55046e-18	204
434	hsa-miR-382-3p_R+1	AATCATTCACGGACAACACTTT	up	2.73684	1.45251	56.6238	154.97	45	195	middle	7.2803e-19	3.83192e-18	205
380	ssc-mir-1285-p5_1ss18TC	CCTGTGAATAGCCACTGCA	up	2.07736	1.05475	104.439	216.958	83	273	middle	8.2857e-19	4.33994e-18	206
472	PC-5p-6863_91	TAGGGTGATGAAAAAGAAT	up	3.89931	1.96322	28.941	112.85	23	142	middle	1.5168e-18	7.90641e-18	207
412	hsa-miR-4326_R+3	TGTTCCTCTGTCTCCCAGACTCT	up	2.42481	1.27787	70.4651	170.865	56	215	middle	3.0822e-18	1.59889e-17	208
841	hsa-miR-941	CACCCGGCTGTGTGCACATGTGC		1.0665	0.0928847	1222.44	1303.74	971.5	1640.5	middle	3.5027e-18	1.80833e-17	209
436	hsa-miR-18a-3p_1ss23GA	ACTGCCCTAAGTGCTCCTTCTGA	up	2.78819	1.47933	51.5905	143.844	41	181	middle	6.2715e-18	3.22236e-17	210
451	hsa-miR-1306-5p_R-1	CCACCTCCCCTGCAAACGTCC	up	3.01353	1.59146	44.0407	132.718	35	167	middle	7.7741e-18	3.97548e-17	211
137	hsa-miR-485-5p_R+1	AGAGGCTGGCCGTGATGAATTCG	up	inf	inf	0	55.6304	0	70	middle	9.5353e-18	4.85311e-17	212
770	hsa-miR-30a-5p_R+2	TGTAAACATCCTCGACTGGAAGCT		0.942154	-0.0859659	3085.99	2907.48	2452.5	3658.5	middle	1.2544e-17	6.35445e-17	213
387	hsa-miR-1277-3p_R-1	TACGTAGATATATATGTATTT	up	2.11968	1.08385	91.8563	194.706	73	245	middle	1.6934e-17	8.53822e-17	214
547	hsa-miR-200b-3p_R+1	TAATACTGCCTGGTAATGATGAC		0.526922	-0.924339	1530.1	806.243	1216	1014.5	middle	7.7847e-17	3.90683e-16	215
189	hsa-miR-1292-5p_R+1	TGGGAACGGGTTCCGGCAGACGCTGT	up	inf	inf	0	52.4515	0	66	middle	8.0375e-17	4.01503e-16	216
706	hsa-miR-23a-3p	ATCACATTGCCAGGGATTTCC		0.796184	-0.328825	57065.6	45434.8	45351.2	57170.8	high	8.4694e-17	4.21128e-16	217
78	hsa-miR-582-5p	TTACAGTTGTTCAACCAGTTACT	down	0.441575	-1.17927	748.692	330.603	595	416	middle	1.7635e-16	8.72852e-16	218
969	hsa-miR-532-3p	CCTCCCACACCCAAGGCTTGCA		1.42754	0.513533	275.569	393.386	219	495	middle	1.8257e-16	8.99512e-16	219
1022	hsa-miR-185-3p_R-1	AGGGGCTGGCTTTCCTCTGGT		1.64885	0.721465	164.838	271.794	131	342	middle	5.3217e-16	2.61005e-15	220
454	hsa-miR-25-5p_R+2	AGGCGGAGACTTGGGCAATTGCT	up	3.15789	1.65896	35.2326	111.261	28	140	middle	8.748e-16	4.27108e-15	221
948	hsa-miR-889-3p	TTAATATCGGACAACCATTGT		1.34737	0.430144	320.868	432.327	255	544	middle	1.7742e-15	8.62325e-15	222
793	hsa-miR-339-3p_R-1	TGAGCGCCTCGACGACAGAGCC		0.997412	-0.00373917	1611.89	1607.72	1281	2023	middle	2.8633e-15	1.38543e-14	223
1069	hsa-miR-4446-3p	CAGGGCTGGCAGTGACATGGGT		1.89474	0.921997	103.181	195.501	82	246	middle	5.2064e-15	2.5079e-14	224
25	PC-3p-2968_290	TTCGTGAAGCGTTCCATATTTTTT	down	0.275143	-1.86174	254.178	69.9353	202	88	middle	5.9116e-15	2.83494e-14	225
901	hsa-miR-17-3p_R-1	ACTGCAGTGAAGGCACTTGTA		1.21781	0.284283	473.123	576.172	376	725	middle	8.3184e-15	3.97148e-14	226
1006	hsa-miR-542-3p	TGTGACAGATTGATAACTGAAA		1.56992	0.650695	176.163	276.562	140	348	middle	8.9288e-15	4.24413e-14	227
771	hsa-miR-425-3p_L+1R-1	CATCGGGAATGTCGTGTCCGCC		0.94634	-0.0795698	2317.8	2193.43	1842	2760	middle	3.8605e-14	1.82696e-13	228
20	hsa-miR-24-1-5p_L+1	GTGCCTACTGAGCTGATATCAGT	down	0.237345	-2.07494	197.554	46.8884	157	59	middle	4.8711e-14	2.29516e-13	229
826	hsa-miR-182-5p	TTTGGCAATGGTAGAACTCACACT		1.02759	0.0392578	1174	1206.38	933	1518	middle	5.3155e-14	2.49366e-13	230
110	hsa-miR-127-5p_R+1	CTGAAGCTCAGAGGGCTCTGATT	up	inf	inf	0	42.1201	0	53	middle	8.3118e-14	3.88244e-13	231
15	hsa-miR-193b-3p	AACTGGCCCTCAAAGTCCCGCT	down	0.207384	-2.26962	168.613	34.9677	134	44	middle	9.012e-14	4.19136e-13	232
716	hsa-miR-425-5p_R+2	AATGACACGATCACTCCCGTTGAGT		0.808693	-0.306335	26846	21710.1	21335	27318	high	1.0695e-13	4.95275e-13	233
133	hsa-miR-412-5p	TGGTCGACCAGTTGGAAAGTAAT	up	inf	inf	0	41.3254	0	52	middle	1.4191e-13	6.54363e-13	234
140	hsa-miR-504-5p	AGACCCTGGTCTGCACTCTATC	up	inf	inf	0	40.5307	0	51	middle	2.4235e-13	1.11275e-12	235
396	hsa-miR-337-3p_L-1	TCCTATATGATGCCTTTCTTC	up	2.24412	1.16615	59.1404	132.718	47	167	middle	2.6775e-13	1.22416e-12	236
857	bta-miR-339a_R+1	TCCCTGTCCTCCAGGAGCTCACT		1.09833	0.135306	715.976	786.375	569	989.5	middle	3.3691e-13	1.53386e-12	237
492	cgr-miR-1285_L-4R-1_1ss15GA	CTCCAGCCTGAGCAACATA	up	6.27368	2.64931	9.43729	59.2066	7.5	74.5	middle	4.8393e-13	2.19395e-12	238
477	hsa-miR-490-3p_R+1	CAACCTGGAGGACTCCATGCTGT	up	4.15038	2.05324	17.6163	73.1142	14	92	middle	5.1415e-13	2.3212e-12	239
844	hsa-miR-326_R+1	CCTCTGGGCCCTTCCTCCAGT		1.06927	0.0966247	827.965	885.317	658	1114	middle	5.4508e-13	2.45059e-12	240
452	hsa-miR-655-3p	ATAATACATGGTTAACCTCTTT	up	3.07551	1.62083	28.941	89.0086	23	112	middle	1.1554e-12	5.17293e-12	241
69	hsa-miR-576-5p	ATTCTAATTTCTCCACGTCTTT	down	0.420503	-1.24981	481.931	202.653	383	255	middle	1.2128e-12	5.40748e-12	242
855	hsa-miR-146b-3p	GCCCTGTGGACTCAGTTCTGGT		1.0905	0.124985	699.618	762.931	556	960	middle	1.8706e-12	8.30608e-12	243
74	hsa-miR-30d-3p	CTTTCAGTCAGATGTTTGCTGC	down	0.426437	-1.2296	491.998	209.806	391	264	middle	1.9783e-12	8.7483e-12	244
310	rno-miR-126a-3p_R+3	TCGTACCGTGAGTAATAATGCGTGT	up	inf	inf	0	37.3518	0	47	middle	2.0648e-12	9.09355e-12	245
90	hsa-miR-26b-3p_R+1	CCTGTTCTCCATTACTTGGCTC	down	0.473684	-1.078	679.485	321.861	540	405	middle	3.2126e-12	1.4091e-11	246
160	hsa-miR-627-5p_1ss2TG	GGGAGTCTCTAAGAAAAGAGGA	up	inf	inf	0	36.5571	0	46	middle	3.5295e-12	1.54183e-11	247
403	hsa-miR-497-5p	CAGCAGCACACTGTGGTTTGT	up	2.34349	1.22866	47.8156	112.055	38	141	middle	4.9671e-12	2.16109e-11	248
422	mdo-miR-26-5p_R+3	TTCAAGTAATCCAGGATAGGCTAG	up	2.48804	1.31501	41.5241	103.314	33	130	middle	6.1976e-12	2.68563e-11	249
85	hsa-miR-148b-5p_L+1	GAAGTTCTGTTATACACTCAGGC	down	0.456064	-1.13269	575.046	262.257	457	330	middle	7.2984e-12	3.14999e-11	250
49	cja-miR-9933_L-5_1ss12AT	TCACCCTTGACTGATGGCT	down	0.366441	-1.44835	317.722	116.426	252.5	146.5	middle	8.5368e-12	3.6698e-11	251
768	hsa-miR-145-5p	GTCCAGTTTTCCCAGGAATCCCT		0.936746	-0.0942709	2057.33	1927.19	1635	2425	middle	1.1566e-11	4.95227e-11	252
101	hsa-mir-548ax-p3	CAAAAACCGTAATTACTTTTGT	down	0.4992	-1.00231	786.441	392.591	625	494	middle	1.3779e-11	5.8765e-11	253
442	hsa-miR-379-3p_R-1	TATGTAACATGGTCCACTAAC	up	2.8833	1.52772	28.941	83.4455	23	105	middle	2.3756e-11	1.00916e-10	254
399	hsa-miR-29b-2-5p_R+1	CTGGTTTCACATGGTGGCTTAGA	up	2.26039	1.17657	47.8156	108.082	38	136	middle	3.4049e-11	1.44074e-10	255
990	bta-mir-2904-2-p3	GTTGGCCTCGGATAGCCGGTCCCCCG		1.50401	0.588818	148.48	223.316	118	281	middle	3.4109e-11	1.43764e-10	256
444	mmu-mir-6236-p3_2	CGAATCAACTAGCCCTGAAA	up	2.89123	1.53168	28.3119	81.8561	22.5	103	middle	3.4559e-11	1.45094e-10	257
445	mmu-mir-6236-p3_1	ATCAACTAGCCCTGAAAATGGA	up	2.89123	1.53168	28.3119	81.8561	22.5	103	middle	3.4559e-11	1.44532e-10	258
446	mmu-mir-6236-p3_3	GAATCAACTAGCCCTGAAA	up	2.89123	1.53168	28.3119	81.8561	22.5	103	middle	3.4559e-11	1.43974e-10	259
852	hsa-miR-502-3p	AATGCACCTGGGCAAGGATTCA		1.08556	0.118438	630.201	684.121	500.833	860.833	middle	4.2706e-11	1.7723e-10	260
41	hsa-miR-224-3p_L-1R+1	AAATGGTGCCCTAGTGACTACAA	down	0.333603	-1.58379	245.37	81.8561	195	103	middle	4.4804e-11	1.85224e-10	261
381	mmu-mir-6240-p5_1ss14TG	GGCGGGTGTTGACGCGATGTGATT	up	2.08852	1.06248	55.3655	115.632	44	145.5	middle	8.5438e-11	3.51861e-10	262
447	hsa-miR-431-5p_R-1	TGTCTTGCAGGCCGTCATGC	up	2.91729	1.54463	26.4244	77.0878	21	97	middle	1.0639e-10	4.36482e-10	263
976	hsa-miR-671-3p	TCCGGTTCTCAGGGCTCCACC		1.46341	0.549339	154.772	226.495	123	285	middle	1.1041e-10	4.51259e-10	264
1038	mmu-mir-6240-p5_1ss2TG	CGCGATGTGATTTCTGCCCAGT		1.72486	0.786483	91.2272	157.354	72.5	198	middle	1.119e-10	4.55623e-10	265
904	hsa-let-7i-3p	CTGCGCAAGCTACTGCCTTGCT		1.22992	0.298561	310.802	382.26	247	481	middle	1.2034e-10	4.88146e-10	266
81	hsa-miR-375-3p	TTTGTTCGTTCGGCTCGCGTGA	down	0.447509	-1.16001	470.606	210.601	374	265	middle	1.6159e-10	6.53017e-10	267
82	hsa-miR-146a-3p_L+1R-2	ACCTCTGAAATTCAGTTCTTC	down	0.451364	-1.14764	480.673	216.958	382	273	middle	1.8567e-10	7.4753e-10	268
794	hsa-miR-194-5p	TGTAACAGCAACTCCATGTGGA		0.998731	-0.00183253	1017.34	1016.05	808.5	1278.5	middle	2.8756e-10	1.15345e-09	269
317	ssc-miR-451_L+4R-2	GATCAAACCGTTACCATTACTGAG	up	inf	inf	0	29.4046	0	37	middle	4.4467e-10	1.77703e-09	270
433	hsa-miR-491-5p	AGTGGGGAACCCTTCCATGAGG	up	2.69108	1.42818	28.941	77.8825	23	98	middle	4.5622e-10	1.81646e-09	271
1025	mdo-miR-22-3p	AAGCTGCCAGTTGAAGAACTGC		1.67844	0.747123	91.8563	154.176	73	194	middle	5.1237e-10	2.03253e-09	272
1071	hsa-miR-324-3p_L-3R+1	ACTGCCCCAGGTGCTGCTGGT		1.9334	0.951144	61.657	119.208	49	150	middle	5.2873e-10	2.08974e-09	273
965	hsa-miR-20a-3p	ACTGCATTATGAGCACTTAAAG		1.40779	0.493437	164.838	232.058	131	292	middle	5.4498e-10	2.14611e-09	274
926	hsa-miR-6852-5p	CCCTGGGGTTCTGAGGACATG		1.29904	0.377449	221.462	287.688	176	362	middle	8.608e-10	3.37747e-09	275
977	hsa-miR-1908-5p	CGGCGGGGACGGCGATTGGTC		1.46411	0.550029	138.414	202.653	110	255	middle	1.0175e-09	3.97784e-09	276
414	hsa-miR-5010-3p_R+1	TTTTGTGTCTCCCATTCCCCAGT	up	2.43275	1.28259	33.9743	82.6508	27	104	middle	1.2912e-09	5.02962e-09	277
377	ppy-miR-1976_L+1R+1	CCTCCTGCCCTCCTTGCTGTAGT	up	2.05263	1.03747	50.3322	103.314	40	130	middle	1.3843e-09	5.37288e-09	278
428	eca-mir-8986a-p5_1ss1GA	ATCGAGGCTAGAGTCACGCTTGG	up	2.64115	1.40117	27.6827	73.1142	22	92	middle	2.2348e-09	8.64283e-09	279
1048	hsa-miR-493-3p	TGAAGGTCTACTGTGTGCCAGG		1.79139	0.841077	69.2068	123.976	55	156	middle	3.0024e-09	1.157e-08	280
584	bta-miR-2478_L-2	ATCCCACTTCTGACACCA		0.6079	-0.718094	1946.6	1183.34	1547	1489	middle	3.2251e-09	1.23839e-08	281
335	PC-5p-25632_13	AGCCTGGAAGCTGGAGCCTGCAGT	up	inf	inf	0	26.2257	0	33	middle	3.8462e-09	1.47165e-08	282
431	hsa-miR-487a-3p	AATCATACAGGGACATCCAGTT	up	2.68421	1.4245	25.1661	67.5512	20	85	middle	6.7307e-09	2.56623e-08	283
657	hsa-miR-151a-3p_R+1	CTAGACTGAAGCTCCTTGAGGA		0.720122	-0.473686	34080	24541.7	27084	30881	high	7.0117e-09	2.66395e-08	284
52	hsa-miR-624-5p_R-1	TAGTACCAGTACCTTGTGTTC	down	0.371517	-1.4285	235.303	87.4191	187	110	middle	7.0517e-09	2.66975e-08	285
676	hsa-miR-26b-5p_R+1	TTCAAGTAATTCAGGATAGGTT		0.739502	-0.435374	160761	118883	127760	149591	high	7.7933e-09	2.9402e-08	286
888	mmu-miR-3964_L+1_1ss6GA	CATAAAGTAGAAAGCACTAAA		1.1624	0.217107	323.385	375.902	257	473	middle	1.0657e-08	4.00659e-08	287
462	hsa-miR-1197	TAGGACACATGGTCTACTTCT	up	3.30364	1.72406	16.358	54.0409	13	68	middle	1.1049e-08	4.13954e-08	288
48	hsa-miR-10b-5p_R-1	TACCCTGTAGAACCGAATTTGT	down	0.363525	-1.45987	216.429	78.6772	172	99	middle	1.3105e-08	4.89284e-08	289
536	hsa-miR-598-3p	TACGTCATCGTTGTCATCGTCA		0.508955	-0.97439	602.728	306.762	479	386	middle	1.3895e-08	5.1699e-08	290
467	bta-miR-378_R+1_1ss22CT	ACTGGACTTGGAGTCAGAAGGTT	up	3.55981	1.8318	13.8414	49.2726	11	62	middle	1.9148e-08	7.09989e-08	291
207	hsa-miR-3173-5p	TGCCCTGCCTGTTTTCTCCTTT	up	inf	inf	0	23.8416	0	30	middle	1.9482e-08	7.199e-08	292
862	hsa-miR-27a-5p	AGGGCTTAGCTGCTTGTGAGCA		1.10775	0.147637	398.883	441.864	317	556	middle	2.5512e-08	9.39503e-08	293
211	hsa-miR-3605-3p	CCTCCGTGTTACCTGTCCTCTAG	up	inf	inf	0	23.0469	0	29	middle	3.349e-08	1.22911e-07	294
274	bta-mir-677-p3	CTTCTGAGTTTGCTGAAGC	up	inf	inf	0	23.0469	0	29	middle	3.349e-08	1.22494e-07	295
2	hsa-miR-577_L+1	GTAGATAAAATATTGGTACCTG	down	0.0961098	-3.37917	57.8821	5.56304	46	7	middle	3.505e-08	1.27767e-07	296
1017	ssc-miR-339_R+1	TCCCTGTCCTCCAGGAGCTCAT		1.61842	0.694587	80.5316	130.334	64	164	middle	3.7347e-08	1.35682e-07	297
486	hsa-let-7e-3p	CTATACGGCCTCCTAGCTTTCC	up	5.68421	2.50696	6.29153	35.7624	5	45	middle	3.7978e-08	1.37511e-07	298
480	hsa-miR-3690	ACCTGGACCCAGCGTAGACAAAG	up	4.51128	2.17354	8.80814	39.736	7	50	middle	4.7304e-08	1.70706e-07	299
483	hsa-miR-6501-5p_R+1	AGTTGCCAGGGCTGCCTTTGGTG	up	4.94737	2.30666	7.54983	37.3518	6	47	middle	5.5623e-08	2.00057e-07	300
11	hsa-miR-4772-5p	TGATCAGGCAAAATTGCAGACT	down	0.183362	-2.44724	78.015	14.3049	62	18	middle	8.9788e-08	3.21865e-07	301
998	hsa-miR-618	AAACTCTACTTGTCCTTCTGAGT		1.53892	0.621916	89.3397	137.486	71	173	middle	9.1088e-08	3.25444e-07	302
124	hsa-miR-299-5p	TGGTTTACCGTCCCACATACAT	up	inf	inf	0	21.4574	0	27	middle	9.9127e-08	3.52997e-07	303
141	hsa-miR-539-5p_R+1	GGAGAAATTATCCTTGGTGTGTT	up	inf	inf	0	21.4574	0	27	middle	9.9127e-08	3.51836e-07	304
97	hsa-miR-365a-3p	TAATGCCCCTAAAAATCCTTAT	down	0.489363	-1.03102	449.844	220.137	357.5	277	middle	1.003e-07	3.54832e-07	305
620	hsa-miR-766-3p	ACTCCAGCCCCACAGCCTCAGC		0.649144	-0.623389	3076.56	1997.13	2445	2513	middle	1.1612e-07	4.09456e-07	306
996	hsa-miR-296-5p	AGGGCCCCCCCTCAATCCTGT		1.52113	0.60514	89.3397	135.897	71	171	middle	1.6001e-07	5.6238e-07	307
423	mmu-miR-3084-3p_R+4_1ss2TG	TGCTGCCAGTCTCCTTCAGACAAAA	up	2.49307	1.31793	23.9078	59.604	19	75	middle	1.713e-07	6.00106e-07	308
582	hsa-miR-664a-3p	TATTCATTTATCCCCAGCCTACA		0.600869	-0.734877	1371.55	824.124	1090	1037	middle	1.8242e-07	6.36994e-07	309
391	hsa-miR-1343-3p	CTCCTGGGGCCCGCACTCTCGC	up	2.16194	1.11233	32.7159	70.73	26	89	middle	1.9627e-07	6.83146e-07	310
479	hsa-miR-550a-3p	TGTCTTACTCCCTCAGGCACAT	up	4.2406	2.08427	8.80814	37.3518	7	47	middle	2.0278e-07	7.03536e-07	311
986	hsa-miR-942-5p_L-2R+3	TTCTCTGTTTTGGCCATGTGTGT		1.4936	0.578793	93.1146	139.076	74	175	middle	2.1464e-07	7.42297e-07	312
463	hsa-miR-496	TGAGTATTACATGGCCAATCTC	up	3.41053	1.76999	12.5831	42.9148	10	54	middle	2.4975e-07	8.60959e-07	313
161	hsa-miR-629-3p	GTTCTCCCAACGTAAGCCCAGC	up	inf	inf	0	19.868	0	25	middle	2.9412e-07	1.01069e-06	314
1016	hsa-miR-193a-5p	TGGGTCTTTGCGGGCGAGATGA		1.61278	0.689551	70.4651	113.645	56	143	middle	3.065e-07	1.04988e-06	315
760	mmr-miR-1839_L+1R-1	AAGGTAGATAGAACAGGTCTTG		0.90857	-0.13833	1618.18	1470.23	1286	1850	middle	3.0869e-07	1.05404e-06	316
827	mmu-let-7j_1ss8TG	TGAGGTAGTAGTTTGTGCTGTTAT		1.03008	0.0427496	528.488	544.383	420	685	middle	3.5636e-07	1.21297e-06	317
171	hsa-miR-876-3p_R-2	TGGTGGTTTACAAAGTAATT	down	-inf	-inf	33.9743	0	27	0	middle	4.0354e-07	1.36924e-06	318
929	hsa-miR-574-5p	TGAGTGTGTGTGTGTGAGTGTGT		1.30634	0.385534	147.222	192.322	117	242	middle	4.1966e-07	1.41948e-06	319
928	hsa-miR-452-5p_R+2	AACTGTTTGCAGAGGAAACTGAGA		1.30062	0.379204	148.48	193.117	118	243	middle	4.7819e-07	1.6124e-06	320
923	hsa-miR-331-5p_R-1	CTAGGTATGGTCCCAGGGATC		1.27295	0.348176	162.321	206.627	129	260	middle	4.9756e-07	1.67248e-06	321
692	hsa-miR-150-5p	TCTCCCAACCCTTGTACCAGTG		0.769748	-0.377543	168292	129542	133745	163004	high	5.0126e-07	1.67969e-06	322
229	hsa-miR-4665-5p	CTGGGGGACGCGTGAGCGCGAGC	up	inf	inf	0	19.0733	0	24	middle	5.0716e-07	1.6942e-06	323
308	mmu-miR-101c_L+1R+2	TACAGTACTGTGATAACTGATC	up	inf	inf	0	19.0733	0	24	middle	5.0716e-07	1.68897e-06	324
343	PC-3p-26180_13	GGAGGAACCTTGGAGCTTCGGCT	up	inf	inf	0	19.0733	0	24	middle	5.0716e-07	1.68377e-06	325
449	hsa-miR-5193	TCCTCCTCTACCTCATCCCAGT	up	3	1.58496	15.0997	45.299	12	57	middle	5.2877e-07	1.75013e-06	326
440	PC-3p-11591_44	TCGACTCCCGGTATGGGAACCA	up	2.8664	1.51924	16.358	46.8884	13	59	middle	5.9235e-07	1.95457e-06	327
765	hsa-miR-574-3p	CACGCTCATGCACACACCCACA		0.920012	-0.120276	1336.32	1229.43	1062	1547	middle	6.2194e-07	2.04596e-06	328
1049	hsa-miR-877-5p_R+4	GTAGAGGAGATGGCGCAGGGGACT		1.79501	0.843995	47.8156	85.8297	38	108	middle	7.6405e-07	2.50581e-06	329
1073	hsa-miR-641_R+1	AAAGACATAGGATAGAGTCACCTCT		1.95789	0.969303	37.7492	73.9089	30	93	middle	7.8202e-07	2.55697e-06	330
978	bta-mir-1246-p3_1	TATTAAATGGATTTTTGGA		1.46632	0.552203	89.9689	131.923	71.5	166	middle	7.9561e-07	2.59354e-06	331
979	bta-mir-1246-p3_2	TTAAATGGATTTTTGGAGC		1.46632	0.552203	89.9689	131.923	71.5	166	middle	7.9561e-07	2.58573e-06	332
125	hsa-miR-299-3p	TATGTGGGATGGTAAACCGCTT	up	inf	inf	0	18.2785	0	23	middle	8.7516e-07	2.83573e-06	333
437	hsa-miR-369-5p_R-1	AGATCGACCGTGTTATATTCG	up	2.81781	1.49458	16.358	46.0937	13	58	middle	9.122e-07	2.9469e-06	334
457	hsa-miR-16-1-3p_R+1	CCAGTATTAACTGTGCTGCTGAA	up	3.22105	1.68753	12.5831	40.5307	10	51	middle	9.7766e-07	3.14894e-06	335
736	hsa-miR-128-3p	TCACAGTGAACCGGTCTCTTT		0.851082	-0.232629	3629.58	3089.07	2884.5	3887	middle	1.2005e-06	3.85518e-06	336
1039	hsa-miR-1260a_R+3_1ss9TG	ATCCCACCGCTGCCACCAAAA		1.72529	0.786838	51.5905	89.0086	41	112	middle	1.2215e-06	3.91097e-06	337
837	hsa-miR-324-5p_R+1	CGCATCCCCTAGGGCATTGGTGT		1.05392	0.0757697	410.208	432.327	326	544	middle	1.2554e-06	4.00762e-06	338
541	hsa-miR-181c-3p_L-1R+1	ACCATCGACCGTTGAGTGGACC		0.524478	-0.931045	504.581	264.642	401	333	middle	1.2937e-06	4.11771e-06	339
71	bta-miR-2424_L-3	TCTTTGGTAATCTGATGGCT	down	0.423405	-1.23989	225.237	95.3663	179	120	middle	1.5132e-06	4.80218e-06	340
1007	hsa-miR-6503-3p_L-1R+2_1ss7AG	GGACTGGGATGCAGACCTCCCT		1.57299	0.653509	66.6902	104.903	53	132	middle	1.7038e-06	5.3912e-06	341
411	hsa-miR-501-5p_R+2	AATCCTTTGTCCCTGGGTGAGAGT	up	2.41486	1.27194	21.3912	51.6568	17	65	middle	1.7847e-06	5.63068e-06	342
1075	hsa-miR-10527-5p	AAAGCAAATGTTGGGTGAACGGC		1.9919	0.994147	32.7159	65.167	26	82	middle	2.5782e-06	8.11043e-06	343
392	hsa-miR-136-5p_R-1	ACTCCATTTGTTTTGATGATGG	up	2.16541	1.11464	26.4244	57.2198	21	72	middle	2.8018e-06	8.7882e-06	344
10	hsa-miR-570-3p	CGAAAACAGCAATTACCTTTGC	down	0.17849	-2.48609	57.8821	10.3314	46	13	middle	3.2584e-06	1.01908e-05	345
430	hsa-miR-4521_R+4	GCTAAGGAAGTCCTGTGCTCAGTTTT	up	2.67206	1.41795	16.358	43.7096	13	55	middle	3.282e-06	1.02349e-05	346
426	hsa-miR-377-5p	AGAGGTTGCCCTTGGTGAATTC	up	2.57143	1.36257	17.6163	45.299	14	57	middle	3.5111e-06	1.09178e-05	347
427	hsa-mir-2110-p3	CACCGCGGTCTTTTCCTCCCACT	up	2.57143	1.36257	17.6163	45.299	14	57	middle	3.5111e-06	1.08864e-05	348
469	hsa-miR-6503-5p_1ss23AT	AGGTCTGCATTCAAATCCCCAGT	up	3.69925	1.88723	8.80814	32.5835	7	41	middle	3.5623e-06	1.10135e-05	349
470	PC-3p-10801_48	CCCGCCCCTCCGCGCCCCCCAT	up	3.69925	1.88723	8.80814	32.5835	7	41	middle	3.5623e-06	1.09821e-05	350
61	hsa-miR-215-5p_L-1R+2_1ss20AC	TGACCTATGAATTGACAGCCAA	down	0.393291	-1.34633	171.759	67.5512	136.5	85	middle	3.6633e-06	1.12613e-05	351
410	hsa-miR-3928-3p	GGAGGAACCTTGGAGCTTCGGC	up	2.40789	1.26777	20.1329	48.4779	16	61	middle	3.8553e-06	1.18178e-05	352
53	bta-miR-2285bm_1ss14GA	AAAAAACCGAGTGAACTTTTTG	down	0.375816	-1.4119	152.255	57.2198	121	72	middle	4.2677e-06	1.30449e-05	353
226	hsa-miR-4659a-3p	TTTCTTCTTAGACATGGCAACG	up	inf	inf	0	15.8944	0	20	middle	4.5207e-06	1.37792e-05	354
6	hsa-miR-9985_R-1_1ss16CT	TTCACAGTGGCTAAGTTA	down	0.132057	-2.92076	46.1379	6.09285	36.6667	7.66667	middle	4.6436e-06	1.41139e-05	355
585	hsa-miR-31-5p	AGGCAAGATGCTGGCATAGCT		0.608612	-0.716404	1176.52	716.042	935	901	middle	4.679e-06	1.41816e-05	356
170	hsa-miR-876-5p_R-1	TGGATTTCTTTGTGAATCACC	down	-inf	-inf	27.6827	0	22	0	middle	4.7831e-06	1.44565e-05	357
956	bta-miR-2404_R+4	TTGCACTGCATGGTATCTGCACTC		1.36309	0.446882	99.4062	135.5	79	170.5	middle	5.8746e-06	1.77058e-05	358
588	hsa-miR-589-5p_R-1	TGAGAACCACGTCTGCTCTGA		0.61246	-0.707312	1205.46	738.294	958	929	middle	6.5406e-06	1.96582e-05	359
734	hsa-miR-181b-5p	AACATTCATTGCTGTCGGTGGGT		0.847985	-0.23789	3319.2	2814.63	2637.83	3541.67	middle	6.9244e-06	2.0754e-05	360
493	hsa-miR-550a-3-5p_R+1	AGTGCCTGAGGGAGTAAGAGC	up	6.94737	2.79647	3.14576	21.8548	2.5	27.5	middle	7.4368e-06	2.2228e-05	361
109	hsa-miR-125a-3p_R-1	ACAGGTGAGGTTCTTGGGAGC	up	inf	inf	0	15.0997	0	19	middle	7.8305e-06	2.33401e-05	362
165	hsa-miR-660-3p_R+1	ACCTCCTGTGTGCATGGATTAC	up	inf	inf	0	15.0997	0	19	middle	7.8305e-06	2.32758e-05	363
218	hsa-miR-3679-5p_R-2	TGAGGATATGGCAGGGAAGGG	up	inf	inf	0	15.0997	0	19	middle	7.8305e-06	2.32118e-05	364
352	PC-5p-25681_13	TTGGTCTTCTCTGCCCTCCAGT	up	inf	inf	0	15.0997	0	19	middle	7.8305e-06	2.31482e-05	365
665	hsa-let-7a-5p	TGAGGTAGTAGGTTGTATAGTT		0.728887	-0.456233	35863.1	26140.1	28501.1	32892.2	high	7.8336e-06	2.30941e-05	366
1056	hsa-miR-1291_L+1R-2	GTGGCCCTGACTGAAGACCAGCA		1.84962	0.887232	35.2326	65.167	28	82	middle	9.6801e-06	2.846e-05	367
435	mmu-mir-6240-p3_1ss19GT	TCTGCCCAGTGCTCTGAATG	up	2.75598	1.46257	13.8414	38.1465	11	48	middle	1.002e-05	2.93793e-05	368
415	hsa-miR-5690_R+1	TCAGCTACTACCTCTATTAGGA	up	2.43609	1.28457	17.6163	42.9148	14	54	middle	1.2067e-05	3.52853e-05	369
740	hsa-miR-224-5p_L-1	CAAGTCACTAGTGGTTCCGTTTAG		0.863067	-0.212455	2337.93	2017.79	1858	2539	middle	1.2288e-05	3.58345e-05	370
163	hsa-miR-643_L+2R-3	ACACTTGTATGCTAGCTCAGG	down	-inf	-inf	25.1661	0	20	0	middle	1.2934e-05	3.76167e-05	371
301	bta-miR-3431_L-1R+1	CTCAGTCAGCCTTGTGGATGTA	down	-inf	-inf	25.1661	0	20	0	middle	1.2934e-05	3.75156e-05	372
135	hsa-miR-450a-2-3p_L-1	TTGGGGACATTTTGCATTCAT	up	inf	inf	0	14.3049	0	18	middle	1.358e-05	3.92837e-05	373
143	rno-miR-544-5p_L+1	TCTTGTTAAAAAGCAGATTCT	up	inf	inf	0	14.3049	0	18	middle	1.358e-05	3.91787e-05	374
181	hsa-miR-1255a	AGGATGAGCAAAGAAAGTAGATT	up	inf	inf	0	14.3049	0	18	middle	1.358e-05	3.90742e-05	375
219	hsa-miR-4422_R+1	AAAAGCATCAGGAAGTACCCAC	up	inf	inf	0	14.3049	0	18	middle	1.358e-05	3.89703e-05	376
232	hsa-miR-4701-5p_L+1	CTTGGCCACCACACCTACCCCTT	up	inf	inf	0	14.3049	0	18	middle	1.358e-05	3.88669e-05	377
626	mmu-miR-3535	TGGATATGATGACTGATTACCTGAGA		0.666182	-0.586011	2870.82	1912.49	2281.5	2406.5	middle	1.8754e-05	5.35332e-05	378
3	hsa-miR-31-3p_R+1	TGCTATGCCAACATATTGCCATC	down	0.108893	-3.19902	36.4909	3.9736	29	5	middle	1.9674e-05	5.60112e-05	379
64	mmu-miR-3535_R-8	TGGATATGATGACTGATT	down	0.399031	-1.32543	150.368	60.0013	119.5	75.5	middle	2.0962e-05	5.9521e-05	380
116	hsa-miR-188-5p	CATCCCTTGCATGGTGGAGGG	up	inf	inf	0	13.5102	0	17	middle	2.358e-05	6.67791e-05	381
413	bta-miR-339a_R+2	TCCCTGTCCTCCAGGAGCTCACTT	up	2.42915	1.28045	16.358	39.736	13	50	middle	2.6222e-05	7.40669e-05	382
404	hsa-miR-6511b-3p_L-2R+2	TCACCACCCCTTCTGCCTGCAGT	up	2.34586	1.23012	17.6163	41.3254	14	52	middle	2.7065e-05	7.62484e-05	383
1054	hsa-miR-30b-3p	CTGGGAGGTGGATGTTTACTTC		1.84421	0.883003	31.4576	58.0145	25	73	middle	3.1308e-05	8.79722e-05	384
1068	hsa-miR-154-3p	AATCATACACGGTTGACCTATT		1.89474	0.921997	28.941	54.8356	23	69	middle	3.4357e-05	9.62888e-05	385
204	hsa-miR-3157-3p	CTGCCCTAGTCTAGCTGAAGCT	down	-inf	-inf	22.6495	0	18	0	middle	3.5124e-05	9.81834e-05	386
622	hsa-miR-24-2-5p_L+1R+1	GTGCCTACTGAGCTGAAACACAGT		0.653984	-0.612674	2057.33	1345.46	1635	1693	middle	3.6181e-05	0.000100877	387
459	hsa-miR-4659b-3p_L+1R-1	TTTTCTTCTTAGACATGGCAGC	up	3.24812	1.69961	8.80814	28.6099	7	36	middle	3.6575e-05	0.000101712	388
587	hsa-miR-450b-5p_R-1	TTTTGCAATATGTTCCTGAAT		0.611668	-0.70918	997.836	610.345	793	768	middle	3.7045e-05	0.000102755	389
932	hsa-miR-671-5p_R+1	AGGAAGCCCTGGAGGGGCTGGAGG		1.31368	0.393619	94.3729	123.976	75	156	middle	4.157e-05	0.00011501	390
465	PC-3p-15244_29	CATGTCCCTGCCACCTGCCAGT	up	3.47368	1.79647	7.54983	26.2257	6	33	middle	4.8789e-05	0.000134638	391
822	hsa-miR-338-3p_R-1	TCCAGCATCAGTGATTTTGTT		1.00497	0.00714561	400.141	402.128	318	506	middle	5.1362e-05	0.000141377	392
992	PC-3p-12137_41	ATGTTATGATGATGGGCGAAA		1.51285	0.597271	54.1071	81.8561	43	103	middle	5.3239e-05	0.00014617	393
13	cja-mir-421-p5	ATCCGGTGCACATTGTAGGC	down	0.192982	-2.37346	45.299	8.74191	36	11	middle	6.6297e-05	0.00018156	394
1052	PC-3p-8237_70	AAGCCTCTGTCCCCACCCCAGT		1.83982	0.879562	28.941	53.2462	23	67	middle	6.8721e-05	0.000187721	395
179	hsa-miR-1234-3p_R+1	TCGGCCTGACCACCCACCCCACA	up	inf	inf	0	11.9208	0	15	middle	7.1424e-05	0.000194612	396
186	hsa-mir-1273c-p3_1ss24GT	CAGAGTCTCGTTCTGTTGCCCAAT	up	inf	inf	0	11.9208	0	15	middle	7.1424e-05	0.000194122	397
192	hsa-miR-1299	TTCTGGAATTCTGTGTGAGGGA	up	inf	inf	0	11.9208	0	15	middle	7.1424e-05	0.000193634	398
755	hsa-miR-181a-3p	ACCATCGACCGTTGATTGTACC		0.888042	-0.1713	1285.99	1142.01	1022	1437	middle	7.1618e-05	0.000193674	399
4	PC-5p-19713_20	CCCACCAGGAGCCTGGCACTGT	down	0.121457	-3.04148	32.7159	3.9736	26	5	middle	8.1151e-05	0.000218905	400
420	hsa-miR-3143_R-3	ATAACATTGTAAAGCGCTTCTT	up	2.4689	1.30387	13.8414	34.1729	11	43	middle	8.2768e-05	0.00022271	401
169	hsa-miR-874-5p	CGGCCCCACGCACCAGGGTAAGA	down	-inf	-inf	20.1329	0	16	0	middle	9.5879e-05	0.000257347	402
62	sha-miR-125a_R+2	TCCCTGAGACCCTAACTTGTGAAA	down	0.397179	-1.33214	122.056	48.4779	97	61	middle	0.00011551	0.000309269	403
68	efu-mir-9298-p3_1ss18CT	CACAGATGATGAACTTATTG	down	0.420113	-1.25115	140.93	59.2066	112	74.5	middle	0.00011984	0.000320068	404
177	hsa-miR-1185-2-3p	ATATACAGGGGGAGACTCTCAT	up	inf	inf	0	11.1261	0	14	middle	0.00012464	0.000332066	405
277	eca-miR-8986a_L-5R-1_1ss15CA	TGCTAGAGTACTCGAAGA	up	inf	inf	0	11.1261	0	14	middle	0.00012464	0.000331248	406
281	mdo-miR-181b-5p_R+3	AACATTCATTGCTGTCGGTGGGTTGT	up	inf	inf	0	11.1261	0	14	middle	0.00012464	0.000330434	407
1000	hsa-miR-92a-1-5p	AGGTTGGGATCGGTTGCAATGCT		1.54386	0.626542	45.299	69.9353	36	88	middle	0.0001306	0.000345386	408
1070	bta-miR-199c_L-1R+2	ACAGTAGTCTGCACATTGGCT		1.92888	0.947761	23.2787	44.9016	18.5	56.5	middle	0.00014227	0.000375328	409
108	hsa-miR-125b-2-3p_L-2R+1	ACAAGTCAGGCTCTTGGGACC	down	-inf	-inf	18.8746	0	15	0	middle	0.00015878	0.000417862	410
159	hsa-miR-624-3p	CACAAGGTATTGGTATTACCT	down	-inf	-inf	18.8746	0	15	0	middle	0.00015878	0.000416846	411
263	hsa-miR-7705_R-1	AATAGCTCAGAATGTCAGTTCT	down	-inf	-inf	18.8746	0	15	0	middle	0.00015878	0.000415834	412
466	hsa-miR-6511a-3p_R+1	CCTCACCATCCCTTCTGCCTGCA	up	3.53684	1.82246	6.29153	22.2521	5	28	middle	0.00016512	0.000431391	413
107	hsa-miR-124-3p_R-2	TAAGGCACGCGGTGAATGCC	up	inf	inf	0	10.5963	0	13.3333	middle	0.00018086	0.000471372	414
5	hsa-miR-3140-5p	ACCTGAATTACCAAAAGCTTT	down	0.131579	-2.926	30.1993	3.9736	24	5	middle	0.00020788	0.000540488	415
122	hsa-miR-219b-5p	AGATGTCCAGCCACAATTCTCG	up	inf	inf	0	10.3314	0	13	middle	0.00021794	0.000565282	416
176	hsa-miR-1185-5p_R+1	AGAGGATACCCTTTGTATGTTC	up	inf	inf	0	10.3314	0	13	middle	0.00021794	0.000563926	417
190	hsa-miR-1294	TGTGAGGTTGGCATTGTTGTCT	up	inf	inf	0	10.3314	0	13	middle	0.00021794	0.000562577	418
251	hsa-miR-6718-5p_R+1	TAGTGGTCAGAGGGCTTATGAT	up	inf	inf	0	10.3314	0	13	middle	0.00021794	0.000561235	419
257	hsa-miR-6859-5p	GAGAGGAACATGGGCTCAGGACA	up	inf	inf	0	10.3314	0	13	middle	0.00021794	0.000559898	420
278	cja-mir-9954-p5_1ss7GC	CCTCGGCCTCCCAAAGTGC	up	inf	inf	0	10.3314	0	13	middle	0.00021794	0.000558568	421
288	bta-miR-339a_R+3	TCCCTGTCCTCCAGGAGCTCACTTT	up	inf	inf	0	10.3314	0	13	middle	0.00021794	0.000557245	422
318	cgr-miR-486-5p_R+3	TCCTGTACTGAGCTGCCCCGAGTTC	up	inf	inf	0	10.3314	0	13	middle	0.00021794	0.000555927	423
858	cja-miR-151_R+2	TCGAGGAGCTCACAGTCTAGCA		1.09877	0.135895	183.713	201.859	146	254	middle	0.00022314	0.000567849	424
443	hsa-miR-4746-5p	CCGGTCCCAGGAGAACCTGCAGA	up	2.88722	1.52968	8.80814	25.431	7	32	middle	0.00022373	0.000568011	425
909	hsa-miR-132-3p	TAACAGTCTACAGCCATGGTCG		1.24654	0.317926	95.6312	119.208	76	150	middle	0.00023044	0.000583673	426
971	hsa-miR-27b-5p_R+3	AGAGCTTAGCTGATTGGTGAACAGT		1.44801	0.534072	51.5905	74.7036	41	94	middle	0.00025683	0.000648992	427
228	hsa-miR-4662a-3p	AAAGATAGACAATTGGCTAAAT	down	-inf	-inf	17.6163	0	14	0	middle	0.00026341	0.000664064	428
361	PC-5p-33957_8	ACCAGGCAAGAACTACTGTCT	down	-inf	-inf	17.6163	0	14	0	middle	0.00026341	0.000662516	429
464	hsa-mir-3138-p5	ACTTCCCCCACCTCACTGCCC	up	3.41053	1.76999	6.29153	21.4574	5	27	middle	0.00026514	0.000665316	430
973	hsa-miR-1287-5p_R+1	TGCTGGATCAGTGGTTCGAGTCT		1.45263	0.538669	50.3322	73.1142	40	92	middle	0.00028213	0.000706307	431
631	hsa-miR-32-5p_R-1	TATTGCACATTACTAAGTTGC		0.676452	-0.563941	2603.43	1761.1	2069	2216	middle	0.00032206	0.000804404	432
1029	hsa-miR-3940-3p_R-1	CAGCCCGGATCCCAGCCCACT		1.70252	0.767669	28.941	49.2726	23	62	middle	0.00036565	0.000911169	433
162	hsa-miR-642a-3p_R-1_1ss21CT	AGACACATTTGGAGAGGGAAT	up	inf	inf	0	9.53663	0	12	low	0.00038201	0.000949744	434
168	hsa-miR-766-5p_R+1	AGGAGGAATTGGTGCTGGTCTTT	up	inf	inf	0	9.53663	0	12	low	0.00038201	0.00094756	435
246	hsa-miR-5189-3p	TGCCAACCGTCAGAGCCCAGA	up	inf	inf	0	9.53663	0	12	low	0.00038201	0.000945387	436
252	hsa-miR-6741-3p	TCGGCTCTCTCCCTCACCCTAG	up	inf	inf	0	9.53663	0	12	low	0.00038201	0.000943224	437
305	mdo-miR-22-3p_R+1	AAGCTGCCAGTTGAAGAACTGCA	up	inf	inf	0	9.53663	0	12	low	0.00038201	0.00094107	438
306	oga-miR-28b_R+3	TCGAGGAGCTCACAGTCTAGTTGT	up	inf	inf	0	9.53663	0	12	low	0.00038201	0.000938927	439
309	mdo-miR-106-5p_R+2_1ss1AT	TAAAGTGCTTATAGTGCAGGTAGGT	up	inf	inf	0	9.53663	0	12	low	0.00038201	0.000936793	440
315	mmu-miR-351-5p_R-2	TCCCTGAGGAGCCCTTTGAGCC	up	inf	inf	0	9.53663	0	12	low	0.00038201	0.000934668	441
327	mmu-let-7c-5p_R+2	TGAGGTAGTAGGTTGTATGGTTAT	up	inf	inf	0	9.53663	0	12	low	0.00038201	0.000932554	442
853	hsa-miR-10399-5p	AATTACAGATTGTCTCAGAGA		1.08649	0.119678	179.938	195.501	143	246	middle	0.00041136	0.00100194	443
461	hsa-miR-203a-3p_R+1	GTGAAATGTTTAGGACCACTAGA	up	3.28421	1.71555	6.29153	20.6627	5	26	middle	0.00042433	0.0010312	444
1008	hsa-miR-548j-3p	CAAAAACTGCATTACTTTTGC		1.57895	0.658963	35.2326	55.6304	28	70	middle	0.00046567	0.00112912	445
448	hsa-miR-4433b-3p_L+1_1ss9GC	ACAGGAGTCGGGGGTGGGACGT	up	2.94737	1.55943	7.54983	22.2521	6	28	middle	0.00048961	0.0011845	446
65	PC-3p-9143_61	TAAAAACCGTGACTACTTCTGT	down	0.408669	-1.291	106.956	43.7096	85	55	middle	0.00050295	0.00121406	447
943	hsa-miR-605-3p	AGAAGGCACTATGAGATTTAGA		1.34049	0.422765	61.657	82.6508	49	104	middle	0.00055628	0.00133979	448
569	hsa-miR-7977_1ss6AG	TTCCCGGCCAACGCACCA		0.577444	-0.792248	440.407	254.31	350	320	middle	0.00060845	0.00146218	449
917	hsa-miR-664a-5p_R-2	ACTGGCTAGGGAAAATGATTGG		1.26316	0.337035	78.015	98.5452	62	124	middle	0.00061119	0.0014655	450
31	cfa-miR-429	TAATACTGTCTGGTAATGCCGT	down	0.301435	-1.73008	55.3655	16.6891	44	21	middle	0.00065251	0.0015611	451
205	hsa-miR-3161_R-1	CTGATAAGAACAGAGGCCCAGA	up	inf	inf	0	8.74191	0	11	low	0.00067144	0.00160284	452
328	PC-5p-28496_11	CCGCCGCGGCGGCCGTCGGGTGT	up	inf	inf	0	8.74191	0	11	low	0.00067144	0.0015993	453
359	PC-3p-38005_6	CTGCCTTGGGGCCCGGGCTCTCC	up	inf	inf	0	8.74191	0	11	low	0.00067144	0.00159578	454
365	PC-5p-42565_6	ACCGCCCCGGGATCTCCTTG	up	inf	inf	0	8.74191	0	11	low	0.00067144	0.00159227	455
45	hsa-miR-4677-3p	TCTGTGAGACCAAAGAACTACT	down	0.349624	-1.51612	70.4651	24.6363	56	31	middle	0.00073591	0.00174133	456
981	hsa-miR-548d-5p_1ss18TC	AAAAGTAATTGTGGTTTCTGCC		1.46994	0.555761	41.3144	60.7298	32.8333	76.4167	middle	0.00078018	0.00184204	457
982	ppy-miR-548a_R+2_1ss18TC	AAAAGTAATTGTGGTTTCTGCC		1.46994	0.555761	41.3144	60.7298	32.8333	76.4167	middle	0.00078018	0.00183802	458
983	hsa-miR-548ag_R+1_1ss4GA	AAAAGTAATTGTGGTTTCTGCC		1.46994	0.555761	41.3144	60.7298	32.8333	76.4167	middle	0.00078018	0.00183402	459
59	hsa-miR-33a-3p_R-1	CAATGTTTCCACAGTGCATCA	down	0.391401	-1.35328	89.3397	34.9677	71	44	middle	0.00078337	0.00183751	460
1014	hsa-miR-1273h-5p_R+2	CTGGGAGGTCAAGGCTGCAGTGT		1.59158	0.670459	31.4576	50.0673	25	63	middle	0.00080952	0.00189473	461
394	hsa-miR-1250-5p	ACGGTGCTGGATGTGGCCTTT	up	2.21053	1.14439	12.5831	27.8152	10	35	middle	0.00092374	0.00215739	462
704	hsa-miR-652-3p_R+1	AATGGCGCCACTAGGGTTGTGT		0.790987	-0.338274	11815.5	9345.9	9390	11760	high	0.00099389	0.00231621	463
94	hsa-miR-499a-5p	TTAAGACTTGCAGTGATGTTT	down	0.482387	-1.05174	159.805	77.0878	127	97	middle	0.0010937	0.00254332	464
102	hsa-miR-29b-1-5p	GCTGGTTTCATATGGTGGTTTAGA	up	inf	inf	0	7.94719	0	10	low	0.001184	0.00274739	465
185	hsa-miR-1270	CTGGAGATATGGAAGAGCTGTGT	up	inf	inf	0	7.94719	0	10	low	0.001184	0.00274149	466
194	hsa-miR-1537-3p	AAAACCGTCTAGTTACAGTTGT	up	inf	inf	0	7.94719	0	10	low	0.001184	0.00273562	467
1010	hsa-miR-376a-3p	ATCATAGAGGAAAATCCACGT		1.57895	0.658963	30.1993	47.6832	24	60	middle	0.0011947	0.00275445	468
158	hsa-miR-619-5p_1ss1GA	ACTGGGATTACAGGCATGAGCC	down	-inf	-inf	13.8414	0	11	0	middle	0.0012191	0.00280471	469
236	hsa-mir-4781-p3	TTGGAATCCTCGCTAGAGCGT	down	-inf	-inf	13.8414	0	11	0	middle	0.0012191	0.00279874	470
1065	hsa-miR-3177-3p	TGCACGGCACTGGGGACACGT		1.89474	0.921997	17.6163	33.3782	14	42	middle	0.0012296	0.00281685	471
738	hsa-miR-769-5p	TGAGACCTCTGGGTTCTGAGCT		0.858808	-0.219593	1364	1171.42	1084	1474	middle	0.0013249	0.00302874	472
918	hsa-miR-10401-3p_L+1R-1	GACCTCGCCGTCCCGCCCGCC		1.26316	0.337035	66.6902	84.2403	53	106	middle	0.0015342	0.00349979	473
1055	hsa-miR-23a-5p	GGGGTTCCTGGGGATGGGATTT		1.84962	0.887232	17.6163	32.5835	14	41	middle	0.0017578	0.00400141	474
1057	PC-3p-17719_24	AACCCGGCCCTCCTTGTCCACA		1.84962	0.887232	17.6163	32.5835	14	41	middle	0.0017578	0.00399298	475
778	hsa-miR-376c-3p	AACATAGAGGAAATTCCACGT		0.950516	-0.0732174	378.75	360.008	301	453	middle	0.0017998	0.0040798	476
22	hsa-mir-641-p3	TGACTGTCCTATGTCTTTCCT	down	0.24812	-2.01089	35.2326	8.74191	28	11	middle	0.0019184	0.00433953	477
1021	hsa-miR-548ad-5p_R+2	AAAAGTAATTGTGGTTTTTGTT		1.64428	0.717459	24.3272	40.0009	19.3333	50.3333	middle	0.0019357	0.0043695	478
217	hsa-miR-3677-3p	CTCGTGGGCTCTGGCCACGGCC	down	-inf	-inf	12.5831	0	10	0	middle	0.0020434	0.00460298	479
256	hsa-miR-6837-3p	CCTTCACTGTGACTCTGCTGCAG	down	-inf	-inf	12.5831	0	10	0	middle	0.0020434	0.00459339	480
1030	bta-miR-185_L+1	CTGGAGAGAAAGGCAGTTCCTGA		1.70898	0.773134	21.3912	36.5571	17	46	middle	0.0020628	0.00462736	481
644	hsa-miR-331-3p_R+1	GCCCCTGGGCCTATCCTAGAAT		0.694391	-0.526181	3213.71	2231.57	2554	2808	middle	0.0020952	0.00469029	482
146	hsa-miR-548ay-3p	CAAAACCGCGATTACTCTTGCA	up	inf	inf	0	7.15247	0	9	low	0.0020958	0.00468192	483
173	hsa-miR-933_R-1	TGTGCGCAGGGAGACCTCTCC	up	inf	inf	0	7.15247	0	9	low	0.0020958	0.00467225	484
209	hsa-mir-3202-2-p5	AAGGGAGAAGAGCTTTAATGCT	up	inf	inf	0	7.15247	0	9	low	0.0020958	0.00466261	485
237	hsa-miR-4785	AGAGTCGGCGACGCCGCCAGC	up	inf	inf	0	7.15247	0	9	low	0.0020958	0.00465302	486
272	ppy-miR-378d_R+2	ACTGGACTTGGAGTCAGAAT	up	inf	inf	0	7.15247	0	9	low	0.0020958	0.00464347	487
276	ptr-mir-4667-p3_1ss22GT	TCCCTCCTTCTGTCCCCACAGT	up	inf	inf	0	7.15247	0	9	low	0.0020958	0.00463395	488
356	PC-3p-32105_9	ATTGTCCCTCTCCCTTCCCAGT	up	inf	inf	0	7.15247	0	9	low	0.0020958	0.00462447	489
363	PC-3p-32214_9	TTTTATAATATGGACCCTTCTGT	up	inf	inf	0	7.15247	0	9	low	0.0020958	0.00461504	490
366	PC-3p-31135_9	CCAGGTGTCTTCCATTCTGTCC	up	inf	inf	0	7.15247	0	9	low	0.0020958	0.00460564	491
757	mmu-miR-1983	CTCACCTGGAGCATGTTTTCT		0.897196	-0.156504	673.194	603.987	535	760	middle	0.0021821	0.00478554	492
832	rno-miR-1843b-3p_R+1	TCTGATCGTTCCCCTCCATACA		1.04947	0.0696551	167.355	175.633	133	221	middle	0.002268	0.00496384	493
Following miRNAs do not show significant difference (p-value<=0.05 and |logfoldchange|>=1).
38	pal-miR-9993b-3p_1ss1AT	TTCTCGCTGGGGCCTCCA	down	0.327781	-1.60919	49.7031	16.2917	39.5	20.5	middle	0.002594	0.00566584	494
1023	hsa-miR-23b-5p	TGGGTTCCTGGCATGCTGATTT		1.64912	0.721699	22.6495	37.3518	18	47	middle	0.0026587	0.00579543	495
12	hsa-miR-873-3p	GGAGACTGATGAGTTCCCGGGA	down	0.189474	-2.39993	25.1661	4.76832	20	6	middle	0.0027326	0.00594451	496
649	hsa-miR-30e-3p	CTTTCAGTCGGATGTTTACAGC		0.709913	-0.494287	5503.83	3907.24	4374	4916.5	middle	0.0027444	0.00595816	497
7	mdo-miR-26-5p_L+1R+1	TTTCAAGTAATCCAGGATAGGCT	down	0.138158	-2.85561	20.1329	2.78152	16	3.5	middle	0.0028082	0.00608443	498
8	pal-miR-339b-5p_R+1	TCCCTGTCCTCCAGGAGCTT	down	0.162406	-2.62232	22.0204	3.57624	17.5	4.5	middle	0.0029707	0.00642362	499
825	hsa-miR-651-5p	TTTAGGATAAGCTTGACTTTTG		1.01961	0.0280144	192.521	196.296	153	247	middle	0.0030469	0.00657521	500
636	hsa-miR-501-3p	AATGCACCCGGGCAAGGATTCT		0.682972	-0.550102	2103.05	1436.32	1671.33	1807.33	middle	0.0030641	0.00659913	501
702	hsa-miR-23b-3p_R+1	ATCACATTGCCAGGGATTACCACT		0.786336	-0.346782	12633.6	9934.26	10040.2	12500.3	high	0.0030904	0.00664251	502
941	hsa-miR-3909	TGTCCTCTAGGGCCTGCAGTCT		1.33333	0.415037	45.299	60.3987	36	76	middle	0.0034207	0.00733784	503
118	hsa-miR-193a-3p	AACTGGCCTACAAAGTCCCAGT	down	-inf	-inf	11.3248	0	9	0	middle	0.003438	0.00736032	504
149	hsa-miR-548b-3p_R-2	CAAGAACCTCAGTTGCTTTT	down	-inf	-inf	11.3248	0	9	0	middle	0.003438	0.00734575	505
227	hsa-miR-4662b	AAAGATGGACAATTGGCTAAAT	down	-inf	-inf	11.3248	0	9	0	middle	0.003438	0.00733123	506
854	hsa-miR-34c-5p	AGGCAGTGTAGTTAGCTGATTGC		1.08736	0.120826	122.056	132.718	97	167	middle	0.0035396	0.00753299	507
131	hsa-miR-380-5p_L+1R-1	ATGGTTGACCATAGAACATGCG	up	inf	inf	0	6.35776	0	8	low	0.0037273	0.00791684	508
144	hsa-mir-544b-p5_1ss16TG	AAAATGCAGAATCCAGTTCT	up	inf	inf	0	6.35776	0	8	low	0.0037273	0.00790129	509
180	hsa-miR-1249-5p	AGGAGGGAGGAGATGGGCCAAGTT	up	inf	inf	0	6.35776	0	8	low	0.0037273	0.0078858	510
182	hsa-mir-1255a-p3	CTATCTTCTTTGCTCATCCTTG	up	inf	inf	0	6.35776	0	8	low	0.0037273	0.00787037	511
184	hsa-mir-1268a-p3_1ss7GA	GCCTGTAGTCCCAGCTACT	up	inf	inf	0	6.35776	0	8	low	0.0037273	0.00785499	512
216	hsa-miR-3651_L-4	GCCCGGTCGCTGGTACATGA	up	inf	inf	0	6.35776	0	8	low	0.0037273	0.00783968	513
258	hsa-miR-6882-5p_R+1	TACAAGTCAGGAGCTGAAGCAGC	up	inf	inf	0	6.35776	0	8	low	0.0037273	0.00782443	514
270	hsa-miR-11401_R+1	TCACGTCTGCGGCTGTCACGT	up	inf	inf	0	6.35776	0	8	low	0.0037273	0.00780924	515
293	cgr-miR-1260_R+2_4	ATCCCACCGCTGCCACCACA	up	inf	inf	0	6.35776	0	8	low	0.0037273	0.0077941	516
294	cgr-miR-1260_R+2_3	ATCCCACCGCTGCCACCAAT	up	inf	inf	0	6.35776	0	8	low	0.0037273	0.00777903	517
295	cgr-miR-1260_R+2_2	ATCCCACCGCTGCCACCAAG	up	inf	inf	0	6.35776	0	8	low	0.0037273	0.00776401	518
296	cgr-miR-1260_R+2_1	ATCCCACCGCTGCCACCAAA	up	inf	inf	0	6.35776	0	8	low	0.0037273	0.00774905	519
297	cgr-miR-1260_R+2_6	ATCCCACCGCTGCCACCATA	up	inf	inf	0	6.35776	0	8	low	0.0037273	0.00773415	520
311	dno-miR-134-5p_R+1_1ss22CT	TGTGACTGGTTGACCAGAGGGTT	up	inf	inf	0	6.35776	0	8	low	0.0037273	0.0077193	521
314	bta-miR-199c_L-1R+3	ACAGTAGTCTGCACATTGGCTT	up	inf	inf	0	6.35776	0	8	low	0.0037273	0.00770451	522
320	cgr-miR-1260_R+2_5	ATCCCACCGCTGCCACCAGA	up	inf	inf	0	6.35776	0	8	low	0.0037273	0.00768978	523
342	PC-5p-34170_8	TGGGGGAAGGGAGCTAGCCTGACT	up	inf	inf	0	6.35776	0	8	low	0.0037273	0.00767511	524
779	hsa-miR-130b-3p	CAGTGCAATGATGAAAGGGCAT		0.957808	-0.062192	304.51	291.662	242	367	middle	0.0037531	0.00771351	525
843	mmu-mir-3535-p3	CCTCTAGATAGTCAAGTTCTGATC		1.0686	0.0957161	132.751	141.857	105.5	178.5	middle	0.0039453	0.00809312	526
1053	hsa-miR-380-3p_R-1	TATGTAATATGGTCCACATCT		1.84211	0.881356	15.0997	27.8152	12	35	middle	0.0039742	0.00813693	527
788	hsa-miR-378a-5p	CTCCTGACTCCAGGTCCTGTGT		0.986629	-0.0194208	232.787	229.674	185	289	middle	0.0040478	0.00827192	528
18	hsa-miR-1303_L+1	TTTTAGAGACGGGGTCTTGCTCT	down	0.229665	-2.1224	27.6827	6.35776	22	8	middle	0.0040863	0.00833482	529
761	hsa-miR-628-3p_L+1	TTCTAGTAAGAGTGGCAGTCGA		0.913774	-0.130091	473.123	432.327	376	544	middle	0.0042698	0.00869267	530
583	hsa-miR-29c-5p_L-2R+3	ACCGATTTCTCCTGGTGTTCAGA		0.606171	-0.722204	437.89	265.436	348	334	middle	0.0044875	0.00911867	531
957	bta-miR-339a_R+1_1ss22CA	TCCCTGTCCTCCAGGAGCTCAAT		1.36842	0.452512	37.7492	51.6568	30	65	middle	0.0049023	0.00994282	532
944	hsa-miR-548w_R-1	AAAAGTAACTGCGGTTTTTGCC		1.34089	0.423192	40.8949	54.8356	32.5	69	middle	0.004907	0.00993368	533
300	bta-miR-2887_L-1R+4	GGGACCGGGGTCCGGTGCGGAGT	up	inf	inf	0	5.9604	0	7.5	low	0.0049809	0.0100644	534
562	rno-miR-1843b-5p_L+1R-2_1ss19AG	TATGGAGGTCTCTGTCTGGCTT		0.569311	-0.812712	268.019	152.586	213	192	middle	0.0050595	0.0102041	535
44	hsa-miR-301b-3p	CAGTGCAATGATATTGTCAAAGC	down	0.34903	-1.51858	47.8156	16.6891	38	21	middle	0.0053439	0.0107576	536
958	bta-miR-339a_R+2_1ss22CT	TCCCTGTCCTCCAGGAGCTCATTT		1.37205	0.456334	36.4909	50.0673	29	63	middle	0.0054299	0.0109104	537
845	PC-3p-7644_79	NGCCTGTCTGAGCGTCGCT		1.07237	0.100801	120.797	129.539	96	163	middle	0.0054311	0.0108925	538
539	hsa-miR-32-3p_R-1	CAATTTAGTGTGTGTGATATT		0.519525	-0.944736	156.03	81.0614	124	102	middle	0.0058891	0.0117891	539
897	hsa-miR-191-3p_L-1	CTGCGCTTGGATTTCGTCCCC		1.21053	0.275634	60.3987	73.1142	48	92	middle	0.0062528	0.012494	540
103	hsa-miR-30c-2-3p	CTGGGAGAAGGCTGTTTACTCT	up	inf	inf	0	5.56304	0	7	low	0.0066668	0.0132966	541
104	hsa-miR-92b-5p_R+2	AGGGACGGGACGCGGTGCAGTGTT	up	inf	inf	0	5.56304	0	7	low	0.0066668	0.0132721	542
106	hsa-miR-103a-1-5p	GGCTTCTTTACAGTGCTGCCTTG	up	inf	inf	0	5.56304	0	7	low	0.0066668	0.0132477	543
112	hsa-miR-133a-5p	AGCTGGTAAAATGGAACCAAAT	up	inf	inf	0	5.56304	0	7	low	0.0066668	0.0132233	544
126	hsa-miR-371b-3p	AAGTGCCCCCACAGTTTGAGTGC	up	inf	inf	0	5.56304	0	7	low	0.0066668	0.013199	545
127	hsa-miR-376c-5p_L-1R+2	GTGGATATTCCTTCTATGTTTA	up	inf	inf	0	5.56304	0	7	low	0.0066668	0.0131749	546
129	hsa-miR-376b-5p_L-1R+1	GTGGATATTCCTTCTATGTTTA	up	inf	inf	0	5.56304	0	7	low	0.0066668	0.0131508	547
139	hsa-miR-491-3p	CTTATGCAAGATTCCCTTCTAC	up	inf	inf	0	5.56304	0	7	low	0.0066668	0.0131268	548
142	hsa-miR-542-5p	TCGGGGATCATCATGTCACGAGA	up	inf	inf	0	5.56304	0	7	low	0.0066668	0.0131029	549
166	hsa-miR-664b-5p_R-1	TGGGCTAAGGGAGATGATTGGGT	up	inf	inf	0	5.56304	0	7	low	0.0066668	0.013079	550
193	hsa-miR-1537-5p	AGCTGTAATTAGTCAGTTTTCT	up	inf	inf	0	5.56304	0	7	low	0.0066668	0.0130553	551
212	hsa-miR-3614-5p_R-1	CCACTTGGATCTGAAGGCTGCC	up	inf	inf	0	5.56304	0	7	low	0.0066668	0.0130317	552
223	hsa-mir-4473-p5	ACTTGTAATGGAGAACACTAAGC	up	inf	inf	0	5.56304	0	7	low	0.0066668	0.0130081	553
244	hsa-miR-5187-5p	TGGGATGAGGGATTGAAGTGGA	up	inf	inf	0	5.56304	0	7	low	0.0066668	0.0129846	554
261	hsa-miR-7110-3p	TCTCTCTCCCACTTCCCTGCAG	up	inf	inf	0	5.56304	0	7	low	0.0066668	0.0129612	555
284	cja-miR-556_R+1	GATGAGCTCATTGTAATATGAA	up	inf	inf	0	5.56304	0	7	low	0.0066668	0.0129379	556
298	eca-mir-1543-p3_1ss1GA	ATCCTAGTCTGGGTGCAAACAATT	up	inf	inf	0	5.56304	0	7	low	0.0066668	0.0129147	557
303	mmu-mir-6240-p5_2ss1GN23GT	NATTTCTGCCCAGTGCTCTGAAT	up	inf	inf	0	5.56304	0	7	low	0.0066668	0.0128915	558
316	mmr-miR-374a_R+4	TTATAATACAACCTGATAAGTGTGT	up	inf	inf	0	5.56304	0	7	low	0.0066668	0.0128685	559
339	PC-3p-37309_7	ATCCTCCCAGCCTGGCCTGAGT	up	inf	inf	0	5.56304	0	7	low	0.0066668	0.0128455	560
357	PC-3p-36500_7	CGCCTGTCTCATTCTCTGCAGT	up	inf	inf	0	5.56304	0	7	low	0.0066668	0.0128226	561
362	PC-3p-35201_7	CCGCTCTCAGCCTCTCATCTGT	up	inf	inf	0	5.56304	0	7	low	0.0066668	0.0127998	562
89	cja-miR-151_R+1	TCGAGGAGCTCACAGTCTAGC	down	0.465374	-1.10354	95.6312	44.5043	76	56	middle	0.0069626	0.013344	563
785	hsa-mir-6516-p3	TGTATGATACTGCAAACAGGA		0.980805	-0.0279618	213.912	209.806	170	264	middle	0.0071485	0.0136759	564
418	mml-miR-378d_R-1_1ss21CT	ACTGGACTTGGAGTCAGAAGT	up	2.46316	1.30051	6.29153	15.497	5	19.5	middle	0.0081184	0.015504	565
726	cgr-miR-1260	ATCCCACCGCTGCCACCA		0.829324	-0.269993	1782.39	1478.18	1416.5	1860	middle	0.0082704	0.0157664	566
130	hsa-miR-378g_R+1	ACTGGGCTTGGAGTCAGAAGG	up	inf	inf	0	5.16568	0	6.5	low	0.0089396	0.017012	567
199	hsa-miR-3130-3p	GCTGCACCGGAGACTGGGTAA	up	inf	inf	0	5.16568	0	6.5	low	0.0089396	0.0169821	568
940	hsa-miR-3065-5p_R+2	TCAACAAAATCACTGATGCTGGAGT		1.32849	0.409791	36.4909	48.4779	29	61	middle	0.00911	0.0172754	569
9	chi-miR-16b-5p	TAGCAGCACGTAAATATTGGGG	down	0.163743	-2.6105	16.9871	2.78152	13.5	3.5	middle	0.0092717	0.0175512	570
895	hsa-miR-9-5p	TCTTTGGTTATCTAGCTGTATGA		1.2093	0.274175	54.1071	65.4319	43	82.3333	middle	0.009833	0.0185811	571
111	hsa-miR-129-5p	CTTTTTGCGGTCTGGGCTTGC	down	-inf	-inf	8.80814	0	7	0	low	0.0098763	0.0186303	572
150	hsa-miR-548aq-5p	GAAAGTAATTGCTGTTTTTGCC	down	-inf	-inf	8.80814	0	7	0	low	0.0098763	0.0185978	573
247	hsa-miR-5586-5p	TATCCAGCTTGTTACTATATGC	down	-inf	-inf	8.80814	0	7	0	low	0.0098763	0.0185654	574
248	hsa-miR-5695_L-1R+1	CTCCAAGAAGAATCTAGACAGA	down	-inf	-inf	8.80814	0	7	0	low	0.0098763	0.0185331	575
307	oga-miR-100_R+2	AACCCGTAGATCCGAACTTGTGAA	down	-inf	-inf	8.80814	0	7	0	low	0.0098763	0.0185009	576
326	bta-miR-11980_R-1_1ss4CG	AGGGAACGGGCTTGGCGGA	down	-inf	-inf	8.80814	0	7	0	low	0.0098763	0.0184689	577
329	PC-3p-35248_7	CCCGGCGGCCGTCGCGCGC	down	-inf	-inf	8.80814	0	7	0	low	0.0098763	0.0184369	578
345	PC-3p-36064_7	TCTTGACTAGCTTGCTGTTT	down	-inf	-inf	8.80814	0	7	0	low	0.0098763	0.0184051	579
350	PC-5p-36416_7	TGGCATATAATTACAACTTTGT	down	-inf	-inf	8.80814	0	7	0	low	0.0098763	0.0183733	580
408	hsa-miR-2277-3p_R+1	TGACAGCGCCCTGCCTGGCTCG	up	2.4	1.26303	6.29153	15.0997	5	19	middle	0.010089	0.0187367	581
866	hsa-miR-548a-3p	CAAAACTGGCAATTACTTTTGC		1.11766	0.160486	80.1121	89.5384	63.6667	112.667	middle	0.010459	0.0193905	582
881	hsa-miR-30c-1-3p	CTGGGAGAGGGTTGTTTACTCC		1.15591	0.209027	66.6902	77.0878	53	97	middle	0.010472	0.0193813	583
1040	hsa-miR-548ad-5p_R+1	AAAAGTAATTGTGGTTTTTGC		1.73523	0.795128	13.7016	23.7754	10.8889	29.9167	middle	0.011683	0.0215855	584
114	hsa-miR-147b-3p	GTGTGCGGAAATGCTTCTGCT	up	inf	inf	0	4.76832	0	6	low	0.012012	0.0221555	585
119	hsa-miR-197-5p	CGGGTAGAGAGGGCAGTGGGAGG	up	inf	inf	0	4.76832	0	6	low	0.012012	0.0221177	586
123	hsa-miR-219b-3p	AGAATTGCGTTTGGACAATCAGT	up	inf	inf	0	4.76832	0	6	low	0.012012	0.02208	587
132	hsa-miR-381-5p_R+1	AGCGAGGTTGCCCTTTGTATATT	up	inf	inf	0	4.76832	0	6	low	0.012012	0.0220424	588
148	hsa-miR-548ab	AAAAGTAATTGTGGATTTTGCT	up	inf	inf	0	4.76832	0	6	low	0.012012	0.022005	589
152	hsa-miR-548ac_L-2R+2	AAAACCGGCAATTACTTTTGCA	up	inf	inf	0	4.76832	0	6	low	0.012012	0.0219677	590
156	hsa-miR-561-5p	ATCAAGGATCTTAAACTTTGCC	up	inf	inf	0	4.76832	0	6	low	0.012012	0.0219305	591
157	hsa-miR-579-5p	TCGCGGTTTGTGCCAGATGACG	up	inf	inf	0	4.76832	0	6	low	0.012012	0.0218935	592
167	hsa-miR-758-5p_L-1R+1	ATGGTTGACCAGAGAGCACACG	up	inf	inf	0	4.76832	0	6	low	0.012012	0.0218566	593
174	hsa-miR-939-5p_R+1	TGGGGAGCTGAGGCTCTGGGGGTGT	up	inf	inf	0	4.76832	0	6	low	0.012012	0.0218198	594
188	ggo-mir-1291-p3	GGCCTAAAGGACTGTCTTCCTGT	up	inf	inf	0	4.76832	0	6	low	0.012012	0.0217831	595
195	hsa-miR-1538_R-1	CGGCCCGGGCTGCTGCTGTTCC	up	inf	inf	0	4.76832	0	6	low	0.012012	0.0217466	596
196	hsa-miR-1908-3p_R+1	CCGGCCGCCGGCTCCGCCCCGT	up	inf	inf	0	4.76832	0	6	low	0.012012	0.0217101	597
198	hsa-miR-3115	ATATGGGTTTACTAGTTGGT	up	inf	inf	0	4.76832	0	6	low	0.012012	0.0216738	598
201	hsa-mir-3135b-p3_1ss17CG	TAGCTCACTGCAGCCTGGAAC	up	inf	inf	0	4.76832	0	6	low	0.012012	0.0216376	599
213	hsa-miR-3614-3p_R-1	TAGCCTTCAGATCTTGGTGTTT	up	inf	inf	0	4.76832	0	6	low	0.012012	0.0216016	600
214	hsa-miR-3617-3p_L+1	TCATCAGCACCCTATGTCCTTTCT	up	inf	inf	0	4.76832	0	6	low	0.012012	0.0215656	601
215	hsa-miR-3620-3p	TCACCCTGCATCCCGCACCCAG	up	inf	inf	0	4.76832	0	6	low	0.012012	0.0215298	602
221	hsa-mir-4440-p5_1ss22CA	TGCTGGCTTGCACCGTGACTCACT	up	inf	inf	0	4.76832	0	6	low	0.012012	0.0214941	603
230	hsa-miR-4676-5p_R+1	GAGCCAGTGGTGAGACAGTGAG	up	inf	inf	0	4.76832	0	6	low	0.012012	0.0214585	604
239	hsa-miR-4799-5p	ATCTAAATGCAGCATGCCAGTC	up	inf	inf	0	4.76832	0	6	low	0.012012	0.0214231	605
253	hsa-miR-6772-3p	TTGCTCCTGACTCTGTGCCCACA	up	inf	inf	0	4.76832	0	6	low	0.012012	0.0213877	606
260	hsa-miR-7109-3p_R+1	CAAGCCTCTCCTGCCCTTCCAGT	up	inf	inf	0	4.76832	0	6	low	0.012012	0.0213525	607
275	ppy-mir-1268-p3_1ss11TC	CCCAGCTACTCGGGAGGCTGA	up	inf	inf	0	4.76832	0	6	low	0.012012	0.0213173	608
286	mmu-mir-101c-p5_1ss18CT	GTACTGTGATAACTGATT	up	inf	inf	0	4.76832	0	6	low	0.012012	0.0212823	609
287	ssc-mir-150-1-p3_1ss1TA	AATCTCCCAACCCTTGTACC	up	inf	inf	0	4.76832	0	6	low	0.012012	0.0212475	610
302	chi-miR-3955-5p_1ss12AT	TTTGATGGCTGTTCCTCTCACT	up	inf	inf	0	4.76832	0	6	low	0.012012	0.0212127	611
323	mmu-miR-5124a_L-1R-1_1ss5CA	GTCAAGTGACTAAGAGCA	up	inf	inf	0	4.76832	0	6	low	0.012012	0.021178	612
351	PC-5p-41199_6	AAGGTAGCGTGGCCGAGCGGT	up	inf	inf	0	4.76832	0	6	low	0.012012	0.0211435	613
358	PC-3p-39686_6	TGCCGCCCTCTCGCTGCTCTAGT	up	inf	inf	0	4.76832	0	6	low	0.012012	0.021109	614
370	PC-5p-41424_6	TGATAGGAAGAGGCAGCCTTCAGT	up	inf	inf	0	4.76832	0	6	low	0.012012	0.0210747	615
372	PC-5p-38995_6	AGCAGCATTGTACAGGGAA	up	inf	inf	0	4.76832	0	6	low	0.012012	0.0210405	616
1051	PC-5p-19961_20	CACCCTTTCCTGTGCCCTTTTA		1.82456	0.86755	11.3248	20.6627	9	26	middle	0.01383	0.0241857	617
596	pal-miR-9993a-3p_1ss11GA	ATCTCGGTGGAACCTCCA		0.631579	-0.662965	478.156	301.993	380	380	middle	0.014448	0.0252256	618
597	pal-miR-9995-3p	ATCTCGGTGGAACCTCCA		0.631579	-0.662965	478.156	301.993	380	380	middle	0.014448	0.0251848	619
930	hsa-miR-2277-5p_R-1	AGCGCGGGCTGAGCGCTGCCAGT		1.30994	0.389502	33.9743	44.5043	27	56	middle	0.014501	0.0252364	620
1074	hsa-miR-589-3p_1ss24AT	TCAGAACAAATGCCGGTTCCCAGT		1.98496	0.989112	8.80814	17.4838	7	22	middle	0.01515	0.0263234	621
711	hsa-miR-29c-3p_R-1	TAGCACCATTTGAAATCGGTT		0.800842	-0.320411	3949.82	3163.18	3139	3980.25	middle	0.01518	0.0263332	622
401	hsa-miR-1229-3p	CTCTCACCACTGCCCTCCCACAG	up	2.27368	1.18503	6.29153	14.3049	5	18	middle	0.015499	0.0268434	623
384	hsa-miR-19b-1-5p	AGTTTTGCAGGTTTGCATCCAGC	up	2.10526	1.074	7.54983	15.8944	6	20	middle	0.015504	0.026809	624
385	hsa-miR-5001-3p_R+1	TTCTGCCTCTGTCCAGGTCCTTT	up	2.10526	1.074	7.54983	15.8944	6	20	middle	0.015504	0.0267661	625
19	hsa-miR-5006-3p_R+1	TTTCCCTTTCCATCCTGGCAGA	down	0.236842	-2.078	20.1329	4.76832	16	6	middle	0.016025	0.0276214	626
197	hsa-miR-2276-3p	TCTGCAAGTGTCAGAGGCGAGG	down	-inf	-inf	7.54983	0	6	0	low	0.016906	0.0290934	627
200	hsa-mir-3133-p3	TTGAGTTTTAAGAGTTCTTTAT	down	-inf	-inf	7.54983	0	6	0	low	0.016906	0.0290471	628
235	hsa-miR-4775	TTAATTTTTTGTTTCGGTCACT	down	-inf	-inf	7.54983	0	6	0	low	0.016906	0.0290009	629
255	hsa-miR-6818-5p	TTGTGTGAGTACAGAGAGCATC	down	-inf	-inf	7.54983	0	6	0	low	0.016906	0.0289549	630
262	hsa-miR-7704_1ss19GC	CGGGGTCGGCGGCGACGTC	down	-inf	-inf	7.54983	0	6	0	low	0.016906	0.028909	631
285	mmu-let-7j_R-2	TGAGGTATTAGTTTGTGCTGTT	down	-inf	-inf	7.54983	0	6	0	low	0.016906	0.0288633	632
289	mmu-miR-501-3p_R-1	AATGCACCCGGGCAAGGATTT	down	-inf	-inf	7.54983	0	6	0	low	0.016906	0.0288177	633
290	cgr-miR-532-5p_R+2_2	CATGCCTTGAGTGTAGGACCGTTA	down	-inf	-inf	7.54983	0	6	0	low	0.016906	0.0287722	634
304	mmu-mir-7650-p5_1ss16CT	ACCCAGAACTCATTGTTCAGTA	down	-inf	-inf	7.54983	0	6	0	low	0.016906	0.0287269	635
319	cgr-miR-532-5p_R+2_1	CATGCCTTGAGTGTAGGACCGTAA	down	-inf	-inf	7.54983	0	6	0	low	0.016906	0.0286817	636
321	chi-miR-3432-5p	TGCGGGATCTTTAGTTGTGGCG	down	-inf	-inf	7.54983	0	6	0	low	0.016906	0.0286367	637
324	bta-miR-6119-5p	AGAGGTAAAAAATTGATTTGACT	down	-inf	-inf	7.54983	0	6	0	low	0.016906	0.0285918	638
325	pal-miR-9995-3p_1ss1AG	GTCTCGGTGGAACCTCCA	down	-inf	-inf	7.54983	0	6	0	low	0.016906	0.0285471	639
331	PC-3p-26513_12	AAAAACTGTAATTTCCTTTGC	down	-inf	-inf	7.54983	0	6	0	low	0.016906	0.0285025	640
338	PC-5p-41430_6	ATTGATGGCATCGAACCAGG	down	-inf	-inf	7.54983	0	6	0	low	0.016906	0.028458	641
912	hsa-miR-3074-5p_R+1	GTTCCTGCTGAACTGAGCCAGT		1.26316	0.337035	37.7492	47.6832	30	60	middle	0.017146	0.028817	642
46	hsa-miR-374c-5p_R-3	ATAATACAACCTGCTAAGT	down	0.354571	-1.49586	35.8617	12.7155	28.5	16	middle	0.017567	0.0294787	643
153	hsa-miR-548ag_1ss4GA	AAAAGTAATTGTGGTTTCTGC	up	inf	inf	0	4.2385	0	5.33333	low	0.017878	0.029954	644
933	PC-3p-8461_68	TGCCTTGCCCTCTCCCTCTAGT		1.31368	0.393619	31.4576	41.3254	25	52	middle	0.017967	0.0300564	645
997	hsa-mir-548ag-2-p3	CAAGAACCTCAATTACCTTTGC		1.53383	0.617143	17.6163	27.0205	14	34	middle	0.018284	0.0305394	646
1002	hsa-miR-3074-3p_R+1	GATATCAGCTCAGTAGGCACCGT		1.55466	0.636595	16.358	25.431	13	32	middle	0.020057	0.033449	647
637	hsa-miR-362-5p	AATCCTTGGAACCTAGGTGTGAGT		0.683506	-0.548974	1316.19	899.622	1046	1132	middle	0.020075	0.0334274	648
974	hsa-miR-128-1-5p	CGGGGCCGTAGCACTGTCTGAGA		1.46053	0.546488	20.1329	29.4046	16	37	middle	0.020404	0.0339228	649
975	cgr-miR-16-5p_L+4	GATCTAGCAGCACGTAAATATTGGCG		1.46053	0.546488	20.1329	29.4046	16	37	middle	0.020404	0.0338706	650
833	hsa-miR-34a-5p_R+1	TGGCAGTGTCTTAGCTGGTTGTT		1.05263	0.0740006	94.3729	99.3399	75	125	middle	0.020597	0.0341385	651
574	hsa-miR-148a-5p	AAAGTTCTGAGACACTCCGACT		0.584119	-0.775665	217.687	127.155	173	160	middle	0.020624	0.0341308	652
92	hsa-miR-6513-3p_R+1	TCAAGTGTCATCTGTCCCTAGA	down	0.478778	-1.06257	78.015	37.3518	62	47	middle	0.020648	0.0341182	653
16	hsa-miR-181b-2-3p	CTCACTGATCAATGAATGCA	down	0.225564	-2.14839	17.6163	3.9736	14	5	middle	0.02076	0.0342508	654
17	bta-miR-769	TGAGACCTCCGGGTTCTGAGCT	down	0.225564	-2.14839	17.6163	3.9736	14	5	middle	0.02076	0.0341985	655
586	mmu-miR-1839-3p	AGACCTACTTATCTACCAACAGC		0.611123	-0.710465	310.802	189.938	247	239	middle	0.02082	0.0342451	656
907	hsa-miR-548bc_R+1	AAAAACTGTGATTACTTTTGCA		1.23327	0.302491	39.2546	48.4117	31.1964	60.9167	middle	0.021295	0.0349731	657
791	bta-miR-378_R+1	ACTGGACTTGGAGTCAGAAGGCT		0.990117	-0.0143288	144.076	142.652	114.5	179.5	middle	0.02182	0.0357808	658
113	hsa-miR-135a-3p_L+1_1ss23GA	ATATAGGGATTGGAGCCGTGGCA	up	inf	inf	0	3.9736	0	5	low	0.021851	0.0357773	659
121	hsa-miR-214-3p	ACAGCAGGCACAGACAGGCAGT	up	inf	inf	0	3.9736	0	5	low	0.021851	0.0357231	660
134	hsa-miR-433-5p	TACGGTGAGCCTGTCATTATTC	up	inf	inf	0	3.9736	0	5	low	0.021851	0.035669	661
136	hsa-mir-451a-p3	TTTAGTAATGGTAATGGTTCT	up	inf	inf	0	3.9736	0	5	low	0.021851	0.0356151	662
138	hsa-miR-487a-5p	GTGGTTATCCCTGCTGTGTTCG	up	inf	inf	0	3.9736	0	5	low	0.021851	0.0355614	663
145	hsa-miR-548ba	AAAGGTAACTGTGATTTTTGCT	up	inf	inf	0	3.9736	0	5	low	0.021851	0.0355079	664
147	hsa-miR-548q_L+2R-2	AGGCTGGTGCAAAAGTAATGGC	up	inf	inf	0	3.9736	0	5	low	0.021851	0.0354545	665
151	hsa-mir-548y-p3_1ss1CT	TAAAAACCGTGATTACTTTTGC	up	inf	inf	0	3.9736	0	5	low	0.021851	0.0354012	666
154	hsa-mir-548aw-p3_1ss1TC	CAAAACCGCGATGACTTTTGCA	up	inf	inf	0	3.9736	0	5	low	0.021851	0.0353482	667
164	hsa-mir-650-p3_1ss20CG	CCATGGCCTGGGCTCTGCTG	up	inf	inf	0	3.9736	0	5	low	0.021851	0.0352953	668
175	hsa-miR-943_L+1R+1	CCTGACTGTTGCCGTCCTCCAGA	up	inf	inf	0	3.9736	0	5	low	0.021851	0.0352425	669
178	hsa-miR-1228-3p	TCACACCTGCCTCGCCCCCC	up	inf	inf	0	3.9736	0	5	low	0.021851	0.0351899	670
187	hsa-mir-1285-1-p5_1ss5CT	TGCCTAGGCTGGTCTCAAACTC	up	inf	inf	0	3.9736	0	5	low	0.021851	0.0351375	671
191	hsa-miR-1298-5p	TTCATTCGGCTGTCCAGATGTA	up	inf	inf	0	3.9736	0	5	low	0.021851	0.0350852	672
202	hsa-miR-3136-5p	CTGACTGAATAGGTAGGGTCATT	up	inf	inf	0	3.9736	0	5	low	0.021851	0.035033	673
206	hsa-mir-3166-p5	AGGCCAGTAGGCATTGTCTGCGT	up	inf	inf	0	3.9736	0	5	low	0.021851	0.0349811	674
208	hsa-miR-3187-3p_R+1	TTGGCCATGGGGCTGCGCGGT	up	inf	inf	0	3.9736	0	5	low	0.021851	0.0349292	675
210	hsa-mir-3202-1-p5	AAGGGAGAAGAGCTTTAATGAT	up	inf	inf	0	3.9736	0	5	low	0.021851	0.0348776	676
224	hsa-miR-4632-3p	TGCCGCCCTCTCGCTGCTCTAG	up	inf	inf	0	3.9736	0	5	low	0.021851	0.034826	677
225	hsa-miR-4654_R+2	TGTGGGATCTGGAGGCATCTGGGT	up	inf	inf	0	3.9736	0	5	low	0.021851	0.0347747	678
231	hsa-miR-4676-3p_R-1	CACTGTTTCACCACTGGCTCT	up	inf	inf	0	3.9736	0	5	low	0.021851	0.0347235	679
234	hsa-miR-4766-3p	ATAGCAATTGCTCTTTTGGAA	up	inf	inf	0	3.9736	0	5	low	0.021851	0.0346724	680
240	hsa-miR-4802-5p	TATGGAGGTTCTAGACCATGTT	up	inf	inf	0	3.9736	0	5	low	0.021851	0.0346215	681
241	hsa-miR-4804-5p_L+1R-1_1ss7CG	TTTGGAGGGTAAGGTTAAGCA	up	inf	inf	0	3.9736	0	5	low	0.021851	0.0345707	682
243	hsa-miR-5010-5p	AGGGGGATGGCAGAGCAAAATT	up	inf	inf	0	3.9736	0	5	low	0.021851	0.0345201	683
245	hsa-miR-5189-5p_L-2	TGGGCACAGGCGGATGGACAGG	up	inf	inf	0	3.9736	0	5	low	0.021851	0.0344696	684
249	hsa-miR-6505-5p	TTGGAATAGGGGATATCTCAGC	up	inf	inf	0	3.9736	0	5	low	0.021851	0.0344193	685
250	hsa-miR-6515-5p	TTGGAGGGTGTGGAAGACATC	up	inf	inf	0	3.9736	0	5	low	0.021851	0.0343691	686
254	hsa-miR-6799-3p_R-1	TGCCCTGCATGGTGTCCCCACA	up	inf	inf	0	3.9736	0	5	low	0.021851	0.0343191	687
265	hsa-mir-7851-p5_1ss12TG	CTCCCACCTCAGCCTCCCAAGTAGC	up	inf	inf	0	3.9736	0	5	low	0.021851	0.0342692	688
267	hsa-mir-7852-p5	TTTGACTACTACATACATATGCC	up	inf	inf	0	3.9736	0	5	low	0.021851	0.0342195	689
268	hsa-mir-8485-p5_1ss20AG	TACGTGTGTGTGTGTGTGTGT	up	inf	inf	0	3.9736	0	5	low	0.021851	0.0341699	690
271	bta-mir-191b-p3	GCTGCTTTTGGGATTCCGTTGC	up	inf	inf	0	3.9736	0	5	low	0.021851	0.0341204	691
273	mmu-miR-497b_L-1	ACCACAGTGTGGTTTGGACGTGG	up	inf	inf	0	3.9736	0	5	low	0.021851	0.0340711	692
280	cpo-miR-154-5p_R+1	TAGGTTATCCGTGTTGCCTTCGT	up	inf	inf	0	3.9736	0	5	low	0.021851	0.034022	693
282	bta-miR-378_L+1R+1	CACTGGACTTGGAGTCAGAAGGCT	up	inf	inf	0	3.9736	0	5	low	0.021851	0.033973	694
283	cja-miR-548r_R+2_1ss9TG	CAAAAGTAGTTGTGGTTTTTGCT	up	inf	inf	0	3.9736	0	5	low	0.021851	0.0339241	695
291	mml-miR-1234_R+3	TCGGCCTGACCACCCACCCCACAGT	up	inf	inf	0	3.9736	0	5	low	0.021851	0.0338753	696
313	bta-miR-185_L+1_1ss23AT	CTGGAGAGAAAGGCAGTTCCTGT	up	inf	inf	0	3.9736	0	5	low	0.021851	0.0338267	697
322	mmu-miR-3964_L+1R+1_1ss6GA	CATAAAGTAGAAAGCACTAAAT	up	inf	inf	0	3.9736	0	5	low	0.021851	0.0337783	698
332	PC-5p-47107_5	AAAGTTCTATAAGTAGGTCTGA	up	inf	inf	0	3.9736	0	5	low	0.021851	0.0337299	699
333	PC-3p-48481_5	GCAAAACTGCAATAACCTTTG	up	inf	inf	0	3.9736	0	5	low	0.021851	0.0336818	700
334	PC-5p-49801_5	CCGGCCACGCGCCTCTGTCTTGT	up	inf	inf	0	3.9736	0	5	low	0.021851	0.0336337	701
336	PC-3p-47807_5	GAGTTGCGATCTGCCCGA	up	inf	inf	0	3.9736	0	5	low	0.021851	0.0335858	702
344	PC-5p-45411_5	CCGCCGCGGCGGCCGTCGGGA	up	inf	inf	0	3.9736	0	5	low	0.021851	0.033538	703
346	PC-3p-43265_5	CTGGGGCTGTGAAGGATTTCT	up	inf	inf	0	3.9736	0	5	low	0.021851	0.0334904	704
347	PC-5p-43610_5	TGGGGTGCCACTTCTGAGA	up	inf	inf	0	3.9736	0	5	low	0.021851	0.0334429	705
348	PC-5p-42896_5	CTTGCCGGGACCCGCGCTGCTA	up	inf	inf	0	3.9736	0	5	low	0.021851	0.0333955	706
349	PC-3p-48441_5	ATCACATTGCCAGGGATTAAT	up	inf	inf	0	3.9736	0	5	low	0.021851	0.0333483	707
353	PC-3p-45328_5	TCCCCCAGGGGCCTTGTTCTCT	up	inf	inf	0	3.9736	0	5	low	0.021851	0.0333012	708
355	PC-3p-49974_5	AAAGGATTTACCTGAGGCCAAT	up	inf	inf	0	3.9736	0	5	low	0.021851	0.0332542	709
364	PC-3p-50140_5	CGAAAACCGCAATTACTTCTGCAT	up	inf	inf	0	3.9736	0	5	low	0.021851	0.0332074	710
367	PC-5p-43617_5	CTCAGGACTTGTATGGGACTGC	up	inf	inf	0	3.9736	0	5	low	0.021851	0.0331607	711
368	PC-3p-43444_5	GGCCCGGACATCTGCATTTTGA	up	inf	inf	0	3.9736	0	5	low	0.021851	0.0331141	712
371	PC-5p-48552_5	TTTTGAGAAATGTTTAGTAGTAGT	up	inf	inf	0	3.9736	0	5	low	0.021851	0.0330676	713
373	PC-5p-43252_5	CACCGCTCCTGTGATATTGTT	up	inf	inf	0	3.9736	0	5	low	0.021851	0.0330213	714
388	hsa-miR-3065-3p_R-1	TCAGCACCAGGATATTGTTGGA	up	2.14737	1.10257	6.29153	13.5102	5	17	middle	0.023626	0.0356538	715
389	PC-3p-18565_22	AGCCTCCCAGTCTGGCCTGAGT	up	2.14737	1.10257	6.29153	13.5102	5	17	middle	0.023626	0.035604	716
30	hsa-miR-545-3p	TCAGCAAACATTTATTGTGTGC	down	0.299169	-1.74097	23.9078	7.15247	19	9	middle	0.02425	0.0364934	717
764	mmu-mir-3968-p3_1ss11AT	ATCCCACTCCTGACACCAT		0.91763	-0.124015	280.602	257.489	223	324	middle	0.02432	0.0365477	718
91	hsa-let-7g-3p_R+1	CTGTACAGGCCACTGCCTTGCT	down	0.476454	-1.06959	71.7234	34.1729	57	43	middle	0.025126	0.0377065	719
39	ssc-mir-4335-p3	GCCCCACGTTGGGCGCCA	down	0.330144	-1.59883	27.6827	9.13927	22	11.5	middle	0.025511	0.0382311	720
576	pal-miR-9993b-3p	ATCTCGCTGGGGCCTCCA		0.588854	-0.764017	213.912	125.963	170	158.5	middle	0.025879	0.0387288	721
830	hsa-miR-486-3p	CGGGGCAGCTCAGTACAGGAT		1.0385	0.0545044	93.7438	97.3531	74.5	122.5	middle	0.027431	0.0409945	722
26	hsa-miR-4742-3p_L-2R+1	TGTATTCTCCTTTGCCTGCAGT	down	0.276316	-1.85561	20.1329	5.56304	16	7	middle	0.028491	0.0425198	723
67	PC-5p-12507_39	AATCCTCACTTTGAATCCATGTT	down	0.415038	-1.26869	44.0407	18.2785	35	23	middle	0.028769	0.0428753	724
115	hsa-miR-186-3p_R-4	GCCCAAAGGTGAATTTTT	down	-inf	-inf	6.29153	0	5	0	low	0.029213	0.043477	725
117	hsa-miR-192-3p_R+1	CTGCCAATTCCATAGGTCACAGT	down	-inf	-inf	6.29153	0	5	0	low	0.029213	0.0434171	726
120	hsa-miR-211-5p	TTCCCTTTGTCATCCTTCGCCT	down	-inf	-inf	6.29153	0	5	0	low	0.029213	0.0433574	727
128	hsa-miR-376a-5p_L+1R-1	GGTAGATTCTCCTTCTATGAGT	down	-inf	-inf	6.29153	0	5	0	low	0.029213	0.0432978	728
155	hsa-miR-551a	GCGACCCACTCTTGGTTTCCA	down	-inf	-inf	6.29153	0	5	0	low	0.029213	0.0432384	729
172	hsa-miR-885-5p	TCCATTACACTACCCTGCCTCT	down	-inf	-inf	6.29153	0	5	0	low	0.029213	0.0431792	730
183	hsa-miR-1256_R-1	AGGCATTGACTTCTCACTAGC	down	-inf	-inf	6.29153	0	5	0	low	0.029213	0.0431201	731
203	hsa-miR-3140-3p_R-1	AGCTTTTGGGAATTCAGGTAG	down	-inf	-inf	6.29153	0	5	0	low	0.029213	0.0430612	732
220	hsa-miR-4433a-5p_R+2	CGTCCCACCCCCCACTCCTGTTT	down	-inf	-inf	6.29153	0	5	0	low	0.029213	0.0430025	733
222	hsa-miR-4446-5p_R+1	ATTTCCCTGCCATTCCCTTGGCA	down	-inf	-inf	6.29153	0	5	0	low	0.029213	0.0429439	734
233	hsa-miR-4738-3p_L-1	GAAACTGGAGCGCCTGGAGGA	down	-inf	-inf	6.29153	0	5	0	low	0.029213	0.0428855	735
238	hsa-miR-4791_1ss17AT	TGGATATGATGACTGATA	down	-inf	-inf	6.29153	0	5	0	low	0.029213	0.0428272	736
242	hsa-miR-5000-3p_R-1	TCAGGACACTTCTGAACTTGG	down	-inf	-inf	6.29153	0	5	0	low	0.029213	0.0427691	737
259	hsa-miR-6886-3p_R+2	TGCCCTTCTCTCCTCCTGCCTCA	down	-inf	-inf	6.29153	0	5	0	low	0.029213	0.0427111	738
266	hsa-miR-7851-3p	TACCTGGGAGACTGAGGTTGGA	down	-inf	-inf	6.29153	0	5	0	low	0.029213	0.0426534	739
269	hsa-mir-10527-p3_1ss9TC	CATGCACCCTACTCTTGCTGGT	down	-inf	-inf	6.29153	0	5	0	low	0.029213	0.0425957	740
279	cja-miR-9983_L-1R+1	TTTTTGCTGGAACATTTCTGGA	down	-inf	-inf	6.29153	0	5	0	low	0.029213	0.0425382	741
312	bta-miR-154c	AGATATTGCACGGTTGATCTCT	down	-inf	-inf	6.29153	0	5	0	low	0.029213	0.0424809	742
337	PC-5p-46446_5	CTCACCCCTGTGGCACTCTGGGT	down	-inf	-inf	6.29153	0	5	0	low	0.029213	0.0424237	743
340	PC-3p-42970_5	TATGTATGCTTGTGTGTGGAGT	down	-inf	-inf	6.29153	0	5	0	low	0.029213	0.0423667	744
341	PC-5p-48278_5	GTGCCCGAAATTCTGACATGA	down	-inf	-inf	6.29153	0	5	0	low	0.029213	0.0423098	745
354	PC-3p-45614_5	TCCGCGGCCCTCTCCTGTGCT	down	-inf	-inf	6.29153	0	5	0	low	0.029213	0.0422531	746
360	PC-3p-43741_5	TCTGAACTCTTGGCTCCCACA	down	-inf	-inf	6.29153	0	5	0	low	0.029213	0.0421966	747
369	PC-5p-43132_5	AGGCGGGAATTCCATCTCATTG	down	-inf	-inf	6.29153	0	5	0	low	0.029213	0.0421401	748
557	ocu-miR-146b-5p_R-2	TGAGAACTGAATTCCATAGGCC		0.563723	-0.826941	152.255	85.8297	121	108	middle	0.029259	0.0421501	749
87	hsa-miR-4687-5p_R-1	CAGCCCTCCTCCCGCACCCAA	down	0.464017	-1.10775	61.657	28.6099	49	36	middle	0.029406	0.0423054	750
88	ocu-miR-146b-5p_R-1_1ss23GA	TGAGAACTGAATTCCATAGGCCA	down	0.464017	-1.10775	61.657	28.6099	49	36	middle	0.029406	0.0422491	751
292	bta-mir-1246-p5_1ss18GA	TTAAATGGATTTTTGGAA	up	inf	inf	0	3.57624	0	4.5	low	0.02961	0.0424856	752
299	bta-mir-2887-2-p3_1ss14AT	GTCCGGTGCGGAGTGCCCTTCGTCC	up	inf	inf	0	3.57624	0	4.5	low	0.02961	0.0424292	753
330	PC-5p-31749_9	GAGAATATGGGAGTCTGTGGCT	up	inf	inf	0	3.57624	0	4.5	low	0.02961	0.0423729	754
36	hsa-miR-548au-5p_R+1	AAAAGTAATTGCGGTTTTTGCT	down	0.31926	-1.6472	24.537	7.83366	19.5	9.85714	middle	0.03035	0.0433744	755
937	hsa-miR-4645-3p_L+2R-1	CGAGACAGTAGTTCTTGCCTGGT		1.32632	0.407424	25.1661	33.3782	20	42	middle	0.030888	0.0440849	756
848	hsa-miR-3609_R-2	CAAAGTGATGAGTAATACTGGC		1.07943	0.110264	69.2068	74.7036	55	94	middle	0.031739	0.0452396	757
29	hsa-miR-188-3p	CTCCCACATGCAGGGTTTGCA	down	0.297214	-1.75043	21.3912	6.35776	17	8	middle	0.032193	0.0458262	758
1001	hsa-miR-548l	AAAAGTATTTGCGGGTTTTGTC		1.55024	0.632491	13.8414	21.4574	11	27	middle	0.033257	0.0472784	759
538	hsa-miR-708-5p	AAGGAGCTTACAATCTAGCTGGG		0.514286	-0.959358	88.0814	45.299	70	57	middle	0.034121	0.0484428	760
627	hsa-miR-22-5p	AGTTCTTCAGTGGCAAGCTTTA		0.667763	-0.582592	724.784	483.984	576	609	middle	0.034786	0.0493221	761
375	hsa-miR-449a	TGGCAGTGTATTGTTAGCTGGT	up	2.02105	1.01511	6.29153	12.7155	5	16	middle	0.035702	0.0505544	762
376	hsa-miR-1246	AATGGATTTTTGGAGCAGG	up	2.02105	1.01511	6.29153	12.7155	5	16	middle	0.035702	0.0504881	763
33	hsa-mir-3166-p3	TAACGCAGACAATGCCTACTGGC	down	0.315789	-1.66297	22.6495	7.15247	18	9	middle	0.035743	0.05048	764
677	hsa-miR-143-3p_R+1	TGAGATGAAGCACTGTAGCTCT		0.741229	-0.432008	26990.7	20006.3	21450	25174	high	0.036677	0.0517314	765
846	hsa-miR-378i_R+1_1ss9AT	ACTGGACTTGGAGTCAGAAGGT		1.07427	0.103363	67.3194	72.3195	53.5	91	middle	0.036882	0.0519526	766
790	hsa-miR-30a-3p	CTTTCAGTCGGATGTTTGCAGC		0.987258	-0.0185015	119.539	118.016	95	148.5	middle	0.038917	0.0547476	767
795	hsa-miR-133b_R-2	TTTGGTCCCCTTCAACCAGC	up	inf	inf	0	3.17888	0	4	low	0.04028	0.0565913	768
563	hsa-miR-664b-3p	TTCATTTGCCTCCCAGCCTACA		0.570098	-0.810719	142.189	81.0614	113	102	middle	0.042091	0.0590588	769
573	hsa-miR-1285-3p_R+1	TCTGGGCAACAAAGTGAGACCTT		0.584092	-0.775733	167.355	97.7505	133	123	middle	0.04236	0.059359	770
891	PC-3p-11855_42	TATGTGCCTAGTGGCTGCTGTCT		1.17895	0.237499	37.7492	44.5043	30	56	middle	0.042765	0.0598488	771
629	hsa-miR-130b-5p_R+1	ACTCTTTCCCTGTTGCACTACT		0.67041	-0.576884	695.843	466.5	553	587	middle	0.04502	0.062923	772
556	hsa-miR-548av-5p_R+4	AAAAGTACTTGCGGATTTTGCT		0.561404	-0.83289	124.572	69.9353	99	88	middle	0.045808	0.0639416	773
908	hsa-miR-26a-1-3p	CCTATTCTTGGTTACTTGCACG		1.2357	0.305326	28.941	35.7624	23	45	middle	0.047015	0.0655416	774
1032	cgr-miR-1260_R+1_2	ATCCCACCGCTGCCACCAG		1.71429	0.777608	8.80814	15.0997	7	19	middle	0.047019	0.0654626	775
1033	cgr-miR-1260_R+1_1	ATCCCACCGCTGCCACCAA		1.71429	0.777608	8.80814	15.0997	7	19	middle	0.047019	0.0653782	776
495	hsa-miR-29a-5p_R+3	ACTGATTTCTTTTGGTGTTCAGAGT	down	0.263158	-1.926	15.0997	3.9736	12	5	middle	0.050092	0.0695615	777
496	hsa-mir-12136-p3_1ss18TC	GATTCCTTCCTTTTTTGCC	down	0.263158	-1.926	15.0997	3.9736	12	5	middle	0.050092	0.0694721	778
817	pal-miR-9226-5p_L-3	AGTCCCTGTTCGGGCGCCA	down	-inf	-inf	5.03322	0	4	0	low	0.051129	0.0708192	779
767	hsa-miR-378c_R-5	ACTGGACTTGGAGTCAGAAG		0.928457	-0.107093	185.6	172.322	147.5	216.833	middle	0.051348	0.0710314	780
564	hsa-miR-7976_R+3	TGCCCTGAGACTTTTGCTCTAA		0.570261	-0.810307	129.605	73.9089	103	93	middle	0.052526	0.0725679	781
1066	hsa-miR-509-3-5p	TACTGCAGACGTGGCAATCATG		1.89474	0.921997	6.29153	11.9208	5	15	middle	0.053429	0.0737211	782
1067	PC-3p-30348_10	TCGACTCCCGGTGTGGGAAC		1.89474	0.921997	6.29153	11.9208	5	15	middle	0.053429	0.0736269	783
811	hsa-miR-3158-3p	AAGGGCTTCCTCTCTGCAGGAC	up	inf	inf	0	2.78152	0	3.5	low	0.055059	0.0757764	784
645	eca-mir-8986b-p5_1ss1CG	GCCGAGACTAGAGTCACATCCTGA		0.69589	-0.52307	1309.9	911.543	1041	1147	middle	0.055496	0.0762805	785
508	hsa-miR-190a-3p_L+1	ACTATATATCAAACATATTCCT	down	0.378947	-1.39993	25.1661	9.53663	20	12	middle	0.064057	0.0879358	786
892	hsa-mir-1304-p5	CGGTTTGAGGCTACAGTGAGAT		1.18421	0.243926	30.1993	35.7624	24	45	middle	0.066887	0.091704	787
553	hsa-miR-548av-3p_L+2	CCAAAACTGCAGTTACTTTTGC		0.551579	-0.858361	94.3729	52.0541	75	65.5	middle	0.066962	0.0916904	788
494	hsa-miR-320d_R-1	AAAAGCTGGGTTGAGAGG	down	0.171053	-2.54749	8.62838	1.47591	6.85714	1.85714	low	0.067892	0.092846	789
724	ssc-miR-150_L+2	AATCTCCCAACCCTTGTACCAGTG		0.825911	-0.275942	932.405	770.083	741	969	middle	0.06831	0.0932994	790
502	hsa-miR-3667-3p	ACCTTCCTCTCCATGGGTCTTT	down	0.336842	-1.56986	18.8746	6.35776	15	8	middle	0.070182	0.095735	791
966	hsa-miR-548f-3p_L+1R+2	CAAAAACTGTAATTACTTTTGC		1.41218	0.497922	13.4594	19.007	10.6964	23.9167	middle	0.074505	0.101504	792
813	ptr-miR-1233_L+1R+1	CTGAGCCCTGTCCTCCCGCAGT	up	inf	inf	0	2.38416	0	3	low	0.075716	0.103023	793
506	bta-miR-2284y_L+2R-1	TGAAAAGTTCGTTCGGGTTTTT	down	0.355263	-1.49304	20.1329	7.15247	16	9	middle	0.075783	0.102985	794
497	mmu-miR-362-5p_1ss24TA	AATCCTTGGAACCTAGGTGTGAAA	down	0.287081	-1.80047	13.8414	3.9736	11	5	middle	0.077058	0.104586	795
537	hsa-miR-337-5p_R-1	GAACGGCTTCATACAGGAGT		0.510638	-0.969626	59.1404	30.1993	47	38	middle	0.077669	0.105282	796
1042	bta-miR-2484_L-1R-4_1ss13CA	AGCTATGATGAATTTGATT		1.76842	0.822462	6.29153	11.1261	5	14	middle	0.079094	0.10708	797
1043	PC-5p-26253_13	TTAGTGGCTCCCTCTGCCTGCA		1.76842	0.822462	6.29153	11.1261	5	14	middle	0.079094	0.106945	798
960	hsa-miR-3912-3p	TAACGCATAATATGGACATGT		1.37799	0.462566	13.8414	19.0733	11	24	middle	0.08422	0.113734	799
988	hsa-mir-550a-3-p5	TGCCTGAGGGAGTAAGAGTCC		1.5	0.584963	10.0664	15.0997	8	19	middle	0.085837	0.115773	800
989	hsa-miR-1306-3p_R+4	ACGTTGGCTCTGGTGGTGATGT		1.5	0.584963	10.0664	15.0997	8	19	middle	0.085837	0.115628	801
769	hsa-miR-190a-5p_R+1	TGATATGTTTGATATATTAGGTT		0.938171	-0.0920777	129.605	121.592	103	153	middle	0.086238	0.116023	802
501	cja-miR-9933_L-5_1ss24TA	TCACCCATGACTGATGGCA	down	0.328421	-1.60638	15.7288	5.16568	12.5	6.5	middle	0.090736	0.121923	803
815	bta-miR-2478_L-2_1ss20AT	ATCCCACTTCTGACACCT	down	-inf	-inf	3.77492	0	3	0	low	0.091202	0.122397	804
816	mmu-miR-6412_R-2_1ss15AT	TCGAAACCATCCTCTGCTAC	down	-inf	-inf	3.77492	0	3	0	low	0.091202	0.122245	805
801	hsa-miR-548am-3p_1ss12GA	CAAAAACTGCAATTACTTTTGT	up	inf	inf	0	2.11925	0	2.66667	low	0.094027	0.125875	806
894	hsa-miR-18b-5p_R-3	TAAGGTGCATCTAGTGCAGT		1.19668	0.259032	23.9078	28.6099	19	36	middle	0.094309	0.126096	807
729	hsa-miR-629-5p_R+1_1ss10GC	TGGGTTTACCTTGGGAGAACTT		0.84016	-0.251263	544.846	457.758	433	576	middle	0.094897	0.126725	808
780	hsa-miR-877-3p_R+1	TCCTCTTCTCCCTCCTCCCAGT		0.95936	-0.0598552	99.4062	95.3663	79	120	middle	0.095328	0.127143	809
518	hsa-miR-3611_R-2	TTGTGAAGAAAGAAATTCT	down	0.430622	-1.21551	27.6827	11.9208	22	15	middle	0.099908	0.133087	810
812	hsa-miR-3913-5p_L-2R+2	TGGGACTGATCTTGATGTCTGC	up	inf	inf	0	1.9868	0	2.5	low	0.10494	0.139618	811
1011	hsa-miR-760_R+2	CGGCTCTGGGTCTGTGGGGAGT		1.57895	0.658963	7.54983	11.9208	6	15	middle	0.10522	0.139818	812
1012	hsa-miR-6502-5p	AGCTCTAGAAAGATTGTTGACC		1.57895	0.658963	7.54983	11.9208	6	15	middle	0.10522	0.139646	813
889	hsa-miR-429	TAATACTGTCTGGTAAAACCGT		1.16842	0.22456	25.1661	29.4046	20	37	middle	0.10588	0.14035	814
654	hsa-miR-450a-5p	TTTTGCGATGTGTTCCTAATAT		0.716681	-0.480596	2138.49	1532.62	1699.5	1928.5	middle	0.11232	0.148703	815
935	hsa-miR-154-5p	TAGGTTATCCGTGTTGCCTTCG		1.32057	0.401165	13.8414	18.2785	11	23	middle	0.11259	0.148878	816
616	hsa-miR-3120-3p	CACAGCAAGTGTAGACAGGCA		0.638596	-0.647023	226.495	144.639	180	182	middle	0.113	0.149237	817
531	hsa-miR-548ax_R-1	AGAAGTAATTGCGGTTTTGCC	down	0.479129	-1.06151	36.4909	17.4838	29	22	middle	0.11396	0.150321	818
1020	PC-3p-21502_18	TTGGCTAACCCAAAACAGAGACT		1.64211	0.715547	6.29153	10.3314	5	13	middle	0.11566	0.152377	819
916	hsa-miR-1284_R-1	TCTATACAGACCCTGGCTTTT		1.26316	0.337035	16.358	20.6627	13	26	middle	0.11664	0.153481	820
859	hsa-miR-378d_R-2	ACTGGACTTGGAGTCAGA		1.10121	0.139096	32.7159	36.0273	26	45.3333	middle	0.11691	0.153649	821
499	hsa-miR-3157-5p	TTCAGCCAGGCTAGTGCAGTCT	down	0.315789	-1.66297	12.5831	3.9736	10	5	middle	0.11755	0.154302	822
500	hsa-miR-5094_L-1R+1	ATCAGTGAATGCCTTGAACCTA	down	0.315789	-1.66297	12.5831	3.9736	10	5	middle	0.11755	0.154115	823
705	hsa-miR-500a-3p_R+1	ATGCACCTGGGCAAGGATTCTGA		0.79175	-0.336883	2545.34	2015.28	2022.83	2535.83	middle	0.11885	0.15563	824
513	hsa-miR-12135_1ss9TC	TAAAGGTTCGTTTGTAAA	down	0.408669	-1.291	21.3912	8.74191	17	11	middle	0.11972	0.156579	825
577	oga-miR-28b_R+1	TCGAGGAGCTCACAGTCTAGTT		0.590226	-0.760662	105.698	62.3855	84	78.5	middle	0.12052	0.157435	826
810	hsa-miR-3130-5p_R+1_1ss12CT	TACCCAGTCTCTGGTGCAGCCT	down	-inf	-inf	3.14576	0	2.5	0	low	0.12309	0.160597	827
814	bta-miR-1246_L+5R+2	TATTAAATGGATTTTTGGAGCAGGGA	down	-inf	-inf	3.14576	0	2.5	0	low	0.12309	0.160404	828
819	PC-5p-49388_5	TCTGAGATCTCTATGAGGAGTC	down	-inf	-inf	3.14576	0	2.5	0	low	0.12309	0.16021	829
820	PC-3p-43886_5	ATTTAGGCCTGTATAATCATGG	down	-inf	-inf	3.14576	0	2.5	0	low	0.12309	0.160017	830
715	hsa-miR-15b-3p_R-1	CGAATCATTATTTGCTGCTCT		0.806368	-0.31049	1223.07	986.247	972	1241	middle	0.12999	0.168784	831
922	PC-3p-13376_36	TCCCTGTTCGGGCGCCTTT		1.26316	0.337035	15.0997	19.0733	12	24	middle	0.13168	0.170772	832
520	hsa-miR-33b-3p_R-1	CAGTGCCTCGGCAGTGCAGCC	down	0.442105	-1.17754	25.1661	11.1261	20	14	middle	0.13174	0.170645	833
885	hsa-miR-500b-3p_L+3R-1	AGTGCACCCAGGCAAGGATTCT		1.15789	0.211504	22.6495	26.2257	18	33	middle	0.134	0.173365	834
650	hsa-let-7a-3p_R+1	CTATACAATCTACTGTCTTTCT		0.710503	-0.493088	1406.37	999.227	1117.67	1257.33	middle	0.13525	0.174772	835
632	hsa-miR-338-5p_R-1	AACAATATCCTGGTGCTGAGT		0.677792	-0.561085	464.315	314.709	369	396	middle	0.13557	0.174976	836
503	hsa-miR-23c_L+1R-1_1ss15TG	CATCACATTGCCAGGGATTACC	down	0.345395	-1.53368	13.4219	4.63586	10.6667	5.83333	middle	0.13596	0.17527	837
1077	bta-miR-2478_L+2	TCGTATCCCACTTCTGACACCA	up	2.02105	1.01511	3.14576	6.35776	2.5	8	low	0.13751	0.177056	838
624	hsa-miR-195-5p_R+1	TAGCAGCACAGAAATATTGGCA		0.661411	-0.596382	310.802	205.567	247	258.667	middle	0.1376	0.176961	839
1044	hsa-miR-548ak_R-2	AAAAGTAACTGCGGTTTTT		1.77873	0.83085	4.40407	7.83366	3.5	9.85714	low	0.13851	0.177919	840
1009	hsa-miR-196a-5p_R-1	TAGGTAGTTTCATGTTGTTGG		1.57895	0.658963	6.29153	9.93399	5	12.5	low	0.13916	0.178542	841
985	PC-3p-32295_8	CAACAGGCCTTGCTCTGCTCACAG		1.47368	0.559427	7.54983	11.1261	6	14	middle	0.14912	0.191093	842
991	hsa-miR-320c_1ss20TA	AAAAGCTGGGTTGAGAGGGA		1.51116	0.595657	6.86675	10.3768	5.45714	13.0571	middle	0.15077	0.192978	843
899	mmu-miR-106b-5p_L+2	AATAAAGTGCTGACAGTGCAGAT		1.21457	0.280451	16.358	19.868	13	25	middle	0.15149	0.19367	844
1062	hsa-miR-548ad-5p	AAAAGTAATTGTGGTTTTTG		1.88134	0.911758	3.53025	6.64158	2.80556	8.35714	low	0.15183	0.193875	845
1034	hsa-mir-548v-p3_1ss6GA	CAAAAACTACAGTTACTTTTGC		1.71429	0.777608	4.40407	7.54983	3.5	9.5	low	0.1602	0.204321	846
1035	hsa-miR-548ah-3p_1ss9GA	CAAAAACTACAGTTACTTTTGC		1.71429	0.777608	4.40407	7.54983	3.5	9.5	low	0.1602	0.20408	847
591	hsa-miR-301a-5p	GCTCTGACTTTATTGCACTACT		0.619195	-0.691534	128.347	79.4719	102	100	middle	0.16186	0.205952	848
773	hsa-mir-5100-p3_1ss17TC	ATCCCAGCGGTGCCTCCA		0.947368	-0.0780025	78.015	73.9089	62	93	middle	0.16306	0.207234	849
567	hsa-miR-1307-5p	TCGACCGGACCTCGACCGGCT		0.574163	-0.800469	69.2068	39.736	55	50	middle	0.16598	0.210697	850
995	hsa-miR-3617-5p	AAAGACATAGTTGCAAGATGGG		1.51579	0.600069	6.29153	9.53663	5	12	low	0.16682	0.211514	851
509	cja-miR-9933_L-4R-2_1ss12AT	ATCACCCTTGACTGATGG	down	0.384439	-1.37917	14.4705	5.56304	11.5	7	middle	0.16729	0.211861	852
796	hsa-miR-513c-3p_R-3	TAAATTTCACCTTTCTGAGA	down	-inf	-inf	2.51661	0	2	0	low	0.16785	0.212321	853
797	hsa-miR-513a-3p_R-3	TAAATTTCACCTTTCTGAGA	down	-inf	-inf	2.51661	0	2	0	low	0.16785	0.212073	854
868	hsa-miR-132-5p	ACCGTGGCTTTCGATTGTTACT		1.12281	0.16711	22.6495	25.431	18	32	middle	0.16789	0.211875	855
1078	hsa-mir-548aj-2-p5	TTAGGTTGGTGCAAAAGTAATT	up	2.86917	1.52063	1.22335	3.51001	0.972222	4.41667	low	0.17165	0.216367	856
1079	hsa-mir-548i-1-p5	TTAGGTTGGTGCAAAAGTAATT	up	2.86917	1.52063	1.22335	3.51001	0.972222	4.41667	low	0.17165	0.216115	857
682	hsa-miR-223-3p	TGTCAGTTTGTCAAATACCCCA		0.750978	-0.413158	104207	78256.8	82815	98471	high	0.17346	0.218139	858
524	hsa-miR-548ar-3p	TAAAACTGCAGTTATTTTTGC	down	0.45614	-1.13245	22.6495	10.3314	18	13	middle	0.17403	0.218601	859
594	hsa-miR-330-5p_R+1	TCTCTGGGCCTGTGTCTTAGGCT		0.625564	-0.676771	132.122	82.6508	105	104	middle	0.17688	0.221923	860
504	hsa-miR-3939	TACGCGCAGACCACAGGATGTC	down	0.350877	-1.51096	11.3248	3.9736	9	5	middle	0.17748	0.222417	861
505	pal-miR-9993b-3p_1ss1AC	CTCTCGCTGGGGCCTCCA	down	0.350877	-1.51096	11.3248	3.9736	9	5	middle	0.17748	0.222159	862
741	hsa-miR-1277-5p_L-3	TATATATATATATGTACGTAT		0.866057	-0.207466	210.137	181.991	167	229	middle	0.17828	0.222902	863
625	hsa-miR-33a-5p_R-1	GTGCATTGTAGTTGCATTGC		0.665718	-0.587016	279.344	185.964	222	234	middle	0.1797	0.224417	864
850	hsa-miR-6513-5p_L-1	TTGGGATTGACGCCACATGTCT		1.08271	0.114643	26.4244	28.6099	21	36	middle	0.18042	0.225056	865
952	hsa-mir-3922-p3	TGTGGGACTTCTGGCCTTGACT		1.35338	0.436571	8.80814	11.9208	7	15	middle	0.18356	0.228708	866
532	hsa-miR-101-5p_L+1R-1	TCAGTTATCACAGTGCTGATGC		0.505263	-0.984893	31.4576	15.8944	25	20	middle	0.18772	0.233622	867
745	hsa-miR-582-3p_R+1	TAACTGGTTGAACAACTGAACCC		0.874854	-0.192886	169.871	148.613	135	187	middle	0.19233	0.239083	868
838	bta-miR-2404_R-2	TTGCACTGCATGGTATCT		1.0622	0.0870567	27.6827	29.4046	22	37	middle	0.19657	0.244073	869
558	hsa-miR-514a-3p_R-1	ATTGACACTTCTGTGAGTAG		0.56391	-0.826464	52.8488	29.802	42	37.5	middle	0.19948	0.247401	870
511	bta-miR-191b_1ss2AG	GGACGAAATCCAAGCGCAGCTG	down	0.401914	-1.31504	13.8414	5.56304	11	7	middle	0.20089	0.248864	871
512	cgr-miR-322-3p_R-1	AAACATGAAGCGCTGCAACA	down	0.401914	-1.31504	13.8414	5.56304	11	7	middle	0.20089	0.248578	872
570	PC-5p-13814_34	CAGCCTGTGATGCTTTAAGAGTA		0.577828	-0.791289	59.1404	34.1729	47	43	middle	0.21012	0.259702	873
519	hsa-miR-942-3p	CACATGGCCGAAACAGAGAAGT	down	0.437247	-1.19348	16.358	7.15247	13	9	middle	0.21641	0.26717	874
872	mml-let-7a-5p_L+2	TCTGAGGTAGTAGGTTGTATAGTT		1.12782	0.173536	17.6163	19.868	14	25	middle	0.2182	0.269072	875
593	hsa-miR-362-3p_1ss22AT	AACACACCTATTCAAGGATTCT		0.624149	-0.680039	106.956	66.7564	85	84	middle	0.21916	0.269947	876
836	hsa-miR-505-5p_R+1	GGGAGCCAGGAAGTATTGATGTT		1.05263	0.0740006	26.4244	27.8152	21	35	middle	0.22053	0.271325	877
851	hsa-miR-548aa_L-2R-1	AAACCACAATTACTTTTGCACC		1.08533	0.11814	21.6009	23.4442	17.1667	29.5	middle	0.22245	0.273375	878
987	bta-mir-1246-p3_1ss19GA	ATTAAATGGATTTTTGGAA		1.5	0.584963	5.03322	7.54983	4	9.5	low	0.2245	0.275581	879
746	eca-miR-451_L+1R-1_1ss20TA	CAAACCGTTACCATTACTGAGT		0.875346	-0.192074	143.447	125.566	114	158	middle	0.22905	0.280847	880
735	hsa-let-7b-3p_1ss22CT	CTATACAACCTACTGCCTTCCT		0.850478	-0.233653	221.462	188.349	176	237	middle	0.23341	0.285868	881
865	hsa-miR-584-3p	TCAGTTCCAGGCCAACCAGGCT		1.11741	0.160157	16.358	18.2785	13	23	middle	0.24761	0.302915	882
744	hsa-miR-628-5p	ATGCTGACATATTTACTAGAGG		0.873586	-0.194979	134.639	117.618	107	148	middle	0.25068	0.306324	883
798	hsa-miR-548ar-5p_1ss21CA	AAAAGTAATTGCAGTTTTTGA	up	inf	inf	0	0.993399	0	1.25	low	0.2516	0.3071	884
1013	bta-mir-2478-p5_1ss20GT	ATCCCACTTCTGACACCATT		1.57895	0.658963	3.77492	5.9604	3	7.5	low	0.25198	0.307216	885
614	mmu-miR-3968_L-2_1ss14AT	AATCCCACTCCTGACACCA		0.635209	-0.654697	109.473	69.5379	87	87.5	middle	0.25644	0.312301	886
507	bta-miR-2478_L-1_1ss2TA	AATCCCACTTCTGACACCA	down	0.378947	-1.39993	9.43729	3.57624	7.5	4.5	low	0.2568	0.312387	887
510	hsa-miR-6721-5p_R+1	TGGGCAGGGGCTTATTGTAGGAGT	down	0.394737	-1.34104	10.0664	3.9736	8	5	middle	0.26454	0.32144	888
1019	bta-miR-339a_R+1_1ss22CG	TCCCTGTCCTCCAGGAGCTCAGT		1.64211	0.715547	3.14576	5.16568	2.5	6.5	low	0.26595	0.32279	889
498	mmu-miR-2137_L-2R-1_1ss16AG	CGGCGGGAGCCCCGGGGA	down	0.315789	-1.66297	6.29153	1.9868	5	2.5	low	0.26842	0.325422	890
579	hsa-miR-548aq-3p	CAAAAACTGCAATTACTTTTGC		0.595939	-0.746762	56.6762	33.7756	45.0417	42.5	middle	0.27321	0.330857	891
938	bta-miR-1246_L+1R+2	AAATGGATTTTTGGAGCAGGGA		1.32632	0.407424	6.29153	8.34455	5	10.5	low	0.28047	0.339268	892
924	hsa-miR-548a-5p	AAAAGTAATTGCGAGTTTTACC		1.28842	0.365604	6.99059	9.00682	5.55556	11.3333	low	0.28425	0.343455	893
521	hsa-miR-212-5p	ACCTTGGCTCTAGACTGCTTACT	down	0.442105	-1.17754	12.5831	5.56304	10	7	middle	0.28651	0.345799	894
876	hsa-mir-1256-p3	CTAAAGAGAAGTCAATGCATGA		1.13684	0.185032	12.5831	14.3049	10	18	middle	0.28749	0.346594	895
877	tch-let-7a-5p	TAAGGTAGTAGATTGTATAGTT		1.13684	0.185032	12.5831	14.3049	10	18	middle	0.28749	0.346207	896
522	bta-mir-1264-p3_1ss5AT	AAGATTAAGAGAACCAACA	down	0.451128	-1.14839	13.2122	5.9604	10.5	7.5	middle	0.29032	0.349226	897
525	hsa-miR-548s_R-1	ATGGCCAAAACTGCAGTTATTT	down	0.45933	-1.1224	13.8414	6.35776	11	8	middle	0.29363	0.352814	898
528	hsa-miR-506-3p_L+1	GTAAGGCACCCTTCTGAGTAGA	down	0.473684	-1.078	15.0997	7.15247	12	9	middle	0.29895	0.358807	899
552	hsa-miR-6516-5p_R-1	TTTGCAGTAACAGGTGTGAGC		0.541353	-0.885357	26.4244	14.3049	21	18	middle	0.30712	0.368203	900
533	hsa-miR-15a-3p_1ss22AT	CAGGCCATATTGTGCTGCCTCT		0.505263	-0.984893	18.8746	9.53663	15	12	middle	0.30753	0.368285	901
742	cgr-miR-15b-5p_L+2	AATAGCAGCACATCATGGTTTACA		0.868421	-0.203533	110.731	96.161	88	121	middle	0.31856	0.381071	902
945	bta-miR-4286_R+4	ACCCCACTCCTGGTACCAAAA		1.34211	0.424498	5.03322	6.75512	4	8.5	low	0.32282	0.38574	903
712	hsa-miR-181d-5p_R+1	AACATTCATTGTTGTCGGTGGGTT		0.801162	-0.319834	645.93	517.495	513.333	651.167	middle	0.32291	0.38542	904
799	hsa-mir-548ba-p3	CAAAAACTGCAATTACTTT	down	-inf	-inf	1.25831	0	1	0	low	0.32946	0.392804	905
804	hsa-miR-548ae-3p_R-2	CAAAAACTGCAATTACTTT	down	-inf	-inf	1.25831	0	1	0	low	0.32946	0.39237	906
915	hsa-miR-376b-3p	ATCATAGAGGAAAATCCATGTT		1.26316	0.337035	6.29153	7.94719	5	10	low	0.33051	0.393187	907
589	hsa-miR-4772-3p	CCTGCAACTTTGCCTGATCAGA		0.618141	-0.693992	59.1404	36.5571	47	46	middle	0.33848	0.402225	908
828	hsa-miR-627-3p	TCTTTTCTTTGAGACTCACT		1.03759	0.053242	17.6163	18.2785	14	23	middle	0.34052	0.404204	909
829	hsa-miR-642a-5p	GTCCCTCTCCAAATGTGTCTTG		1.03759	0.053242	17.6163	18.2785	14	23	middle	0.34052	0.403759	910
921	hsa-miR-548d-3p	CAAAAACCACAGTTTCTTTTGC		1.26316	0.337035	5.66238	7.15247	4.5	9	low	0.35593	0.421568	911
800	hsa-mir-548n-p3	CAATTACTTTTGCACCAACCT	down	-inf	-inf	1.10102	0	0.875	0	low	0.36166	0.427885	912
766	hsa-miR-9-3p	ATAAAGCTAGATAACCGAAAGT		0.9241	-0.11388	39.8463	36.822	31.6667	46.3333	middle	0.37829	0.44707	913
861	hsa-miR-129-2-3p	AAGCCCTTACCCCAAAAAGCAT		1.10526	0.14439	10.0664	11.1261	8	14	middle	0.37938	0.447868	914
566	hsa-miR-508-3p	TGATTGTAGCCTTTTGGAGTAGA		0.574163	-0.800469	27.6827	15.8944	22	20	middle	0.38098	0.449265	915
886	mmu-miR-107-5p	AGCTTCTTTACAGTGTTGCCTTG		1.15789	0.211504	7.54983	8.74191	6	11	low	0.38695	0.455807	916
523	PC-5p-36602_7	TTAGTCTAGCACCTGGTCAATTC	down	0.451128	-1.14839	8.80814	3.9736	7	5	low	0.38793	0.456463	917
664	mmu-miR-3968_L-3_1ss14AT	ATCCCACTCCTGACACCA		0.728885	-0.456236	1306.75	952.471	1038.5	1198.5	middle	0.3949	0.464158	918
526	hsa-miR-200b-5p	CATCTTACTGGGCAGCATTGGA	down	0.473684	-1.078	10.0664	4.76832	8	6	middle	0.39639	0.465402	919
527	hsa-miR-219a-5p_R+2	TGATTGTCCAAACGCAATTCTCG	down	0.473684	-1.078	10.0664	4.76832	8	6	middle	0.39639	0.464897	920
789	hsa-miR-616-5p	ACTCAAAACCCTTCAGTGACTT		0.986842	-0.0191088	20.1329	19.868	16	25	middle	0.39753	0.465727	921
963	bta-miR-2478_1ss2TA	GAATCCCACTTCTGACACCA		1.38947	0.474539	3.14576	4.37096	2.5	5.5	low	0.40296	0.471577	922
782	hsa-miR-6803-3p	TCCCTCGCCTTCTCACCCTCAG		0.963989	-0.0529115	23.9078	23.0469	19	29	middle	0.40339	0.471569	923
856	bta-mir-1264-p5_1ss5AT	AAGATTAAGAGAACCAAC		1.09474	0.130584	9.43729	10.3314	7.5	13	middle	0.40792	0.476348	924
792	hsa-miR-1180-3p	TTTCCGGCTCGCGTGGGTGTGT		0.992481	-0.0108883	17.6163	17.4838	14	22	middle	0.41819	0.487813	925
762	PC-3p-8942_63	CAGTTCAATGGTGTTCAGCAGA		0.914701	-0.128629	36.4909	33.3782	29	42	middle	0.42486	0.495058	926
617	hsa-miR-548h-3p_R-1_1ss4AG	CAAGAACCGCAATTACTTTTGC		0.63968	-0.644577	58.3914	37.3518	46.4048	47	middle	0.42546	0.495223	927
635	hsa-miR-95-3p	TTCAACGGGTATTTATTGAGCA		0.68144	-0.553341	143.447	97.7505	114	123	middle	0.4296	0.499503	928
728	hsa-miR-652-5p_L+1R-1	ACAACCCTAGGAGAGGGTGCCATTC		0.83279	-0.263975	142.189	118.413	113	149	middle	0.43528	0.505562	929
809	hsa-miR-551b-3p_R+1	GCGACCCATACTTGGTTTCAGT		1	0	15.0997	15.0997	12	19	middle	0.44019	0.510715	930
818	mdo-miR-152-3p_R+3	TCAGTGCATGACAGAACTTGGGTTT		1	0	15.0997	15.0997	12	19	middle	0.44019	0.510166	931
514	cgr-miR-1260_L-1R+2_4	TCCCACCGCTGCCACCATA	down	0.421053	-1.24793	5.66238	2.38416	4.5	3	low	0.44214	0.511877	932
515	cgr-miR-1260_L-1R+2_3	TCCCACCGCTGCCACCACA	down	0.421053	-1.24793	5.66238	2.38416	4.5	3	low	0.44214	0.511328	933
516	cgr-miR-1260_L-1R+2_1	TCCCACCGCTGCCACCAAA	down	0.421053	-1.24793	5.66238	2.38416	4.5	3	low	0.44214	0.510781	934
517	cgr-miR-1260_L-1R+2_2	TCCCACCGCTGCCACCAAT	down	0.421053	-1.24793	5.66238	2.38416	4.5	3	low	0.44214	0.510234	935
783	hsa-mir-1302-1-p5_1ss9AG	GAATTTCAGGTAAACAATGAAT		0.968421	-0.0462937	18.8746	18.2785	15	23	middle	0.44882	0.51739	936
695	hsa-miR-374a-3p	CTTATCAGATTGTATTGTAATT		0.774619	-0.36844	2166.8	1678.45	1722	2112	middle	0.44895	0.516987	937
913	bta-miR-2404_R+1	TTGCACTGCATGGTATCTGCA		1.26316	0.337035	3.77492	4.76832	3	6	low	0.451	0.518794	938
914	pal-miR-9993a-3p_L+1	AATCTCGGTGGGACCTCCA		1.26316	0.337035	3.77492	4.76832	3	6	low	0.451	0.518242	939
875	hsa-miR-1179_R+1	AAGCATTCTTTCATTGGTTGGT		1.13684	0.185032	6.29153	7.15247	5	9	low	0.45198	0.518815	940
772	mmu-mir-3968-p5_1ss12AT	AATCCCACTCCTGACACCAT		0.947368	-0.0780025	22.6495	21.4574	18	27	middle	0.45231	0.518642	941
823	PC-3p-16628_26	CACAACTGAGCATCACAGCCTGA		1.01053	0.0151069	12.5831	12.7155	10	16	middle	0.46352	0.530932	942
714	hsa-miR-625-5p_R+1	AGGGGGAAAGTTCTATAGTCCT		0.805906	-0.311316	278.086	224.111	221	282	middle	0.47434	0.54275	943
618	hsa-miR-1285-3p	TCTGGGCAACAAAGTGAGACCT		0.646617	-0.629018	52.8488	34.1729	42	43	middle	0.47683	0.545021	944
776	PC-3p-13564_35	TCCCCAACCCCTGCCCGCAGT		0.947368	-0.0780025	20.1329	19.0733	16	24	middle	0.47859	0.546454	945
869	bta-mir-1246-p3_1ss20GA	TATTAAATGGATTTTTGGAA		1.12281	0.16711	5.66238	6.35776	4.5	8	low	0.49051	0.559472	946
919	eca-mir-1543-p5_1ss21GA	TTTGCACCTCTGAGAGTGGAAT		1.26316	0.337035	3.14576	3.9736	2.5	5	low	0.49141	0.559906	947
920	eca-mir-1543-p3_1ss21GA	TTTGCACCTCTGAGAGTGGAAT		1.26316	0.337035	3.14576	3.9736	2.5	5	low	0.49141	0.559316	948
747	mmu-miR-452-3p_1ss20GA	TCAGTCTCATCTGCAAAGAAGT		0.877193	-0.189034	45.299	39.736	36	50	middle	0.4927	0.560193	949
758	hsa-miR-190b-5p	TGATATGTTTGATATTGGGTTG		0.898785	-0.153951	32.7159	29.4046	26	37	middle	0.49475	0.561932	950
739	hsa-miR-1273c	GGCGACAAAACGAGACCCTGTC		0.860022	-0.217554	59.1404	50.862	47	64	middle	0.49898	0.56614	951
743	hsa-mir-4485-p3_1ss19TA	TTAACGGCCGCGGTACCCA		0.868421	-0.203533	50.3322	43.7096	40	55	middle	0.50129	0.568164	952
720	hsa-miR-1304-3p_1ss13CA	TCTCACTGTAGCATCGAACCCC		0.819487	-0.287208	152.255	124.771	121	157	middle	0.50267	0.56913	953
578	PC-5p-17282_25	TGTTTAGCATCCTGTAGCCTGC		0.592105	-0.756074	20.1329	11.9208	16	15	middle	0.50316	0.569088	954
763	hsa-miR-1468-5p_R+1	CTCCGTTTGCCTGTTTCGCTGA		0.915789	-0.126912	25.1661	23.0469	20	29	middle	0.50473	0.570266	955
777	hsa-miR-196a-5p_R+1	TAGGTAGTTTCATGTTGTTGGGA		0.947368	-0.0780025	17.6163	16.6891	14	21	middle	0.50745	0.572739	956
834	ptr-miR-570_L-1_1ss2GC	CAAAACTGCAATAACCTTTGC		1.05263	0.0740006	7.54983	7.94719	6	10	low	0.51256	0.577902	957
619	cgr-miR-1260_L+1	AATCCCACCGCTGCCACCA		0.649123	-0.623437	45.299	29.4046	36	37	middle	0.5202	0.585904	958
571	hsa-miR-135b-5p_R-1	TATGGCTTTTCATTCCTATGTG		0.582996	-0.778442	16.358	9.53663	13	12	middle	0.52288	0.588308	959
572	PC-5p-17310_25	TGGCTGTGCCATCCCAGGGACC		0.582996	-0.778442	16.358	9.53663	13	12	middle	0.52288	0.587695	960
535	hsa-mir-548h-2-p3	TTACTTTTGCACCAACCTAAT		0.508065	-0.976916	7.43	3.77492	5.90476	4.75	low	0.52707	0.591788	961
802	hsa-mir-548f-1-p5	TTAGGTTGGTGCAAAAGTAAT	down	-inf	-inf	0.524294	0	0.416667	0	low	0.52903	0.593371	962
803	hsa-mir-548f-4-p5	TTAGGTTGGTGCAAAAGTAAT	down	-inf	-inf	0.524294	0	0.416667	0	low	0.52903	0.592755	963
805	hsa-mir-548y-p5	TTAGGTTGGTGCAAAAGTAAT	down	-inf	-inf	0.524294	0	0.416667	0	low	0.52903	0.59214	964
806	hsa-mir-548h-4-p5	TTAGGTTGGTGCAAAAGTAAT	down	-inf	-inf	0.524294	0	0.416667	0	low	0.52903	0.591527	965
807	hsa-mir-548h-2-p5	TTAGGTTGGTGCAAAAGTAAT	down	-inf	-inf	0.524294	0	0.416667	0	low	0.52903	0.590914	966
808	hsa-mir-548h-3-p5	TTAGGTTGGTGCAAAAGTAAT	down	-inf	-inf	0.524294	0	0.416667	0	low	0.52903	0.590303	967
786	hsa-miR-769-3p_L-1	TGGGATCTCCGGGGTCTTGGTT		0.982456	-0.0255351	11.3248	11.1261	9	14	middle	0.53317	0.594308	968
638	hsa-miR-556-3p_R-1	ATATTACCATTAGCTCATCTT		0.68616	-0.543383	101.923	69.9353	81	88	middle	0.5335	0.594062	969
568	eca-mir-8969-p3_1ss14GT	GGTGGTTCAGTGGTAGAA		0.574163	-0.800469	13.8414	7.94719	11	10	middle	0.53559	0.595775	970
655	hsa-let-7a-3p_R+1_1ss8AG	CTATACAGTCTACTGTCTTTCT		0.718972	-0.475993	360.714	259.343	286.667	326.333	middle	0.53959	0.599606	971
656	hsa-let-7f-2-3p_1ss22CT	CTATACAGTCTACTGTCTTTCT		0.718972	-0.475993	360.714	259.343	286.667	326.333	middle	0.53959	0.598989	972
719	hsa-miR-143-5p_R-1	GGTGCAGTGCTGCATCTCTGG		0.818045	-0.289748	132.122	108.082	105	136	middle	0.54152	0.600514	973
560	hsa-miR-450a-1-3p	ATTGGGAACATTTTGCATGTAT		0.568421	-0.814968	12.5831	7.15247	10	9	middle	0.54156	0.599942	974
561	mmu-mir-1983-p5_1ss1GA	AAAAGCATGCTCCAGTGGCGC		0.568421	-0.814968	12.5831	7.15247	10	9	middle	0.54156	0.599326	975
628	hsa-miR-590-5p	GAGCTTATTCATAAAAGTGCAG		0.669474	-0.578901	62.9153	42.1201	50	53	middle	0.54221	0.599431	976
732	hsa-miR-4662a-5p	TTAGCCAATTGTCCATCTTTAG		0.846316	-0.240732	62.9153	53.2462	50	67	middle	0.54326	0.599977	977
737	hsa-miR-181b-3p_1ss21AT	CTCACTGAACAATGAATGCAT		0.8583	-0.220447	49.0739	42.1201	39	53	middle	0.54453	0.600765	978
529	efu-mir-9298-p3_1ss15TC_2	TGTGCTGATTGTCACGTTCTGATT	down	0.473684	-1.078	5.03322	2.38416	4	3	low	0.54871	0.604758	979
530	efu-mir-9298-p3_1ss15TC_1	TGTGCTGATTGTCACGTTCTGA	down	0.473684	-1.078	5.03322	2.38416	4	3	low	0.54871	0.604141	980
647	hsa-miR-454-5p	ACCCTATCAATATTGTCTCTGC		0.699248	-0.516124	140.93	98.5452	112	124	middle	0.55368	0.608992	981
551	hsa-miR-4685-3p_R-2	TCTCCCTTCCTGCCCTGGCT		0.541353	-0.885357	8.80814	4.76832	7	6	low	0.55544	0.610305	982
543	hsa-miR-34b-3p_L-1R+1	AATCACTAACTCCACTGCCATC		0.526316	-0.925999	7.54983	3.9736	6	5	low	0.55717	0.611583	983
544	hsa-miR-222-5p_L+2R-2	GGCTCAGTAGCCAGTGTAGATC		0.526316	-0.925999	7.54983	3.9736	6	5	low	0.55717	0.610962	984
545	hsa-miR-3128_L-2R+1	TGGCAAGTAAAAAACTCTCATT		0.526316	-0.925999	7.54983	3.9736	6	5	low	0.55717	0.610342	985
546	bta-miR-339b_R+2	TCCCTGTCCTCCAGGAGCTCTA		0.526316	-0.925999	7.54983	3.9736	6	5	low	0.55717	0.609723	986
666	hsa-miR-7-1-3p	CAACAAATCACAGTCTGCCATA		0.729797	-0.454433	639.219	466.5	508	587	middle	0.56551	0.618222	987
775	PC-3p-30243_10	TTGCCTGCCCTCTTCCTCCAGT		0.947368	-0.0780025	12.5831	11.9208	10	15	middle	0.57536	0.628354	988
849	bta-mir-2887-2-p5_1ss20AT	ACCGGGGTCCGGTGCGGAGTG		1.08271	0.114643	4.40407	4.76832	3.5	6	low	0.58449	0.637679	989
602	hsa-miR-135a-5p	TATGGCTTTTTATTCCTATGTGA		0.631579	-0.662965	22.0204	13.9076	17.5	17.5	middle	0.59967	0.65358	990
824	PC-3p-38240_6	TGAGCTCCACCTGCCTGCCAGAT		1.01053	0.0151069	6.29153	6.35776	5	8	low	0.60421	0.657863	991
727	bta-miR-378_L-1R+1	CTGGACTTGGAGTCAGAAGGCT		0.829346	-0.269954	62.2861	51.6568	49.5	65	middle	0.62149	0.675996	992
756	bta-miR-2478_L-2R+1	ATCCCACTTCTGACACCAT		0.892922	-0.163394	18.2454	16.2917	14.5	20.5	middle	0.62432	0.67839	993
774	hsa-miR-1268a	CGGGCGTGGTGGTGGGGG		0.947368	-0.0780025	8.80814	8.34455	7	10.5	low	0.6393	0.693969	994
835	mmu-miR-351-5p_R-4	TCCCTGAGGAGCCCTTTGAG		1.05263	0.0740006	3.77492	3.9736	3	5	low	0.64333	0.697641	995
994	hsa-mir-548ap-p5	TAGGTTGGTGCAAAAGTAATTG		1.51579	0.600069	0.699059	1.05963	0.555556	1.33333	low	0.64492	0.698663	996
674	hsa-miR-11400_1ss20TC	TCGGCTGTGTATCTCTGTGCC		0.738508	-0.437315	795.249	587.298	632	739	middle	0.67078	0.725949	997
542	dno-miR-146a-5p_L-4	AACTGAATTCCATGGGTTT		0.526316	-0.925999	3.77492	1.9868	3	2.5	low	0.67807	0.733104	998
640	mmu-miR-362-5p_R-1	AATCCTTGGAACCTAGGTGTGAA		0.687307	-0.540974	42.7824	29.4046	34	37	middle	0.69163	0.747016	999
753	hsa-miR-3942-3p_R+1	TTTCAGATAACAGTATTACATC		0.884211	-0.177538	12.5831	11.1261	10	14	middle	0.70265	0.758159	1000
754	hsa-mir-7854-p5	CTTCCATCTCCATCACCTTGAGC		0.884211	-0.177538	12.5831	11.1261	10	14	middle	0.70265	0.757402	1001
709	hsa-miR-744-3p_R-1	CTGTTGCCACTAACCTCAACC		0.796992	-0.327362	105.698	84.2403	84	106	middle	0.71621	0.771248	1002
701	hsa-let-7c-5p	TGAGGTAGTAGGTTGTATGGTT		0.785795	-0.347775	192.647	151.381	153.1	190.483	middle	0.71994	0.774492	1003
713	hsa-miR-579-3p	TTCATTTGGTATAAACCGCGATT		0.801257	-0.319663	84.3065	67.5512	67	85	middle	0.72046	0.774279	1004
611	hsa-miR-130a-5p	GCTCTTTTCACATTGTGCTACT		0.631579	-0.662965	10.0664	6.35776	8	8	middle	0.72268	0.775892	1005
612	hsa-miR-615-3p_R-1	TCCGAGCCTGGGTCTCCCTCT		0.631579	-0.662965	10.0664	6.35776	8	8	middle	0.72268	0.775121	1006
691	hsa-miR-4286_R+1	ACCCCACTCCTGGTACCA		0.76951	-0.377988	875.781	673.922	696	848	middle	0.7254	0.777266	1007
550	hsa-miR-509-3p_R+1	TGATTGGTACGTCTGTGGGTAGA		0.541353	-0.885357	2.93605	1.58944	2.33333	2	low	0.73354	0.785208	1008
630	bta-miR-3431	CCTCAGTCAGCCTTGTGGATGT		0.671053	-0.575502	20.1329	13.5102	16	17	middle	0.73513	0.78613	1009
603	hsa-miR-502-5p_L+1R+2	AATCCTTGCTATCTGGGTGCTAGT		0.631579	-0.662965	8.80814	5.56304	7	7	low	0.73992	0.790469	1010
604	hsa-miR-4508_L+2R-1	AAGCGGGGCTGGGCGCGC		0.631579	-0.662965	8.80814	5.56304	7	7	low	0.73992	0.789687	1011
669	hsa-miR-2355-3p	ATTGTCCTTGCTGTTTGGAGAT		0.733624	-0.446886	288.152	211.395	229	266	middle	0.74242	0.791572	1012
730	hsa-miR-10a-3p_R-1	CAAATTCGTATCTAGGGGAAT		0.842105	-0.247928	18.8746	15.8944	15	20	middle	0.75061	0.799515	1013
646	PC-3p-10424_51	CTACCCCAGGATGCCAGCATAGTT		0.696915	-0.520946	36.4909	25.431	29	32	middle	0.7535	0.801801	1014
598	hsa-miR-149-5p_R-1	TCTGGCTCCGTGTCTTCACTCC		0.631579	-0.662965	7.54983	4.76832	6	6	low	0.75859	0.806422	1015
599	hsa-miR-940	AAGGCAGGGCCCCCGCTCCCC		0.631579	-0.662965	7.54983	4.76832	6	6	low	0.75859	0.805629	1016
600	hsa-miR-4473_R-1	CTAGTGCTCTCCGTTACAAGT		0.631579	-0.662965	7.54983	4.76832	6	6	low	0.75859	0.804836	1017
601	PC-3p-38286_6	TCTCCCCCGGCGCCTCTCTGCCAGT		0.631579	-0.662965	7.54983	4.76832	6	6	low	0.75859	0.804046	1018
658	hsa-miR-576-3p_R+1	AAGATGTGGAAAAATTGGAATCC		0.720648	-0.472634	98.1478	70.73	78	89	middle	0.76017	0.80493	1019
700	hsa-miR-196b-5p_R-1	TAGGTAGTTTCCTGTTGTTGG		0.780075	-0.358315	211.395	164.904	168	207.5	middle	0.76076	0.804765	1020
667	hsa-let-7f-1-3p_1ss22CT	CTATACAATCTATTGCCTTCCT		0.730397	-0.453246	184.971	135.102	147	170	middle	0.7627	0.806027	1021
643	hsa-miR-371b-5p	ACTCAAAAGATGGCGGCACTTT		0.691729	-0.53172	26.4244	18.2785	21	23	middle	0.77089	0.813885	1022
633	sha-mir-199a-p5	CCCAGTGTTCAGACTACCTGTCC		0.678363	-0.559872	16.9871	11.5234	13.5	14.5	middle	0.77693	0.81946	1023
634	cgr-miR-199b_2ss10TC22TC	CCCAGTGTTCAGACTACCTGTCC		0.678363	-0.559872	16.9871	11.5234	13.5	14.5	middle	0.77693	0.81866	1024
718	hsa-miR-1226-3p	TCACCAGCCCTGTGTTCCCTAG		0.815789	-0.293731	30.1993	24.6363	24	31	middle	0.77834	0.819345	1025
605	hsa-mir-3159-p3_1ss21TC	TCACGCCTGTAATCCCAGCACT		0.631579	-0.662965	6.29153	3.9736	5	5	low	0.77905	0.819293	1026
606	hsa-miR-4755-5p	TTTCCCTTCAGAGCCTGGCTTT		0.631579	-0.662965	6.29153	3.9736	5	5	low	0.77905	0.818496	1027
608	mmu-miR-322-5p	CAGCAGCAATTCATGTTTTGGA		0.631579	-0.662965	6.29153	3.9736	5	5	low	0.77905	0.817699	1028
610	PC-5p-29640_10	ACCCTCAGTCCGTATTGGTCTCT		0.631579	-0.662965	6.29153	3.9736	5	5	low	0.77905	0.816905	1029
725	bta-miR-342_R-2_1ss23TA	TCTCACACAGAAATCGCACCCAA		0.828947	-0.270648	20.1329	16.6891	16	21	middle	0.78008	0.817191	1030
675	pal-mir-9226-p5_1ss18CT	TCCCTGTTCGGGCGCCATT		0.738742	-0.436857	348.551	257.489	277	324	middle	0.78134	0.817717	1031
694	hsa-miR-374b-3p	CTTAGCAGGTTGTATTATCATT		0.773311	-0.370879	319.61	247.158	254	311	middle	0.78666	0.822487	1032
748	hsa-mir-3611-p5	AAGAATTTCTTTTTCTTCACAATT		0.884211	-0.177538	6.29153	5.56304	5	7	low	0.78721	0.822265	1033
749	hsa-miR-3942-5p_L-1	AGCAATACTGTTACCTGAAAT		0.884211	-0.177538	6.29153	5.56304	5	7	low	0.78721	0.82147	1034
750	hsa-miR-4443_L+1	CTTGGAGGCGTGGGTTTT		0.884211	-0.177538	6.29153	5.56304	5	7	low	0.78721	0.820676	1035
751	hsa-miR-4742-5p	TCAGGCAAAGGGATATTTACAGA		0.884211	-0.177538	6.29153	5.56304	5	7	low	0.78721	0.819884	1036
663	hsa-miR-26a-2-3p	CCTATTCTTGATTACTTGTTTC		0.725844	-0.462268	84.3065	61.1934	67	77	middle	0.80978	0.842577	1037
642	hsa-miR-548am-5p	AAAAGTAATTGCGGTTTTTGCC		0.691664	-0.531857	16.1133	11.145	12.8056	14.0238	middle	0.81993	0.852316	1038
648	PC-5p-17666_24	ATTCCCACTGTCCCTACCTAT		0.701754	-0.510962	22.6495	15.8944	18	20	middle	0.82063	0.852223	1039
659	bta-miR-4286_R+2	ACCCCACTCCTGGTACCAA		0.721805	-0.47032	52.8488	38.1465	42	48	middle	0.82856	0.859631	1040
668	hsa-miR-500a-5p	TAATCCTTGCTACCTGGGTGAGA		0.73176	-0.450557	91.2272	66.7564	72.5	84	middle	0.84103	0.87173	1041
607	cgr-mir-199b-p3	ACAGTAGCCTGCACATTGGTTA		0.631579	-0.662965	3.14576	1.9868	2.5	2.5	low	0.84275	0.872675	1042
609	mmu-mir-7650-p5_1ss20CT	TGCAACCCAGAACTCATTGTTC		0.631579	-0.662965	3.14576	1.9868	2.5	2.5	low	0.84275	0.871838	1043
722	hsa-miR-548u_R-1	CAAAGACTGCAATTACTTTTGC		0.821053	-0.284453	12.5831	10.3314	10	13	middle	0.84356	0.87184	1044
698	hsa-mir-106a-p3	TACTGCAATGTAAGCACTTCT		0.77792	-0.362306	103.181	80.2667	82	101	middle	0.8462	0.873732	1045
752	pal-miR-9995-3p_L+1	CATCTCGGTGGAACCTCCA		0.884211	-0.177538	3.14576	2.78152	2.5	3.5	low	0.84862	0.875393	1046
707	ssc-miR-339_R+2	TCCCTGTCCTCCAGGAGCTCATA		0.796339	-0.328546	28.941	23.0469	23	29	middle	0.85147	0.877494	1047
708	mmu-miR-339-5p_2ss22CT23GA	TCCCTGTCCTCCAGGAGCTCATA		0.796339	-0.328546	28.941	23.0469	23	29	middle	0.85147	0.876657	1048
690	hsa-miR-548e-3p_R-1	AAAAACTGAGACTACTTTTGC		0.76555	-0.385431	373.717	286.099	297	360	middle	0.87018	0.895066	1049
717	bta-miR-2484_L-1R-5_1ss13CA	AGCTATGATGAATTTGAT		0.81203	-0.300395	8.80814	7.15247	7	9	low	0.88657	0.911056	1050
731	bta-miR-1260b_R+1_1ss9AG	ATCCCACCGCTGCCACCAC		0.842105	-0.247928	3.77492	3.17888	3	4	low	0.88697	0.9106	1051
721	bta-miR-1260b_R+2_1ss9AG	ATCCCACCGCTGCCACCACT		0.821053	-0.284453	6.29153	5.16568	5	6.5	low	0.88902	0.911837	1052
703	hsa-miR-210-5p	AGCCCCTGCCCACCGCACACTG		0.789474	-0.341037	20.1329	15.8944	16	20	middle	0.89658	0.918718	1053
653	hsa-miR-659-5p	AGGACCTTCCCTGAACCAAGGA		0.710526	-0.49304	10.0664	7.15247	8	9	middle	0.8995	0.920835	1054
710	mmu-miR-486a-5p_R+2	TCCTGTACTGAGCTGCCCCGAGGT		0.8	-0.321928	9.43729	7.54983	7.5	9.5	low	0.90729	0.92793	1055
672	hsa-miR-548n	CAAAAGTAATTGTGGATTTTGT		0.736842	-0.440573	37.7492	27.8152	30	35	middle	0.91909	0.939108	1056
651	hsa-miR-138-5p	AGCTGGTGTTGTGAATCAGGCCG		0.710526	-0.49304	5.03322	3.57624	4	4.5	low	0.92884	0.948173	1057
652	mmu-miR-3535_L-7	GATGACTGATTACCTGAGA		0.710526	-0.49304	5.03322	3.57624	4	4.5	low	0.92884	0.947276	1058
660	hsa-miR-5683_R-1	TACAGATGCAGATTCTCTGACTT		0.721805	-0.47032	8.80814	6.35776	7	8	low	0.92955	0.947105	1059
661	hsa-miR-6837-5p_R+1	ACCAGGGCCAGCAGGGAATGTC		0.721805	-0.47032	8.80814	6.35776	7	8	low	0.92955	0.946212	1060
662	age-miR-27a_L+3R-1	ATCTTCACAGTGGCTAAGTTCCGC		0.721805	-0.47032	8.80814	6.35776	7	8	low	0.92955	0.94532	1061
699	PC-3p-8557_67	CAGAAACCAGAATTACTTTTGC		0.778947	-0.360402	18.8746	14.7023	15	18.5	middle	0.93084	0.94574	1062
689	hsa-miR-10399-3p_L+1_1ss22CT	TCTCTCGGACAAGCTGTAGGTT		0.76139	-0.393293	318.351	242.389	253	305	middle	0.93093	0.944942	1063
679	hsa-miR-580-3p	TTGAGAATGATGAATCATTAGG		0.744361	-0.425926	35.2326	26.2257	28	33	middle	0.95291	0.966344	1064
696	pal-miR-9993b-3p_L+1_1	AATCTCGCTGGGGCCTCCA		0.777328	-0.363405	8.17899	6.35776	6.5	8	low	0.95761	0.970198	1065
697	pal-miR-9993b-3p_L+1_2	CATCTCGCTGGGGCCTCCA		0.777328	-0.363405	8.17899	6.35776	6.5	8	low	0.95761	0.969288	1066
678	hsa-miR-204-5p	TTCCCTTTGTCATCCTATGCCT		0.743034	-0.4285	21.3912	15.8944	17	20	middle	0.95902	0.969806	1067
680	hsa-miR-153-3p	TTGCATAGTCACAAAAGTGATC		0.745263	-0.424178	31.4576	23.4442	25	29.5	middle	0.95902	0.968898	1068
693	mdo-miR-92a-3p_L+2R+1	AATATTGCACTTGTCCCGGCCTGTT		0.77193	-0.373458	11.3248	8.74191	9	11	middle	0.96255	0.971554	1069
670	hsa-miR-5581-3p	TTCCATGCCTCCTAGAAGTTCC		0.736842	-0.440573	7.54983	5.56304	6	7	low	0.96377	0.971876	1070
671	PC-3p-26402_13	TGGTTCGTGCTGAAGGCCA		0.736842	-0.440573	7.54983	5.56304	6	7	low	0.96377	0.970969	1071
673	bta-mir-1246-p3_1ss2CT	ATATATTAAATGGATTTT		0.736842	-0.440573	3.77492	2.78152	3	3.5	low	0.97437	0.980732	1072
685	hsa-miR-98-3p_1ss22CT	CTATACAACTTACTACTTTCCT		0.757895	-0.399931	169.871	128.745	135	162	middle	0.98097	0.986455	1073
681	hsa-miR-548e-5p	CAAAAGCAATCGCGGTTTTTGC		0.75	-0.415037	20.1329	15.0997	16	19	middle	0.98199	0.986562	1074
683	hsa-miR-6842-3p	TTGGCTGGTCTCTGCTCCGCAG		0.753036	-0.409208	32.7159	24.6363	26	31	middle	0.9891	0.99278	1075
684	mdo-miR-200a-3p_R+2	TAACACTGTCTGGTAACGATGTTT		0.753036	-0.409208	32.7159	24.6363	26	31	middle	0.9891	0.991858	1076
686	hsa-mir-1294-p3	ACAACAGTGCCAACCTCACAGG		0.757895	-0.399931	6.29153	4.76832	5	6	low	0.99634	0.99819	1077
688	hsa-mir-10395-p5	CCCGGGGATGACTGTGACCACAT		0.757895	-0.399931	6.29153	4.76832	5	6	low	0.99634	0.997264	1078
687	hsa-miR-3688-3p	TATGGAAAGACTTTGCCACTCT		0.757895	-0.399931	3.14576	2.38416	2.5	3	low	0.99741	0.99741	1079

## Sheet: significant
red is pvalue<=0.001,orange is pvalue <=0.01,blue is pvalue<=0.05,green is pvalue <=0.1.
Index	miR_name	miR_seq	up/down	fold_change(SL_B/H_B)	log2(fold_change)	H_B(norm)	SL_B(norm)	H_B(raw)	SL_B(raw)	Expression level	pvalue(chi_square_2x2)	Q-value (FDR)	k
21	hsa-miR-99a-5p_R-1	AACCCGTAGATCCGATCTTGT	down	0.241868	-2.04771	14419.6	3487.63	11459.5	4388.5	high	0	0	1
35	hsa-miR-342-3p	TCTCACACAGAAATCGCACCCGT	down	0.316367	-1.66033	142991	45237.8	113638	56923	high	0	0	2
50	hsa-miR-27b-3p	TTCACAGTGGCTAAGTTCTGC	down	0.36655	-1.44792	153895	56410.1	122303	70981.2	high	0	0	3
51	mmu-miR-146a-5p_R+1	TGAGAACTGAATTCCATGGGTTT	down	0.366847	-1.44675	50781.4	18629	40357	23441	high	0	0	4
54	hsa-miR-374a-5p_R-1	TTATAATACAACCTGATAAGT	down	0.375839	-1.41181	34257.4	12875.2	27225	16201	high	0	0	5
56	hsa-miR-146b-5p_R-1	TGAGAACTGAATTCCATAGGCT	down	0.380367	-1.39454	181755	69133.4	144444	86991	high	0	0	6
57	hsa-miR-192-5p	CTGACCTATGAATTGACAGCC	down	0.38106	-1.39191	11472.6	4371.75	9117.5	5501	high	0	0	7
60	hsa-miR-363-3p_R+1	AATTGCACGGTATCCATCTGTAA	down	0.392251	-1.35015	27694.1	10863	22009	13669	high	0	0	8
66	hsa-miR-27a-3p	TTCACAGTGGCTAAGTTCCGC	down	0.41132	-1.28167	125277	51528.9	99560.2	64839.2	high	0	0	9
73	hsa-miR-146a-5p	TGAGAACTGAATTCCATGGGTT	down	0.42537	-1.23321	223533	95084.2	177646	119645	high	0	0	10
76	bta-miR-150	TCTCCCAACCCTTGTACCAGTGT	down	0.430051	-1.21742	24374.6	10482.3	19371	13190	high	0	0	11
80	hsa-miR-199a-5p	CCCAGTGTTCAGACTACCTGTTC	down	0.442486	-1.1763	80970.3	35828.2	64348.7	45082.8	high	0	0	12
84	hsa-miR-148b-3p	TCAGTGCATCACAGAACTTTGT	down	0.454373	-1.13805	70284.6	31935.4	55856.5	40184.5	high	0	0	13
95	hsa-miR-151a-5p	TCGAGGAGCTCACAGTCTAGT	down	0.486716	-1.03885	108490	52804.1	86219.5	66443.7	high	0	0	14
382	hsa-miR-199b-5p	CCCAGTGTTTAGACTATCTGTTC	up	2.09574	1.06746	3022.03	6333.38	2401.67	7969.33	middle	0	0	15
383	hsa-miR-103a-3p	AGCAGCATTGTACAGGGCTATGA	up	2.09944	1.07001	32211.8	67626.8	25599.3	85095.2	high	0	0	16
393	hsa-miR-320a-3p	AAAAGCTGGGTTGAGAGGGCGA	up	2.20504	1.14081	7988.51	17615	6348.62	22165.1	high	0	0	17
407	hsa-miR-125a-5p	TCCCTGAGACCCTTTAACCTGTGA	up	2.39437	1.25965	8956.62	21445.5	7118	26985	high	0	0	18
429	hsa-miR-1307-3p_R+1	ACTCGGCGTGGCGTCGGTCGTGG	up	2.67159	1.4177	1416.85	3785.25	1126	4763	middle	0	0	19
432	hsa-miR-423-3p	AGCTCGGTCTGAGGCCCCTCAGT	up	2.69044	1.42784	13131.7	35330	10436	44456	high	0	0	20
471	hsa-miR-494-3p_R+1	TGAAACATACACGGGAAACCTCT	up	3.75173	1.90755	863.198	3238.48	686	4075	middle	0	0	21
548	hsa-miR-30b-5p	TGTAAACATCCTACACTCAGCT		0.535757	-0.900348	62128.4	33285.8	49374.7	41883.7	high	0	0	22
549	hsa-miR-26a-5p	TTCAAGTAATCCAGGATAGGCT		0.539019	-0.891593	468288	252416	372158	317616	high	0	0	23
565	hsa-let-7f-5p	TGAGGTAGTAGATTGTATAGTT		0.572338	-0.80506	129836	74310.4	103184	93505.2	high	0	0	24
575	hsa-miR-142-5p_L+2R-1	CCCATAAAGTAGAAAGCACTAC		0.584481	-0.774773	198991	116306	158142	146349	high	0	0	25
590	hsa-let-7g-5p	TGAGGTAGTAGTTTGTACAGTT		0.618962	-0.692078	217646	134714	172967	169512	high	0	0	26
621	hsa-miR-191-5p_R-1	CAACGGAATCCCAAAAGCAGCT		0.650315	-0.620788	437091	284247	347365	357670	high	0	0	27
759	hsa-miR-30d-5p_R+2	TGTAAACATCCCCGACTGGAAGCT		0.908548	-0.138366	112184	101925	89155	128252	high	0	0	28
781	hsa-miR-30e-5p_R+2	TGTAAACATCCTTGACTGGAAGCT		0.961597	-0.056495	122581	117874	97417.5	148321	high	0	0	29
784	hsa-miR-148a-3p	TCAGTGCACTACAGAACTTTGT		0.968606	-0.0460176	53744.1	52056.9	42711.5	65503.5	high	0	0	30
863	hsa-miR-22-3p	AAGCTGCCAGTTGAAGAACTGT		1.10936	0.149723	66744.3	74043.2	53043	93169	high	0	0	31
867	hsa-miR-30c-5p_R+1	TGTAAACATCCTACACTCTCAGCT		1.11969	0.163105	34941.5	39123.8	27768.7	49229.7	high	0	0	32
873	hsa-miR-21-5p_R+1	TAGCTTATCAGACTGATGTTGAC		1.13136	0.178063	575643	651262	457475	819487	high	0	0	33
880	hsa-miR-484	TCAGGCTCAGTCCCCTCCCGAT		1.13942	0.188297	41958.2	47807.9	33345	60157	high	0	0	34
883	hsa-miR-126-3p	TCGTACCGTGAGTAATAATGCG		1.15699	0.210379	83525.1	96637.9	66379	121600	high	0	0	35
890	hsa-miR-140-3p_L-1R+2	ACCACAGGGTAGAACCACGGAC		1.1731	0.230324	26023	30527.6	20681	38413	high	0	0	36
902	hsa-miR-486-5p	TCCTGTACTGAGCTGCCCCGAG		1.22032	0.287256	16454.2	20079.4	13076.5	25266	high	0	0	37
910	hsa-miR-221-3p	AGCTACATTGTCTGCTGGGTTTC		1.25222	0.324492	29289.6	36677.1	23277	46151	high	0	0	38
942	hsa-miR-451a_R-1	AAACCGTTACCATTACTGAGT		1.34035	0.422615	48910.3	65557.2	38870	82491	high	0	0	39
953	hsa-miR-222-3p_R+4	AGCTACATCTGGCTACTGGGTCTCT		1.35531	0.438623	9486.37	12857	7539	16178	high	0	0	40
954	hsa-miR-20a-5p	TAAAGTGCTTATAGTGCAGGTAG		1.35546	0.43878	26967.2	36552.9	21431.3	45994.7	high	0	0	41
955	hsa-miR-92a-3p	TATTGCACTTGTCCCGGCCTGT		1.3592	0.442757	53123.8	72205.8	42218.5	90857	high	0	0	42
967	hsa-miR-185-5p	TGGAGAGAAAGGCAGTTCCTGA		1.42169	0.507609	22066.9	31372.3	17537	39476	high	0	0	43
972	hsa-miR-101-3p_R+1	TACAGTACTGTGATAACTGAAG		1.45185	0.537891	11877.1	17243.8	9439	21698	high	0	0	44
1004	hsa-miR-17-5p	CAAAGTGCTTACAGTGCAGGTAG		1.56053	0.642033	9757.32	15226.6	7754.33	19159.7	high	0	0	45
1005	hsa-miR-106a-5p_1ss1AC	CAAAGTGCTTACAGTGCAGGTAG		1.56053	0.642033	9757.32	15226.6	7754.33	19159.7	high	0	0	46
1018	hsa-miR-93-5p	CAAAGTGCTGTTCGTGCAGGTAG		1.6359	0.710086	10632.7	17394	8450	21887	high	0	0	47
1027	hsa-miR-339-5p	TCCCTGTCCTCCAGGAGCTCACG		1.6859	0.753517	5182.96	8737.94	4119	10995	high	0	0	48
1041	hsa-miR-15a-5p	TAGCAGCACATAATGGTTTGTG		1.74243	0.801103	3944.79	6873.53	3135	8649	middle	0	0	49
1045	hsa-miR-99b-5p	CACCCGTAGAACCGACCTTGCG		1.78079	0.83252	16327.8	29076.4	12976	36587	high	0	0	50
1061	hsa-miR-107_R-2	AGCAGCATTGTACAGGGCTAT		1.88044	0.911072	2631.54	4948.45	2091.33	6226.67	middle	0	0	51
1064	hsa-miR-423-5p	TGAGGGGCAGAGAGCGAGACTTT		1.88365	0.913533	6380.87	12019.3	5071	15124	high	0	0	52
870	hsa-miR-25-3p	CATTGCACTTGTCTCGGTCTGA		1.12284	0.167158	16634.8	18678.3	13220	23503	high	0	0	53
906	hsa-let-7d-5p	AGAGGTAGTAGGTTGCATAGTT		1.23304	0.302217	10296.7	12696.2	8183	15975.8	high	0	0	54
962	hsa-miR-106b-5p	TAAAGTGCTGACAGTGCAGAT		1.38635	0.471291	5799.53	8040.18	4609	10117	high	0	0	55
406	hsa-miR-328-3p	CTGGCCCTCTCTGCCCTTCCGT	up	2.35794	1.23753	1175.26	2771.19	934	3487	middle	0	0	56
37	pal-miR-9298-5p_R-5	ACAGATGATGAACTTATT	down	0.323887	-1.62644	5839.8	1891.43	4641	2380	middle	0	0	57
1063	hsa-miR-139-5p	TCTACAGTGCACGTGTCTCCAGT		1.88313	0.913133	1985.61	3739.15	1578	4705	middle	0	0	58
1026	hsa-miR-19b-3p	TGTGCAAATCCATGCAAAACTGA		1.68302	0.75105	2665.09	4485.4	2118	5644	middle	0	0	59
1047	hsa-miR-744-5p_R-1	TGCGGGGCTAGGGCTAACAGC		1.78603	0.836755	2229.72	3982.34	1772	5011	middle	0	0	60
787	hsa-miR-142-3p_R-1	TGTAGTGTTTCCTACTTTATGG		0.986096	-0.0201995	31437.5	31000.4	24984	39008	high	0	0	61
96	hsa-miR-335-5p	TCAAGAGCAATAACGAAAAATGT	down	0.487671	-1.03602	16804.7	8195.15	13355	10312	high	0	0	62
453	hsa-let-7e-5p	TGAGGTAGGAGGTTGTATAGTT	up	3.08431	1.62495	587.167	1811.01	466.633	2278.8	middle	0	0	63
460	hsa-miR-409-3p	GAATGTTGCTCGGTGAACCCCT	up	3.28053	1.71393	518.422	1700.7	412	2140	middle	0	0	64
83	hsa-miR-10a-5p_R-1	TACCCTGTAGATCCGAATTTGT	down	0.453614	-1.14046	11414.1	5177.6	9071	6515	high	0	0	65
887	hsa-let-7b-5p	TGAGGTAGTAGGTTGTGTGGTT		1.15941	0.213392	9710.56	11258.5	7717.17	14166.7	high	0	0	66
14	efu-mir-9298-p5_1ss18CT	CACAGATGATGAACTTATT	down	0.198862	-2.33016	2327.87	462.924	1850	582.5	middle	0	0	67
580	hsa-miR-186-5p	CAAAGAATTCTCCTTTTGGGCT		0.596647	-0.74505	40450.8	24134.8	32147	30369	high	0	0	68
478	hsa-miR-1-3p	TGGAATGTAAAGAAGTATGTAT	up	4.16461	2.05818	271.165	1129.3	215.5	1421	middle	0	0	69
900	hsa-miR-378a-3p	ACTGGACTTGGAGTCAGAAGGC		1.21557	0.28163	6056.23	7361.75	4813	9263.33	middle	0	0	70
1076	hsa-miR-144-5p_R+1	GGATATCATCATATACTGTAAGT		1.996	0.997111	1059.49	2114.75	842	2661	middle	0	0	71
540	hsa-miR-361-5p	TTATCAGAATCTCCAGGGGTAC		0.522777	-0.935734	14221.4	7434.6	11302	9355	high	0	0	72
1050	hsa-miR-19a-3p	TGTGCAAATCTATGCAAAACTGA		1.82151	0.865131	1242.58	2263.36	987.5	2848	middle	0	0	73
581	hsa-miR-24-3p_R-2	TGGCTCAGTTCAGCAGGAAC		0.600252	-0.736359	31520.6	18920.3	25050	23807.5	high	0	0	74
874	hsa-miR-361-3p_R-1	TCCCCCAGGTGTGATTCTGATT		1.13443	0.181971	7124.53	8082.3	5662	10170	high	0	0	75
40	hsa-miR-100-5p	AACCCGTAGATCCGAACTTGTG	down	0.333576	-1.58391	3317.52	1106.65	2636.5	1392.5	middle	0	0	76
623	hsa-miR-126-5p	CATTATTACTTTTGGTACGCG		0.65714	-0.605726	76078.4	49994.2	60461	62908	high	0	0	77
821	hsa-miR-199b-3p_R-1	ACAGTAGTCTGCACATTGGTT		1.00325	0.00467858	14944.9	14993.4	11877	18866.3	high	0	0	78
931	hsa-miR-584-5p_R-1	TTATGGTTTGCCTGGGACTGA		1.31128	0.390971	3418.82	4483.01	2717	5641	middle	0	0	79
99	mmu-miR-146a-5p_R+1_1ss22TA	TGAGAACTGAATTCCATGGGTAA	down	0.497093	-1.00841	9726.7	4835.07	7730	6084	high	0	0	80
879	hsa-miR-28-3p	CACTAGATTGTGAGCTCCTGGA		1.13741	0.185754	6427.43	7310.62	5108	9199	middle	0	0	81
32	PC-3p-930_1380	AATTCTATTCTGAGGCTT	down	0.311186	-1.68415	2589.59	805.845	2058	1014	middle	0	0	82
639	hsa-miR-29a-3p_R-1	TAGCACCATCTGAAATCGGTT		0.686593	-0.542474	140287	96320.2	111489	121200	high	0	0	83
993	hsa-miR-330-3p	GCAAAGCACACGGCCTGCAGAGA		1.51442	0.598762	1736.46	2629.73	1380	3309	middle	0	0	84
905	ssc-mir-1285-p3_1ss25TA	GCAACATAGCGAGACCCCGTCTCTA		1.23164	0.300577	3769.25	4642.35	2995.5	5841.5	middle	0	0	85
831	hsa-miR-197-3p	TTCACCACCTTCTCCACCCAGC		1.04642	0.0654611	9210.8	9638.36	7320	12128	high	0	0	86
613	hsa-miR-181a-5p	AACATTCAACGCTGTCGGTGAGT		0.633347	-0.658932	40230.6	25479.9	31972	32061.5	high	0	0	87
864	hsa-miR-155-5p_R-1	TTAATGCTAATCGTGATAGGGGT		1.11086	0.151682	6314.18	7014.19	5018	8826	middle	0	0	88
1037	hsa-miR-1301-3p_R+1	TTGCAGCTGCCTGGGAGTGACTTCT		1.72283	0.784782	1049.43	1807.99	834	2275	middle	0	0	89
75	hsa-miR-221-5p	ACCTGGCATACAATGTAGATTT	down	0.429418	-1.21954	4591.56	1971.7	3649	2481	middle	0	0	90
595	hsa-miR-15b-5p	TAGCAGCACATCATGGTTTACA		0.631534	-0.663069	35021.2	22117	27832	27830	high	0	0	91
882	hsa-let-7d-3p	CTATACGACCTGCTGCCTTTCT		1.15602	0.20917	4458.18	5153.76	3543	6485	middle	0	0	92
847	hsa-miR-4433b-5p_R+1	ATGTCCCACCCCCACTCCTGTT		1.07862	0.109187	6584.71	7102.41	5233	8937	middle	0	0	93
927	hsa-miR-152-3p	TCAGTGCATGACAGAACTTGG		1.30003	0.378549	2543.04	3306.03	2021	4160	middle	0	0	94
405	hsa-miR-381-3p	TATACAAGGGCAAGCTCTCTGT	up	2.34698	1.2308	407.691	956.842	324	1204	middle	0	0	95
871	hsa-miR-144-3p	TACAGTATAGATGATGTACT		1.12349	0.167987	4785.34	5376.28	3803	6765	middle	0	0	96
481	hsa-miR-543_R+1	AAACATTCGCGGTGCACTTCTTT	up	4.58068	2.19556	114.506	524.515	91	660	middle	2.242e-88	2.49394e-87	97
934	hsa-miR-140-5p	CAGTGGTTTTACCCTATGGTAG		1.31495	0.395003	2117.73	2784.7	1683	3504	middle	2.4784e-84	2.72877e-83	98
397	hsa-miR-495-3p	AAACAAACATGGTGCACTTCTT	up	2.25205	1.17124	411.466	926.643	327	1166	middle	1.6486e-83	1.79681e-82	99
378	mmu-mir-6240-p5_1ss19GT	TCTGCCCAGTGCTCTGAAT	up	2.06226	1.04423	474.381	978.3	377	1231	middle	4.4399e-78	4.79065e-77	100
98	hsa-miR-21-3p	CAACACCAGTCGATGGGCTGT	down	0.491707	-1.02413	5346.54	2628.93	4249	3308	middle	5.9012e-74	6.30435e-73	101
949	hsa-miR-127-3p	TCGGATCCGTCTGAGCTTGGCT		1.35012	0.433089	1635.8	2208.53	1300	2779	middle	9.4744e-73	1.00224e-71	102
400	hsa-miR-3615_R+2	TCTCTCGGCTCCTCGCGGCTCGC	up	2.26241	1.17786	352.326	797.104	280	1003	middle	1.604e-72	1.68031e-71	103
946	hsa-miR-424-5p_R-1	CAGCAGCAATTCATGTTTTGA		1.34505	0.427657	1620.7	2179.92	1288	2743	middle	4.741e-71	4.91879e-70	104
1	hsa-miR-873-5p_L+1R-3	TGCAGGAACTTGTGAGTCT	down	0.0426521	-4.55124	484.448	20.6627	385	26	middle	5.7529e-70	5.91179e-69	105
93	pal-mir-9298-p3_1ss1CG	GTGCTGATTGTCACGTTCTGATT	down	0.481111	-1.05556	4547.52	2187.86	3614	2753	middle	1.1462e-68	1.16675e-67	106
1058	bta-mir-2904-2-p5	AGCCTCGGTTGGCCTCGGATA		1.85263	0.889576	547.363	1014.06	435	1276	middle	2.1036e-68	2.12129e-67	107
491	hsa-miR-411-5p	TAGTAGACCGTATAGCGTACG	up	6.22766	2.63869	54.1071	336.961	43	424	middle	1.8283e-66	1.82661e-65	108
484	hsa-miR-133a-3p_R+1	TTTGGTCCCCTTCAACCAGCTGT	up	5.09815	2.34997	69.836	356.034	55.5	448	middle	4.2396e-64	4.19682e-63	109
24	hsa-miR-181a-2-3p	ACCACTGACCGTTGACTGTACC	down	0.272138	-1.87759	1165.19	317.093	926	399	middle	1.2839e-63	1.25939e-62	110
455	hsa-miR-493-5p	TTGTACATGGTAGGCTTTCATT	up	3.17355	1.6661	152.255	483.189	121	608	middle	2.5173e-63	2.447e-62	111
1059	mmu-mir-6240-p5_1ss23GT	GATTTCTGCCCAGTGCTCTGAAT		1.86002	0.895315	480.673	894.059	382	1125	middle	6.2707e-61	6.04115e-60	112
961	hsa-miR-660-5p_R+1	TACCCATTGCATATCGGAGTTGT		1.38546	0.470367	1228.11	1701.49	976	2141	middle	1.0464e-60	9.99173e-60	113
79	hsa-miR-125b-5p	TCCCTGAGACCCTAACTTGTGA	down	0.442293	-1.17692	2955.76	1307.31	2349	1645	middle	6.2725e-60	5.93687e-59	114
490	hsa-miR-10395-3p	ATGTATTCGTACTGTCTGATG	up	6.17004	2.62528	49.0739	302.788	39	381	middle	1.0995e-59	1.03162e-58	115
1015	hsa-miR-223-5p_R+2	CGTGTATTTGACAAGCTGAGTTGG		1.59569	0.674176	712.201	1136.45	566	1430	middle	1.1882e-57	1.10523e-56	116
559	hsa-miR-98-5p	TGAGGTAGTAAGTTGTATTGTT		0.564997	-0.823684	8309.85	4695.04	6604	5907.8	high	1.2437e-57	1.14697e-56	117
43	hsa-miR-1271-5p	CTTGGCACCTAGCAAGCACTCA	down	0.342149	-1.5473	1507.45	515.773	1198	649	middle	2.9824e-57	2.72713e-56	118
911	hsa-miR-106b-3p_L+2R-2	TACCGCACTGTGGGTACTTGCT		1.25313	0.325539	1744.01	2185.48	1386	2750	middle	4.6526e-57	4.21862e-56	119
421	hsa-miR-410-3p	AATATAACACAGATGGCCTGT	up	2.47664	1.30838	223.978	554.714	178	698	middle	7.6039e-57	6.83717e-56	120
1031	hsa-miR-625-3p	GACTATAGAACTTTCCCCCTCA		1.71348	0.776926	561.204	961.61	446	1210	middle	1.5546e-56	1.38629e-55	121
641	hsa-miR-16-5p	TAGCAGCACGTAAATATTGGCG		0.68927	-0.536858	70105.2	48321.5	55714	60803.2	high	2.1816e-55	1.92946e-54	122
402	hsa-miR-1296-5p	TTAGGGCCCTGGCTCCATCTCC	up	2.31058	1.20825	254.178	587.298	202	739	middle	2.3726e-55	2.08133e-54	123
1072	hsa-miR-370-3p	GCCTGCTGGGGTGGAACCTGGT		1.94136	0.95707	374.975	727.963	298	916	middle	1.6726e-53	1.45543e-52	124
723	hsa-let-7i-5p	TGAGGTAGTAGTTTGTGCTGTT		0.823063	-0.280925	69634	57313.2	55339.5	72117.5	high	2.6619e-52	2.29775e-51	125
554	hsa-miR-28-5p_R-1	AAGGAGCTCACAGTCTATTGA		0.552108	-0.856977	6198.41	3422.19	4926	4306.17	middle	1.2183e-49	1.04329e-48	126
70	hsa-miR-2355-5p_R+1	ATCCCCAGATACAATGGACAAT	down	0.420673	-1.24923	2095.08	881.344	1665	1109	middle	1.3612e-49	1.15648e-48	127
468	hsa-miR-485-3p	GTCATACACGGCTCTCCTCTCT	up	3.63374	1.86146	91.8563	333.782	73	420	middle	3.5945e-49	3.03005e-48	128
456	hsa-miR-539-3p	ATCATACAAGGACAATTTCTTT	up	3.17849	1.66834	115.764	367.955	92	463	middle	1.0243e-48	8.56759e-48	129
482	hsa-miR-134-5p	TGTGACTGGTTGACCAGAGGGG	up	4.73684	2.24393	57.8821	274.178	46	345	middle	6.1974e-48	5.14384e-47	130
898	hsa-miR-16-2-3p_L+1R-1	ACCAATATTACTGTGCTGCTTT		1.21162	0.276937	1696.2	2055.14	1348	2586	middle	8.6066e-48	7.08895e-47	131
438	hsa-miR-758-3p	TTTGTGACCTGGTCCACTAACC	up	2.82219	1.49682	139.672	394.181	111	496	middle	8.1013e-47	6.6222e-46	132
379	hsa-miR-93-3p_R+1	ACTGCTGAGCTAGCACTTCCCGA	up	2.07146	1.05065	274.311	568.224	218	715	middle	2.106e-46	1.70855e-45	133
925	hsa-miR-18a-5p	TAAGGTGCATCTAGTGCAGATAG		1.29098	0.368471	1228.11	1585.47	976	1995	middle	4.1442e-46	3.33701e-45	134
100	hsa-miR-335-3p	TTTTTCATTATTGCTCCTGACC	down	0.498233	-1.00511	3391.13	1689.57	2695	2126	middle	3.9084e-45	3.12382e-44	135
398	hsa-miR-379-5p	TGGTAGACTATGGAACGTAGG	up	2.25999	1.17631	208.879	472.063	166	594	middle	1.266e-43	1.00442e-42	136
55	hsa-miR-181c-5p_R+1	AACATTCAACCTGTCGGTGAGTT	down	0.375884	-1.41164	1348.9	507.031	1072	638	middle	1.2668e-42	9.97721e-42	137
1060	hsa-miR-503-5p_R-1	TAGCAGCGGGAACAGTTCTGCA		1.87445	0.906464	313.318	587.298	249	739	middle	3.777e-41	2.95318e-40	138
968	hsa-miR-505-3p_R+2	CGTCAACACTTGCTGGTTTCCTCT		1.42402	0.509971	736.109	1048.23	585	1319	middle	6.3911e-41	4.96115e-40	139
950	hsa-miR-20b-5p	CAAAGTGCTCATAGTGCAGGTAG		1.35126	0.434303	890.042	1202.68	707.333	1513.33	middle	1.5933e-40	1.22798e-39	140
424	hsa-miR-487b-3p	AATCGTACAGGGTCATCCACTT	up	2.53162	1.34006	149.738	379.081	119	477	middle	2.2742e-40	1.74033e-39	141
34	hsa-miR-4454_L-2	ATCCGAGTCACGGCACCA	down	0.315789	-1.66297	903.464	285.304	718	359	middle	3.8024e-40	2.88929e-39	142
72	hsa-miR-151b_R+2	TCGAGGAGCTCACAGTCTAG	down	0.42438	-1.23657	1711.92	726.506	1360.5	914.167	middle	6.9757e-40	5.26348e-39	143
63	hsa-miR-874-3p	CTGCCCTGGCCCGAGGGACCGA	down	0.397661	-1.33039	1392.94	553.919	1107	697	middle	1.132e-38	8.48214e-38	144
485	hsa-miR-1185-1-3p	ATATACAGGGGGAGACTCTTAT	up	5.29711	2.40521	39.0075	206.627	31	260	middle	1.2003e-38	8.93189e-38	145
488	hsa-miR-433-3p	ATCATGATGGGCTCCTCGGTGT	up	5.78138	2.53141	32.7159	189.143	26	238	middle	6.1157e-37	4.51975e-36	146
473	mmu-mir-6240-p5_1ss22GT	ATTTCTGCCCAGTGCTCTGAAT	up	3.91713	1.9698	59.1404	231.661	47	291.5	middle	1.8258e-36	1.34016e-35	147
964	hsa-miR-654-3p_R-2	TATGTCTGCTGACCATCACC		1.39776	0.483113	690.81	965.584	549	1215	middle	4.7969e-36	3.4972e-35	148
878	hsa-miR-532-5p	CATGCCTTGAGTGTAGGACCGT		1.13739	0.185728	1737.72	1976.47	1381	2487	middle	5.9364e-36	4.29891e-35	149
487	hsa-miR-432-5p_1ss23GT	TCTTGGAGTAGGTCATTGGGTGT	up	5.76	2.52607	31.4576	181.196	25	228	middle	2.1026e-35	1.51247e-34	150
959	hsa-miR-369-3p	AATAATACATGGTTGATCTTT		1.37213	0.456415	714.718	980.684	568	1234	middle	8.2919e-35	5.92514e-34	151
534	hsa-miR-590-3p	TAATTTTATGTATAAGCTAGT		0.505381	-0.984556	2695.29	1362.15	2142	1714	middle	3.5099e-34	2.49157e-33	152
984	hsa-miR-421	ATCAACAGACATTAATTGGGCGC		1.47368	0.559427	528.488	778.825	420	980	middle	1.506e-33	1.06207e-32	153
733	hsa-miR-340-5p	TTATAAAGCAATGAGACTGATT		0.847762	-0.23827	23417.1	19852.1	18610	24980	high	7.7458e-33	5.42709e-32	154
951	hsa-miR-12136_R+8	GAAAAAGTCATGGAGGCCATGGGGTT		1.35274	0.435888	709.684	960.021	564	1208	middle	8.5767e-33	5.97049e-32	155
105	hsa-miR-99b-3p_R+1	CAAGCTCGTGTCTGTGGGTCCGT	up	inf	inf	0	107.287	0	135	middle	9.9426e-33	6.87697e-32	156
439	PC-5p-6864_91	TTGCAAGCAACACTCTGTGGCAGA	up	2.82548	1.4985	95.6312	270.205	76	340	middle	1.1357e-32	7.80522e-32	157
489	hsa-miR-329-3p	AACACACCTGGTTAACCTCTTT	up	5.82456	2.54215	28.3119	164.904	22.5	207.5	middle	1.5852e-32	1.08255e-31	158
936	hsa-miR-409-5p	AGGTTACCCGAGCAACTTTGCAT		1.32376	0.404646	747.434	989.426	594	1245	middle	1.0287e-31	6.98093e-31	159
425	hsa-miR-382-5p	GAAGTTGTTCGTGGTGGATTCG	up	2.55439	1.35298	113.248	289.278	90	364	middle	1.6474e-31	1.11097e-30	160
1024	hsa-miR-1248_R-6	ACCTTCTTGTATAAGCACTGT		1.66243	0.733295	328.418	545.972	261	687	middle	5.0093e-31	3.35716e-30	161
970	hsa-miR-136-3p_L-1	ATCATCGTCTCAAATGAGTCT		1.43217	0.518205	536.038	767.699	426	966	middle	7.2863e-31	4.85304e-30	162
999	hsa-miR-342-5p_R+1	AGGGGTGCTATCTGTGATTGAG		1.54386	0.626542	407.691	629.418	324	792	middle	1.7317e-30	1.14632e-29	163
615	hsa-miR-374b-5p_R-1	ATATAATACAACCTGCTAAGT		0.637128	-0.650344	11528	7344.8	9161.5	9242	high	2.0068e-30	1.32033e-29	164
475	hsa-miR-320b_R-2	AAAAGCTGGGTTGAGAGGGC	up	4.12303	2.04371	44.8256	184.818	35.6238	232.557	middle	2.1626e-30	1.41421e-29	165
58	hsa-miR-145-3p_L-2R+1	ATTCCTGGAAATACTGTTCTT	down	0.383755	-1.38174	958.829	367.955	762	463	middle	1.9437e-29	1.26341e-28	166
47	hsa-miR-141-3p_R-1	TAACACTGTCTGGTAAAGATG	down	0.357149	-1.4854	816.64	291.662	649	367	middle	2.3499e-29	1.51829e-28	167
980	hsa-miR-150-3p_R-1	CTGGTACAGGCCTGGGGGACA		1.46678	0.552654	460.54	675.512	366	850	middle	5.3847e-29	3.45839e-28	168
395	hsa-miR-183-5p	TATGGCACTGGTAGAATTCACT	up	2.23044	1.15733	139.672	311.53	111	392	middle	6.8576e-29	4.37831e-28	169
842	hsa-miR-130a-3p	CAGTGCAATGTTAAAAGGGCAT		1.06848	0.0955587	1939.05	2071.83	1541	2607	middle	3.2452e-28	2.05975e-27	170
896	hsa-miR-200c-3p	TAATACTGCCGGGTAATGATGGA		1.20945	0.27435	983.995	1190.09	782	1497.5	middle	3.2802e-28	2.06979e-27	171
884	cja-miR-9933_L-2_1ss12AT	CTATCACCCTTGACTGATGGCT		1.15779	0.211369	1218.04	1410.23	968	1774.5	middle	4.3758e-28	2.74505e-27	172
390	hsa-miR-2110_R+1	TTGGGGAAACGGCCGCTGAGTGA	up	2.16152	1.11205	145.963	315.504	116	397	middle	4.4011e-28	2.74496e-27	173
893	hsa-miR-345-5p_R+1	GCTGACTCCTAGTCCAGGGCTCT		1.19554	0.257667	1034.33	1236.58	822	1556	middle	4.7446e-28	2.9422e-27	174
28	hsa-miR-103a-2-5p_R+1	AGCTTCTTTACAGTGCTGCCTTGT	down	0.294541	-1.76346	542.33	159.739	431	201	middle	1.7924e-27	1.10514e-26	175
77	hsa-miR-200a-3p_R+1	TAACACTGTCTGGTAACGATGTT	down	0.43797	-1.1911	1268.37	555.509	1008	699	middle	1.8208e-27	1.11627e-26	176
23	hsa-miR-556-5p_R-1	GATGAGCTCATTGTAATATGA	down	0.250774	-1.99554	427.824	107.287	340	135	middle	6.341e-27	3.8655e-26	177
386	hsa-miR-210-3p	CTGTGCGTGTGACAGCGGCTGA	up	2.10892	1.07651	144.705	305.172	115	384	middle	2.4276e-26	1.47156e-25	178
458	hsa-miR-323a-3p	CACATTACACGGTCGACCTCT	up	3.22654	1.68999	57.8821	186.759	46	235	middle	7.1693e-26	4.32161e-25	179
419	hsa-miR-1273h-3p	CTGCAGACTCGACCTCCCAGGC	up	2.4689	1.30387	96.8895	239.211	77	301	middle	2.13e-25	1.27682e-24	180
476	hsa-miR-654-5p	TGGTGGGCCGCAGAACATGTGC	up	4.13793	2.04891	36.4909	150.997	29	190	middle	3.467e-25	2.06679e-24	181
474	hsa-miR-139-3p	TGGAGACGCGGCCCTGTTGGAGT	up	4.04211	2.01511	37.7492	152.586	30	192	middle	4.4844e-25	2.65861e-24	182
409	hsa-miR-377-3p	ATCACACAAAGGCAACTTTTGT	up	2.4	1.26303	100.664	241.595	80	304	middle	7.7223e-25	4.5532e-24	183
417	hsa-miR-424-3p	CAAAACGTGAGGCGCTGCTAT	up	2.45895	1.29804	94.3729	232.058	75	292	middle	1.4065e-24	8.2479e-24	184
1028	mdo-miR-21-5p_L+2R+1	AATAGCTTATCAGACTGATGTTGAC		1.69185	0.758598	242.853	410.87	193	517	middle	1.4947e-24	8.71774e-24	185
947	hsa-miR-1249-3p	ACGCCCTTCCCCCCCTTCTTCA		1.34675	0.429481	513.389	691.406	408	870	middle	8.7423e-24	5.07147e-23	186
860	hsa-miR-1260b_R+1_1ss9AG	ATCCCACCGCTGCCACCATT		1.10526	0.14439	1303.6	1440.83	1036	1813	middle	1.4553e-23	8.39716e-23	187
264	hsa-miR-7706	TGAAGCGCCTGTGCTCTGCCGAGA	up	inf	inf	0	75.4983	0	95	middle	1.6072e-23	9.2243e-23	188
416	hsa-miR-411-3p_R-1	TATGTAACACGGTCCACTAAC	up	2.4386	1.28605	90.598	220.932	72	278	middle	2.9025e-23	1.65704e-22	189
441	hsa-miR-656-3p	AATATTATACAGTCAACCTCT	up	2.87307	1.52259	64.1736	184.375	51	232	middle	3.6301e-23	2.06151e-22	190
1003	PC-3p-5154_135	TGTGGAATTTGAATATCTGAAA		1.55466	0.636595	294.444	457.758	234	576	middle	5.8623e-23	3.31174e-22	191
592	hsa-miR-29b-3p_R-1_1ss22TA	TAGCACCATTTGAAATCAGTGA		0.620641	-0.68817	6411.7	3979.36	5095.5	5007.25	middle	1.335e-22	7.50242e-22	192
86	bta-miR-342_R-3	TCTCACACAGAAATCGCACCCA	down	0.457861	-1.12702	1180.29	540.409	938	680	middle	1.8145e-22	1.01443e-21	193
840	hsa-miR-7-5p	TGGAAGACTAGTGATTTTGTTGTT		1.06553	0.0915686	1520.03	1619.64	1208	2038	middle	4.1753e-22	2.32224e-21	194
1036	hsa-miR-548j-5p_L+1	CAAAAGTAATTGCGGTCTTTGGT		1.71704	0.779921	206.362	354.331	164	445.857	middle	5.6097e-22	3.10403e-21	195
903	hsa-miR-96-5p_R-2	TTTGGCACTAGCACATTTTTG		1.22194	0.289178	713.459	871.807	567	1097	middle	7.3134e-22	4.0261e-21	196
1046	hsa-miR-301a-3p	CAGTGCAATAGTATTGTCAAAGC		1.78584	0.836606	182.454	325.835	145	410	middle	8.8963e-22	4.87264e-21	197
42	oga-miR-100_R+1	AACCCGTAGATCCGAACTTGTGA	down	0.335283	-1.57655	509.614	170.865	405	215	middle	3.3982e-21	1.85185e-20	198
555	hsa-miR-340-3p	TCCGTCTCAGTTACTTTATAGC		0.559256	-0.838419	2714.17	1517.91	2157	1910	middle	3.9639e-21	2.14927e-20	199
374	hsa-miR-323b-3p_R-1	CCCAATACACGGTCGACCTCT	up	2.02105	1.01511	119.539	241.595	95	304	middle	5.4271e-20	2.92792e-19	200
27	PC-5p-3504_231	GAGCACCTGAATCTTTCCCATT	down	0.283657	-1.81778	358.617	101.724	285	128	middle	1.1119e-19	5.96886e-19	201
939	hsa-miR-92b-3p	TATTGCACTCGTCCCGGCCTCC		1.3265	0.407621	439.149	582.529	349	733	middle	1.8855e-19	1.00716e-18	202
450	mmu-mir-6240-p3_1ss21GT	TTTCTGCCCAGTGCTCTGAAT	up	3.01025	1.58988	48.4448	145.831	38.5	183.5	middle	1.9985e-19	1.06226e-18	203
839	hsa-miR-454-3p	TAGTGCAATATTGCTTATAGGGT		1.06292	0.0880275	1313.67	1396.32	1044	1757	middle	4.822e-19	2.55046e-18	204
434	hsa-miR-382-3p_R+1	AATCATTCACGGACAACACTTT	up	2.73684	1.45251	56.6238	154.97	45	195	middle	7.2803e-19	3.83192e-18	205
380	ssc-mir-1285-p5_1ss18TC	CCTGTGAATAGCCACTGCA	up	2.07736	1.05475	104.439	216.958	83	273	middle	8.2857e-19	4.33994e-18	206
472	PC-5p-6863_91	TAGGGTGATGAAAAAGAAT	up	3.89931	1.96322	28.941	112.85	23	142	middle	1.5168e-18	7.90641e-18	207
412	hsa-miR-4326_R+3	TGTTCCTCTGTCTCCCAGACTCT	up	2.42481	1.27787	70.4651	170.865	56	215	middle	3.0822e-18	1.59889e-17	208
841	hsa-miR-941	CACCCGGCTGTGTGCACATGTGC		1.0665	0.0928847	1222.44	1303.74	971.5	1640.5	middle	3.5027e-18	1.80833e-17	209
436	hsa-miR-18a-3p_1ss23GA	ACTGCCCTAAGTGCTCCTTCTGA	up	2.78819	1.47933	51.5905	143.844	41	181	middle	6.2715e-18	3.22236e-17	210
451	hsa-miR-1306-5p_R-1	CCACCTCCCCTGCAAACGTCC	up	3.01353	1.59146	44.0407	132.718	35	167	middle	7.7741e-18	3.97548e-17	211
137	hsa-miR-485-5p_R+1	AGAGGCTGGCCGTGATGAATTCG	up	inf	inf	0	55.6304	0	70	middle	9.5353e-18	4.85311e-17	212
770	hsa-miR-30a-5p_R+2	TGTAAACATCCTCGACTGGAAGCT		0.942154	-0.0859659	3085.99	2907.48	2452.5	3658.5	middle	1.2544e-17	6.35445e-17	213
387	hsa-miR-1277-3p_R-1	TACGTAGATATATATGTATTT	up	2.11968	1.08385	91.8563	194.706	73	245	middle	1.6934e-17	8.53822e-17	214
547	hsa-miR-200b-3p_R+1	TAATACTGCCTGGTAATGATGAC		0.526922	-0.924339	1530.1	806.243	1216	1014.5	middle	7.7847e-17	3.90683e-16	215
189	hsa-miR-1292-5p_R+1	TGGGAACGGGTTCCGGCAGACGCTGT	up	inf	inf	0	52.4515	0	66	middle	8.0375e-17	4.01503e-16	216
706	hsa-miR-23a-3p	ATCACATTGCCAGGGATTTCC		0.796184	-0.328825	57065.6	45434.8	45351.2	57170.8	high	8.4694e-17	4.21128e-16	217
78	hsa-miR-582-5p	TTACAGTTGTTCAACCAGTTACT	down	0.441575	-1.17927	748.692	330.603	595	416	middle	1.7635e-16	8.72852e-16	218
969	hsa-miR-532-3p	CCTCCCACACCCAAGGCTTGCA		1.42754	0.513533	275.569	393.386	219	495	middle	1.8257e-16	8.99512e-16	219
1022	hsa-miR-185-3p_R-1	AGGGGCTGGCTTTCCTCTGGT		1.64885	0.721465	164.838	271.794	131	342	middle	5.3217e-16	2.61005e-15	220
454	hsa-miR-25-5p_R+2	AGGCGGAGACTTGGGCAATTGCT	up	3.15789	1.65896	35.2326	111.261	28	140	middle	8.748e-16	4.27108e-15	221
948	hsa-miR-889-3p	TTAATATCGGACAACCATTGT		1.34737	0.430144	320.868	432.327	255	544	middle	1.7742e-15	8.62325e-15	222
793	hsa-miR-339-3p_R-1	TGAGCGCCTCGACGACAGAGCC		0.997412	-0.00373917	1611.89	1607.72	1281	2023	middle	2.8633e-15	1.38543e-14	223
1069	hsa-miR-4446-3p	CAGGGCTGGCAGTGACATGGGT		1.89474	0.921997	103.181	195.501	82	246	middle	5.2064e-15	2.5079e-14	224
25	PC-3p-2968_290	TTCGTGAAGCGTTCCATATTTTTT	down	0.275143	-1.86174	254.178	69.9353	202	88	middle	5.9116e-15	2.83494e-14	225
901	hsa-miR-17-3p_R-1	ACTGCAGTGAAGGCACTTGTA		1.21781	0.284283	473.123	576.172	376	725	middle	8.3184e-15	3.97148e-14	226
1006	hsa-miR-542-3p	TGTGACAGATTGATAACTGAAA		1.56992	0.650695	176.163	276.562	140	348	middle	8.9288e-15	4.24413e-14	227
771	hsa-miR-425-3p_L+1R-1	CATCGGGAATGTCGTGTCCGCC		0.94634	-0.0795698	2317.8	2193.43	1842	2760	middle	3.8605e-14	1.82696e-13	228
20	hsa-miR-24-1-5p_L+1	GTGCCTACTGAGCTGATATCAGT	down	0.237345	-2.07494	197.554	46.8884	157	59	middle	4.8711e-14	2.29516e-13	229
826	hsa-miR-182-5p	TTTGGCAATGGTAGAACTCACACT		1.02759	0.0392578	1174	1206.38	933	1518	middle	5.3155e-14	2.49366e-13	230
110	hsa-miR-127-5p_R+1	CTGAAGCTCAGAGGGCTCTGATT	up	inf	inf	0	42.1201	0	53	middle	8.3118e-14	3.88244e-13	231
15	hsa-miR-193b-3p	AACTGGCCCTCAAAGTCCCGCT	down	0.207384	-2.26962	168.613	34.9677	134	44	middle	9.012e-14	4.19136e-13	232
716	hsa-miR-425-5p_R+2	AATGACACGATCACTCCCGTTGAGT		0.808693	-0.306335	26846	21710.1	21335	27318	high	1.0695e-13	4.95275e-13	233
133	hsa-miR-412-5p	TGGTCGACCAGTTGGAAAGTAAT	up	inf	inf	0	41.3254	0	52	middle	1.4191e-13	6.54363e-13	234
140	hsa-miR-504-5p	AGACCCTGGTCTGCACTCTATC	up	inf	inf	0	40.5307	0	51	middle	2.4235e-13	1.11275e-12	235
396	hsa-miR-337-3p_L-1	TCCTATATGATGCCTTTCTTC	up	2.24412	1.16615	59.1404	132.718	47	167	middle	2.6775e-13	1.22416e-12	236
857	bta-miR-339a_R+1	TCCCTGTCCTCCAGGAGCTCACT		1.09833	0.135306	715.976	786.375	569	989.5	middle	3.3691e-13	1.53386e-12	237
492	cgr-miR-1285_L-4R-1_1ss15GA	CTCCAGCCTGAGCAACATA	up	6.27368	2.64931	9.43729	59.2066	7.5	74.5	middle	4.8393e-13	2.19395e-12	238
477	hsa-miR-490-3p_R+1	CAACCTGGAGGACTCCATGCTGT	up	4.15038	2.05324	17.6163	73.1142	14	92	middle	5.1415e-13	2.3212e-12	239
844	hsa-miR-326_R+1	CCTCTGGGCCCTTCCTCCAGT		1.06927	0.0966247	827.965	885.317	658	1114	middle	5.4508e-13	2.45059e-12	240
452	hsa-miR-655-3p	ATAATACATGGTTAACCTCTTT	up	3.07551	1.62083	28.941	89.0086	23	112	middle	1.1554e-12	5.17293e-12	241
69	hsa-miR-576-5p	ATTCTAATTTCTCCACGTCTTT	down	0.420503	-1.24981	481.931	202.653	383	255	middle	1.2128e-12	5.40748e-12	242
855	hsa-miR-146b-3p	GCCCTGTGGACTCAGTTCTGGT		1.0905	0.124985	699.618	762.931	556	960	middle	1.8706e-12	8.30608e-12	243
74	hsa-miR-30d-3p	CTTTCAGTCAGATGTTTGCTGC	down	0.426437	-1.2296	491.998	209.806	391	264	middle	1.9783e-12	8.7483e-12	244
310	rno-miR-126a-3p_R+3	TCGTACCGTGAGTAATAATGCGTGT	up	inf	inf	0	37.3518	0	47	middle	2.0648e-12	9.09355e-12	245
90	hsa-miR-26b-3p_R+1	CCTGTTCTCCATTACTTGGCTC	down	0.473684	-1.078	679.485	321.861	540	405	middle	3.2126e-12	1.4091e-11	246
160	hsa-miR-627-5p_1ss2TG	GGGAGTCTCTAAGAAAAGAGGA	up	inf	inf	0	36.5571	0	46	middle	3.5295e-12	1.54183e-11	247
403	hsa-miR-497-5p	CAGCAGCACACTGTGGTTTGT	up	2.34349	1.22866	47.8156	112.055	38	141	middle	4.9671e-12	2.16109e-11	248
422	mdo-miR-26-5p_R+3	TTCAAGTAATCCAGGATAGGCTAG	up	2.48804	1.31501	41.5241	103.314	33	130	middle	6.1976e-12	2.68563e-11	249
85	hsa-miR-148b-5p_L+1	GAAGTTCTGTTATACACTCAGGC	down	0.456064	-1.13269	575.046	262.257	457	330	middle	7.2984e-12	3.14999e-11	250
49	cja-miR-9933_L-5_1ss12AT	TCACCCTTGACTGATGGCT	down	0.366441	-1.44835	317.722	116.426	252.5	146.5	middle	8.5368e-12	3.6698e-11	251
768	hsa-miR-145-5p	GTCCAGTTTTCCCAGGAATCCCT		0.936746	-0.0942709	2057.33	1927.19	1635	2425	middle	1.1566e-11	4.95227e-11	252
101	hsa-mir-548ax-p3	CAAAAACCGTAATTACTTTTGT	down	0.4992	-1.00231	786.441	392.591	625	494	middle	1.3779e-11	5.8765e-11	253
442	hsa-miR-379-3p_R-1	TATGTAACATGGTCCACTAAC	up	2.8833	1.52772	28.941	83.4455	23	105	middle	2.3756e-11	1.00916e-10	254
399	hsa-miR-29b-2-5p_R+1	CTGGTTTCACATGGTGGCTTAGA	up	2.26039	1.17657	47.8156	108.082	38	136	middle	3.4049e-11	1.44074e-10	255
990	bta-mir-2904-2-p3	GTTGGCCTCGGATAGCCGGTCCCCCG		1.50401	0.588818	148.48	223.316	118	281	middle	3.4109e-11	1.43764e-10	256
444	mmu-mir-6236-p3_2	CGAATCAACTAGCCCTGAAA	up	2.89123	1.53168	28.3119	81.8561	22.5	103	middle	3.4559e-11	1.45094e-10	257
445	mmu-mir-6236-p3_1	ATCAACTAGCCCTGAAAATGGA	up	2.89123	1.53168	28.3119	81.8561	22.5	103	middle	3.4559e-11	1.44532e-10	258
446	mmu-mir-6236-p3_3	GAATCAACTAGCCCTGAAA	up	2.89123	1.53168	28.3119	81.8561	22.5	103	middle	3.4559e-11	1.43974e-10	259
852	hsa-miR-502-3p	AATGCACCTGGGCAAGGATTCA		1.08556	0.118438	630.201	684.121	500.833	860.833	middle	4.2706e-11	1.7723e-10	260
41	hsa-miR-224-3p_L-1R+1	AAATGGTGCCCTAGTGACTACAA	down	0.333603	-1.58379	245.37	81.8561	195	103	middle	4.4804e-11	1.85224e-10	261
381	mmu-mir-6240-p5_1ss14TG	GGCGGGTGTTGACGCGATGTGATT	up	2.08852	1.06248	55.3655	115.632	44	145.5	middle	8.5438e-11	3.51861e-10	262
447	hsa-miR-431-5p_R-1	TGTCTTGCAGGCCGTCATGC	up	2.91729	1.54463	26.4244	77.0878	21	97	middle	1.0639e-10	4.36482e-10	263
976	hsa-miR-671-3p	TCCGGTTCTCAGGGCTCCACC		1.46341	0.549339	154.772	226.495	123	285	middle	1.1041e-10	4.51259e-10	264
1038	mmu-mir-6240-p5_1ss2TG	CGCGATGTGATTTCTGCCCAGT		1.72486	0.786483	91.2272	157.354	72.5	198	middle	1.119e-10	4.55623e-10	265
904	hsa-let-7i-3p	CTGCGCAAGCTACTGCCTTGCT		1.22992	0.298561	310.802	382.26	247	481	middle	1.2034e-10	4.88146e-10	266
81	hsa-miR-375-3p	TTTGTTCGTTCGGCTCGCGTGA	down	0.447509	-1.16001	470.606	210.601	374	265	middle	1.6159e-10	6.53017e-10	267
82	hsa-miR-146a-3p_L+1R-2	ACCTCTGAAATTCAGTTCTTC	down	0.451364	-1.14764	480.673	216.958	382	273	middle	1.8567e-10	7.4753e-10	268
794	hsa-miR-194-5p	TGTAACAGCAACTCCATGTGGA		0.998731	-0.00183253	1017.34	1016.05	808.5	1278.5	middle	2.8756e-10	1.15345e-09	269
317	ssc-miR-451_L+4R-2	GATCAAACCGTTACCATTACTGAG	up	inf	inf	0	29.4046	0	37	middle	4.4467e-10	1.77703e-09	270
433	hsa-miR-491-5p	AGTGGGGAACCCTTCCATGAGG	up	2.69108	1.42818	28.941	77.8825	23	98	middle	4.5622e-10	1.81646e-09	271
1025	mdo-miR-22-3p	AAGCTGCCAGTTGAAGAACTGC		1.67844	0.747123	91.8563	154.176	73	194	middle	5.1237e-10	2.03253e-09	272
1071	hsa-miR-324-3p_L-3R+1	ACTGCCCCAGGTGCTGCTGGT		1.9334	0.951144	61.657	119.208	49	150	middle	5.2873e-10	2.08974e-09	273
965	hsa-miR-20a-3p	ACTGCATTATGAGCACTTAAAG		1.40779	0.493437	164.838	232.058	131	292	middle	5.4498e-10	2.14611e-09	274
926	hsa-miR-6852-5p	CCCTGGGGTTCTGAGGACATG		1.29904	0.377449	221.462	287.688	176	362	middle	8.608e-10	3.37747e-09	275
977	hsa-miR-1908-5p	CGGCGGGGACGGCGATTGGTC		1.46411	0.550029	138.414	202.653	110	255	middle	1.0175e-09	3.97784e-09	276
414	hsa-miR-5010-3p_R+1	TTTTGTGTCTCCCATTCCCCAGT	up	2.43275	1.28259	33.9743	82.6508	27	104	middle	1.2912e-09	5.02962e-09	277
377	ppy-miR-1976_L+1R+1	CCTCCTGCCCTCCTTGCTGTAGT	up	2.05263	1.03747	50.3322	103.314	40	130	middle	1.3843e-09	5.37288e-09	278
428	eca-mir-8986a-p5_1ss1GA	ATCGAGGCTAGAGTCACGCTTGG	up	2.64115	1.40117	27.6827	73.1142	22	92	middle	2.2348e-09	8.64283e-09	279
1048	hsa-miR-493-3p	TGAAGGTCTACTGTGTGCCAGG		1.79139	0.841077	69.2068	123.976	55	156	middle	3.0024e-09	1.157e-08	280
584	bta-miR-2478_L-2	ATCCCACTTCTGACACCA		0.6079	-0.718094	1946.6	1183.34	1547	1489	middle	3.2251e-09	1.23839e-08	281
335	PC-5p-25632_13	AGCCTGGAAGCTGGAGCCTGCAGT	up	inf	inf	0	26.2257	0	33	middle	3.8462e-09	1.47165e-08	282
431	hsa-miR-487a-3p	AATCATACAGGGACATCCAGTT	up	2.68421	1.4245	25.1661	67.5512	20	85	middle	6.7307e-09	2.56623e-08	283
657	hsa-miR-151a-3p_R+1	CTAGACTGAAGCTCCTTGAGGA		0.720122	-0.473686	34080	24541.7	27084	30881	high	7.0117e-09	2.66395e-08	284
52	hsa-miR-624-5p_R-1	TAGTACCAGTACCTTGTGTTC	down	0.371517	-1.4285	235.303	87.4191	187	110	middle	7.0517e-09	2.66975e-08	285
676	hsa-miR-26b-5p_R+1	TTCAAGTAATTCAGGATAGGTT		0.739502	-0.435374	160761	118883	127760	149591	high	7.7933e-09	2.9402e-08	286
888	mmu-miR-3964_L+1_1ss6GA	CATAAAGTAGAAAGCACTAAA		1.1624	0.217107	323.385	375.902	257	473	middle	1.0657e-08	4.00659e-08	287
462	hsa-miR-1197	TAGGACACATGGTCTACTTCT	up	3.30364	1.72406	16.358	54.0409	13	68	middle	1.1049e-08	4.13954e-08	288
48	hsa-miR-10b-5p_R-1	TACCCTGTAGAACCGAATTTGT	down	0.363525	-1.45987	216.429	78.6772	172	99	middle	1.3105e-08	4.89284e-08	289
536	hsa-miR-598-3p	TACGTCATCGTTGTCATCGTCA		0.508955	-0.97439	602.728	306.762	479	386	middle	1.3895e-08	5.1699e-08	290
467	bta-miR-378_R+1_1ss22CT	ACTGGACTTGGAGTCAGAAGGTT	up	3.55981	1.8318	13.8414	49.2726	11	62	middle	1.9148e-08	7.09989e-08	291
207	hsa-miR-3173-5p	TGCCCTGCCTGTTTTCTCCTTT	up	inf	inf	0	23.8416	0	30	middle	1.9482e-08	7.199e-08	292
862	hsa-miR-27a-5p	AGGGCTTAGCTGCTTGTGAGCA		1.10775	0.147637	398.883	441.864	317	556	middle	2.5512e-08	9.39503e-08	293
211	hsa-miR-3605-3p	CCTCCGTGTTACCTGTCCTCTAG	up	inf	inf	0	23.0469	0	29	middle	3.349e-08	1.22911e-07	294
274	bta-mir-677-p3	CTTCTGAGTTTGCTGAAGC	up	inf	inf	0	23.0469	0	29	middle	3.349e-08	1.22494e-07	295
2	hsa-miR-577_L+1	GTAGATAAAATATTGGTACCTG	down	0.0961098	-3.37917	57.8821	5.56304	46	7	middle	3.505e-08	1.27767e-07	296
1017	ssc-miR-339_R+1	TCCCTGTCCTCCAGGAGCTCAT		1.61842	0.694587	80.5316	130.334	64	164	middle	3.7347e-08	1.35682e-07	297
486	hsa-let-7e-3p	CTATACGGCCTCCTAGCTTTCC	up	5.68421	2.50696	6.29153	35.7624	5	45	middle	3.7978e-08	1.37511e-07	298
480	hsa-miR-3690	ACCTGGACCCAGCGTAGACAAAG	up	4.51128	2.17354	8.80814	39.736	7	50	middle	4.7304e-08	1.70706e-07	299
483	hsa-miR-6501-5p_R+1	AGTTGCCAGGGCTGCCTTTGGTG	up	4.94737	2.30666	7.54983	37.3518	6	47	middle	5.5623e-08	2.00057e-07	300
11	hsa-miR-4772-5p	TGATCAGGCAAAATTGCAGACT	down	0.183362	-2.44724	78.015	14.3049	62	18	middle	8.9788e-08	3.21865e-07	301
998	hsa-miR-618	AAACTCTACTTGTCCTTCTGAGT		1.53892	0.621916	89.3397	137.486	71	173	middle	9.1088e-08	3.25444e-07	302
124	hsa-miR-299-5p	TGGTTTACCGTCCCACATACAT	up	inf	inf	0	21.4574	0	27	middle	9.9127e-08	3.52997e-07	303
141	hsa-miR-539-5p_R+1	GGAGAAATTATCCTTGGTGTGTT	up	inf	inf	0	21.4574	0	27	middle	9.9127e-08	3.51836e-07	304
97	hsa-miR-365a-3p	TAATGCCCCTAAAAATCCTTAT	down	0.489363	-1.03102	449.844	220.137	357.5	277	middle	1.003e-07	3.54832e-07	305
620	hsa-miR-766-3p	ACTCCAGCCCCACAGCCTCAGC		0.649144	-0.623389	3076.56	1997.13	2445	2513	middle	1.1612e-07	4.09456e-07	306
996	hsa-miR-296-5p	AGGGCCCCCCCTCAATCCTGT		1.52113	0.60514	89.3397	135.897	71	171	middle	1.6001e-07	5.6238e-07	307
423	mmu-miR-3084-3p_R+4_1ss2TG	TGCTGCCAGTCTCCTTCAGACAAAA	up	2.49307	1.31793	23.9078	59.604	19	75	middle	1.713e-07	6.00106e-07	308
582	hsa-miR-664a-3p	TATTCATTTATCCCCAGCCTACA		0.600869	-0.734877	1371.55	824.124	1090	1037	middle	1.8242e-07	6.36994e-07	309
391	hsa-miR-1343-3p	CTCCTGGGGCCCGCACTCTCGC	up	2.16194	1.11233	32.7159	70.73	26	89	middle	1.9627e-07	6.83146e-07	310
479	hsa-miR-550a-3p	TGTCTTACTCCCTCAGGCACAT	up	4.2406	2.08427	8.80814	37.3518	7	47	middle	2.0278e-07	7.03536e-07	311
986	hsa-miR-942-5p_L-2R+3	TTCTCTGTTTTGGCCATGTGTGT		1.4936	0.578793	93.1146	139.076	74	175	middle	2.1464e-07	7.42297e-07	312
463	hsa-miR-496	TGAGTATTACATGGCCAATCTC	up	3.41053	1.76999	12.5831	42.9148	10	54	middle	2.4975e-07	8.60959e-07	313
161	hsa-miR-629-3p	GTTCTCCCAACGTAAGCCCAGC	up	inf	inf	0	19.868	0	25	middle	2.9412e-07	1.01069e-06	314
1016	hsa-miR-193a-5p	TGGGTCTTTGCGGGCGAGATGA		1.61278	0.689551	70.4651	113.645	56	143	middle	3.065e-07	1.04988e-06	315
760	mmr-miR-1839_L+1R-1	AAGGTAGATAGAACAGGTCTTG		0.90857	-0.13833	1618.18	1470.23	1286	1850	middle	3.0869e-07	1.05404e-06	316
827	mmu-let-7j_1ss8TG	TGAGGTAGTAGTTTGTGCTGTTAT		1.03008	0.0427496	528.488	544.383	420	685	middle	3.5636e-07	1.21297e-06	317
171	hsa-miR-876-3p_R-2	TGGTGGTTTACAAAGTAATT	down	-inf	-inf	33.9743	0	27	0	middle	4.0354e-07	1.36924e-06	318
929	hsa-miR-574-5p	TGAGTGTGTGTGTGTGAGTGTGT		1.30634	0.385534	147.222	192.322	117	242	middle	4.1966e-07	1.41948e-06	319
928	hsa-miR-452-5p_R+2	AACTGTTTGCAGAGGAAACTGAGA		1.30062	0.379204	148.48	193.117	118	243	middle	4.7819e-07	1.6124e-06	320
923	hsa-miR-331-5p_R-1	CTAGGTATGGTCCCAGGGATC		1.27295	0.348176	162.321	206.627	129	260	middle	4.9756e-07	1.67248e-06	321
692	hsa-miR-150-5p	TCTCCCAACCCTTGTACCAGTG		0.769748	-0.377543	168292	129542	133745	163004	high	5.0126e-07	1.67969e-06	322
229	hsa-miR-4665-5p	CTGGGGGACGCGTGAGCGCGAGC	up	inf	inf	0	19.0733	0	24	middle	5.0716e-07	1.6942e-06	323
308	mmu-miR-101c_L+1R+2	TACAGTACTGTGATAACTGATC	up	inf	inf	0	19.0733	0	24	middle	5.0716e-07	1.68897e-06	324
343	PC-3p-26180_13	GGAGGAACCTTGGAGCTTCGGCT	up	inf	inf	0	19.0733	0	24	middle	5.0716e-07	1.68377e-06	325
449	hsa-miR-5193	TCCTCCTCTACCTCATCCCAGT	up	3	1.58496	15.0997	45.299	12	57	middle	5.2877e-07	1.75013e-06	326
440	PC-3p-11591_44	TCGACTCCCGGTATGGGAACCA	up	2.8664	1.51924	16.358	46.8884	13	59	middle	5.9235e-07	1.95457e-06	327
765	hsa-miR-574-3p	CACGCTCATGCACACACCCACA		0.920012	-0.120276	1336.32	1229.43	1062	1547	middle	6.2194e-07	2.04596e-06	328
1049	hsa-miR-877-5p_R+4	GTAGAGGAGATGGCGCAGGGGACT		1.79501	0.843995	47.8156	85.8297	38	108	middle	7.6405e-07	2.50581e-06	329
1073	hsa-miR-641_R+1	AAAGACATAGGATAGAGTCACCTCT		1.95789	0.969303	37.7492	73.9089	30	93	middle	7.8202e-07	2.55697e-06	330
978	bta-mir-1246-p3_1	TATTAAATGGATTTTTGGA		1.46632	0.552203	89.9689	131.923	71.5	166	middle	7.9561e-07	2.59354e-06	331
979	bta-mir-1246-p3_2	TTAAATGGATTTTTGGAGC		1.46632	0.552203	89.9689	131.923	71.5	166	middle	7.9561e-07	2.58573e-06	332
125	hsa-miR-299-3p	TATGTGGGATGGTAAACCGCTT	up	inf	inf	0	18.2785	0	23	middle	8.7516e-07	2.83573e-06	333
437	hsa-miR-369-5p_R-1	AGATCGACCGTGTTATATTCG	up	2.81781	1.49458	16.358	46.0937	13	58	middle	9.122e-07	2.9469e-06	334
457	hsa-miR-16-1-3p_R+1	CCAGTATTAACTGTGCTGCTGAA	up	3.22105	1.68753	12.5831	40.5307	10	51	middle	9.7766e-07	3.14894e-06	335
736	hsa-miR-128-3p	TCACAGTGAACCGGTCTCTTT		0.851082	-0.232629	3629.58	3089.07	2884.5	3887	middle	1.2005e-06	3.85518e-06	336
1039	hsa-miR-1260a_R+3_1ss9TG	ATCCCACCGCTGCCACCAAAA		1.72529	0.786838	51.5905	89.0086	41	112	middle	1.2215e-06	3.91097e-06	337
837	hsa-miR-324-5p_R+1	CGCATCCCCTAGGGCATTGGTGT		1.05392	0.0757697	410.208	432.327	326	544	middle	1.2554e-06	4.00762e-06	338
541	hsa-miR-181c-3p_L-1R+1	ACCATCGACCGTTGAGTGGACC		0.524478	-0.931045	504.581	264.642	401	333	middle	1.2937e-06	4.11771e-06	339
71	bta-miR-2424_L-3	TCTTTGGTAATCTGATGGCT	down	0.423405	-1.23989	225.237	95.3663	179	120	middle	1.5132e-06	4.80218e-06	340
1007	hsa-miR-6503-3p_L-1R+2_1ss7AG	GGACTGGGATGCAGACCTCCCT		1.57299	0.653509	66.6902	104.903	53	132	middle	1.7038e-06	5.3912e-06	341
411	hsa-miR-501-5p_R+2	AATCCTTTGTCCCTGGGTGAGAGT	up	2.41486	1.27194	21.3912	51.6568	17	65	middle	1.7847e-06	5.63068e-06	342
1075	hsa-miR-10527-5p	AAAGCAAATGTTGGGTGAACGGC		1.9919	0.994147	32.7159	65.167	26	82	middle	2.5782e-06	8.11043e-06	343
392	hsa-miR-136-5p_R-1	ACTCCATTTGTTTTGATGATGG	up	2.16541	1.11464	26.4244	57.2198	21	72	middle	2.8018e-06	8.7882e-06	344
10	hsa-miR-570-3p	CGAAAACAGCAATTACCTTTGC	down	0.17849	-2.48609	57.8821	10.3314	46	13	middle	3.2584e-06	1.01908e-05	345
430	hsa-miR-4521_R+4	GCTAAGGAAGTCCTGTGCTCAGTTTT	up	2.67206	1.41795	16.358	43.7096	13	55	middle	3.282e-06	1.02349e-05	346
426	hsa-miR-377-5p	AGAGGTTGCCCTTGGTGAATTC	up	2.57143	1.36257	17.6163	45.299	14	57	middle	3.5111e-06	1.09178e-05	347
427	hsa-mir-2110-p3	CACCGCGGTCTTTTCCTCCCACT	up	2.57143	1.36257	17.6163	45.299	14	57	middle	3.5111e-06	1.08864e-05	348
469	hsa-miR-6503-5p_1ss23AT	AGGTCTGCATTCAAATCCCCAGT	up	3.69925	1.88723	8.80814	32.5835	7	41	middle	3.5623e-06	1.10135e-05	349
470	PC-3p-10801_48	CCCGCCCCTCCGCGCCCCCCAT	up	3.69925	1.88723	8.80814	32.5835	7	41	middle	3.5623e-06	1.09821e-05	350
61	hsa-miR-215-5p_L-1R+2_1ss20AC	TGACCTATGAATTGACAGCCAA	down	0.393291	-1.34633	171.759	67.5512	136.5	85	middle	3.6633e-06	1.12613e-05	351
410	hsa-miR-3928-3p	GGAGGAACCTTGGAGCTTCGGC	up	2.40789	1.26777	20.1329	48.4779	16	61	middle	3.8553e-06	1.18178e-05	352
53	bta-miR-2285bm_1ss14GA	AAAAAACCGAGTGAACTTTTTG	down	0.375816	-1.4119	152.255	57.2198	121	72	middle	4.2677e-06	1.30449e-05	353
226	hsa-miR-4659a-3p	TTTCTTCTTAGACATGGCAACG	up	inf	inf	0	15.8944	0	20	middle	4.5207e-06	1.37792e-05	354
6	hsa-miR-9985_R-1_1ss16CT	TTCACAGTGGCTAAGTTA	down	0.132057	-2.92076	46.1379	6.09285	36.6667	7.66667	middle	4.6436e-06	1.41139e-05	355
585	hsa-miR-31-5p	AGGCAAGATGCTGGCATAGCT		0.608612	-0.716404	1176.52	716.042	935	901	middle	4.679e-06	1.41816e-05	356
170	hsa-miR-876-5p_R-1	TGGATTTCTTTGTGAATCACC	down	-inf	-inf	27.6827	0	22	0	middle	4.7831e-06	1.44565e-05	357
956	bta-miR-2404_R+4	TTGCACTGCATGGTATCTGCACTC		1.36309	0.446882	99.4062	135.5	79	170.5	middle	5.8746e-06	1.77058e-05	358
588	hsa-miR-589-5p_R-1	TGAGAACCACGTCTGCTCTGA		0.61246	-0.707312	1205.46	738.294	958	929	middle	6.5406e-06	1.96582e-05	359
734	hsa-miR-181b-5p	AACATTCATTGCTGTCGGTGGGT		0.847985	-0.23789	3319.2	2814.63	2637.83	3541.67	middle	6.9244e-06	2.0754e-05	360
493	hsa-miR-550a-3-5p_R+1	AGTGCCTGAGGGAGTAAGAGC	up	6.94737	2.79647	3.14576	21.8548	2.5	27.5	middle	7.4368e-06	2.2228e-05	361
109	hsa-miR-125a-3p_R-1	ACAGGTGAGGTTCTTGGGAGC	up	inf	inf	0	15.0997	0	19	middle	7.8305e-06	2.33401e-05	362
165	hsa-miR-660-3p_R+1	ACCTCCTGTGTGCATGGATTAC	up	inf	inf	0	15.0997	0	19	middle	7.8305e-06	2.32758e-05	363
218	hsa-miR-3679-5p_R-2	TGAGGATATGGCAGGGAAGGG	up	inf	inf	0	15.0997	0	19	middle	7.8305e-06	2.32118e-05	364
352	PC-5p-25681_13	TTGGTCTTCTCTGCCCTCCAGT	up	inf	inf	0	15.0997	0	19	middle	7.8305e-06	2.31482e-05	365
665	hsa-let-7a-5p	TGAGGTAGTAGGTTGTATAGTT		0.728887	-0.456233	35863.1	26140.1	28501.1	32892.2	high	7.8336e-06	2.30941e-05	366
1056	hsa-miR-1291_L+1R-2	GTGGCCCTGACTGAAGACCAGCA		1.84962	0.887232	35.2326	65.167	28	82	middle	9.6801e-06	2.846e-05	367
435	mmu-mir-6240-p3_1ss19GT	TCTGCCCAGTGCTCTGAATG	up	2.75598	1.46257	13.8414	38.1465	11	48	middle	1.002e-05	2.93793e-05	368
415	hsa-miR-5690_R+1	TCAGCTACTACCTCTATTAGGA	up	2.43609	1.28457	17.6163	42.9148	14	54	middle	1.2067e-05	3.52853e-05	369
740	hsa-miR-224-5p_L-1	CAAGTCACTAGTGGTTCCGTTTAG		0.863067	-0.212455	2337.93	2017.79	1858	2539	middle	1.2288e-05	3.58345e-05	370
163	hsa-miR-643_L+2R-3	ACACTTGTATGCTAGCTCAGG	down	-inf	-inf	25.1661	0	20	0	middle	1.2934e-05	3.76167e-05	371
301	bta-miR-3431_L-1R+1	CTCAGTCAGCCTTGTGGATGTA	down	-inf	-inf	25.1661	0	20	0	middle	1.2934e-05	3.75156e-05	372
135	hsa-miR-450a-2-3p_L-1	TTGGGGACATTTTGCATTCAT	up	inf	inf	0	14.3049	0	18	middle	1.358e-05	3.92837e-05	373
143	rno-miR-544-5p_L+1	TCTTGTTAAAAAGCAGATTCT	up	inf	inf	0	14.3049	0	18	middle	1.358e-05	3.91787e-05	374
181	hsa-miR-1255a	AGGATGAGCAAAGAAAGTAGATT	up	inf	inf	0	14.3049	0	18	middle	1.358e-05	3.90742e-05	375
219	hsa-miR-4422_R+1	AAAAGCATCAGGAAGTACCCAC	up	inf	inf	0	14.3049	0	18	middle	1.358e-05	3.89703e-05	376
232	hsa-miR-4701-5p_L+1	CTTGGCCACCACACCTACCCCTT	up	inf	inf	0	14.3049	0	18	middle	1.358e-05	3.88669e-05	377
626	mmu-miR-3535	TGGATATGATGACTGATTACCTGAGA		0.666182	-0.586011	2870.82	1912.49	2281.5	2406.5	middle	1.8754e-05	5.35332e-05	378
3	hsa-miR-31-3p_R+1	TGCTATGCCAACATATTGCCATC	down	0.108893	-3.19902	36.4909	3.9736	29	5	middle	1.9674e-05	5.60112e-05	379
64	mmu-miR-3535_R-8	TGGATATGATGACTGATT	down	0.399031	-1.32543	150.368	60.0013	119.5	75.5	middle	2.0962e-05	5.9521e-05	380
116	hsa-miR-188-5p	CATCCCTTGCATGGTGGAGGG	up	inf	inf	0	13.5102	0	17	middle	2.358e-05	6.67791e-05	381
413	bta-miR-339a_R+2	TCCCTGTCCTCCAGGAGCTCACTT	up	2.42915	1.28045	16.358	39.736	13	50	middle	2.6222e-05	7.40669e-05	382
404	hsa-miR-6511b-3p_L-2R+2	TCACCACCCCTTCTGCCTGCAGT	up	2.34586	1.23012	17.6163	41.3254	14	52	middle	2.7065e-05	7.62484e-05	383
1054	hsa-miR-30b-3p	CTGGGAGGTGGATGTTTACTTC		1.84421	0.883003	31.4576	58.0145	25	73	middle	3.1308e-05	8.79722e-05	384
1068	hsa-miR-154-3p	AATCATACACGGTTGACCTATT		1.89474	0.921997	28.941	54.8356	23	69	middle	3.4357e-05	9.62888e-05	385
204	hsa-miR-3157-3p	CTGCCCTAGTCTAGCTGAAGCT	down	-inf	-inf	22.6495	0	18	0	middle	3.5124e-05	9.81834e-05	386
622	hsa-miR-24-2-5p_L+1R+1	GTGCCTACTGAGCTGAAACACAGT		0.653984	-0.612674	2057.33	1345.46	1635	1693	middle	3.6181e-05	0.000100877	387
459	hsa-miR-4659b-3p_L+1R-1	TTTTCTTCTTAGACATGGCAGC	up	3.24812	1.69961	8.80814	28.6099	7	36	middle	3.6575e-05	0.000101712	388
587	hsa-miR-450b-5p_R-1	TTTTGCAATATGTTCCTGAAT		0.611668	-0.70918	997.836	610.345	793	768	middle	3.7045e-05	0.000102755	389
932	hsa-miR-671-5p_R+1	AGGAAGCCCTGGAGGGGCTGGAGG		1.31368	0.393619	94.3729	123.976	75	156	middle	4.157e-05	0.00011501	390
465	PC-3p-15244_29	CATGTCCCTGCCACCTGCCAGT	up	3.47368	1.79647	7.54983	26.2257	6	33	middle	4.8789e-05	0.000134638	391
822	hsa-miR-338-3p_R-1	TCCAGCATCAGTGATTTTGTT		1.00497	0.00714561	400.141	402.128	318	506	middle	5.1362e-05	0.000141377	392
992	PC-3p-12137_41	ATGTTATGATGATGGGCGAAA		1.51285	0.597271	54.1071	81.8561	43	103	middle	5.3239e-05	0.00014617	393
13	cja-mir-421-p5	ATCCGGTGCACATTGTAGGC	down	0.192982	-2.37346	45.299	8.74191	36	11	middle	6.6297e-05	0.00018156	394
1052	PC-3p-8237_70	AAGCCTCTGTCCCCACCCCAGT		1.83982	0.879562	28.941	53.2462	23	67	middle	6.8721e-05	0.000187721	395
179	hsa-miR-1234-3p_R+1	TCGGCCTGACCACCCACCCCACA	up	inf	inf	0	11.9208	0	15	middle	7.1424e-05	0.000194612	396
186	hsa-mir-1273c-p3_1ss24GT	CAGAGTCTCGTTCTGTTGCCCAAT	up	inf	inf	0	11.9208	0	15	middle	7.1424e-05	0.000194122	397
192	hsa-miR-1299	TTCTGGAATTCTGTGTGAGGGA	up	inf	inf	0	11.9208	0	15	middle	7.1424e-05	0.000193634	398
755	hsa-miR-181a-3p	ACCATCGACCGTTGATTGTACC		0.888042	-0.1713	1285.99	1142.01	1022	1437	middle	7.1618e-05	0.000193674	399
4	PC-5p-19713_20	CCCACCAGGAGCCTGGCACTGT	down	0.121457	-3.04148	32.7159	3.9736	26	5	middle	8.1151e-05	0.000218905	400
420	hsa-miR-3143_R-3	ATAACATTGTAAAGCGCTTCTT	up	2.4689	1.30387	13.8414	34.1729	11	43	middle	8.2768e-05	0.00022271	401
169	hsa-miR-874-5p	CGGCCCCACGCACCAGGGTAAGA	down	-inf	-inf	20.1329	0	16	0	middle	9.5879e-05	0.000257347	402
62	sha-miR-125a_R+2	TCCCTGAGACCCTAACTTGTGAAA	down	0.397179	-1.33214	122.056	48.4779	97	61	middle	0.00011551	0.000309269	403
68	efu-mir-9298-p3_1ss18CT	CACAGATGATGAACTTATTG	down	0.420113	-1.25115	140.93	59.2066	112	74.5	middle	0.00011984	0.000320068	404
177	hsa-miR-1185-2-3p	ATATACAGGGGGAGACTCTCAT	up	inf	inf	0	11.1261	0	14	middle	0.00012464	0.000332066	405
277	eca-miR-8986a_L-5R-1_1ss15CA	TGCTAGAGTACTCGAAGA	up	inf	inf	0	11.1261	0	14	middle	0.00012464	0.000331248	406
281	mdo-miR-181b-5p_R+3	AACATTCATTGCTGTCGGTGGGTTGT	up	inf	inf	0	11.1261	0	14	middle	0.00012464	0.000330434	407
1000	hsa-miR-92a-1-5p	AGGTTGGGATCGGTTGCAATGCT		1.54386	0.626542	45.299	69.9353	36	88	middle	0.0001306	0.000345386	408
1070	bta-miR-199c_L-1R+2	ACAGTAGTCTGCACATTGGCT		1.92888	0.947761	23.2787	44.9016	18.5	56.5	middle	0.00014227	0.000375328	409
108	hsa-miR-125b-2-3p_L-2R+1	ACAAGTCAGGCTCTTGGGACC	down	-inf	-inf	18.8746	0	15	0	middle	0.00015878	0.000417862	410
159	hsa-miR-624-3p	CACAAGGTATTGGTATTACCT	down	-inf	-inf	18.8746	0	15	0	middle	0.00015878	0.000416846	411
263	hsa-miR-7705_R-1	AATAGCTCAGAATGTCAGTTCT	down	-inf	-inf	18.8746	0	15	0	middle	0.00015878	0.000415834	412
466	hsa-miR-6511a-3p_R+1	CCTCACCATCCCTTCTGCCTGCA	up	3.53684	1.82246	6.29153	22.2521	5	28	middle	0.00016512	0.000431391	413
107	hsa-miR-124-3p_R-2	TAAGGCACGCGGTGAATGCC	up	inf	inf	0	10.5963	0	13.3333	middle	0.00018086	0.000471372	414
5	hsa-miR-3140-5p	ACCTGAATTACCAAAAGCTTT	down	0.131579	-2.926	30.1993	3.9736	24	5	middle	0.00020788	0.000540488	415
122	hsa-miR-219b-5p	AGATGTCCAGCCACAATTCTCG	up	inf	inf	0	10.3314	0	13	middle	0.00021794	0.000565282	416
176	hsa-miR-1185-5p_R+1	AGAGGATACCCTTTGTATGTTC	up	inf	inf	0	10.3314	0	13	middle	0.00021794	0.000563926	417
190	hsa-miR-1294	TGTGAGGTTGGCATTGTTGTCT	up	inf	inf	0	10.3314	0	13	middle	0.00021794	0.000562577	418
251	hsa-miR-6718-5p_R+1	TAGTGGTCAGAGGGCTTATGAT	up	inf	inf	0	10.3314	0	13	middle	0.00021794	0.000561235	419
257	hsa-miR-6859-5p	GAGAGGAACATGGGCTCAGGACA	up	inf	inf	0	10.3314	0	13	middle	0.00021794	0.000559898	420
278	cja-mir-9954-p5_1ss7GC	CCTCGGCCTCCCAAAGTGC	up	inf	inf	0	10.3314	0	13	middle	0.00021794	0.000558568	421
288	bta-miR-339a_R+3	TCCCTGTCCTCCAGGAGCTCACTTT	up	inf	inf	0	10.3314	0	13	middle	0.00021794	0.000557245	422
318	cgr-miR-486-5p_R+3	TCCTGTACTGAGCTGCCCCGAGTTC	up	inf	inf	0	10.3314	0	13	middle	0.00021794	0.000555927	423
858	cja-miR-151_R+2	TCGAGGAGCTCACAGTCTAGCA		1.09877	0.135895	183.713	201.859	146	254	middle	0.00022314	0.000567849	424
443	hsa-miR-4746-5p	CCGGTCCCAGGAGAACCTGCAGA	up	2.88722	1.52968	8.80814	25.431	7	32	middle	0.00022373	0.000568011	425
909	hsa-miR-132-3p	TAACAGTCTACAGCCATGGTCG		1.24654	0.317926	95.6312	119.208	76	150	middle	0.00023044	0.000583673	426
971	hsa-miR-27b-5p_R+3	AGAGCTTAGCTGATTGGTGAACAGT		1.44801	0.534072	51.5905	74.7036	41	94	middle	0.00025683	0.000648992	427
228	hsa-miR-4662a-3p	AAAGATAGACAATTGGCTAAAT	down	-inf	-inf	17.6163	0	14	0	middle	0.00026341	0.000664064	428
361	PC-5p-33957_8	ACCAGGCAAGAACTACTGTCT	down	-inf	-inf	17.6163	0	14	0	middle	0.00026341	0.000662516	429
464	hsa-mir-3138-p5	ACTTCCCCCACCTCACTGCCC	up	3.41053	1.76999	6.29153	21.4574	5	27	middle	0.00026514	0.000665316	430
973	hsa-miR-1287-5p_R+1	TGCTGGATCAGTGGTTCGAGTCT		1.45263	0.538669	50.3322	73.1142	40	92	middle	0.00028213	0.000706307	431
631	hsa-miR-32-5p_R-1	TATTGCACATTACTAAGTTGC		0.676452	-0.563941	2603.43	1761.1	2069	2216	middle	0.00032206	0.000804404	432
1029	hsa-miR-3940-3p_R-1	CAGCCCGGATCCCAGCCCACT		1.70252	0.767669	28.941	49.2726	23	62	middle	0.00036565	0.000911169	433
162	hsa-miR-642a-3p_R-1_1ss21CT	AGACACATTTGGAGAGGGAAT	up	inf	inf	0	9.53663	0	12	low	0.00038201	0.000949744	434
168	hsa-miR-766-5p_R+1	AGGAGGAATTGGTGCTGGTCTTT	up	inf	inf	0	9.53663	0	12	low	0.00038201	0.00094756	435
246	hsa-miR-5189-3p	TGCCAACCGTCAGAGCCCAGA	up	inf	inf	0	9.53663	0	12	low	0.00038201	0.000945387	436
252	hsa-miR-6741-3p	TCGGCTCTCTCCCTCACCCTAG	up	inf	inf	0	9.53663	0	12	low	0.00038201	0.000943224	437
305	mdo-miR-22-3p_R+1	AAGCTGCCAGTTGAAGAACTGCA	up	inf	inf	0	9.53663	0	12	low	0.00038201	0.00094107	438
306	oga-miR-28b_R+3	TCGAGGAGCTCACAGTCTAGTTGT	up	inf	inf	0	9.53663	0	12	low	0.00038201	0.000938927	439
309	mdo-miR-106-5p_R+2_1ss1AT	TAAAGTGCTTATAGTGCAGGTAGGT	up	inf	inf	0	9.53663	0	12	low	0.00038201	0.000936793	440
315	mmu-miR-351-5p_R-2	TCCCTGAGGAGCCCTTTGAGCC	up	inf	inf	0	9.53663	0	12	low	0.00038201	0.000934668	441
327	mmu-let-7c-5p_R+2	TGAGGTAGTAGGTTGTATGGTTAT	up	inf	inf	0	9.53663	0	12	low	0.00038201	0.000932554	442
853	hsa-miR-10399-5p	AATTACAGATTGTCTCAGAGA		1.08649	0.119678	179.938	195.501	143	246	middle	0.00041136	0.00100194	443
461	hsa-miR-203a-3p_R+1	GTGAAATGTTTAGGACCACTAGA	up	3.28421	1.71555	6.29153	20.6627	5	26	middle	0.00042433	0.0010312	444
1008	hsa-miR-548j-3p	CAAAAACTGCATTACTTTTGC		1.57895	0.658963	35.2326	55.6304	28	70	middle	0.00046567	0.00112912	445
448	hsa-miR-4433b-3p_L+1_1ss9GC	ACAGGAGTCGGGGGTGGGACGT	up	2.94737	1.55943	7.54983	22.2521	6	28	middle	0.00048961	0.0011845	446
65	PC-3p-9143_61	TAAAAACCGTGACTACTTCTGT	down	0.408669	-1.291	106.956	43.7096	85	55	middle	0.00050295	0.00121406	447
943	hsa-miR-605-3p	AGAAGGCACTATGAGATTTAGA		1.34049	0.422765	61.657	82.6508	49	104	middle	0.00055628	0.00133979	448
569	hsa-miR-7977_1ss6AG	TTCCCGGCCAACGCACCA		0.577444	-0.792248	440.407	254.31	350	320	middle	0.00060845	0.00146218	449
917	hsa-miR-664a-5p_R-2	ACTGGCTAGGGAAAATGATTGG		1.26316	0.337035	78.015	98.5452	62	124	middle	0.00061119	0.0014655	450
31	cfa-miR-429	TAATACTGTCTGGTAATGCCGT	down	0.301435	-1.73008	55.3655	16.6891	44	21	middle	0.00065251	0.0015611	451
205	hsa-miR-3161_R-1	CTGATAAGAACAGAGGCCCAGA	up	inf	inf	0	8.74191	0	11	low	0.00067144	0.00160284	452
328	PC-5p-28496_11	CCGCCGCGGCGGCCGTCGGGTGT	up	inf	inf	0	8.74191	0	11	low	0.00067144	0.0015993	453
359	PC-3p-38005_6	CTGCCTTGGGGCCCGGGCTCTCC	up	inf	inf	0	8.74191	0	11	low	0.00067144	0.00159578	454
365	PC-5p-42565_6	ACCGCCCCGGGATCTCCTTG	up	inf	inf	0	8.74191	0	11	low	0.00067144	0.00159227	455
45	hsa-miR-4677-3p	TCTGTGAGACCAAAGAACTACT	down	0.349624	-1.51612	70.4651	24.6363	56	31	middle	0.00073591	0.00174133	456
981	hsa-miR-548d-5p_1ss18TC	AAAAGTAATTGTGGTTTCTGCC		1.46994	0.555761	41.3144	60.7298	32.8333	76.4167	middle	0.00078018	0.00184204	457
982	ppy-miR-548a_R+2_1ss18TC	AAAAGTAATTGTGGTTTCTGCC		1.46994	0.555761	41.3144	60.7298	32.8333	76.4167	middle	0.00078018	0.00183802	458
983	hsa-miR-548ag_R+1_1ss4GA	AAAAGTAATTGTGGTTTCTGCC		1.46994	0.555761	41.3144	60.7298	32.8333	76.4167	middle	0.00078018	0.00183402	459
59	hsa-miR-33a-3p_R-1	CAATGTTTCCACAGTGCATCA	down	0.391401	-1.35328	89.3397	34.9677	71	44	middle	0.00078337	0.00183751	460
1014	hsa-miR-1273h-5p_R+2	CTGGGAGGTCAAGGCTGCAGTGT		1.59158	0.670459	31.4576	50.0673	25	63	middle	0.00080952	0.00189473	461
394	hsa-miR-1250-5p	ACGGTGCTGGATGTGGCCTTT	up	2.21053	1.14439	12.5831	27.8152	10	35	middle	0.00092374	0.00215739	462
704	hsa-miR-652-3p_R+1	AATGGCGCCACTAGGGTTGTGT		0.790987	-0.338274	11815.5	9345.9	9390	11760	high	0.00099389	0.00231621	463
94	hsa-miR-499a-5p	TTAAGACTTGCAGTGATGTTT	down	0.482387	-1.05174	159.805	77.0878	127	97	middle	0.0010937	0.00254332	464
102	hsa-miR-29b-1-5p	GCTGGTTTCATATGGTGGTTTAGA	up	inf	inf	0	7.94719	0	10	low	0.001184	0.00274739	465
185	hsa-miR-1270	CTGGAGATATGGAAGAGCTGTGT	up	inf	inf	0	7.94719	0	10	low	0.001184	0.00274149	466
194	hsa-miR-1537-3p	AAAACCGTCTAGTTACAGTTGT	up	inf	inf	0	7.94719	0	10	low	0.001184	0.00273562	467
1010	hsa-miR-376a-3p	ATCATAGAGGAAAATCCACGT		1.57895	0.658963	30.1993	47.6832	24	60	middle	0.0011947	0.00275445	468
158	hsa-miR-619-5p_1ss1GA	ACTGGGATTACAGGCATGAGCC	down	-inf	-inf	13.8414	0	11	0	middle	0.0012191	0.00280471	469
236	hsa-mir-4781-p3	TTGGAATCCTCGCTAGAGCGT	down	-inf	-inf	13.8414	0	11	0	middle	0.0012191	0.00279874	470
1065	hsa-miR-3177-3p	TGCACGGCACTGGGGACACGT		1.89474	0.921997	17.6163	33.3782	14	42	middle	0.0012296	0.00281685	471
738	hsa-miR-769-5p	TGAGACCTCTGGGTTCTGAGCT		0.858808	-0.219593	1364	1171.42	1084	1474	middle	0.0013249	0.00302874	472
918	hsa-miR-10401-3p_L+1R-1	GACCTCGCCGTCCCGCCCGCC		1.26316	0.337035	66.6902	84.2403	53	106	middle	0.0015342	0.00349979	473
1055	hsa-miR-23a-5p	GGGGTTCCTGGGGATGGGATTT		1.84962	0.887232	17.6163	32.5835	14	41	middle	0.0017578	0.00400141	474
1057	PC-3p-17719_24	AACCCGGCCCTCCTTGTCCACA		1.84962	0.887232	17.6163	32.5835	14	41	middle	0.0017578	0.00399298	475
778	hsa-miR-376c-3p	AACATAGAGGAAATTCCACGT		0.950516	-0.0732174	378.75	360.008	301	453	middle	0.0017998	0.0040798	476
22	hsa-mir-641-p3	TGACTGTCCTATGTCTTTCCT	down	0.24812	-2.01089	35.2326	8.74191	28	11	middle	0.0019184	0.00433953	477
1021	hsa-miR-548ad-5p_R+2	AAAAGTAATTGTGGTTTTTGTT		1.64428	0.717459	24.3272	40.0009	19.3333	50.3333	middle	0.0019357	0.0043695	478
217	hsa-miR-3677-3p	CTCGTGGGCTCTGGCCACGGCC	down	-inf	-inf	12.5831	0	10	0	middle	0.0020434	0.00460298	479
256	hsa-miR-6837-3p	CCTTCACTGTGACTCTGCTGCAG	down	-inf	-inf	12.5831	0	10	0	middle	0.0020434	0.00459339	480
1030	bta-miR-185_L+1	CTGGAGAGAAAGGCAGTTCCTGA		1.70898	0.773134	21.3912	36.5571	17	46	middle	0.0020628	0.00462736	481
644	hsa-miR-331-3p_R+1	GCCCCTGGGCCTATCCTAGAAT		0.694391	-0.526181	3213.71	2231.57	2554	2808	middle	0.0020952	0.00469029	482
146	hsa-miR-548ay-3p	CAAAACCGCGATTACTCTTGCA	up	inf	inf	0	7.15247	0	9	low	0.0020958	0.00468192	483
173	hsa-miR-933_R-1	TGTGCGCAGGGAGACCTCTCC	up	inf	inf	0	7.15247	0	9	low	0.0020958	0.00467225	484
209	hsa-mir-3202-2-p5	AAGGGAGAAGAGCTTTAATGCT	up	inf	inf	0	7.15247	0	9	low	0.0020958	0.00466261	485
237	hsa-miR-4785	AGAGTCGGCGACGCCGCCAGC	up	inf	inf	0	7.15247	0	9	low	0.0020958	0.00465302	486
272	ppy-miR-378d_R+2	ACTGGACTTGGAGTCAGAAT	up	inf	inf	0	7.15247	0	9	low	0.0020958	0.00464347	487
276	ptr-mir-4667-p3_1ss22GT	TCCCTCCTTCTGTCCCCACAGT	up	inf	inf	0	7.15247	0	9	low	0.0020958	0.00463395	488
356	PC-3p-32105_9	ATTGTCCCTCTCCCTTCCCAGT	up	inf	inf	0	7.15247	0	9	low	0.0020958	0.00462447	489
363	PC-3p-32214_9	TTTTATAATATGGACCCTTCTGT	up	inf	inf	0	7.15247	0	9	low	0.0020958	0.00461504	490
366	PC-3p-31135_9	CCAGGTGTCTTCCATTCTGTCC	up	inf	inf	0	7.15247	0	9	low	0.0020958	0.00460564	491
757	mmu-miR-1983	CTCACCTGGAGCATGTTTTCT		0.897196	-0.156504	673.194	603.987	535	760	middle	0.0021821	0.00478554	492
832	rno-miR-1843b-3p_R+1	TCTGATCGTTCCCCTCCATACA		1.04947	0.0696551	167.355	175.633	133	221	middle	0.002268	0.00496384	493
Following miRNAs do not show significant difference (p-value<=0.05 and |logfoldchange|>=1).
38	pal-miR-9993b-3p_1ss1AT	TTCTCGCTGGGGCCTCCA	down	0.327781	-1.60919	49.7031	16.2917	39.5	20.5	middle	0.002594	0.00566584	494
1023	hsa-miR-23b-5p	TGGGTTCCTGGCATGCTGATTT		1.64912	0.721699	22.6495	37.3518	18	47	middle	0.0026587	0.00579543	495
12	hsa-miR-873-3p	GGAGACTGATGAGTTCCCGGGA	down	0.189474	-2.39993	25.1661	4.76832	20	6	middle	0.0027326	0.00594451	496
649	hsa-miR-30e-3p	CTTTCAGTCGGATGTTTACAGC		0.709913	-0.494287	5503.83	3907.24	4374	4916.5	middle	0.0027444	0.00595816	497
7	mdo-miR-26-5p_L+1R+1	TTTCAAGTAATCCAGGATAGGCT	down	0.138158	-2.85561	20.1329	2.78152	16	3.5	middle	0.0028082	0.00608443	498
8	pal-miR-339b-5p_R+1	TCCCTGTCCTCCAGGAGCTT	down	0.162406	-2.62232	22.0204	3.57624	17.5	4.5	middle	0.0029707	0.00642362	499
825	hsa-miR-651-5p	TTTAGGATAAGCTTGACTTTTG		1.01961	0.0280144	192.521	196.296	153	247	middle	0.0030469	0.00657521	500
636	hsa-miR-501-3p	AATGCACCCGGGCAAGGATTCT		0.682972	-0.550102	2103.05	1436.32	1671.33	1807.33	middle	0.0030641	0.00659913	501
702	hsa-miR-23b-3p_R+1	ATCACATTGCCAGGGATTACCACT		0.786336	-0.346782	12633.6	9934.26	10040.2	12500.3	high	0.0030904	0.00664251	502
941	hsa-miR-3909	TGTCCTCTAGGGCCTGCAGTCT		1.33333	0.415037	45.299	60.3987	36	76	middle	0.0034207	0.00733784	503
118	hsa-miR-193a-3p	AACTGGCCTACAAAGTCCCAGT	down	-inf	-inf	11.3248	0	9	0	middle	0.003438	0.00736032	504
149	hsa-miR-548b-3p_R-2	CAAGAACCTCAGTTGCTTTT	down	-inf	-inf	11.3248	0	9	0	middle	0.003438	0.00734575	505
227	hsa-miR-4662b	AAAGATGGACAATTGGCTAAAT	down	-inf	-inf	11.3248	0	9	0	middle	0.003438	0.00733123	506
854	hsa-miR-34c-5p	AGGCAGTGTAGTTAGCTGATTGC		1.08736	0.120826	122.056	132.718	97	167	middle	0.0035396	0.00753299	507
131	hsa-miR-380-5p_L+1R-1	ATGGTTGACCATAGAACATGCG	up	inf	inf	0	6.35776	0	8	low	0.0037273	0.00791684	508
144	hsa-mir-544b-p5_1ss16TG	AAAATGCAGAATCCAGTTCT	up	inf	inf	0	6.35776	0	8	low	0.0037273	0.00790129	509
180	hsa-miR-1249-5p	AGGAGGGAGGAGATGGGCCAAGTT	up	inf	inf	0	6.35776	0	8	low	0.0037273	0.0078858	510
182	hsa-mir-1255a-p3	CTATCTTCTTTGCTCATCCTTG	up	inf	inf	0	6.35776	0	8	low	0.0037273	0.00787037	511
184	hsa-mir-1268a-p3_1ss7GA	GCCTGTAGTCCCAGCTACT	up	inf	inf	0	6.35776	0	8	low	0.0037273	0.00785499	512
216	hsa-miR-3651_L-4	GCCCGGTCGCTGGTACATGA	up	inf	inf	0	6.35776	0	8	low	0.0037273	0.00783968	513
258	hsa-miR-6882-5p_R+1	TACAAGTCAGGAGCTGAAGCAGC	up	inf	inf	0	6.35776	0	8	low	0.0037273	0.00782443	514
270	hsa-miR-11401_R+1	TCACGTCTGCGGCTGTCACGT	up	inf	inf	0	6.35776	0	8	low	0.0037273	0.00780924	515
293	cgr-miR-1260_R+2_4	ATCCCACCGCTGCCACCACA	up	inf	inf	0	6.35776	0	8	low	0.0037273	0.0077941	516
294	cgr-miR-1260_R+2_3	ATCCCACCGCTGCCACCAAT	up	inf	inf	0	6.35776	0	8	low	0.0037273	0.00777903	517
295	cgr-miR-1260_R+2_2	ATCCCACCGCTGCCACCAAG	up	inf	inf	0	6.35776	0	8	low	0.0037273	0.00776401	518
296	cgr-miR-1260_R+2_1	ATCCCACCGCTGCCACCAAA	up	inf	inf	0	6.35776	0	8	low	0.0037273	0.00774905	519
297	cgr-miR-1260_R+2_6	ATCCCACCGCTGCCACCATA	up	inf	inf	0	6.35776	0	8	low	0.0037273	0.00773415	520
311	dno-miR-134-5p_R+1_1ss22CT	TGTGACTGGTTGACCAGAGGGTT	up	inf	inf	0	6.35776	0	8	low	0.0037273	0.0077193	521
314	bta-miR-199c_L-1R+3	ACAGTAGTCTGCACATTGGCTT	up	inf	inf	0	6.35776	0	8	low	0.0037273	0.00770451	522
320	cgr-miR-1260_R+2_5	ATCCCACCGCTGCCACCAGA	up	inf	inf	0	6.35776	0	8	low	0.0037273	0.00768978	523
342	PC-5p-34170_8	TGGGGGAAGGGAGCTAGCCTGACT	up	inf	inf	0	6.35776	0	8	low	0.0037273	0.00767511	524
779	hsa-miR-130b-3p	CAGTGCAATGATGAAAGGGCAT		0.957808	-0.062192	304.51	291.662	242	367	middle	0.0037531	0.00771351	525
843	mmu-mir-3535-p3	CCTCTAGATAGTCAAGTTCTGATC		1.0686	0.0957161	132.751	141.857	105.5	178.5	middle	0.0039453	0.00809312	526
1053	hsa-miR-380-3p_R-1	TATGTAATATGGTCCACATCT		1.84211	0.881356	15.0997	27.8152	12	35	middle	0.0039742	0.00813693	527
788	hsa-miR-378a-5p	CTCCTGACTCCAGGTCCTGTGT		0.986629	-0.0194208	232.787	229.674	185	289	middle	0.0040478	0.00827192	528
18	hsa-miR-1303_L+1	TTTTAGAGACGGGGTCTTGCTCT	down	0.229665	-2.1224	27.6827	6.35776	22	8	middle	0.0040863	0.00833482	529
761	hsa-miR-628-3p_L+1	TTCTAGTAAGAGTGGCAGTCGA		0.913774	-0.130091	473.123	432.327	376	544	middle	0.0042698	0.00869267	530
583	hsa-miR-29c-5p_L-2R+3	ACCGATTTCTCCTGGTGTTCAGA		0.606171	-0.722204	437.89	265.436	348	334	middle	0.0044875	0.00911867	531
957	bta-miR-339a_R+1_1ss22CA	TCCCTGTCCTCCAGGAGCTCAAT		1.36842	0.452512	37.7492	51.6568	30	65	middle	0.0049023	0.00994282	532
944	hsa-miR-548w_R-1	AAAAGTAACTGCGGTTTTTGCC		1.34089	0.423192	40.8949	54.8356	32.5	69	middle	0.004907	0.00993368	533
300	bta-miR-2887_L-1R+4	GGGACCGGGGTCCGGTGCGGAGT	up	inf	inf	0	5.9604	0	7.5	low	0.0049809	0.0100644	534
562	rno-miR-1843b-5p_L+1R-2_1ss19AG	TATGGAGGTCTCTGTCTGGCTT		0.569311	-0.812712	268.019	152.586	213	192	middle	0.0050595	0.0102041	535
44	hsa-miR-301b-3p	CAGTGCAATGATATTGTCAAAGC	down	0.34903	-1.51858	47.8156	16.6891	38	21	middle	0.0053439	0.0107576	536
958	bta-miR-339a_R+2_1ss22CT	TCCCTGTCCTCCAGGAGCTCATTT		1.37205	0.456334	36.4909	50.0673	29	63	middle	0.0054299	0.0109104	537
845	PC-3p-7644_79	NGCCTGTCTGAGCGTCGCT		1.07237	0.100801	120.797	129.539	96	163	middle	0.0054311	0.0108925	538
539	hsa-miR-32-3p_R-1	CAATTTAGTGTGTGTGATATT		0.519525	-0.944736	156.03	81.0614	124	102	middle	0.0058891	0.0117891	539
897	hsa-miR-191-3p_L-1	CTGCGCTTGGATTTCGTCCCC		1.21053	0.275634	60.3987	73.1142	48	92	middle	0.0062528	0.012494	540
103	hsa-miR-30c-2-3p	CTGGGAGAAGGCTGTTTACTCT	up	inf	inf	0	5.56304	0	7	low	0.0066668	0.0132966	541
104	hsa-miR-92b-5p_R+2	AGGGACGGGACGCGGTGCAGTGTT	up	inf	inf	0	5.56304	0	7	low	0.0066668	0.0132721	542
106	hsa-miR-103a-1-5p	GGCTTCTTTACAGTGCTGCCTTG	up	inf	inf	0	5.56304	0	7	low	0.0066668	0.0132477	543
112	hsa-miR-133a-5p	AGCTGGTAAAATGGAACCAAAT	up	inf	inf	0	5.56304	0	7	low	0.0066668	0.0132233	544
126	hsa-miR-371b-3p	AAGTGCCCCCACAGTTTGAGTGC	up	inf	inf	0	5.56304	0	7	low	0.0066668	0.013199	545
127	hsa-miR-376c-5p_L-1R+2	GTGGATATTCCTTCTATGTTTA	up	inf	inf	0	5.56304	0	7	low	0.0066668	0.0131749	546
129	hsa-miR-376b-5p_L-1R+1	GTGGATATTCCTTCTATGTTTA	up	inf	inf	0	5.56304	0	7	low	0.0066668	0.0131508	547
139	hsa-miR-491-3p	CTTATGCAAGATTCCCTTCTAC	up	inf	inf	0	5.56304	0	7	low	0.0066668	0.0131268	548
142	hsa-miR-542-5p	TCGGGGATCATCATGTCACGAGA	up	inf	inf	0	5.56304	0	7	low	0.0066668	0.0131029	549
166	hsa-miR-664b-5p_R-1	TGGGCTAAGGGAGATGATTGGGT	up	inf	inf	0	5.56304	0	7	low	0.0066668	0.013079	550
193	hsa-miR-1537-5p	AGCTGTAATTAGTCAGTTTTCT	up	inf	inf	0	5.56304	0	7	low	0.0066668	0.0130553	551
212	hsa-miR-3614-5p_R-1	CCACTTGGATCTGAAGGCTGCC	up	inf	inf	0	5.56304	0	7	low	0.0066668	0.0130317	552
223	hsa-mir-4473-p5	ACTTGTAATGGAGAACACTAAGC	up	inf	inf	0	5.56304	0	7	low	0.0066668	0.0130081	553
244	hsa-miR-5187-5p	TGGGATGAGGGATTGAAGTGGA	up	inf	inf	0	5.56304	0	7	low	0.0066668	0.0129846	554
261	hsa-miR-7110-3p	TCTCTCTCCCACTTCCCTGCAG	up	inf	inf	0	5.56304	0	7	low	0.0066668	0.0129612	555
284	cja-miR-556_R+1	GATGAGCTCATTGTAATATGAA	up	inf	inf	0	5.56304	0	7	low	0.0066668	0.0129379	556
298	eca-mir-1543-p3_1ss1GA	ATCCTAGTCTGGGTGCAAACAATT	up	inf	inf	0	5.56304	0	7	low	0.0066668	0.0129147	557
303	mmu-mir-6240-p5_2ss1GN23GT	NATTTCTGCCCAGTGCTCTGAAT	up	inf	inf	0	5.56304	0	7	low	0.0066668	0.0128915	558
316	mmr-miR-374a_R+4	TTATAATACAACCTGATAAGTGTGT	up	inf	inf	0	5.56304	0	7	low	0.0066668	0.0128685	559
339	PC-3p-37309_7	ATCCTCCCAGCCTGGCCTGAGT	up	inf	inf	0	5.56304	0	7	low	0.0066668	0.0128455	560
357	PC-3p-36500_7	CGCCTGTCTCATTCTCTGCAGT	up	inf	inf	0	5.56304	0	7	low	0.0066668	0.0128226	561
362	PC-3p-35201_7	CCGCTCTCAGCCTCTCATCTGT	up	inf	inf	0	5.56304	0	7	low	0.0066668	0.0127998	562
89	cja-miR-151_R+1	TCGAGGAGCTCACAGTCTAGC	down	0.465374	-1.10354	95.6312	44.5043	76	56	middle	0.0069626	0.013344	563
785	hsa-mir-6516-p3	TGTATGATACTGCAAACAGGA		0.980805	-0.0279618	213.912	209.806	170	264	middle	0.0071485	0.0136759	564
418	mml-miR-378d_R-1_1ss21CT	ACTGGACTTGGAGTCAGAAGT	up	2.46316	1.30051	6.29153	15.497	5	19.5	middle	0.0081184	0.015504	565
726	cgr-miR-1260	ATCCCACCGCTGCCACCA		0.829324	-0.269993	1782.39	1478.18	1416.5	1860	middle	0.0082704	0.0157664	566
130	hsa-miR-378g_R+1	ACTGGGCTTGGAGTCAGAAGG	up	inf	inf	0	5.16568	0	6.5	low	0.0089396	0.017012	567
199	hsa-miR-3130-3p	GCTGCACCGGAGACTGGGTAA	up	inf	inf	0	5.16568	0	6.5	low	0.0089396	0.0169821	568
940	hsa-miR-3065-5p_R+2	TCAACAAAATCACTGATGCTGGAGT		1.32849	0.409791	36.4909	48.4779	29	61	middle	0.00911	0.0172754	569
9	chi-miR-16b-5p	TAGCAGCACGTAAATATTGGGG	down	0.163743	-2.6105	16.9871	2.78152	13.5	3.5	middle	0.0092717	0.0175512	570
895	hsa-miR-9-5p	TCTTTGGTTATCTAGCTGTATGA		1.2093	0.274175	54.1071	65.4319	43	82.3333	middle	0.009833	0.0185811	571
111	hsa-miR-129-5p	CTTTTTGCGGTCTGGGCTTGC	down	-inf	-inf	8.80814	0	7	0	low	0.0098763	0.0186303	572
150	hsa-miR-548aq-5p	GAAAGTAATTGCTGTTTTTGCC	down	-inf	-inf	8.80814	0	7	0	low	0.0098763	0.0185978	573
247	hsa-miR-5586-5p	TATCCAGCTTGTTACTATATGC	down	-inf	-inf	8.80814	0	7	0	low	0.0098763	0.0185654	574
248	hsa-miR-5695_L-1R+1	CTCCAAGAAGAATCTAGACAGA	down	-inf	-inf	8.80814	0	7	0	low	0.0098763	0.0185331	575
307	oga-miR-100_R+2	AACCCGTAGATCCGAACTTGTGAA	down	-inf	-inf	8.80814	0	7	0	low	0.0098763	0.0185009	576
326	bta-miR-11980_R-1_1ss4CG	AGGGAACGGGCTTGGCGGA	down	-inf	-inf	8.80814	0	7	0	low	0.0098763	0.0184689	577
329	PC-3p-35248_7	CCCGGCGGCCGTCGCGCGC	down	-inf	-inf	8.80814	0	7	0	low	0.0098763	0.0184369	578
345	PC-3p-36064_7	TCTTGACTAGCTTGCTGTTT	down	-inf	-inf	8.80814	0	7	0	low	0.0098763	0.0184051	579
350	PC-5p-36416_7	TGGCATATAATTACAACTTTGT	down	-inf	-inf	8.80814	0	7	0	low	0.0098763	0.0183733	580
408	hsa-miR-2277-3p_R+1	TGACAGCGCCCTGCCTGGCTCG	up	2.4	1.26303	6.29153	15.0997	5	19	middle	0.010089	0.0187367	581
866	hsa-miR-548a-3p	CAAAACTGGCAATTACTTTTGC		1.11766	0.160486	80.1121	89.5384	63.6667	112.667	middle	0.010459	0.0193905	582
881	hsa-miR-30c-1-3p	CTGGGAGAGGGTTGTTTACTCC		1.15591	0.209027	66.6902	77.0878	53	97	middle	0.010472	0.0193813	583
1040	hsa-miR-548ad-5p_R+1	AAAAGTAATTGTGGTTTTTGC		1.73523	0.795128	13.7016	23.7754	10.8889	29.9167	middle	0.011683	0.0215855	584
114	hsa-miR-147b-3p	GTGTGCGGAAATGCTTCTGCT	up	inf	inf	0	4.76832	0	6	low	0.012012	0.0221555	585
119	hsa-miR-197-5p	CGGGTAGAGAGGGCAGTGGGAGG	up	inf	inf	0	4.76832	0	6	low	0.012012	0.0221177	586
123	hsa-miR-219b-3p	AGAATTGCGTTTGGACAATCAGT	up	inf	inf	0	4.76832	0	6	low	0.012012	0.02208	587
132	hsa-miR-381-5p_R+1	AGCGAGGTTGCCCTTTGTATATT	up	inf	inf	0	4.76832	0	6	low	0.012012	0.0220424	588
148	hsa-miR-548ab	AAAAGTAATTGTGGATTTTGCT	up	inf	inf	0	4.76832	0	6	low	0.012012	0.022005	589
152	hsa-miR-548ac_L-2R+2	AAAACCGGCAATTACTTTTGCA	up	inf	inf	0	4.76832	0	6	low	0.012012	0.0219677	590
156	hsa-miR-561-5p	ATCAAGGATCTTAAACTTTGCC	up	inf	inf	0	4.76832	0	6	low	0.012012	0.0219305	591
157	hsa-miR-579-5p	TCGCGGTTTGTGCCAGATGACG	up	inf	inf	0	4.76832	0	6	low	0.012012	0.0218935	592
167	hsa-miR-758-5p_L-1R+1	ATGGTTGACCAGAGAGCACACG	up	inf	inf	0	4.76832	0	6	low	0.012012	0.0218566	593
174	hsa-miR-939-5p_R+1	TGGGGAGCTGAGGCTCTGGGGGTGT	up	inf	inf	0	4.76832	0	6	low	0.012012	0.0218198	594
188	ggo-mir-1291-p3	GGCCTAAAGGACTGTCTTCCTGT	up	inf	inf	0	4.76832	0	6	low	0.012012	0.0217831	595
195	hsa-miR-1538_R-1	CGGCCCGGGCTGCTGCTGTTCC	up	inf	inf	0	4.76832	0	6	low	0.012012	0.0217466	596
196	hsa-miR-1908-3p_R+1	CCGGCCGCCGGCTCCGCCCCGT	up	inf	inf	0	4.76832	0	6	low	0.012012	0.0217101	597
198	hsa-miR-3115	ATATGGGTTTACTAGTTGGT	up	inf	inf	0	4.76832	0	6	low	0.012012	0.0216738	598
201	hsa-mir-3135b-p3_1ss17CG	TAGCTCACTGCAGCCTGGAAC	up	inf	inf	0	4.76832	0	6	low	0.012012	0.0216376	599
213	hsa-miR-3614-3p_R-1	TAGCCTTCAGATCTTGGTGTTT	up	inf	inf	0	4.76832	0	6	low	0.012012	0.0216016	600
214	hsa-miR-3617-3p_L+1	TCATCAGCACCCTATGTCCTTTCT	up	inf	inf	0	4.76832	0	6	low	0.012012	0.0215656	601
215	hsa-miR-3620-3p	TCACCCTGCATCCCGCACCCAG	up	inf	inf	0	4.76832	0	6	low	0.012012	0.0215298	602
221	hsa-mir-4440-p5_1ss22CA	TGCTGGCTTGCACCGTGACTCACT	up	inf	inf	0	4.76832	0	6	low	0.012012	0.0214941	603
230	hsa-miR-4676-5p_R+1	GAGCCAGTGGTGAGACAGTGAG	up	inf	inf	0	4.76832	0	6	low	0.012012	0.0214585	604
239	hsa-miR-4799-5p	ATCTAAATGCAGCATGCCAGTC	up	inf	inf	0	4.76832	0	6	low	0.012012	0.0214231	605
253	hsa-miR-6772-3p	TTGCTCCTGACTCTGTGCCCACA	up	inf	inf	0	4.76832	0	6	low	0.012012	0.0213877	606
260	hsa-miR-7109-3p_R+1	CAAGCCTCTCCTGCCCTTCCAGT	up	inf	inf	0	4.76832	0	6	low	0.012012	0.0213525	607
275	ppy-mir-1268-p3_1ss11TC	CCCAGCTACTCGGGAGGCTGA	up	inf	inf	0	4.76832	0	6	low	0.012012	0.0213173	608
286	mmu-mir-101c-p5_1ss18CT	GTACTGTGATAACTGATT	up	inf	inf	0	4.76832	0	6	low	0.012012	0.0212823	609
287	ssc-mir-150-1-p3_1ss1TA	AATCTCCCAACCCTTGTACC	up	inf	inf	0	4.76832	0	6	low	0.012012	0.0212475	610
302	chi-miR-3955-5p_1ss12AT	TTTGATGGCTGTTCCTCTCACT	up	inf	inf	0	4.76832	0	6	low	0.012012	0.0212127	611
323	mmu-miR-5124a_L-1R-1_1ss5CA	GTCAAGTGACTAAGAGCA	up	inf	inf	0	4.76832	0	6	low	0.012012	0.021178	612
351	PC-5p-41199_6	AAGGTAGCGTGGCCGAGCGGT	up	inf	inf	0	4.76832	0	6	low	0.012012	0.0211435	613
358	PC-3p-39686_6	TGCCGCCCTCTCGCTGCTCTAGT	up	inf	inf	0	4.76832	0	6	low	0.012012	0.021109	614
370	PC-5p-41424_6	TGATAGGAAGAGGCAGCCTTCAGT	up	inf	inf	0	4.76832	0	6	low	0.012012	0.0210747	615
372	PC-5p-38995_6	AGCAGCATTGTACAGGGAA	up	inf	inf	0	4.76832	0	6	low	0.012012	0.0210405	616
1051	PC-5p-19961_20	CACCCTTTCCTGTGCCCTTTTA		1.82456	0.86755	11.3248	20.6627	9	26	middle	0.01383	0.0241857	617
596	pal-miR-9993a-3p_1ss11GA	ATCTCGGTGGAACCTCCA		0.631579	-0.662965	478.156	301.993	380	380	middle	0.014448	0.0252256	618
597	pal-miR-9995-3p	ATCTCGGTGGAACCTCCA		0.631579	-0.662965	478.156	301.993	380	380	middle	0.014448	0.0251848	619
930	hsa-miR-2277-5p_R-1	AGCGCGGGCTGAGCGCTGCCAGT		1.30994	0.389502	33.9743	44.5043	27	56	middle	0.014501	0.0252364	620
1074	hsa-miR-589-3p_1ss24AT	TCAGAACAAATGCCGGTTCCCAGT		1.98496	0.989112	8.80814	17.4838	7	22	middle	0.01515	0.0263234	621
711	hsa-miR-29c-3p_R-1	TAGCACCATTTGAAATCGGTT		0.800842	-0.320411	3949.82	3163.18	3139	3980.25	middle	0.01518	0.0263332	622
401	hsa-miR-1229-3p	CTCTCACCACTGCCCTCCCACAG	up	2.27368	1.18503	6.29153	14.3049	5	18	middle	0.015499	0.0268434	623
384	hsa-miR-19b-1-5p	AGTTTTGCAGGTTTGCATCCAGC	up	2.10526	1.074	7.54983	15.8944	6	20	middle	0.015504	0.026809	624
385	hsa-miR-5001-3p_R+1	TTCTGCCTCTGTCCAGGTCCTTT	up	2.10526	1.074	7.54983	15.8944	6	20	middle	0.015504	0.0267661	625
19	hsa-miR-5006-3p_R+1	TTTCCCTTTCCATCCTGGCAGA	down	0.236842	-2.078	20.1329	4.76832	16	6	middle	0.016025	0.0276214	626
197	hsa-miR-2276-3p	TCTGCAAGTGTCAGAGGCGAGG	down	-inf	-inf	7.54983	0	6	0	low	0.016906	0.0290934	627
200	hsa-mir-3133-p3	TTGAGTTTTAAGAGTTCTTTAT	down	-inf	-inf	7.54983	0	6	0	low	0.016906	0.0290471	628
235	hsa-miR-4775	TTAATTTTTTGTTTCGGTCACT	down	-inf	-inf	7.54983	0	6	0	low	0.016906	0.0290009	629
255	hsa-miR-6818-5p	TTGTGTGAGTACAGAGAGCATC	down	-inf	-inf	7.54983	0	6	0	low	0.016906	0.0289549	630
262	hsa-miR-7704_1ss19GC	CGGGGTCGGCGGCGACGTC	down	-inf	-inf	7.54983	0	6	0	low	0.016906	0.028909	631
285	mmu-let-7j_R-2	TGAGGTATTAGTTTGTGCTGTT	down	-inf	-inf	7.54983	0	6	0	low	0.016906	0.0288633	632
289	mmu-miR-501-3p_R-1	AATGCACCCGGGCAAGGATTT	down	-inf	-inf	7.54983	0	6	0	low	0.016906	0.0288177	633
290	cgr-miR-532-5p_R+2_2	CATGCCTTGAGTGTAGGACCGTTA	down	-inf	-inf	7.54983	0	6	0	low	0.016906	0.0287722	634
304	mmu-mir-7650-p5_1ss16CT	ACCCAGAACTCATTGTTCAGTA	down	-inf	-inf	7.54983	0	6	0	low	0.016906	0.0287269	635
319	cgr-miR-532-5p_R+2_1	CATGCCTTGAGTGTAGGACCGTAA	down	-inf	-inf	7.54983	0	6	0	low	0.016906	0.0286817	636
321	chi-miR-3432-5p	TGCGGGATCTTTAGTTGTGGCG	down	-inf	-inf	7.54983	0	6	0	low	0.016906	0.0286367	637
324	bta-miR-6119-5p	AGAGGTAAAAAATTGATTTGACT	down	-inf	-inf	7.54983	0	6	0	low	0.016906	0.0285918	638
325	pal-miR-9995-3p_1ss1AG	GTCTCGGTGGAACCTCCA	down	-inf	-inf	7.54983	0	6	0	low	0.016906	0.0285471	639
331	PC-3p-26513_12	AAAAACTGTAATTTCCTTTGC	down	-inf	-inf	7.54983	0	6	0	low	0.016906	0.0285025	640
338	PC-5p-41430_6	ATTGATGGCATCGAACCAGG	down	-inf	-inf	7.54983	0	6	0	low	0.016906	0.028458	641
912	hsa-miR-3074-5p_R+1	GTTCCTGCTGAACTGAGCCAGT		1.26316	0.337035	37.7492	47.6832	30	60	middle	0.017146	0.028817	642
46	hsa-miR-374c-5p_R-3	ATAATACAACCTGCTAAGT	down	0.354571	-1.49586	35.8617	12.7155	28.5	16	middle	0.017567	0.0294787	643
153	hsa-miR-548ag_1ss4GA	AAAAGTAATTGTGGTTTCTGC	up	inf	inf	0	4.2385	0	5.33333	low	0.017878	0.029954	644
933	PC-3p-8461_68	TGCCTTGCCCTCTCCCTCTAGT		1.31368	0.393619	31.4576	41.3254	25	52	middle	0.017967	0.0300564	645
997	hsa-mir-548ag-2-p3	CAAGAACCTCAATTACCTTTGC		1.53383	0.617143	17.6163	27.0205	14	34	middle	0.018284	0.0305394	646
1002	hsa-miR-3074-3p_R+1	GATATCAGCTCAGTAGGCACCGT		1.55466	0.636595	16.358	25.431	13	32	middle	0.020057	0.033449	647
637	hsa-miR-362-5p	AATCCTTGGAACCTAGGTGTGAGT		0.683506	-0.548974	1316.19	899.622	1046	1132	middle	0.020075	0.0334274	648
974	hsa-miR-128-1-5p	CGGGGCCGTAGCACTGTCTGAGA		1.46053	0.546488	20.1329	29.4046	16	37	middle	0.020404	0.0339228	649
975	cgr-miR-16-5p_L+4	GATCTAGCAGCACGTAAATATTGGCG		1.46053	0.546488	20.1329	29.4046	16	37	middle	0.020404	0.0338706	650
833	hsa-miR-34a-5p_R+1	TGGCAGTGTCTTAGCTGGTTGTT		1.05263	0.0740006	94.3729	99.3399	75	125	middle	0.020597	0.0341385	651
574	hsa-miR-148a-5p	AAAGTTCTGAGACACTCCGACT		0.584119	-0.775665	217.687	127.155	173	160	middle	0.020624	0.0341308	652
92	hsa-miR-6513-3p_R+1	TCAAGTGTCATCTGTCCCTAGA	down	0.478778	-1.06257	78.015	37.3518	62	47	middle	0.020648	0.0341182	653
16	hsa-miR-181b-2-3p	CTCACTGATCAATGAATGCA	down	0.225564	-2.14839	17.6163	3.9736	14	5	middle	0.02076	0.0342508	654
17	bta-miR-769	TGAGACCTCCGGGTTCTGAGCT	down	0.225564	-2.14839	17.6163	3.9736	14	5	middle	0.02076	0.0341985	655
586	mmu-miR-1839-3p	AGACCTACTTATCTACCAACAGC		0.611123	-0.710465	310.802	189.938	247	239	middle	0.02082	0.0342451	656
907	hsa-miR-548bc_R+1	AAAAACTGTGATTACTTTTGCA		1.23327	0.302491	39.2546	48.4117	31.1964	60.9167	middle	0.021295	0.0349731	657
791	bta-miR-378_R+1	ACTGGACTTGGAGTCAGAAGGCT		0.990117	-0.0143288	144.076	142.652	114.5	179.5	middle	0.02182	0.0357808	658
113	hsa-miR-135a-3p_L+1_1ss23GA	ATATAGGGATTGGAGCCGTGGCA	up	inf	inf	0	3.9736	0	5	low	0.021851	0.0357773	659
121	hsa-miR-214-3p	ACAGCAGGCACAGACAGGCAGT	up	inf	inf	0	3.9736	0	5	low	0.021851	0.0357231	660
134	hsa-miR-433-5p	TACGGTGAGCCTGTCATTATTC	up	inf	inf	0	3.9736	0	5	low	0.021851	0.035669	661
136	hsa-mir-451a-p3	TTTAGTAATGGTAATGGTTCT	up	inf	inf	0	3.9736	0	5	low	0.021851	0.0356151	662
138	hsa-miR-487a-5p	GTGGTTATCCCTGCTGTGTTCG	up	inf	inf	0	3.9736	0	5	low	0.021851	0.0355614	663
145	hsa-miR-548ba	AAAGGTAACTGTGATTTTTGCT	up	inf	inf	0	3.9736	0	5	low	0.021851	0.0355079	664
147	hsa-miR-548q_L+2R-2	AGGCTGGTGCAAAAGTAATGGC	up	inf	inf	0	3.9736	0	5	low	0.021851	0.0354545	665
151	hsa-mir-548y-p3_1ss1CT	TAAAAACCGTGATTACTTTTGC	up	inf	inf	0	3.9736	0	5	low	0.021851	0.0354012	666
154	hsa-mir-548aw-p3_1ss1TC	CAAAACCGCGATGACTTTTGCA	up	inf	inf	0	3.9736	0	5	low	0.021851	0.0353482	667
164	hsa-mir-650-p3_1ss20CG	CCATGGCCTGGGCTCTGCTG	up	inf	inf	0	3.9736	0	5	low	0.021851	0.0352953	668
175	hsa-miR-943_L+1R+1	CCTGACTGTTGCCGTCCTCCAGA	up	inf	inf	0	3.9736	0	5	low	0.021851	0.0352425	669
178	hsa-miR-1228-3p	TCACACCTGCCTCGCCCCCC	up	inf	inf	0	3.9736	0	5	low	0.021851	0.0351899	670
187	hsa-mir-1285-1-p5_1ss5CT	TGCCTAGGCTGGTCTCAAACTC	up	inf	inf	0	3.9736	0	5	low	0.021851	0.0351375	671
191	hsa-miR-1298-5p	TTCATTCGGCTGTCCAGATGTA	up	inf	inf	0	3.9736	0	5	low	0.021851	0.0350852	672
202	hsa-miR-3136-5p	CTGACTGAATAGGTAGGGTCATT	up	inf	inf	0	3.9736	0	5	low	0.021851	0.035033	673
206	hsa-mir-3166-p5	AGGCCAGTAGGCATTGTCTGCGT	up	inf	inf	0	3.9736	0	5	low	0.021851	0.0349811	674
208	hsa-miR-3187-3p_R+1	TTGGCCATGGGGCTGCGCGGT	up	inf	inf	0	3.9736	0	5	low	0.021851	0.0349292	675
210	hsa-mir-3202-1-p5	AAGGGAGAAGAGCTTTAATGAT	up	inf	inf	0	3.9736	0	5	low	0.021851	0.0348776	676
224	hsa-miR-4632-3p	TGCCGCCCTCTCGCTGCTCTAG	up	inf	inf	0	3.9736	0	5	low	0.021851	0.034826	677
225	hsa-miR-4654_R+2	TGTGGGATCTGGAGGCATCTGGGT	up	inf	inf	0	3.9736	0	5	low	0.021851	0.0347747	678
231	hsa-miR-4676-3p_R-1	CACTGTTTCACCACTGGCTCT	up	inf	inf	0	3.9736	0	5	low	0.021851	0.0347235	679
234	hsa-miR-4766-3p	ATAGCAATTGCTCTTTTGGAA	up	inf	inf	0	3.9736	0	5	low	0.021851	0.0346724	680
240	hsa-miR-4802-5p	TATGGAGGTTCTAGACCATGTT	up	inf	inf	0	3.9736	0	5	low	0.021851	0.0346215	681
241	hsa-miR-4804-5p_L+1R-1_1ss7CG	TTTGGAGGGTAAGGTTAAGCA	up	inf	inf	0	3.9736	0	5	low	0.021851	0.0345707	682
243	hsa-miR-5010-5p	AGGGGGATGGCAGAGCAAAATT	up	inf	inf	0	3.9736	0	5	low	0.021851	0.0345201	683
245	hsa-miR-5189-5p_L-2	TGGGCACAGGCGGATGGACAGG	up	inf	inf	0	3.9736	0	5	low	0.021851	0.0344696	684
249	hsa-miR-6505-5p	TTGGAATAGGGGATATCTCAGC	up	inf	inf	0	3.9736	0	5	low	0.021851	0.0344193	685
250	hsa-miR-6515-5p	TTGGAGGGTGTGGAAGACATC	up	inf	inf	0	3.9736	0	5	low	0.021851	0.0343691	686
254	hsa-miR-6799-3p_R-1	TGCCCTGCATGGTGTCCCCACA	up	inf	inf	0	3.9736	0	5	low	0.021851	0.0343191	687
265	hsa-mir-7851-p5_1ss12TG	CTCCCACCTCAGCCTCCCAAGTAGC	up	inf	inf	0	3.9736	0	5	low	0.021851	0.0342692	688
267	hsa-mir-7852-p5	TTTGACTACTACATACATATGCC	up	inf	inf	0	3.9736	0	5	low	0.021851	0.0342195	689
268	hsa-mir-8485-p5_1ss20AG	TACGTGTGTGTGTGTGTGTGT	up	inf	inf	0	3.9736	0	5	low	0.021851	0.0341699	690
271	bta-mir-191b-p3	GCTGCTTTTGGGATTCCGTTGC	up	inf	inf	0	3.9736	0	5	low	0.021851	0.0341204	691
273	mmu-miR-497b_L-1	ACCACAGTGTGGTTTGGACGTGG	up	inf	inf	0	3.9736	0	5	low	0.021851	0.0340711	692
280	cpo-miR-154-5p_R+1	TAGGTTATCCGTGTTGCCTTCGT	up	inf	inf	0	3.9736	0	5	low	0.021851	0.034022	693
282	bta-miR-378_L+1R+1	CACTGGACTTGGAGTCAGAAGGCT	up	inf	inf	0	3.9736	0	5	low	0.021851	0.033973	694
283	cja-miR-548r_R+2_1ss9TG	CAAAAGTAGTTGTGGTTTTTGCT	up	inf	inf	0	3.9736	0	5	low	0.021851	0.0339241	695
291	mml-miR-1234_R+3	TCGGCCTGACCACCCACCCCACAGT	up	inf	inf	0	3.9736	0	5	low	0.021851	0.0338753	696
313	bta-miR-185_L+1_1ss23AT	CTGGAGAGAAAGGCAGTTCCTGT	up	inf	inf	0	3.9736	0	5	low	0.021851	0.0338267	697
322	mmu-miR-3964_L+1R+1_1ss6GA	CATAAAGTAGAAAGCACTAAAT	up	inf	inf	0	3.9736	0	5	low	0.021851	0.0337783	698
332	PC-5p-47107_5	AAAGTTCTATAAGTAGGTCTGA	up	inf	inf	0	3.9736	0	5	low	0.021851	0.0337299	699
333	PC-3p-48481_5	GCAAAACTGCAATAACCTTTG	up	inf	inf	0	3.9736	0	5	low	0.021851	0.0336818	700
334	PC-5p-49801_5	CCGGCCACGCGCCTCTGTCTTGT	up	inf	inf	0	3.9736	0	5	low	0.021851	0.0336337	701
336	PC-3p-47807_5	GAGTTGCGATCTGCCCGA	up	inf	inf	0	3.9736	0	5	low	0.021851	0.0335858	702
344	PC-5p-45411_5	CCGCCGCGGCGGCCGTCGGGA	up	inf	inf	0	3.9736	0	5	low	0.021851	0.033538	703
346	PC-3p-43265_5	CTGGGGCTGTGAAGGATTTCT	up	inf	inf	0	3.9736	0	5	low	0.021851	0.0334904	704
347	PC-5p-43610_5	TGGGGTGCCACTTCTGAGA	up	inf	inf	0	3.9736	0	5	low	0.021851	0.0334429	705
348	PC-5p-42896_5	CTTGCCGGGACCCGCGCTGCTA	up	inf	inf	0	3.9736	0	5	low	0.021851	0.0333955	706
349	PC-3p-48441_5	ATCACATTGCCAGGGATTAAT	up	inf	inf	0	3.9736	0	5	low	0.021851	0.0333483	707
353	PC-3p-45328_5	TCCCCCAGGGGCCTTGTTCTCT	up	inf	inf	0	3.9736	0	5	low	0.021851	0.0333012	708
355	PC-3p-49974_5	AAAGGATTTACCTGAGGCCAAT	up	inf	inf	0	3.9736	0	5	low	0.021851	0.0332542	709
364	PC-3p-50140_5	CGAAAACCGCAATTACTTCTGCAT	up	inf	inf	0	3.9736	0	5	low	0.021851	0.0332074	710
367	PC-5p-43617_5	CTCAGGACTTGTATGGGACTGC	up	inf	inf	0	3.9736	0	5	low	0.021851	0.0331607	711
368	PC-3p-43444_5	GGCCCGGACATCTGCATTTTGA	up	inf	inf	0	3.9736	0	5	low	0.021851	0.0331141	712
371	PC-5p-48552_5	TTTTGAGAAATGTTTAGTAGTAGT	up	inf	inf	0	3.9736	0	5	low	0.021851	0.0330676	713
373	PC-5p-43252_5	CACCGCTCCTGTGATATTGTT	up	inf	inf	0	3.9736	0	5	low	0.021851	0.0330213	714
388	hsa-miR-3065-3p_R-1	TCAGCACCAGGATATTGTTGGA	up	2.14737	1.10257	6.29153	13.5102	5	17	middle	0.023626	0.0356538	715
389	PC-3p-18565_22	AGCCTCCCAGTCTGGCCTGAGT	up	2.14737	1.10257	6.29153	13.5102	5	17	middle	0.023626	0.035604	716
30	hsa-miR-545-3p	TCAGCAAACATTTATTGTGTGC	down	0.299169	-1.74097	23.9078	7.15247	19	9	middle	0.02425	0.0364934	717
764	mmu-mir-3968-p3_1ss11AT	ATCCCACTCCTGACACCAT		0.91763	-0.124015	280.602	257.489	223	324	middle	0.02432	0.0365477	718
91	hsa-let-7g-3p_R+1	CTGTACAGGCCACTGCCTTGCT	down	0.476454	-1.06959	71.7234	34.1729	57	43	middle	0.025126	0.0377065	719
39	ssc-mir-4335-p3	GCCCCACGTTGGGCGCCA	down	0.330144	-1.59883	27.6827	9.13927	22	11.5	middle	0.025511	0.0382311	720
576	pal-miR-9993b-3p	ATCTCGCTGGGGCCTCCA		0.588854	-0.764017	213.912	125.963	170	158.5	middle	0.025879	0.0387288	721
830	hsa-miR-486-3p	CGGGGCAGCTCAGTACAGGAT		1.0385	0.0545044	93.7438	97.3531	74.5	122.5	middle	0.027431	0.0409945	722
26	hsa-miR-4742-3p_L-2R+1	TGTATTCTCCTTTGCCTGCAGT	down	0.276316	-1.85561	20.1329	5.56304	16	7	middle	0.028491	0.0425198	723
67	PC-5p-12507_39	AATCCTCACTTTGAATCCATGTT	down	0.415038	-1.26869	44.0407	18.2785	35	23	middle	0.028769	0.0428753	724
115	hsa-miR-186-3p_R-4	GCCCAAAGGTGAATTTTT	down	-inf	-inf	6.29153	0	5	0	low	0.029213	0.043477	725
117	hsa-miR-192-3p_R+1	CTGCCAATTCCATAGGTCACAGT	down	-inf	-inf	6.29153	0	5	0	low	0.029213	0.0434171	726
120	hsa-miR-211-5p	TTCCCTTTGTCATCCTTCGCCT	down	-inf	-inf	6.29153	0	5	0	low	0.029213	0.0433574	727
128	hsa-miR-376a-5p_L+1R-1	GGTAGATTCTCCTTCTATGAGT	down	-inf	-inf	6.29153	0	5	0	low	0.029213	0.0432978	728
155	hsa-miR-551a	GCGACCCACTCTTGGTTTCCA	down	-inf	-inf	6.29153	0	5	0	low	0.029213	0.0432384	729
172	hsa-miR-885-5p	TCCATTACACTACCCTGCCTCT	down	-inf	-inf	6.29153	0	5	0	low	0.029213	0.0431792	730
183	hsa-miR-1256_R-1	AGGCATTGACTTCTCACTAGC	down	-inf	-inf	6.29153	0	5	0	low	0.029213	0.0431201	731
203	hsa-miR-3140-3p_R-1	AGCTTTTGGGAATTCAGGTAG	down	-inf	-inf	6.29153	0	5	0	low	0.029213	0.0430612	732
220	hsa-miR-4433a-5p_R+2	CGTCCCACCCCCCACTCCTGTTT	down	-inf	-inf	6.29153	0	5	0	low	0.029213	0.0430025	733
222	hsa-miR-4446-5p_R+1	ATTTCCCTGCCATTCCCTTGGCA	down	-inf	-inf	6.29153	0	5	0	low	0.029213	0.0429439	734
233	hsa-miR-4738-3p_L-1	GAAACTGGAGCGCCTGGAGGA	down	-inf	-inf	6.29153	0	5	0	low	0.029213	0.0428855	735
238	hsa-miR-4791_1ss17AT	TGGATATGATGACTGATA	down	-inf	-inf	6.29153	0	5	0	low	0.029213	0.0428272	736
242	hsa-miR-5000-3p_R-1	TCAGGACACTTCTGAACTTGG	down	-inf	-inf	6.29153	0	5	0	low	0.029213	0.0427691	737
259	hsa-miR-6886-3p_R+2	TGCCCTTCTCTCCTCCTGCCTCA	down	-inf	-inf	6.29153	0	5	0	low	0.029213	0.0427111	738
266	hsa-miR-7851-3p	TACCTGGGAGACTGAGGTTGGA	down	-inf	-inf	6.29153	0	5	0	low	0.029213	0.0426534	739
269	hsa-mir-10527-p3_1ss9TC	CATGCACCCTACTCTTGCTGGT	down	-inf	-inf	6.29153	0	5	0	low	0.029213	0.0425957	740
279	cja-miR-9983_L-1R+1	TTTTTGCTGGAACATTTCTGGA	down	-inf	-inf	6.29153	0	5	0	low	0.029213	0.0425382	741
312	bta-miR-154c	AGATATTGCACGGTTGATCTCT	down	-inf	-inf	6.29153	0	5	0	low	0.029213	0.0424809	742
337	PC-5p-46446_5	CTCACCCCTGTGGCACTCTGGGT	down	-inf	-inf	6.29153	0	5	0	low	0.029213	0.0424237	743
340	PC-3p-42970_5	TATGTATGCTTGTGTGTGGAGT	down	-inf	-inf	6.29153	0	5	0	low	0.029213	0.0423667	744
341	PC-5p-48278_5	GTGCCCGAAATTCTGACATGA	down	-inf	-inf	6.29153	0	5	0	low	0.029213	0.0423098	745
354	PC-3p-45614_5	TCCGCGGCCCTCTCCTGTGCT	down	-inf	-inf	6.29153	0	5	0	low	0.029213	0.0422531	746
360	PC-3p-43741_5	TCTGAACTCTTGGCTCCCACA	down	-inf	-inf	6.29153	0	5	0	low	0.029213	0.0421966	747
369	PC-5p-43132_5	AGGCGGGAATTCCATCTCATTG	down	-inf	-inf	6.29153	0	5	0	low	0.029213	0.0421401	748
557	ocu-miR-146b-5p_R-2	TGAGAACTGAATTCCATAGGCC		0.563723	-0.826941	152.255	85.8297	121	108	middle	0.029259	0.0421501	749
87	hsa-miR-4687-5p_R-1	CAGCCCTCCTCCCGCACCCAA	down	0.464017	-1.10775	61.657	28.6099	49	36	middle	0.029406	0.0423054	750
88	ocu-miR-146b-5p_R-1_1ss23GA	TGAGAACTGAATTCCATAGGCCA	down	0.464017	-1.10775	61.657	28.6099	49	36	middle	0.029406	0.0422491	751
292	bta-mir-1246-p5_1ss18GA	TTAAATGGATTTTTGGAA	up	inf	inf	0	3.57624	0	4.5	low	0.02961	0.0424856	752
299	bta-mir-2887-2-p3_1ss14AT	GTCCGGTGCGGAGTGCCCTTCGTCC	up	inf	inf	0	3.57624	0	4.5	low	0.02961	0.0424292	753
330	PC-5p-31749_9	GAGAATATGGGAGTCTGTGGCT	up	inf	inf	0	3.57624	0	4.5	low	0.02961	0.0423729	754
36	hsa-miR-548au-5p_R+1	AAAAGTAATTGCGGTTTTTGCT	down	0.31926	-1.6472	24.537	7.83366	19.5	9.85714	middle	0.03035	0.0433744	755
937	hsa-miR-4645-3p_L+2R-1	CGAGACAGTAGTTCTTGCCTGGT		1.32632	0.407424	25.1661	33.3782	20	42	middle	0.030888	0.0440849	756
848	hsa-miR-3609_R-2	CAAAGTGATGAGTAATACTGGC		1.07943	0.110264	69.2068	74.7036	55	94	middle	0.031739	0.0452396	757
29	hsa-miR-188-3p	CTCCCACATGCAGGGTTTGCA	down	0.297214	-1.75043	21.3912	6.35776	17	8	middle	0.032193	0.0458262	758
1001	hsa-miR-548l	AAAAGTATTTGCGGGTTTTGTC		1.55024	0.632491	13.8414	21.4574	11	27	middle	0.033257	0.0472784	759
538	hsa-miR-708-5p	AAGGAGCTTACAATCTAGCTGGG		0.514286	-0.959358	88.0814	45.299	70	57	middle	0.034121	0.0484428	760
627	hsa-miR-22-5p	AGTTCTTCAGTGGCAAGCTTTA		0.667763	-0.582592	724.784	483.984	576	609	middle	0.034786	0.0493221	761
375	hsa-miR-449a	TGGCAGTGTATTGTTAGCTGGT	up	2.02105	1.01511	6.29153	12.7155	5	16	middle	0.035702	0.0505544	762
376	hsa-miR-1246	AATGGATTTTTGGAGCAGG	up	2.02105	1.01511	6.29153	12.7155	5	16	middle	0.035702	0.0504881	763
33	hsa-mir-3166-p3	TAACGCAGACAATGCCTACTGGC	down	0.315789	-1.66297	22.6495	7.15247	18	9	middle	0.035743	0.05048	764
677	hsa-miR-143-3p_R+1	TGAGATGAAGCACTGTAGCTCT		0.741229	-0.432008	26990.7	20006.3	21450	25174	high	0.036677	0.0517314	765
846	hsa-miR-378i_R+1_1ss9AT	ACTGGACTTGGAGTCAGAAGGT		1.07427	0.103363	67.3194	72.3195	53.5	91	middle	0.036882	0.0519526	766
790	hsa-miR-30a-3p	CTTTCAGTCGGATGTTTGCAGC		0.987258	-0.0185015	119.539	118.016	95	148.5	middle	0.038917	0.0547476	767
795	hsa-miR-133b_R-2	TTTGGTCCCCTTCAACCAGC	up	inf	inf	0	3.17888	0	4	low	0.04028	0.0565913	768
563	hsa-miR-664b-3p	TTCATTTGCCTCCCAGCCTACA		0.570098	-0.810719	142.189	81.0614	113	102	middle	0.042091	0.0590588	769
573	hsa-miR-1285-3p_R+1	TCTGGGCAACAAAGTGAGACCTT		0.584092	-0.775733	167.355	97.7505	133	123	middle	0.04236	0.059359	770
891	PC-3p-11855_42	TATGTGCCTAGTGGCTGCTGTCT		1.17895	0.237499	37.7492	44.5043	30	56	middle	0.042765	0.0598488	771
629	hsa-miR-130b-5p_R+1	ACTCTTTCCCTGTTGCACTACT		0.67041	-0.576884	695.843	466.5	553	587	middle	0.04502	0.062923	772
556	hsa-miR-548av-5p_R+4	AAAAGTACTTGCGGATTTTGCT		0.561404	-0.83289	124.572	69.9353	99	88	middle	0.045808	0.0639416	773
908	hsa-miR-26a-1-3p	CCTATTCTTGGTTACTTGCACG		1.2357	0.305326	28.941	35.7624	23	45	middle	0.047015	0.0655416	774
1032	cgr-miR-1260_R+1_2	ATCCCACCGCTGCCACCAG		1.71429	0.777608	8.80814	15.0997	7	19	middle	0.047019	0.0654626	775
1033	cgr-miR-1260_R+1_1	ATCCCACCGCTGCCACCAA		1.71429	0.777608	8.80814	15.0997	7	19	middle	0.047019	0.0653782	776
495	hsa-miR-29a-5p_R+3	ACTGATTTCTTTTGGTGTTCAGAGT	down	0.263158	-1.926	15.0997	3.9736	12	5	middle	0.050092	0.0695615	777
496	hsa-mir-12136-p3_1ss18TC	GATTCCTTCCTTTTTTGCC	down	0.263158	-1.926	15.0997	3.9736	12	5	middle	0.050092	0.0694721	778
817	pal-miR-9226-5p_L-3	AGTCCCTGTTCGGGCGCCA	down	-inf	-inf	5.03322	0	4	0	low	0.051129	0.0708192	779
767	hsa-miR-378c_R-5	ACTGGACTTGGAGTCAGAAG		0.928457	-0.107093	185.6	172.322	147.5	216.833	middle	0.051348	0.0710314	780
564	hsa-miR-7976_R+3	TGCCCTGAGACTTTTGCTCTAA		0.570261	-0.810307	129.605	73.9089	103	93	middle	0.052526	0.0725679	781
1066	hsa-miR-509-3-5p	TACTGCAGACGTGGCAATCATG		1.89474	0.921997	6.29153	11.9208	5	15	middle	0.053429	0.0737211	782
1067	PC-3p-30348_10	TCGACTCCCGGTGTGGGAAC		1.89474	0.921997	6.29153	11.9208	5	15	middle	0.053429	0.0736269	783
811	hsa-miR-3158-3p	AAGGGCTTCCTCTCTGCAGGAC	up	inf	inf	0	2.78152	0	3.5	low	0.055059	0.0757764	784
645	eca-mir-8986b-p5_1ss1CG	GCCGAGACTAGAGTCACATCCTGA		0.69589	-0.52307	1309.9	911.543	1041	1147	middle	0.055496	0.0762805	785
508	hsa-miR-190a-3p_L+1	ACTATATATCAAACATATTCCT	down	0.378947	-1.39993	25.1661	9.53663	20	12	middle	0.064057	0.0879358	786
892	hsa-mir-1304-p5	CGGTTTGAGGCTACAGTGAGAT		1.18421	0.243926	30.1993	35.7624	24	45	middle	0.066887	0.091704	787
553	hsa-miR-548av-3p_L+2	CCAAAACTGCAGTTACTTTTGC		0.551579	-0.858361	94.3729	52.0541	75	65.5	middle	0.066962	0.0916904	788
494	hsa-miR-320d_R-1	AAAAGCTGGGTTGAGAGG	down	0.171053	-2.54749	8.62838	1.47591	6.85714	1.85714	low	0.067892	0.092846	789
724	ssc-miR-150_L+2	AATCTCCCAACCCTTGTACCAGTG		0.825911	-0.275942	932.405	770.083	741	969	middle	0.06831	0.0932994	790
502	hsa-miR-3667-3p	ACCTTCCTCTCCATGGGTCTTT	down	0.336842	-1.56986	18.8746	6.35776	15	8	middle	0.070182	0.095735	791
966	hsa-miR-548f-3p_L+1R+2	CAAAAACTGTAATTACTTTTGC		1.41218	0.497922	13.4594	19.007	10.6964	23.9167	middle	0.074505	0.101504	792
813	ptr-miR-1233_L+1R+1	CTGAGCCCTGTCCTCCCGCAGT	up	inf	inf	0	2.38416	0	3	low	0.075716	0.103023	793
506	bta-miR-2284y_L+2R-1	TGAAAAGTTCGTTCGGGTTTTT	down	0.355263	-1.49304	20.1329	7.15247	16	9	middle	0.075783	0.102985	794
497	mmu-miR-362-5p_1ss24TA	AATCCTTGGAACCTAGGTGTGAAA	down	0.287081	-1.80047	13.8414	3.9736	11	5	middle	0.077058	0.104586	795
537	hsa-miR-337-5p_R-1	GAACGGCTTCATACAGGAGT		0.510638	-0.969626	59.1404	30.1993	47	38	middle	0.077669	0.105282	796
1042	bta-miR-2484_L-1R-4_1ss13CA	AGCTATGATGAATTTGATT		1.76842	0.822462	6.29153	11.1261	5	14	middle	0.079094	0.10708	797
1043	PC-5p-26253_13	TTAGTGGCTCCCTCTGCCTGCA		1.76842	0.822462	6.29153	11.1261	5	14	middle	0.079094	0.106945	798
960	hsa-miR-3912-3p	TAACGCATAATATGGACATGT		1.37799	0.462566	13.8414	19.0733	11	24	middle	0.08422	0.113734	799
988	hsa-mir-550a-3-p5	TGCCTGAGGGAGTAAGAGTCC		1.5	0.584963	10.0664	15.0997	8	19	middle	0.085837	0.115773	800
989	hsa-miR-1306-3p_R+4	ACGTTGGCTCTGGTGGTGATGT		1.5	0.584963	10.0664	15.0997	8	19	middle	0.085837	0.115628	801
769	hsa-miR-190a-5p_R+1	TGATATGTTTGATATATTAGGTT		0.938171	-0.0920777	129.605	121.592	103	153	middle	0.086238	0.116023	802
501	cja-miR-9933_L-5_1ss24TA	TCACCCATGACTGATGGCA	down	0.328421	-1.60638	15.7288	5.16568	12.5	6.5	middle	0.090736	0.121923	803
815	bta-miR-2478_L-2_1ss20AT	ATCCCACTTCTGACACCT	down	-inf	-inf	3.77492	0	3	0	low	0.091202	0.122397	804
816	mmu-miR-6412_R-2_1ss15AT	TCGAAACCATCCTCTGCTAC	down	-inf	-inf	3.77492	0	3	0	low	0.091202	0.122245	805
801	hsa-miR-548am-3p_1ss12GA	CAAAAACTGCAATTACTTTTGT	up	inf	inf	0	2.11925	0	2.66667	low	0.094027	0.125875	806
894	hsa-miR-18b-5p_R-3	TAAGGTGCATCTAGTGCAGT		1.19668	0.259032	23.9078	28.6099	19	36	middle	0.094309	0.126096	807
729	hsa-miR-629-5p_R+1_1ss10GC	TGGGTTTACCTTGGGAGAACTT		0.84016	-0.251263	544.846	457.758	433	576	middle	0.094897	0.126725	808
780	hsa-miR-877-3p_R+1	TCCTCTTCTCCCTCCTCCCAGT		0.95936	-0.0598552	99.4062	95.3663	79	120	middle	0.095328	0.127143	809
518	hsa-miR-3611_R-2	TTGTGAAGAAAGAAATTCT	down	0.430622	-1.21551	27.6827	11.9208	22	15	middle	0.099908	0.133087	810
812	hsa-miR-3913-5p_L-2R+2	TGGGACTGATCTTGATGTCTGC	up	inf	inf	0	1.9868	0	2.5	low	0.10494	0.139618	811
1011	hsa-miR-760_R+2	CGGCTCTGGGTCTGTGGGGAGT		1.57895	0.658963	7.54983	11.9208	6	15	middle	0.10522	0.139818	812
1012	hsa-miR-6502-5p	AGCTCTAGAAAGATTGTTGACC		1.57895	0.658963	7.54983	11.9208	6	15	middle	0.10522	0.139646	813
889	hsa-miR-429	TAATACTGTCTGGTAAAACCGT		1.16842	0.22456	25.1661	29.4046	20	37	middle	0.10588	0.14035	814
654	hsa-miR-450a-5p	TTTTGCGATGTGTTCCTAATAT		0.716681	-0.480596	2138.49	1532.62	1699.5	1928.5	middle	0.11232	0.148703	815
935	hsa-miR-154-5p	TAGGTTATCCGTGTTGCCTTCG		1.32057	0.401165	13.8414	18.2785	11	23	middle	0.11259	0.148878	816
616	hsa-miR-3120-3p	CACAGCAAGTGTAGACAGGCA		0.638596	-0.647023	226.495	144.639	180	182	middle	0.113	0.149237	817
531	hsa-miR-548ax_R-1	AGAAGTAATTGCGGTTTTGCC	down	0.479129	-1.06151	36.4909	17.4838	29	22	middle	0.11396	0.150321	818
1020	PC-3p-21502_18	TTGGCTAACCCAAAACAGAGACT		1.64211	0.715547	6.29153	10.3314	5	13	middle	0.11566	0.152377	819
916	hsa-miR-1284_R-1	TCTATACAGACCCTGGCTTTT		1.26316	0.337035	16.358	20.6627	13	26	middle	0.11664	0.153481	820
859	hsa-miR-378d_R-2	ACTGGACTTGGAGTCAGA		1.10121	0.139096	32.7159	36.0273	26	45.3333	middle	0.11691	0.153649	821
499	hsa-miR-3157-5p	TTCAGCCAGGCTAGTGCAGTCT	down	0.315789	-1.66297	12.5831	3.9736	10	5	middle	0.11755	0.154302	822
500	hsa-miR-5094_L-1R+1	ATCAGTGAATGCCTTGAACCTA	down	0.315789	-1.66297	12.5831	3.9736	10	5	middle	0.11755	0.154115	823
705	hsa-miR-500a-3p_R+1	ATGCACCTGGGCAAGGATTCTGA		0.79175	-0.336883	2545.34	2015.28	2022.83	2535.83	middle	0.11885	0.15563	824
513	hsa-miR-12135_1ss9TC	TAAAGGTTCGTTTGTAAA	down	0.408669	-1.291	21.3912	8.74191	17	11	middle	0.11972	0.156579	825
577	oga-miR-28b_R+1	TCGAGGAGCTCACAGTCTAGTT		0.590226	-0.760662	105.698	62.3855	84	78.5	middle	0.12052	0.157435	826
810	hsa-miR-3130-5p_R+1_1ss12CT	TACCCAGTCTCTGGTGCAGCCT	down	-inf	-inf	3.14576	0	2.5	0	low	0.12309	0.160597	827
814	bta-miR-1246_L+5R+2	TATTAAATGGATTTTTGGAGCAGGGA	down	-inf	-inf	3.14576	0	2.5	0	low	0.12309	0.160404	828
819	PC-5p-49388_5	TCTGAGATCTCTATGAGGAGTC	down	-inf	-inf	3.14576	0	2.5	0	low	0.12309	0.16021	829
820	PC-3p-43886_5	ATTTAGGCCTGTATAATCATGG	down	-inf	-inf	3.14576	0	2.5	0	low	0.12309	0.160017	830
715	hsa-miR-15b-3p_R-1	CGAATCATTATTTGCTGCTCT		0.806368	-0.31049	1223.07	986.247	972	1241	middle	0.12999	0.168784	831
922	PC-3p-13376_36	TCCCTGTTCGGGCGCCTTT		1.26316	0.337035	15.0997	19.0733	12	24	middle	0.13168	0.170772	832
520	hsa-miR-33b-3p_R-1	CAGTGCCTCGGCAGTGCAGCC	down	0.442105	-1.17754	25.1661	11.1261	20	14	middle	0.13174	0.170645	833
885	hsa-miR-500b-3p_L+3R-1	AGTGCACCCAGGCAAGGATTCT		1.15789	0.211504	22.6495	26.2257	18	33	middle	0.134	0.173365	834
650	hsa-let-7a-3p_R+1	CTATACAATCTACTGTCTTTCT		0.710503	-0.493088	1406.37	999.227	1117.67	1257.33	middle	0.13525	0.174772	835
632	hsa-miR-338-5p_R-1	AACAATATCCTGGTGCTGAGT		0.677792	-0.561085	464.315	314.709	369	396	middle	0.13557	0.174976	836
503	hsa-miR-23c_L+1R-1_1ss15TG	CATCACATTGCCAGGGATTACC	down	0.345395	-1.53368	13.4219	4.63586	10.6667	5.83333	middle	0.13596	0.17527	837
1077	bta-miR-2478_L+2	TCGTATCCCACTTCTGACACCA	up	2.02105	1.01511	3.14576	6.35776	2.5	8	low	0.13751	0.177056	838
624	hsa-miR-195-5p_R+1	TAGCAGCACAGAAATATTGGCA		0.661411	-0.596382	310.802	205.567	247	258.667	middle	0.1376	0.176961	839
1044	hsa-miR-548ak_R-2	AAAAGTAACTGCGGTTTTT		1.77873	0.83085	4.40407	7.83366	3.5	9.85714	low	0.13851	0.177919	840
1009	hsa-miR-196a-5p_R-1	TAGGTAGTTTCATGTTGTTGG		1.57895	0.658963	6.29153	9.93399	5	12.5	low	0.13916	0.178542	841
985	PC-3p-32295_8	CAACAGGCCTTGCTCTGCTCACAG		1.47368	0.559427	7.54983	11.1261	6	14	middle	0.14912	0.191093	842
991	hsa-miR-320c_1ss20TA	AAAAGCTGGGTTGAGAGGGA		1.51116	0.595657	6.86675	10.3768	5.45714	13.0571	middle	0.15077	0.192978	843
899	mmu-miR-106b-5p_L+2	AATAAAGTGCTGACAGTGCAGAT		1.21457	0.280451	16.358	19.868	13	25	middle	0.15149	0.19367	844
1062	hsa-miR-548ad-5p	AAAAGTAATTGTGGTTTTTG		1.88134	0.911758	3.53025	6.64158	2.80556	8.35714	low	0.15183	0.193875	845
1034	hsa-mir-548v-p3_1ss6GA	CAAAAACTACAGTTACTTTTGC		1.71429	0.777608	4.40407	7.54983	3.5	9.5	low	0.1602	0.204321	846
1035	hsa-miR-548ah-3p_1ss9GA	CAAAAACTACAGTTACTTTTGC		1.71429	0.777608	4.40407	7.54983	3.5	9.5	low	0.1602	0.20408	847
591	hsa-miR-301a-5p	GCTCTGACTTTATTGCACTACT		0.619195	-0.691534	128.347	79.4719	102	100	middle	0.16186	0.205952	848
773	hsa-mir-5100-p3_1ss17TC	ATCCCAGCGGTGCCTCCA		0.947368	-0.0780025	78.015	73.9089	62	93	middle	0.16306	0.207234	849
567	hsa-miR-1307-5p	TCGACCGGACCTCGACCGGCT		0.574163	-0.800469	69.2068	39.736	55	50	middle	0.16598	0.210697	850
995	hsa-miR-3617-5p	AAAGACATAGTTGCAAGATGGG		1.51579	0.600069	6.29153	9.53663	5	12	low	0.16682	0.211514	851
509	cja-miR-9933_L-4R-2_1ss12AT	ATCACCCTTGACTGATGG	down	0.384439	-1.37917	14.4705	5.56304	11.5	7	middle	0.16729	0.211861	852
796	hsa-miR-513c-3p_R-3	TAAATTTCACCTTTCTGAGA	down	-inf	-inf	2.51661	0	2	0	low	0.16785	0.212321	853
797	hsa-miR-513a-3p_R-3	TAAATTTCACCTTTCTGAGA	down	-inf	-inf	2.51661	0	2	0	low	0.16785	0.212073	854
868	hsa-miR-132-5p	ACCGTGGCTTTCGATTGTTACT		1.12281	0.16711	22.6495	25.431	18	32	middle	0.16789	0.211875	855
1078	hsa-mir-548aj-2-p5	TTAGGTTGGTGCAAAAGTAATT	up	2.86917	1.52063	1.22335	3.51001	0.972222	4.41667	low	0.17165	0.216367	856
1079	hsa-mir-548i-1-p5	TTAGGTTGGTGCAAAAGTAATT	up	2.86917	1.52063	1.22335	3.51001	0.972222	4.41667	low	0.17165	0.216115	857
682	hsa-miR-223-3p	TGTCAGTTTGTCAAATACCCCA		0.750978	-0.413158	104207	78256.8	82815	98471	high	0.17346	0.218139	858
524	hsa-miR-548ar-3p	TAAAACTGCAGTTATTTTTGC	down	0.45614	-1.13245	22.6495	10.3314	18	13	middle	0.17403	0.218601	859
594	hsa-miR-330-5p_R+1	TCTCTGGGCCTGTGTCTTAGGCT		0.625564	-0.676771	132.122	82.6508	105	104	middle	0.17688	0.221923	860
504	hsa-miR-3939	TACGCGCAGACCACAGGATGTC	down	0.350877	-1.51096	11.3248	3.9736	9	5	middle	0.17748	0.222417	861
505	pal-miR-9993b-3p_1ss1AC	CTCTCGCTGGGGCCTCCA	down	0.350877	-1.51096	11.3248	3.9736	9	5	middle	0.17748	0.222159	862
741	hsa-miR-1277-5p_L-3	TATATATATATATGTACGTAT		0.866057	-0.207466	210.137	181.991	167	229	middle	0.17828	0.222902	863
625	hsa-miR-33a-5p_R-1	GTGCATTGTAGTTGCATTGC		0.665718	-0.587016	279.344	185.964	222	234	middle	0.1797	0.224417	864
850	hsa-miR-6513-5p_L-1	TTGGGATTGACGCCACATGTCT		1.08271	0.114643	26.4244	28.6099	21	36	middle	0.18042	0.225056	865
952	hsa-mir-3922-p3	TGTGGGACTTCTGGCCTTGACT		1.35338	0.436571	8.80814	11.9208	7	15	middle	0.18356	0.228708	866
532	hsa-miR-101-5p_L+1R-1	TCAGTTATCACAGTGCTGATGC		0.505263	-0.984893	31.4576	15.8944	25	20	middle	0.18772	0.233622	867
745	hsa-miR-582-3p_R+1	TAACTGGTTGAACAACTGAACCC		0.874854	-0.192886	169.871	148.613	135	187	middle	0.19233	0.239083	868
838	bta-miR-2404_R-2	TTGCACTGCATGGTATCT		1.0622	0.0870567	27.6827	29.4046	22	37	middle	0.19657	0.244073	869
558	hsa-miR-514a-3p_R-1	ATTGACACTTCTGTGAGTAG		0.56391	-0.826464	52.8488	29.802	42	37.5	middle	0.19948	0.247401	870
511	bta-miR-191b_1ss2AG	GGACGAAATCCAAGCGCAGCTG	down	0.401914	-1.31504	13.8414	5.56304	11	7	middle	0.20089	0.248864	871
512	cgr-miR-322-3p_R-1	AAACATGAAGCGCTGCAACA	down	0.401914	-1.31504	13.8414	5.56304	11	7	middle	0.20089	0.248578	872
570	PC-5p-13814_34	CAGCCTGTGATGCTTTAAGAGTA		0.577828	-0.791289	59.1404	34.1729	47	43	middle	0.21012	0.259702	873
519	hsa-miR-942-3p	CACATGGCCGAAACAGAGAAGT	down	0.437247	-1.19348	16.358	7.15247	13	9	middle	0.21641	0.26717	874
872	mml-let-7a-5p_L+2	TCTGAGGTAGTAGGTTGTATAGTT		1.12782	0.173536	17.6163	19.868	14	25	middle	0.2182	0.269072	875
593	hsa-miR-362-3p_1ss22AT	AACACACCTATTCAAGGATTCT		0.624149	-0.680039	106.956	66.7564	85	84	middle	0.21916	0.269947	876
836	hsa-miR-505-5p_R+1	GGGAGCCAGGAAGTATTGATGTT		1.05263	0.0740006	26.4244	27.8152	21	35	middle	0.22053	0.271325	877
851	hsa-miR-548aa_L-2R-1	AAACCACAATTACTTTTGCACC		1.08533	0.11814	21.6009	23.4442	17.1667	29.5	middle	0.22245	0.273375	878
987	bta-mir-1246-p3_1ss19GA	ATTAAATGGATTTTTGGAA		1.5	0.584963	5.03322	7.54983	4	9.5	low	0.2245	0.275581	879
746	eca-miR-451_L+1R-1_1ss20TA	CAAACCGTTACCATTACTGAGT		0.875346	-0.192074	143.447	125.566	114	158	middle	0.22905	0.280847	880
735	hsa-let-7b-3p_1ss22CT	CTATACAACCTACTGCCTTCCT		0.850478	-0.233653	221.462	188.349	176	237	middle	0.23341	0.285868	881
865	hsa-miR-584-3p	TCAGTTCCAGGCCAACCAGGCT		1.11741	0.160157	16.358	18.2785	13	23	middle	0.24761	0.302915	882
744	hsa-miR-628-5p	ATGCTGACATATTTACTAGAGG		0.873586	-0.194979	134.639	117.618	107	148	middle	0.25068	0.306324	883
798	hsa-miR-548ar-5p_1ss21CA	AAAAGTAATTGCAGTTTTTGA	up	inf	inf	0	0.993399	0	1.25	low	0.2516	0.3071	884
1013	bta-mir-2478-p5_1ss20GT	ATCCCACTTCTGACACCATT		1.57895	0.658963	3.77492	5.9604	3	7.5	low	0.25198	0.307216	885
614	mmu-miR-3968_L-2_1ss14AT	AATCCCACTCCTGACACCA		0.635209	-0.654697	109.473	69.5379	87	87.5	middle	0.25644	0.312301	886
507	bta-miR-2478_L-1_1ss2TA	AATCCCACTTCTGACACCA	down	0.378947	-1.39993	9.43729	3.57624	7.5	4.5	low	0.2568	0.312387	887
510	hsa-miR-6721-5p_R+1	TGGGCAGGGGCTTATTGTAGGAGT	down	0.394737	-1.34104	10.0664	3.9736	8	5	middle	0.26454	0.32144	888
1019	bta-miR-339a_R+1_1ss22CG	TCCCTGTCCTCCAGGAGCTCAGT		1.64211	0.715547	3.14576	5.16568	2.5	6.5	low	0.26595	0.32279	889
498	mmu-miR-2137_L-2R-1_1ss16AG	CGGCGGGAGCCCCGGGGA	down	0.315789	-1.66297	6.29153	1.9868	5	2.5	low	0.26842	0.325422	890
579	hsa-miR-548aq-3p	CAAAAACTGCAATTACTTTTGC		0.595939	-0.746762	56.6762	33.7756	45.0417	42.5	middle	0.27321	0.330857	891
938	bta-miR-1246_L+1R+2	AAATGGATTTTTGGAGCAGGGA		1.32632	0.407424	6.29153	8.34455	5	10.5	low	0.28047	0.339268	892
924	hsa-miR-548a-5p	AAAAGTAATTGCGAGTTTTACC		1.28842	0.365604	6.99059	9.00682	5.55556	11.3333	low	0.28425	0.343455	893
521	hsa-miR-212-5p	ACCTTGGCTCTAGACTGCTTACT	down	0.442105	-1.17754	12.5831	5.56304	10	7	middle	0.28651	0.345799	894
876	hsa-mir-1256-p3	CTAAAGAGAAGTCAATGCATGA		1.13684	0.185032	12.5831	14.3049	10	18	middle	0.28749	0.346594	895
877	tch-let-7a-5p	TAAGGTAGTAGATTGTATAGTT		1.13684	0.185032	12.5831	14.3049	10	18	middle	0.28749	0.346207	896
522	bta-mir-1264-p3_1ss5AT	AAGATTAAGAGAACCAACA	down	0.451128	-1.14839	13.2122	5.9604	10.5	7.5	middle	0.29032	0.349226	897
525	hsa-miR-548s_R-1	ATGGCCAAAACTGCAGTTATTT	down	0.45933	-1.1224	13.8414	6.35776	11	8	middle	0.29363	0.352814	898
528	hsa-miR-506-3p_L+1	GTAAGGCACCCTTCTGAGTAGA	down	0.473684	-1.078	15.0997	7.15247	12	9	middle	0.29895	0.358807	899
552	hsa-miR-6516-5p_R-1	TTTGCAGTAACAGGTGTGAGC		0.541353	-0.885357	26.4244	14.3049	21	18	middle	0.30712	0.368203	900
533	hsa-miR-15a-3p_1ss22AT	CAGGCCATATTGTGCTGCCTCT		0.505263	-0.984893	18.8746	9.53663	15	12	middle	0.30753	0.368285	901
742	cgr-miR-15b-5p_L+2	AATAGCAGCACATCATGGTTTACA		0.868421	-0.203533	110.731	96.161	88	121	middle	0.31856	0.381071	902
945	bta-miR-4286_R+4	ACCCCACTCCTGGTACCAAAA		1.34211	0.424498	5.03322	6.75512	4	8.5	low	0.32282	0.38574	903
712	hsa-miR-181d-5p_R+1	AACATTCATTGTTGTCGGTGGGTT		0.801162	-0.319834	645.93	517.495	513.333	651.167	middle	0.32291	0.38542	904
799	hsa-mir-548ba-p3	CAAAAACTGCAATTACTTT	down	-inf	-inf	1.25831	0	1	0	low	0.32946	0.392804	905
804	hsa-miR-548ae-3p_R-2	CAAAAACTGCAATTACTTT	down	-inf	-inf	1.25831	0	1	0	low	0.32946	0.39237	906
915	hsa-miR-376b-3p	ATCATAGAGGAAAATCCATGTT		1.26316	0.337035	6.29153	7.94719	5	10	low	0.33051	0.393187	907
589	hsa-miR-4772-3p	CCTGCAACTTTGCCTGATCAGA		0.618141	-0.693992	59.1404	36.5571	47	46	middle	0.33848	0.402225	908
828	hsa-miR-627-3p	TCTTTTCTTTGAGACTCACT		1.03759	0.053242	17.6163	18.2785	14	23	middle	0.34052	0.404204	909
829	hsa-miR-642a-5p	GTCCCTCTCCAAATGTGTCTTG		1.03759	0.053242	17.6163	18.2785	14	23	middle	0.34052	0.403759	910
921	hsa-miR-548d-3p	CAAAAACCACAGTTTCTTTTGC		1.26316	0.337035	5.66238	7.15247	4.5	9	low	0.35593	0.421568	911
800	hsa-mir-548n-p3	CAATTACTTTTGCACCAACCT	down	-inf	-inf	1.10102	0	0.875	0	low	0.36166	0.427885	912
766	hsa-miR-9-3p	ATAAAGCTAGATAACCGAAAGT		0.9241	-0.11388	39.8463	36.822	31.6667	46.3333	middle	0.37829	0.44707	913
861	hsa-miR-129-2-3p	AAGCCCTTACCCCAAAAAGCAT		1.10526	0.14439	10.0664	11.1261	8	14	middle	0.37938	0.447868	914
566	hsa-miR-508-3p	TGATTGTAGCCTTTTGGAGTAGA		0.574163	-0.800469	27.6827	15.8944	22	20	middle	0.38098	0.449265	915
886	mmu-miR-107-5p	AGCTTCTTTACAGTGTTGCCTTG		1.15789	0.211504	7.54983	8.74191	6	11	low	0.38695	0.455807	916
523	PC-5p-36602_7	TTAGTCTAGCACCTGGTCAATTC	down	0.451128	-1.14839	8.80814	3.9736	7	5	low	0.38793	0.456463	917
664	mmu-miR-3968_L-3_1ss14AT	ATCCCACTCCTGACACCA		0.728885	-0.456236	1306.75	952.471	1038.5	1198.5	middle	0.3949	0.464158	918
526	hsa-miR-200b-5p	CATCTTACTGGGCAGCATTGGA	down	0.473684	-1.078	10.0664	4.76832	8	6	middle	0.39639	0.465402	919
527	hsa-miR-219a-5p_R+2	TGATTGTCCAAACGCAATTCTCG	down	0.473684	-1.078	10.0664	4.76832	8	6	middle	0.39639	0.464897	920
789	hsa-miR-616-5p	ACTCAAAACCCTTCAGTGACTT		0.986842	-0.0191088	20.1329	19.868	16	25	middle	0.39753	0.465727	921
963	bta-miR-2478_1ss2TA	GAATCCCACTTCTGACACCA		1.38947	0.474539	3.14576	4.37096	2.5	5.5	low	0.40296	0.471577	922
782	hsa-miR-6803-3p	TCCCTCGCCTTCTCACCCTCAG		0.963989	-0.0529115	23.9078	23.0469	19	29	middle	0.40339	0.471569	923
856	bta-mir-1264-p5_1ss5AT	AAGATTAAGAGAACCAAC		1.09474	0.130584	9.43729	10.3314	7.5	13	middle	0.40792	0.476348	924
792	hsa-miR-1180-3p	TTTCCGGCTCGCGTGGGTGTGT		0.992481	-0.0108883	17.6163	17.4838	14	22	middle	0.41819	0.487813	925
762	PC-3p-8942_63	CAGTTCAATGGTGTTCAGCAGA		0.914701	-0.128629	36.4909	33.3782	29	42	middle	0.42486	0.495058	926
617	hsa-miR-548h-3p_R-1_1ss4AG	CAAGAACCGCAATTACTTTTGC		0.63968	-0.644577	58.3914	37.3518	46.4048	47	middle	0.42546	0.495223	927
635	hsa-miR-95-3p	TTCAACGGGTATTTATTGAGCA		0.68144	-0.553341	143.447	97.7505	114	123	middle	0.4296	0.499503	928
728	hsa-miR-652-5p_L+1R-1	ACAACCCTAGGAGAGGGTGCCATTC		0.83279	-0.263975	142.189	118.413	113	149	middle	0.43528	0.505562	929
809	hsa-miR-551b-3p_R+1	GCGACCCATACTTGGTTTCAGT		1	0	15.0997	15.0997	12	19	middle	0.44019	0.510715	930
818	mdo-miR-152-3p_R+3	TCAGTGCATGACAGAACTTGGGTTT		1	0	15.0997	15.0997	12	19	middle	0.44019	0.510166	931
514	cgr-miR-1260_L-1R+2_4	TCCCACCGCTGCCACCATA	down	0.421053	-1.24793	5.66238	2.38416	4.5	3	low	0.44214	0.511877	932
515	cgr-miR-1260_L-1R+2_3	TCCCACCGCTGCCACCACA	down	0.421053	-1.24793	5.66238	2.38416	4.5	3	low	0.44214	0.511328	933
516	cgr-miR-1260_L-1R+2_1	TCCCACCGCTGCCACCAAA	down	0.421053	-1.24793	5.66238	2.38416	4.5	3	low	0.44214	0.510781	934
517	cgr-miR-1260_L-1R+2_2	TCCCACCGCTGCCACCAAT	down	0.421053	-1.24793	5.66238	2.38416	4.5	3	low	0.44214	0.510234	935
783	hsa-mir-1302-1-p5_1ss9AG	GAATTTCAGGTAAACAATGAAT		0.968421	-0.0462937	18.8746	18.2785	15	23	middle	0.44882	0.51739	936
695	hsa-miR-374a-3p	CTTATCAGATTGTATTGTAATT		0.774619	-0.36844	2166.8	1678.45	1722	2112	middle	0.44895	0.516987	937
913	bta-miR-2404_R+1	TTGCACTGCATGGTATCTGCA		1.26316	0.337035	3.77492	4.76832	3	6	low	0.451	0.518794	938
914	pal-miR-9993a-3p_L+1	AATCTCGGTGGGACCTCCA		1.26316	0.337035	3.77492	4.76832	3	6	low	0.451	0.518242	939
875	hsa-miR-1179_R+1	AAGCATTCTTTCATTGGTTGGT		1.13684	0.185032	6.29153	7.15247	5	9	low	0.45198	0.518815	940
772	mmu-mir-3968-p5_1ss12AT	AATCCCACTCCTGACACCAT		0.947368	-0.0780025	22.6495	21.4574	18	27	middle	0.45231	0.518642	941
823	PC-3p-16628_26	CACAACTGAGCATCACAGCCTGA		1.01053	0.0151069	12.5831	12.7155	10	16	middle	0.46352	0.530932	942
714	hsa-miR-625-5p_R+1	AGGGGGAAAGTTCTATAGTCCT		0.805906	-0.311316	278.086	224.111	221	282	middle	0.47434	0.54275	943
618	hsa-miR-1285-3p	TCTGGGCAACAAAGTGAGACCT		0.646617	-0.629018	52.8488	34.1729	42	43	middle	0.47683	0.545021	944
776	PC-3p-13564_35	TCCCCAACCCCTGCCCGCAGT		0.947368	-0.0780025	20.1329	19.0733	16	24	middle	0.47859	0.546454	945
869	bta-mir-1246-p3_1ss20GA	TATTAAATGGATTTTTGGAA		1.12281	0.16711	5.66238	6.35776	4.5	8	low	0.49051	0.559472	946
919	eca-mir-1543-p5_1ss21GA	TTTGCACCTCTGAGAGTGGAAT		1.26316	0.337035	3.14576	3.9736	2.5	5	low	0.49141	0.559906	947
920	eca-mir-1543-p3_1ss21GA	TTTGCACCTCTGAGAGTGGAAT		1.26316	0.337035	3.14576	3.9736	2.5	5	low	0.49141	0.559316	948
747	mmu-miR-452-3p_1ss20GA	TCAGTCTCATCTGCAAAGAAGT		0.877193	-0.189034	45.299	39.736	36	50	middle	0.4927	0.560193	949
758	hsa-miR-190b-5p	TGATATGTTTGATATTGGGTTG		0.898785	-0.153951	32.7159	29.4046	26	37	middle	0.49475	0.561932	950
739	hsa-miR-1273c	GGCGACAAAACGAGACCCTGTC		0.860022	-0.217554	59.1404	50.862	47	64	middle	0.49898	0.56614	951
743	hsa-mir-4485-p3_1ss19TA	TTAACGGCCGCGGTACCCA		0.868421	-0.203533	50.3322	43.7096	40	55	middle	0.50129	0.568164	952
720	hsa-miR-1304-3p_1ss13CA	TCTCACTGTAGCATCGAACCCC		0.819487	-0.287208	152.255	124.771	121	157	middle	0.50267	0.56913	953
578	PC-5p-17282_25	TGTTTAGCATCCTGTAGCCTGC		0.592105	-0.756074	20.1329	11.9208	16	15	middle	0.50316	0.569088	954
763	hsa-miR-1468-5p_R+1	CTCCGTTTGCCTGTTTCGCTGA		0.915789	-0.126912	25.1661	23.0469	20	29	middle	0.50473	0.570266	955
777	hsa-miR-196a-5p_R+1	TAGGTAGTTTCATGTTGTTGGGA		0.947368	-0.0780025	17.6163	16.6891	14	21	middle	0.50745	0.572739	956
834	ptr-miR-570_L-1_1ss2GC	CAAAACTGCAATAACCTTTGC		1.05263	0.0740006	7.54983	7.94719	6	10	low	0.51256	0.577902	957
619	cgr-miR-1260_L+1	AATCCCACCGCTGCCACCA		0.649123	-0.623437	45.299	29.4046	36	37	middle	0.5202	0.585904	958
571	hsa-miR-135b-5p_R-1	TATGGCTTTTCATTCCTATGTG		0.582996	-0.778442	16.358	9.53663	13	12	middle	0.52288	0.588308	959
572	PC-5p-17310_25	TGGCTGTGCCATCCCAGGGACC		0.582996	-0.778442	16.358	9.53663	13	12	middle	0.52288	0.587695	960
535	hsa-mir-548h-2-p3	TTACTTTTGCACCAACCTAAT		0.508065	-0.976916	7.43	3.77492	5.90476	4.75	low	0.52707	0.591788	961
802	hsa-mir-548f-1-p5	TTAGGTTGGTGCAAAAGTAAT	down	-inf	-inf	0.524294	0	0.416667	0	low	0.52903	0.593371	962
803	hsa-mir-548f-4-p5	TTAGGTTGGTGCAAAAGTAAT	down	-inf	-inf	0.524294	0	0.416667	0	low	0.52903	0.592755	963
805	hsa-mir-548y-p5	TTAGGTTGGTGCAAAAGTAAT	down	-inf	-inf	0.524294	0	0.416667	0	low	0.52903	0.59214	964
806	hsa-mir-548h-4-p5	TTAGGTTGGTGCAAAAGTAAT	down	-inf	-inf	0.524294	0	0.416667	0	low	0.52903	0.591527	965
807	hsa-mir-548h-2-p5	TTAGGTTGGTGCAAAAGTAAT	down	-inf	-inf	0.524294	0	0.416667	0	low	0.52903	0.590914	966
808	hsa-mir-548h-3-p5	TTAGGTTGGTGCAAAAGTAAT	down	-inf	-inf	0.524294	0	0.416667	0	low	0.52903	0.590303	967
786	hsa-miR-769-3p_L-1	TGGGATCTCCGGGGTCTTGGTT		0.982456	-0.0255351	11.3248	11.1261	9	14	middle	0.53317	0.594308	968
638	hsa-miR-556-3p_R-1	ATATTACCATTAGCTCATCTT		0.68616	-0.543383	101.923	69.9353	81	88	middle	0.5335	0.594062	969
568	eca-mir-8969-p3_1ss14GT	GGTGGTTCAGTGGTAGAA		0.574163	-0.800469	13.8414	7.94719	11	10	middle	0.53559	0.595775	970
655	hsa-let-7a-3p_R+1_1ss8AG	CTATACAGTCTACTGTCTTTCT		0.718972	-0.475993	360.714	259.343	286.667	326.333	middle	0.53959	0.599606	971
656	hsa-let-7f-2-3p_1ss22CT	CTATACAGTCTACTGTCTTTCT		0.718972	-0.475993	360.714	259.343	286.667	326.333	middle	0.53959	0.598989	972
719	hsa-miR-143-5p_R-1	GGTGCAGTGCTGCATCTCTGG		0.818045	-0.289748	132.122	108.082	105	136	middle	0.54152	0.600514	973
560	hsa-miR-450a-1-3p	ATTGGGAACATTTTGCATGTAT		0.568421	-0.814968	12.5831	7.15247	10	9	middle	0.54156	0.599942	974
561	mmu-mir-1983-p5_1ss1GA	AAAAGCATGCTCCAGTGGCGC		0.568421	-0.814968	12.5831	7.15247	10	9	middle	0.54156	0.599326	975
628	hsa-miR-590-5p	GAGCTTATTCATAAAAGTGCAG		0.669474	-0.578901	62.9153	42.1201	50	53	middle	0.54221	0.599431	976
732	hsa-miR-4662a-5p	TTAGCCAATTGTCCATCTTTAG		0.846316	-0.240732	62.9153	53.2462	50	67	middle	0.54326	0.599977	977
737	hsa-miR-181b-3p_1ss21AT	CTCACTGAACAATGAATGCAT		0.8583	-0.220447	49.0739	42.1201	39	53	middle	0.54453	0.600765	978
529	efu-mir-9298-p3_1ss15TC_2	TGTGCTGATTGTCACGTTCTGATT	down	0.473684	-1.078	5.03322	2.38416	4	3	low	0.54871	0.604758	979
530	efu-mir-9298-p3_1ss15TC_1	TGTGCTGATTGTCACGTTCTGA	down	0.473684	-1.078	5.03322	2.38416	4	3	low	0.54871	0.604141	980
647	hsa-miR-454-5p	ACCCTATCAATATTGTCTCTGC		0.699248	-0.516124	140.93	98.5452	112	124	middle	0.55368	0.608992	981
551	hsa-miR-4685-3p_R-2	TCTCCCTTCCTGCCCTGGCT		0.541353	-0.885357	8.80814	4.76832	7	6	low	0.55544	0.610305	982
543	hsa-miR-34b-3p_L-1R+1	AATCACTAACTCCACTGCCATC		0.526316	-0.925999	7.54983	3.9736	6	5	low	0.55717	0.611583	983
544	hsa-miR-222-5p_L+2R-2	GGCTCAGTAGCCAGTGTAGATC		0.526316	-0.925999	7.54983	3.9736	6	5	low	0.55717	0.610962	984
545	hsa-miR-3128_L-2R+1	TGGCAAGTAAAAAACTCTCATT		0.526316	-0.925999	7.54983	3.9736	6	5	low	0.55717	0.610342	985
546	bta-miR-339b_R+2	TCCCTGTCCTCCAGGAGCTCTA		0.526316	-0.925999	7.54983	3.9736	6	5	low	0.55717	0.609723	986
666	hsa-miR-7-1-3p	CAACAAATCACAGTCTGCCATA		0.729797	-0.454433	639.219	466.5	508	587	middle	0.56551	0.618222	987
775	PC-3p-30243_10	TTGCCTGCCCTCTTCCTCCAGT		0.947368	-0.0780025	12.5831	11.9208	10	15	middle	0.57536	0.628354	988
849	bta-mir-2887-2-p5_1ss20AT	ACCGGGGTCCGGTGCGGAGTG		1.08271	0.114643	4.40407	4.76832	3.5	6	low	0.58449	0.637679	989
602	hsa-miR-135a-5p	TATGGCTTTTTATTCCTATGTGA		0.631579	-0.662965	22.0204	13.9076	17.5	17.5	middle	0.59967	0.65358	990
824	PC-3p-38240_6	TGAGCTCCACCTGCCTGCCAGAT		1.01053	0.0151069	6.29153	6.35776	5	8	low	0.60421	0.657863	991
727	bta-miR-378_L-1R+1	CTGGACTTGGAGTCAGAAGGCT		0.829346	-0.269954	62.2861	51.6568	49.5	65	middle	0.62149	0.675996	992
756	bta-miR-2478_L-2R+1	ATCCCACTTCTGACACCAT		0.892922	-0.163394	18.2454	16.2917	14.5	20.5	middle	0.62432	0.67839	993
774	hsa-miR-1268a	CGGGCGTGGTGGTGGGGG		0.947368	-0.0780025	8.80814	8.34455	7	10.5	low	0.6393	0.693969	994
835	mmu-miR-351-5p_R-4	TCCCTGAGGAGCCCTTTGAG		1.05263	0.0740006	3.77492	3.9736	3	5	low	0.64333	0.697641	995
994	hsa-mir-548ap-p5	TAGGTTGGTGCAAAAGTAATTG		1.51579	0.600069	0.699059	1.05963	0.555556	1.33333	low	0.64492	0.698663	996
674	hsa-miR-11400_1ss20TC	TCGGCTGTGTATCTCTGTGCC		0.738508	-0.437315	795.249	587.298	632	739	middle	0.67078	0.725949	997
542	dno-miR-146a-5p_L-4	AACTGAATTCCATGGGTTT		0.526316	-0.925999	3.77492	1.9868	3	2.5	low	0.67807	0.733104	998
640	mmu-miR-362-5p_R-1	AATCCTTGGAACCTAGGTGTGAA		0.687307	-0.540974	42.7824	29.4046	34	37	middle	0.69163	0.747016	999
753	hsa-miR-3942-3p_R+1	TTTCAGATAACAGTATTACATC		0.884211	-0.177538	12.5831	11.1261	10	14	middle	0.70265	0.758159	1000
754	hsa-mir-7854-p5	CTTCCATCTCCATCACCTTGAGC		0.884211	-0.177538	12.5831	11.1261	10	14	middle	0.70265	0.757402	1001
709	hsa-miR-744-3p_R-1	CTGTTGCCACTAACCTCAACC		0.796992	-0.327362	105.698	84.2403	84	106	middle	0.71621	0.771248	1002
701	hsa-let-7c-5p	TGAGGTAGTAGGTTGTATGGTT		0.785795	-0.347775	192.647	151.381	153.1	190.483	middle	0.71994	0.774492	1003
713	hsa-miR-579-3p	TTCATTTGGTATAAACCGCGATT		0.801257	-0.319663	84.3065	67.5512	67	85	middle	0.72046	0.774279	1004
611	hsa-miR-130a-5p	GCTCTTTTCACATTGTGCTACT		0.631579	-0.662965	10.0664	6.35776	8	8	middle	0.72268	0.775892	1005
612	hsa-miR-615-3p_R-1	TCCGAGCCTGGGTCTCCCTCT		0.631579	-0.662965	10.0664	6.35776	8	8	middle	0.72268	0.775121	1006
691	hsa-miR-4286_R+1	ACCCCACTCCTGGTACCA		0.76951	-0.377988	875.781	673.922	696	848	middle	0.7254	0.777266	1007
550	hsa-miR-509-3p_R+1	TGATTGGTACGTCTGTGGGTAGA		0.541353	-0.885357	2.93605	1.58944	2.33333	2	low	0.73354	0.785208	1008
630	bta-miR-3431	CCTCAGTCAGCCTTGTGGATGT		0.671053	-0.575502	20.1329	13.5102	16	17	middle	0.73513	0.78613	1009
603	hsa-miR-502-5p_L+1R+2	AATCCTTGCTATCTGGGTGCTAGT		0.631579	-0.662965	8.80814	5.56304	7	7	low	0.73992	0.790469	1010
604	hsa-miR-4508_L+2R-1	AAGCGGGGCTGGGCGCGC		0.631579	-0.662965	8.80814	5.56304	7	7	low	0.73992	0.789687	1011
669	hsa-miR-2355-3p	ATTGTCCTTGCTGTTTGGAGAT		0.733624	-0.446886	288.152	211.395	229	266	middle	0.74242	0.791572	1012
730	hsa-miR-10a-3p_R-1	CAAATTCGTATCTAGGGGAAT		0.842105	-0.247928	18.8746	15.8944	15	20	middle	0.75061	0.799515	1013
646	PC-3p-10424_51	CTACCCCAGGATGCCAGCATAGTT		0.696915	-0.520946	36.4909	25.431	29	32	middle	0.7535	0.801801	1014
598	hsa-miR-149-5p_R-1	TCTGGCTCCGTGTCTTCACTCC		0.631579	-0.662965	7.54983	4.76832	6	6	low	0.75859	0.806422	1015
599	hsa-miR-940	AAGGCAGGGCCCCCGCTCCCC		0.631579	-0.662965	7.54983	4.76832	6	6	low	0.75859	0.805629	1016
600	hsa-miR-4473_R-1	CTAGTGCTCTCCGTTACAAGT		0.631579	-0.662965	7.54983	4.76832	6	6	low	0.75859	0.804836	1017
601	PC-3p-38286_6	TCTCCCCCGGCGCCTCTCTGCCAGT		0.631579	-0.662965	7.54983	4.76832	6	6	low	0.75859	0.804046	1018
658	hsa-miR-576-3p_R+1	AAGATGTGGAAAAATTGGAATCC		0.720648	-0.472634	98.1478	70.73	78	89	middle	0.76017	0.80493	1019
700	hsa-miR-196b-5p_R-1	TAGGTAGTTTCCTGTTGTTGG		0.780075	-0.358315	211.395	164.904	168	207.5	middle	0.76076	0.804765	1020
667	hsa-let-7f-1-3p_1ss22CT	CTATACAATCTATTGCCTTCCT		0.730397	-0.453246	184.971	135.102	147	170	middle	0.7627	0.806027	1021
643	hsa-miR-371b-5p	ACTCAAAAGATGGCGGCACTTT		0.691729	-0.53172	26.4244	18.2785	21	23	middle	0.77089	0.813885	1022
633	sha-mir-199a-p5	CCCAGTGTTCAGACTACCTGTCC		0.678363	-0.559872	16.9871	11.5234	13.5	14.5	middle	0.77693	0.81946	1023
634	cgr-miR-199b_2ss10TC22TC	CCCAGTGTTCAGACTACCTGTCC		0.678363	-0.559872	16.9871	11.5234	13.5	14.5	middle	0.77693	0.81866	1024
718	hsa-miR-1226-3p	TCACCAGCCCTGTGTTCCCTAG		0.815789	-0.293731	30.1993	24.6363	24	31	middle	0.77834	0.819345	1025
605	hsa-mir-3159-p3_1ss21TC	TCACGCCTGTAATCCCAGCACT		0.631579	-0.662965	6.29153	3.9736	5	5	low	0.77905	0.819293	1026
606	hsa-miR-4755-5p	TTTCCCTTCAGAGCCTGGCTTT		0.631579	-0.662965	6.29153	3.9736	5	5	low	0.77905	0.818496	1027
608	mmu-miR-322-5p	CAGCAGCAATTCATGTTTTGGA		0.631579	-0.662965	6.29153	3.9736	5	5	low	0.77905	0.817699	1028
610	PC-5p-29640_10	ACCCTCAGTCCGTATTGGTCTCT		0.631579	-0.662965	6.29153	3.9736	5	5	low	0.77905	0.816905	1029
725	bta-miR-342_R-2_1ss23TA	TCTCACACAGAAATCGCACCCAA		0.828947	-0.270648	20.1329	16.6891	16	21	middle	0.78008	0.817191	1030
675	pal-mir-9226-p5_1ss18CT	TCCCTGTTCGGGCGCCATT		0.738742	-0.436857	348.551	257.489	277	324	middle	0.78134	0.817717	1031
694	hsa-miR-374b-3p	CTTAGCAGGTTGTATTATCATT		0.773311	-0.370879	319.61	247.158	254	311	middle	0.78666	0.822487	1032
748	hsa-mir-3611-p5	AAGAATTTCTTTTTCTTCACAATT		0.884211	-0.177538	6.29153	5.56304	5	7	low	0.78721	0.822265	1033
749	hsa-miR-3942-5p_L-1	AGCAATACTGTTACCTGAAAT		0.884211	-0.177538	6.29153	5.56304	5	7	low	0.78721	0.82147	1034
750	hsa-miR-4443_L+1	CTTGGAGGCGTGGGTTTT		0.884211	-0.177538	6.29153	5.56304	5	7	low	0.78721	0.820676	1035
751	hsa-miR-4742-5p	TCAGGCAAAGGGATATTTACAGA		0.884211	-0.177538	6.29153	5.56304	5	7	low	0.78721	0.819884	1036
663	hsa-miR-26a-2-3p	CCTATTCTTGATTACTTGTTTC		0.725844	-0.462268	84.3065	61.1934	67	77	middle	0.80978	0.842577	1037
642	hsa-miR-548am-5p	AAAAGTAATTGCGGTTTTTGCC		0.691664	-0.531857	16.1133	11.145	12.8056	14.0238	middle	0.81993	0.852316	1038
648	PC-5p-17666_24	ATTCCCACTGTCCCTACCTAT		0.701754	-0.510962	22.6495	15.8944	18	20	middle	0.82063	0.852223	1039
659	bta-miR-4286_R+2	ACCCCACTCCTGGTACCAA		0.721805	-0.47032	52.8488	38.1465	42	48	middle	0.82856	0.859631	1040
668	hsa-miR-500a-5p	TAATCCTTGCTACCTGGGTGAGA		0.73176	-0.450557	91.2272	66.7564	72.5	84	middle	0.84103	0.87173	1041
607	cgr-mir-199b-p3	ACAGTAGCCTGCACATTGGTTA		0.631579	-0.662965	3.14576	1.9868	2.5	2.5	low	0.84275	0.872675	1042
609	mmu-mir-7650-p5_1ss20CT	TGCAACCCAGAACTCATTGTTC		0.631579	-0.662965	3.14576	1.9868	2.5	2.5	low	0.84275	0.871838	1043
722	hsa-miR-548u_R-1	CAAAGACTGCAATTACTTTTGC		0.821053	-0.284453	12.5831	10.3314	10	13	middle	0.84356	0.87184	1044
698	hsa-mir-106a-p3	TACTGCAATGTAAGCACTTCT		0.77792	-0.362306	103.181	80.2667	82	101	middle	0.8462	0.873732	1045
752	pal-miR-9995-3p_L+1	CATCTCGGTGGAACCTCCA		0.884211	-0.177538	3.14576	2.78152	2.5	3.5	low	0.84862	0.875393	1046
707	ssc-miR-339_R+2	TCCCTGTCCTCCAGGAGCTCATA		0.796339	-0.328546	28.941	23.0469	23	29	middle	0.85147	0.877494	1047
708	mmu-miR-339-5p_2ss22CT23GA	TCCCTGTCCTCCAGGAGCTCATA		0.796339	-0.328546	28.941	23.0469	23	29	middle	0.85147	0.876657	1048
690	hsa-miR-548e-3p_R-1	AAAAACTGAGACTACTTTTGC		0.76555	-0.385431	373.717	286.099	297	360	middle	0.87018	0.895066	1049
717	bta-miR-2484_L-1R-5_1ss13CA	AGCTATGATGAATTTGAT		0.81203	-0.300395	8.80814	7.15247	7	9	low	0.88657	0.911056	1050
731	bta-miR-1260b_R+1_1ss9AG	ATCCCACCGCTGCCACCAC		0.842105	-0.247928	3.77492	3.17888	3	4	low	0.88697	0.9106	1051
721	bta-miR-1260b_R+2_1ss9AG	ATCCCACCGCTGCCACCACT		0.821053	-0.284453	6.29153	5.16568	5	6.5	low	0.88902	0.911837	1052
703	hsa-miR-210-5p	AGCCCCTGCCCACCGCACACTG		0.789474	-0.341037	20.1329	15.8944	16	20	middle	0.89658	0.918718	1053
653	hsa-miR-659-5p	AGGACCTTCCCTGAACCAAGGA		0.710526	-0.49304	10.0664	7.15247	8	9	middle	0.8995	0.920835	1054
710	mmu-miR-486a-5p_R+2	TCCTGTACTGAGCTGCCCCGAGGT		0.8	-0.321928	9.43729	7.54983	7.5	9.5	low	0.90729	0.92793	1055
672	hsa-miR-548n	CAAAAGTAATTGTGGATTTTGT		0.736842	-0.440573	37.7492	27.8152	30	35	middle	0.91909	0.939108	1056
651	hsa-miR-138-5p	AGCTGGTGTTGTGAATCAGGCCG		0.710526	-0.49304	5.03322	3.57624	4	4.5	low	0.92884	0.948173	1057
652	mmu-miR-3535_L-7	GATGACTGATTACCTGAGA		0.710526	-0.49304	5.03322	3.57624	4	4.5	low	0.92884	0.947276	1058
660	hsa-miR-5683_R-1	TACAGATGCAGATTCTCTGACTT		0.721805	-0.47032	8.80814	6.35776	7	8	low	0.92955	0.947105	1059
661	hsa-miR-6837-5p_R+1	ACCAGGGCCAGCAGGGAATGTC		0.721805	-0.47032	8.80814	6.35776	7	8	low	0.92955	0.946212	1060
662	age-miR-27a_L+3R-1	ATCTTCACAGTGGCTAAGTTCCGC		0.721805	-0.47032	8.80814	6.35776	7	8	low	0.92955	0.94532	1061
699	PC-3p-8557_67	CAGAAACCAGAATTACTTTTGC		0.778947	-0.360402	18.8746	14.7023	15	18.5	middle	0.93084	0.94574	1062
689	hsa-miR-10399-3p_L+1_1ss22CT	TCTCTCGGACAAGCTGTAGGTT		0.76139	-0.393293	318.351	242.389	253	305	middle	0.93093	0.944942	1063
679	hsa-miR-580-3p	TTGAGAATGATGAATCATTAGG		0.744361	-0.425926	35.2326	26.2257	28	33	middle	0.95291	0.966344	1064
696	pal-miR-9993b-3p_L+1_1	AATCTCGCTGGGGCCTCCA		0.777328	-0.363405	8.17899	6.35776	6.5	8	low	0.95761	0.970198	1065
697	pal-miR-9993b-3p_L+1_2	CATCTCGCTGGGGCCTCCA		0.777328	-0.363405	8.17899	6.35776	6.5	8	low	0.95761	0.969288	1066
678	hsa-miR-204-5p	TTCCCTTTGTCATCCTATGCCT		0.743034	-0.4285	21.3912	15.8944	17	20	middle	0.95902	0.969806	1067
680	hsa-miR-153-3p	TTGCATAGTCACAAAAGTGATC		0.745263	-0.424178	31.4576	23.4442	25	29.5	middle	0.95902	0.968898	1068
693	mdo-miR-92a-3p_L+2R+1	AATATTGCACTTGTCCCGGCCTGTT		0.77193	-0.373458	11.3248	8.74191	9	11	middle	0.96255	0.971554	1069
670	hsa-miR-5581-3p	TTCCATGCCTCCTAGAAGTTCC		0.736842	-0.440573	7.54983	5.56304	6	7	low	0.96377	0.971876	1070
671	PC-3p-26402_13	TGGTTCGTGCTGAAGGCCA		0.736842	-0.440573	7.54983	5.56304	6	7	low	0.96377	0.970969	1071
673	bta-mir-1246-p3_1ss2CT	ATATATTAAATGGATTTT		0.736842	-0.440573	3.77492	2.78152	3	3.5	low	0.97437	0.980732	1072
685	hsa-miR-98-3p_1ss22CT	CTATACAACTTACTACTTTCCT		0.757895	-0.399931	169.871	128.745	135	162	middle	0.98097	0.986455	1073
681	hsa-miR-548e-5p	CAAAAGCAATCGCGGTTTTTGC		0.75	-0.415037	20.1329	15.0997	16	19	middle	0.98199	0.986562	1074
683	hsa-miR-6842-3p	TTGGCTGGTCTCTGCTCCGCAG		0.753036	-0.409208	32.7159	24.6363	26	31	middle	0.9891	0.99278	1075
684	mdo-miR-200a-3p_R+2	TAACACTGTCTGGTAACGATGTTT		0.753036	-0.409208	32.7159	24.6363	26	31	middle	0.9891	0.991858	1076
686	hsa-mir-1294-p3	ACAACAGTGCCAACCTCACAGG		0.757895	-0.399931	6.29153	4.76832	5	6	low	0.99634	0.99819	1077
688	hsa-mir-10395-p5	CCCGGGGATGACTGTGACCACAT		0.757895	-0.399931	6.29153	4.76832	5	6	low	0.99634	0.997264	1078
687	hsa-miR-3688-3p	TATGGAAAGACTTTGCCACTCT		0.757895	-0.399931	3.14576	2.38416	2.5	3	low	0.99741	0.99741	1079
