# Supplementary material for: Integrated analysis of competing endogenous RNA networks in peripheral blood mononuclear cells of systemic lupus erythematosus
Source: J Transl Med. 2021 Aug 21;19:362. doi: 10.1186/s12967-021-03033-8 (PMC8380341; doi:10.1186/s12967-021-03033-8)
Supplement: Supplementary file 5 — Additional file 5. SL_B vs H_B_lncRNA_differential_expression [file 12967_2021_3033_MOESM5_ESM.xlsx]

## Sheet: Known_lncRNA differential expre
t_id	class_code	chr	strand	start	end	t_name	num_exons	length	gene_id	gene_name	FPKM.SL_B	FPKM.H_B	fc	log2(fc)	pval	qval	regulation	significant
33130	0	chr11	+	65422798	65445540	ENST00000501122	1	22743	MSTRG.4842	NEAT1	0.56119	13.5336	0.0414665	-4.59191	2.25899e-09	8.16596e-07	down	yes
3585	0	chr1	+	28506351	28509633	ENST00000437681	2	2614	MSTRG.572	SNHG3	60.9881	3.30896	18.4312	4.20408	1.01198e-08	2.72521e-06	up	yes
76588	0	chr16	-	46622861	46624451	ENST00000574180	1	1591	MSTRG.10763	AC092368.3	0.475536	8.0203	0.0592915	-4.07603	9.54152e-08	1.51569e-05	down	yes
197372	0	chr8	-	125941129	125951189	ENST00000500989	2	5330	MSTRG.27482	LINC00861	0.443091	5.7313	0.0773108	-3.69319	7.05659e-07	7.59104e-05	down	yes
149162	0	chr3	-	152262616	152269555	ENST00000608395	2	6585	MSTRG.20529	MBNL1-AS1	2.29465	0.25269	9.0809	3.18283	5.84512e-06	0.000391777	up	yes
200735	0	chr9	+	37079857	37090507	ENST00000625445	2	4520	MSTRG.27957	EBLN3P	1.16605	10.7569	0.108401	-3.20555	1.09774e-05	0.000644848	down	yes
35369	0	chr11	+	76657056	76663866	ENST00000447519	3	1426	MSTRG.5127	AP001189.1	31.3481	3.98817	7.86028	2.97458	1.62146e-05	0.000870964	up	yes
1911	0	chr1	-	15402979	15409433	ENST00000427824	3	5178	ENSG00000228140	AL031283.1	0.143742	1.32073	0.108835	-3.19979	1.68811e-05	0.000900735	down	yes
40371	0	chr12	-	6943508	6944604	ENST00000607421	1	1097	MSTRG.5751	U47924.2	1.48095	11.9972	0.123441	-3.0181	3.63815e-05	0.00167217	down	yes
57915	0	chr14	-	49991555	50006519	ENST00000529902	5	4279	MSTRG.8163	LINC01588	0.185288	1.52468	0.121526	-3.04067	3.83085e-05	0.00174475	down	yes
47564	0	chr12	+	89351015	89353271	ENST00000611513	1	2257	MSTRG.6676	AC024909.3	7.20671	1.01815	7.07822	2.82339	4.19619e-05	0.00187288	up	yes
155088	0	chr4	+	54059597	54061210	ENST00000595906	1	1614	MSTRG.21237	AC110792.3	0.447581	3.67676	0.121732	-3.03822	4.21254e-05	0.00187393	down	yes
58869	0	chr14	-	61556320	61570653	ENST00000508827	5	5103	MSTRG.8332	AL355916.1	0.990551	0.161259	6.14261	2.61885	0.00017604	0.00559715	up	yes
27143	0	chr11	-	2608328	2699994	ENST00000597346	1	91667	MSTRG.4144	KCNQ1OT1	0.25512	1.48902	0.171335	-2.54511	0.000350079	0.00942113	down	yes
93182	0	chr17	+	77088673	77094990	ENST00000434411	3	2143	MSTRG.12956	SNHG20	0.31935	1.98252	0.161083	-2.63413	0.000353007	0.00947452	down	yes
202647	0	chr9	-	95870284	95875976	ENST00000321517	3	1269	MSTRG.28247	LINC00476	3.92484	0.737449	5.32218	2.41202	0.000456741	0.0115992	up	yes
142575	0	chr3	-	46416524	46423591	ENST00000635852	5	2951	ENSG00000283646	LINC02009	1.54837	0.296714	5.21838	2.3836	0.000544565	0.0132268	up	yes
40890	0	chr12	+	9240003	9243052	ENST00000427111	2	2472	MSTRG.5842	LINC00987	0.432398	2.44619	0.176764	-2.50011	0.000602323	0.0142417	down	yes
40180	0	chr12	+	6666648	6669184	ENST00000396799	2	1622	MSTRG.5740	AC125494.1	0.912213	5.04456	0.180831	-2.46729	0.000644352	0.0149843	down	yes
172619	0	chr6	-	29726601	29749049	ENST00000399247	6	1905	MSTRG.23769	HLA-F-AS1	0.961163	5.16668	0.186031	-2.42638	0.000754555	0.0169807	down	yes
153264	0	chr4	+	6673969	6676013	ENST00000635031	1	2045	MSTRG.21006	AC093323.1	2.05442	0.43494	4.72346	2.23984	0.00105441	0.0218282	up	yes
209315	0	chrX	-	73820651	73851091	ENST00000434839	6	2865	MSTRG.29233	XIST	0.26536	1.29698	0.204599	-2.28913	0.00176496	0.0323227	down	yes
11153	0	chr1	-	149785659	149793020	ENST00000428289	2	3543	MSTRG.1727	AC243772.2	0.979116	0.231817	4.22366	2.07849	0.00220989	0.0379914	up	yes
179825	0	chr6	+	158999882	159042223	ENST00000607796	5	772	MSTRG.24993	AL035530.2	8.34672	2.06768	4.03675	2.01319	0.002537	0.0420893	up	yes
151839	0	chr3	+	195658065	195688862	ENST00000429897	14	2131	MSTRG.20912	LINC00969	0.484631	2.15864	0.224508	-2.15516	0.00299969	0.0478389	down	yes
52392	0	chr13	+	32782874	32788178	ENST00000617901	1	5305	MSTRG.7381	AL138820.1	0.14578	0.651813	0.223653	-2.16067	0.00300214	0.0478589	down	yes
112394	0	chr2	-	8207143	8328419	ENST00000442956	10	2342	MSTRG.15303	LINC00299	0.90277	3.88749	0.232224	-2.10641	0.00316746	0.0496159	down	yes
9751	0	chr1	+	111739841	111747798	ENST00000430373	3	2131	MSTRG.1446	FAM212B-AS1	1.69151	0.42866	3.94604	1.98041	0.00333693	0.0516169	up	yes
182315	0	chr7	-	30548359	30594743	ENST00000426529	9	4034	MSTRG.25363	AC005154.1	1.05714	0.272093	3.88522	1.958	0.00340445	0.0522584	up	yes
118233	0	chr2	-	97422955	97426205	ENST00000616716	3	543	MSTRG.16221	AC092683.1	1.39631	6.14312	0.227297	-2.13735	0.00355575	0.0538394	down	yes
81691	0	chr17	-	1711511	1716251	ENST00000574306	2	2626	MSTRG.11416	MIR22HG	2.07838	0.542159	3.83353	1.93868	0.00357734	0.0541051	up	yes
209378	0	chrX	-	74200229	74242148	ENST00000641360	2	3897	MSTRG.29246	FTX	1.56245	0.43062	3.62837	1.85932	0.00490809	0.0680972	up	yes
14604	0	chr1	-	173863902	173867043	ENST00000422183	10	745	MSTRG.2209	GAS5	1.15328	4.72497	0.244081	-2.03457	0.00504958	0.0693885	down	yes
66435	0	chr15	+	57304725	57307758	ENST00000502027	3	2141	MSTRG.9416	LINC00926	1.21182	0.329836	3.67401	1.87736	0.00535851	0.0727615	up	yes
134369	0	chr21	+	44331234	44335851	ENST00000448927	2	4354	MSTRG.18457	AP001062.1	0.397297	1.57319	0.252542	-1.98541	0.0056133	0.0750981	down	yes
14615	0	chr1	-	173865244	173867689	ENST00000432536	7	959	MSTRG.2209	GAS5	0.715731	2.89628	0.24712	-2.01671	0.00589416	0.0776693	down	yes
172366	0	chr6	+	28136849	28139678	ENST00000565046	1	2830	MSTRG.23724	AL358933.1	0.250142	1.00264	0.249484	-2.00298	0.00592581	0.0779329	down	yes
209396	0	chrX	-	74278374	74292600	ENST00000429124	4	2597	MSTRG.29246	FTX	0.960996	3.56781	0.269352	-1.89243	0.0080178	0.0962928	down	yes
117695	0	chr2	+	88538720	88575610	ENST00000413234	3	1747	MSTRG.16116	AC104134.1	0.557005	2.09987	0.265257	-1.91454	0.00854522	0.101054	down	yes
75329	0	chr16	+	28974804	28990775	ENST00000569969	19	5296	MSTRG.10591	AC109460.3	0.60574	2.19953	0.275395	-1.86042	0.00878195	0.103064	down	yes
33038	0	chr11	-	65180021	65181834	ENST00000526623	2	1662	MSTRG.4821	AP003068.2	14.869	4.65271	3.19577	1.67616	0.00928979	0.107422	up	yes
33154	0	chr11	+	65501848	65503609	ENST00000508832	2	1519	MSTRG.4844	MALAT1	18.31	5.73703	3.19155	1.67426	0.00936962	0.108064	up	yes
65417	0	chr15	-	44533493	44536923	ENST00000313807	2	2863	MSTRG.9258	EIF3J-AS1	0.801259	0.237334	3.37608	1.75535	0.00955969	0.109689	up	yes
82653	0	chr17	-	6772831	6776116	ENST00000624952	1	3286	MSTRG.11551	PRAL	11.3612	3.58962	3.16501	1.66221	0.00974085	0.111195	up	yes
26418	0	chr11	+	318653	325631	ENST00000602429	2	1151	MSTRG.4082	AC136475.1	0.705443	2.53909	0.277833	-1.84771	0.0109432	0.119873	down	yes
159423	0	chr4	+	152100818	152104720	ENST00000499452	3	1592	MSTRG.21845	LINC02273	1.36862	4.80961	0.28456	-1.8132	0.0109919	0.120177	down	yes
176624	0	chr6	-	85677084	85678722	ENST00000420199	4	1002	MSTRG.24390	SNHG5	2.07383	7.28918	0.284507	-1.81346	0.0112895	0.122298	down	yes
150736	0	chr3	-	183806457	183809515	ENST00000425008	2	2442	MSTRG.20695	YEATS2-AS1	0.392441	1.40189	0.279936	-1.83683	0.011375	0.122959	down	yes
55057	0	chr13	+	113815630	113845744	ENST00000458001	5	7169	ENSG00000233695	GAS6-AS1	0.09733	0.349667	0.278351	-1.84503	0.0113934	0.123001	down	yes
90985	0	chr17	-	62003700	62007518	ENST00000624147	1	3819	MSTRG.12638	AC018628.1	0.423687	1.47442	0.287359	-1.79907	0.0123729	0.130556	down	yes
58841	0	chr14	-	61298164	61322794	ENST00000554086	3	781	MSTRG.8330	AL359220.1	0.89325	3.15833	0.282823	-1.82203	0.0124887	0.131438	down	yes
176629	0	chr6	-	85677329	85678199	ENST00000433843	4	388	MSTRG.24390	SNHG5	3.04634	10.5795	0.287947	-1.79613	0.0126564	0.132491	down	yes
10455	0	chr1	-	121090289	121097655	ENST00000457996	2	3543	MSTRG.1547	AC244453.2	1.06934	0.344494	3.10408	1.63417	0.012736	0.13284	up	yes
135994	0	chr22	-	23638487	23717321	ENST00000451837	12	3234	MSTRG.18748	GUSBP11	0.953218	3.22132	0.295909	-1.75677	0.0133963	0.137757	down	yes
16604	0	chr1	-	207813560	207822703	ENST00000487977	3	3197	MSTRG.2519	C1orf132	0.32713	1.12959	0.289602	-1.78786	0.0135572	0.138665	down	yes
31	0	chr1	-	141474	149707	ENST00000484859	2	4860	MSTRG.15	AL627309.5	0.777345	2.60932	0.297911	-1.74705	0.013722	0.139816	down	yes
136478	0	chr22	+	26672805	26778635	ENST00000435162	5	760	MSTRG.18811	MIATNB	1.10778	3.81944	0.290038	-1.78569	0.0146048	0.146211	down	yes
93691	0	chr17	-	80200673	80205071	ENST00000570309	1	4399	MSTRG.13018	AC087741.1	0.28276	0.95911	0.294815	-1.76212	0.0147162	0.146939	down	yes
178897	0	chr6	-	139170057	139239305	ENST00000585447	2	728	MSTRG.24792	AL031772.1	1.4529	4.96696	0.292513	-1.77343	0.0147202	0.146939	down	yes
32319	0	chr11	-	62851989	62855885	ENST00000538654	5	2768	MSTRG.4748	SNHG1	2.21499	7.3115	0.302946	-1.72287	0.0147214	0.146939	down	yes
176630	0	chr6	-	85677469	85678259	ENST00000425170	2	489	MSTRG.24390	SNHG5	2.15091	7.216	0.298076	-1.74625	0.0161547	0.156799	down	yes
203428	0	chr9	-	113103338	113111473	ENST00000439875	2	7380	ENSG00000225684	FAM225B	0.547738	0.184488	2.96896	1.56996	0.0166551	0.159801	up	yes
184997	0	chr7	+	76981102	77043775	ENST00000579700	9	1222	MSTRG.25780	DTX2P1-UPK3BP1-PMS2P11	1.09483	3.60106	0.304031	-1.71771	0.017121	0.162714	down	yes
136002	0	chr22	-	23653169	23717347	ENST00000421064	12	3041	MSTRG.18748	AP000347.2	0.363465	1.19025	0.305368	-1.71138	0.0186029	0.171871	down	yes
93289	0	chr17	-	77879027	77884087	ENST00000374983	2	4678	ENSG00000204283	LINC01973	0.221898	0.726377	0.305486	-1.71082	0.018954	0.174114	down	yes
115490	0	chr2	+	60925909	60931610	ENST00000589496	1	5702	MSTRG.15802	AC010733.2	1.0483	3.24058	0.323492	-1.6282	0.0211352	0.187331	down	yes
58573	0	chr14	-	58265365	58298129	ENST00000554360	5	2475	MSTRG.8282	PSMA3-AS1	2.07907	0.737896	2.81757	1.49445	0.0212922	0.188307	up	yes
23555	0	chr10	+	87342736	87357882	ENST00000439559	5	3287	MSTRG.3628	LINC00863	2.4535	0.887454	2.76466	1.4671	0.0222228	0.193635	up	yes
164302	0	chr5	-	78358801	78360507	ENST00000421004	2	1479	MSTRG.22501	SCAMP1-AS1	0.721399	2.28424	0.315815	-1.66285	0.0225315	0.195434	down	yes
123094	0	chr2	-	184593577	184599008	ENST00000640078	3	3465	MSTRG.16895	AC096667.1	1.54191	0.555617	2.77513	1.47256	0.0229953	0.197802	up	yes
81379	0	chr17	-	64099	76866	ENST00000623180	5	2096	ENSG00000280279	AC240565.2	0.39522	1.24631	0.317111	-1.65694	0.0231069	0.198489	down	yes
32316	0	chr11	-	62851988	62855746	ENST00000540725	10	1374	MSTRG.4748	SNHG1	1.18851	3.67436	0.323462	-1.62833	0.0234213	0.200337	down	yes
21528	0	chr10	-	47523358	47553514	ENST00000431840	9	1241	MSTRG.3249	AL591684.2	2.26958	0.807167	2.81179	1.49149	0.0236163	0.201208	up	yes
9889	0	chr1	+	112956461	112975430	ENST00000428411	3	8757	MSTRG.1461	SLC16A1-AS1	0.107074	0.334721	0.31989	-1.64435	0.0241149	0.203982	down	yes
151840	0	chr3	+	195658073	195671791	ENST00000453324	7	1439	MSTRG.20912	LINC00969	0.681062	2.11422	0.322134	-1.63427	0.0242672	0.20452	down	yes
189569	0	chr7	-	143379692	143380495	ENST00000429630	2	648	MSTRG.26401	AC093673.1	7.39822	2.72931	2.71066	1.43864	0.0266228	0.218588	up	yes
139107	0	chr22	-	46761894	46762563	ENST00000564152	1	670	MSTRG.19169	AL118516.1	4.93512	14.6058	0.337887	-1.56539	0.0274721	0.223412	down	yes
120743	0	chr2	-	143676165	143741294	ENST00000552220	2	622	MSTRG.16596	AC092652.2	4.3204	1.58343	2.72851	1.44811	0.0275221	0.223644	up	yes
188655	0	chr7	-	131042836	131052550	ENST00000416999	3	387	MSTRG.26267	LINC-PINT	2.24785	6.8393	0.328667	-1.6053	0.0288423	0.229918	down	yes
182326	0	chr7	-	30564144	30573782	ENST00000584108	3	1595	MSTRG.25363	AC005154.1	1.35575	0.492132	2.75485	1.46198	0.0290364	0.230893	up	yes
75377	0	chr16	+	29291220	29372110	ENST00000604430	11	4818	MSTRG.10614	AC025279.1	1.14052	3.2819	0.347518	-1.52484	0.0311714	0.241551	down	yes
210715	0	chrX	-	119466034	119469095	ENST00000395539	1	3062	MSTRG.29460	SLC25A5-AS1	0.357632	1.06255	0.336578	-1.57099	0.0316828	0.244288	down	yes
10522	0	chr1	-	143877731	143885076	ENST00000415338	2	3540	MSTRG.1590	AC239798.2	0.598391	0.221769	2.69826	1.43203	0.0318197	0.245201	up	yes
137041	0	chr22	+	30970677	30976063	ENST00000540687	3	2744	MSTRG.18887	TUG1	1.96467	0.760687	2.58275	1.36891	0.0328891	0.250742	up	yes
117630	0	chr2	+	87455429	87521518	ENST00000331944	2	529	MSTRG.16102	CYTOR	23.1513	9.11602	2.53963	1.34462	0.0337621	0.254577	up	yes
212708	0	chrY	+	3002998	3102272	ENST00000425031	4	528	MSTRG.29696	LINC00278	5.10249	1.95346	2.61203	1.38517	0.0346125	0.257954	up	yes
14612	0	chr1	-	173864631	173867043	ENST00000442067	6	1114	MSTRG.2209	GAS5	0.738196	2.15082	0.343217	-1.54281	0.0357761	0.263542	down	yes
140548	0	chr3	-	14942784	14947507	ENST00000424349	2	3792	MSTRG.19365	FGD5-AS1	0.215849	0.62571	0.344967	-1.53547	0.036056	0.265118	down	yes
176622	0	chr6	-	85677084	85678520	ENST00000428833	4	641	MSTRG.24390	SNHG5	1.32796	3.82861	0.346853	-1.52761	0.0379739	0.273555	down	yes
187211	0	chr7	-	105013425	105014321	ENST00000453677	2	736	MSTRG.26052	KMT2E-AS1	8.3002	22.8248	0.363648	-1.45938	0.0394086	0.27985	down	yes
136479	0	chr22	+	26672805	26780207	ENST00000437071	6	1006	MSTRG.18811	MIATNB	1.23196	3.42614	0.359575	-1.47563	0.0409385	0.286427	down	yes
165244	0	chr5	+	97089075	97437217	ENST00000504578	7	1793	MSTRG.22645	LIX1-AS1	1.17106	3.23221	0.36231	-1.4647	0.0411077	0.28721	down	yes
203431	0	chr9	+	113113073	113119928	ENST00000434051	2	6100	ENSG00000231528	FAM225A	0.725042	0.295816	2.45099	1.29336	0.0437744	0.299582	up	yes
136544	0	chr22	+	27919470	27924963	ENST00000437713	3	854	MSTRG.18826	TTC28-AS1	0.826424	2.29893	0.359481	-1.47601	0.0444238	0.3024	down	yes
18456	0	chr1	-	239703892	239719066	ENST00000427859	5	2431	MSTRG.2744	CHRM3-AS2	0.771533	0.3043	2.53544	1.34223	0.0461282	0.308665	up	yes
61638	0	chr14	-	97933062	97978056	ENST00000556462	3	2098	MSTRG.8730	LINC01550	0.400293	1.0947	0.365666	-1.4514	0.0477111	0.315077	down	yes
90476	0	chr17	+	58006674	58008187	ENST00000624641	1	1514	MSTRG.12566	AC015813.5	0.617147	1.69509	0.364079	-1.45767	0.0480592	0.316334	down	yes
137044	0	chr22	+	30971066	30979395	ENST00000519077	3	5673	MSTRG.18887	TUG1	0.96616	0.403671	2.39343	1.25908	0.0482817	0.317175	up	yes
129136	0	chr20	+	31721507	31723409	ENST00000629058	1	1903	MSTRG.17707	ABALON	2.00094	0.833603	2.40035	1.26324	0.0490158	0.320267	up	yes

## Sheet: novel lncRNA diferential expre
t_id	class_code	chr	strand	start	end	t_name	num_exons	length	gene_id	gene_name	FPKM.SL_B	FPKM.H_B	fc	log2(fc)	pval	qval	regulation	significant
28679	i	chr11	-	14701766	14712455	MSTRG.4372.1	1	10690	MSTRG.4372	PDE3B	0.112428	7.91669	0.0142014	-6.13782	1.21666e-13	3.25455e-10	down	yes
57814	o	chr14	+	49562736	49586885	MSTRG.8141.3	2	295	MSTRG.8141	AL139099.5	9204.85	154.779	59.4709	5.89411	1.44578e-13	3.62575e-10	up	yes
2116	o	chr1	-	16512887	16666948	MSTRG.312.1	2	1388	MSTRG.312	NBPF1	720.549	14.3329	50.2723	5.65169	7.41224e-13	1.41627e-09	up	yes
57812	o	chr14	+	49545448	49586885	MSTRG.8141.2	2	288	MSTRG.8141	AL139099.5	18122.9	722.947	25.0681	4.64778	5.53795e-10	2.49674e-07	up	yes
2150	o	chr1	-	16696253	16896103	MSTRG.329.1	3	286	MSTRG.329	MST1L	251.279	12.99	19.3441	4.27382	6.92929e-09	2.01338e-06	up	yes
47590	j	chr12	+	89551109	89594614	MSTRG.6690.1	3	1910	MSTRG.6690	AC025034.1	8.26325	0.421345	19.6116	4.29363	1.06995e-08	2.82445e-06	up	yes
171531	i	chr6	+	11550431	11557206	MSTRG.23512.1	2	6456	MSTRG.23512	TMEM170B	4.03009	0.221788	18.1709	4.18356	1.57053e-08	3.77349e-06	up	yes
209379	j	chrX	-	74202621	74292612	MSTRG.29246.13	7	2455	MSTRG.29246	FTX	4.15247	0.303586	13.6781	3.77379	2.73702e-07	3.50872e-05	up	yes
96460	o	chr18	+	35077955	35084103	MSTRG.13378.1	2	5832	MSTRG.13378	AC015967.2	0.283512	3.5685	0.0794484	-3.65384	9.7639e-07	9.82707e-05	down	yes
77508	u	chr16	.	57299811	57300368	MSTRG.10884.1	1	558	MSTRG.10884	.	1.62817	19.8473	0.0820348	-3.60762	1.59436e-06	0.000144737	down	yes
173858	o	chr6	+	32893744	32903758	MSTRG.23926.1	2	4122	MSTRG.23926	HLA-Z	2.72398	0.255885	10.6453	3.41215	1.83892e-06	0.000161609	up	yes
61168	i	chr14	-	92529545	92531940	MSTRG.8673.1	1	2396	MSTRG.8673	RIN3	0.348463	3.96883	0.0877999	-3.50964	2.87543e-06	0.000229433	down	yes
74789	i	chr16	-	23990515	24001334	MSTRG.10518.1	1	10820	MSTRG.10518	PRKCB	7.39125	0.86425	8.55222	3.0963	7.84517e-06	0.000492625	up	yes
2115	o	chr1	-	16506075	16514285	MSTRG.311.1	2	505	MSTRG.311	RNU1-1	154.722	19.0519	8.12105	3.02167	1.1927e-05	0.000679787	up	yes
139687	u	chr3	.	5006938	5009036	MSTRG.19261.1	1	2099	MSTRG.19261	.	0.556542	5.19909	0.107046	-3.2237	1.28467e-05	0.000722967	down	yes
178790	j	chr6	-	137864394	137871198	MSTRG.24772.9	2	6106	MSTRG.24772	AL357060.2	24.2778	3.03772	7.99213	2.99858	1.33853e-05	0.000749075	up	yes
33126	j	chr11	+	65415755	65432567	MSTRG.4842.4	3	11279	MSTRG.4842	NEAT1	0.524389	4.54701	0.115326	-3.11621	1.78142e-05	0.000943001	down	yes
162876	u	chr5	+	54310724	54312092	MSTRG.22247.1	1	1369	MSTRG.22247	.	1.10248	9.51058	0.115922	-3.10878	2.28116e-05	0.00116452	down	yes
2128	o	chr1	+	16565828	16666937	MSTRG.319.1	2	394	MSTRG.319	MST1P2	553.363	78.0762	7.08747	2.82527	3.47254e-05	0.00161148	up	yes
15585	j	chr1	-	198896367	198937429	MSTRG.2372.3	3	4336	MSTRG.2372	MIR181A1HG	4.76722	0.670673	7.10812	2.82947	3.95354e-05	0.00178644	up	yes
188638	o	chr7	+	130913312	130925016	MSTRG.26266.2	2	10459	MSTRG.26266	LINC00513	8.51183	1.26913	6.70681	2.74563	5.42849e-05	0.00225531	up	yes
68045	j	chr15	-	73560016	73567002	MSTRG.9662.3	4	4754	MSTRG.9662	NPTN	0.375116	2.62987	0.142637	-2.80958	0.000106084	0.00381418	down	yes
114545	u	chr2	-	42098794	42103166	MSTRG.15644.1	1	4373	MSTRG.15644	.	0.329704	2.31936	0.142153	-2.81449	0.000112025	0.0039814	down	yes
212710	i	chrY	.	3020869	3024401	MSTRG.29698.1	1	3533	MSTRG.29698	LINC00278	1.89425	0.307896	6.15224	2.62111	0.000141171	0.00478419	up	yes
172308	u	chr6	.	27688192	27688550	MSTRG.23696.1	1	359	MSTRG.23696	.	12.394	78.8051	0.157274	-2.66865	0.000201866	0.00617368	down	yes
2181	i	chr1	.	16905206	16908757	MSTRG.344.1	1	3552	MSTRG.344	CROCC	2.48042	15.5082	0.159942	-2.64438	0.000216144	0.00649161	down	yes
19893	i	chr10	.	14185475	14186688	MSTRG.2971.1	1	1214	MSTRG.2971	FRMD4A	2.35394	14.3138	0.164453	-2.60425	0.000287713	0.00811534	down	yes
126073	j	chr2	+	230166157	230173988	MSTRG.17297.8	4	1868	MSTRG.17297	AC009950.1	3.9417	0.710042	5.55136	2.47284	0.00030393	0.00842211	up	yes
10785	u	chr1	+	146387272	146388119	MSTRG.1631.2	1	848	MSTRG.1631	.	3.94031	23.5769	0.167126	-2.58099	0.000319616	0.00880809	down	yes
176153	j	chr6	+	72638220	72687834	MSTRG.24314.2	4	3371	MSTRG.24314	KCNQ5-IT1	0.345224	2.06969	0.1668	-2.58381	0.000366106	0.00972848	down	yes
127711	i	chr20	-	1561425	1563368	MSTRG.17473.1	1	1944	MSTRG.17473	AL049634.2	0.590185	3.37268	0.17499	-2.51466	0.000539686	0.0131304	down	yes
128861	u	chr20	.	24026529	24028493	MSTRG.17670.1	1	1965	MSTRG.17670	.	0.458991	2.48862	0.184436	-2.43881	0.000818385	0.0180239	down	yes
118524	i	chr2	.	99626571	99628562	MSTRG.16259.1	1	1992	MSTRG.16259	AFF3	0.38481	2.02034	0.190468	-2.39238	0.00111375	0.0227773	down	yes
55432	u	chr14	.	20613145	20613472	MSTRG.7837.1	1	328	MSTRG.7837	.	4.71884	23.2627	0.20285	-2.30152	0.00139739	0.0272318	down	yes
166451	i	chr5	-	131374578	131385531	MSTRG.22864.1	2	5323	MSTRG.22864	CDC42SE2	6.15314	1.45122	4.23999	2.08406	0.0015515	0.0291997	up	yes
88309	u	chr17	.	43362817	43364577	MSTRG.12267.1	1	1761	MSTRG.12267	.	0.646602	3.13182	0.206462	-2.27605	0.00168003	0.0310937	down	yes
109838	i	chr19	.	51397279	51401163	MSTRG.15006.1	1	3885	MSTRG.15006	NIFKP6	0.406733	1.94501	0.209116	-2.25762	0.00174079	0.0319969	down	yes
171609	i	chr6	.	13453832	13456346	MSTRG.23527.1	1	2515	MSTRG.23527	GFOD1	0.852664	3.85861	0.220977	-2.17803	0.00229236	0.0391742	down	yes
57267	o	chr14	-	34551496	34556398	MSTRG.8077.2	2	1995	MSTRG.8077	RNU1-28P	10.8153	47.4024	0.228159	-2.13189	0.00252594	0.0420031	down	yes
212715	i	chrY	.	3074395	3077942	MSTRG.29703.1	1	3548	MSTRG.29703	LINC00278	2.0158	0.509671	3.9551	1.98372	0.00290802	0.0466813	up	yes
190772	u	chr8	+	1745090	1747292	MSTRG.26618.1	1	2203	MSTRG.26618	.	0.386169	1.7102	0.225804	-2.14686	0.00333873	0.0516249	down	yes
200011	j	chr9	-	28293534	29213965	MSTRG.27819.5	8	1771	MSTRG.27819	LINGO2	0.410975	1.76459	0.232901	-2.10221	0.00387414	0.057153	down	yes
16659	j	chr1	-	209660210	209688570	MSTRG.2525.1	3	1661	MSTRG.2525	AL031316.1	0.962041	4.06291	0.236786	-2.07834	0.00392599	0.0575559	down	yes
32314	j	chr11	-	62851276	62855883	MSTRG.4748.2	4	3833	MSTRG.4748	SNHG1	1.93381	7.92249	0.244091	-2.03451	0.00399613	0.058286	down	yes
33128	o	chr11	+	65416474	65424883	MSTRG.4842.5	2	3989	MSTRG.4842	NEAT1	6.17046	1.68704	3.65758	1.87089	0.00411253	0.0595508	up	yes
163349	u	chr5	.	65035464	65037167	MSTRG.22328.1	1	1704	MSTRG.22328	.	0.544715	2.31028	0.235779	-2.08449	0.00414649	0.0597989	down	yes
98114	x	chr18	-	69835431	69838735	MSTRG.13590.1	1	3305	MSTRG.13590	DOK6	1.49436	6.03025	0.247811	-2.01269	0.00449649	0.0636408	down	yes
189245	u	chr7	+	140924979	140927257	MSTRG.26352.1	2	1314	MSTRG.26352	.	0.802499	3.31328	0.242207	-2.04569	0.00477	0.0665032	down	yes
164607	u	chr5	.	83377457	83379117	MSTRG.22575.1	1	1661	MSTRG.22575	.	1.59577	0.422777	3.7745	1.91629	0.00479517	0.0667382	up	yes
175634	x	chr6	-	52995638	52995923	MSTRG.24234.1	2	260	MSTRG.24234	7SK	6.27613	24.7834	0.253239	-1.98143	0.00574777	0.0761907	down	yes
178776	i	chr6	.	137713667	137718903	MSTRG.24766.1	1	5237	MSTRG.24766	AL357060.1	0.650998	2.52674	0.257643	-1.95655	0.00581707	0.0769061	down	yes
27546	x	chr11	+	5225514	5234462	MSTRG.4181.1	3	252	MSTRG.4181	HBB	32.6731	9.39711	3.47693	1.79781	0.00611508	0.0795326	up	yes
184323	i	chr7	.	70734431	70738371	MSTRG.25663.1	1	3941	MSTRG.25663	AUTS2	0.495157	1.91351	0.258769	-1.95027	0.00628413	0.0809213	down	yes
17237	i	chr1	+	220875615	220879324	MSTRG.2597.1	1	3710	MSTRG.2597	HLX-AS1	1.9968	0.586523	3.40447	1.76743	0.00686539	0.0861394	up	yes
163049	o	chr5	+	56123434	56126896	MSTRG.22271.1	2	1291	MSTRG.22271	RNU6-299P	3.18033	0.924283	3.44086	1.78277	0.00727948	0.0896271	up	yes
165520	i	chr5	-	108309650	108311149	MSTRG.22712.1	1	1500	MSTRG.22712	FBXL17	0.637726	2.45473	0.259795	-1.94456	0.00751909	0.0917706	down	yes
186060	o	chr7	+	97958131	97964408	MSTRG.25899.1	2	6189	MSTRG.25899	MIR5692A1	0.865902	0.256943	3.37002	1.75276	0.0076348	0.0927479	up	yes
208978	i	chrX	.	69760299	69761883	MSTRG.29185.1	1	1585	MSTRG.29185	EDA	1.63465	0.466726	3.50238	1.80834	0.00792873	0.0954641	up	yes
173918	u	chr6	.	33029580	33030482	MSTRG.23931.1	1	903	MSTRG.23931	.	1.06776	4.08172	0.261595	-1.93459	0.00795444	0.0957037	down	yes
113816	u	chr2	.	30177236	30181656	MSTRG.15517.1	1	4421	MSTRG.15517	.	0.615065	2.26748	0.271255	-1.88228	0.00817296	0.0978633	down	yes
10968	j	chr1	-	148434605	148463444	MSTRG.1688.9	4	1291	MSTRG.1688	LINC01138	1.0067	3.73716	0.269377	-1.8923	0.00874459	0.102716	down	yes
72519	u	chr16	.	3152905	3153152	MSTRG.10162.1	1	248	MSTRG.10162	.	3.07533	11.3225	0.271613	-1.88038	0.00999542	0.112806	down	yes
206552	u	chrX	.	12955674	12957441	MSTRG.28819.1	1	1768	MSTRG.28819	.	0.646226	2.34898	0.27511	-1.86192	0.010295	0.11513	down	yes
5673	o	chr1	-	44815517	44819997	MSTRG.873.1	3	831	MSTRG.873	PTCH2	6.65572	23.2557	0.286197	-1.80492	0.0106691	0.117836	down	yes
101345	i	chr19	-	10403709	10405746	MSTRG.13985.1	1	2038	MSTRG.13985	CDC37	0.54894	1.97157	0.278428	-1.84462	0.0107649	0.118535	down	yes
62594	j	chr14	+	104680790	104684932	MSTRG.8821.1	3	1518	MSTRG.8821	AL583722.1	1.68263	0.520853	3.23052	1.69177	0.0115108	0.123959	up	yes
94470	u	chr17	.	82296998	82299531	MSTRG.13089.1	1	2534	MSTRG.13089	.	0.913307	3.11614	0.293089	-1.77059	0.0129572	0.134309	down	yes
16868	i	chr1	+	212606877	212608437	MSTRG.2555.1	1	1561	MSTRG.2555	ATF3	2.04673	0.66878	3.06039	1.61372	0.0145161	0.145651	up	yes
151475	i	chr3	.	188950648	188952119	MSTRG.20783.1	1	1472	MSTRG.20783	TPRG1	2.01049	0.659621	3.04794	1.60784	0.0153751	0.151578	up	yes
179651	u	chr6	.	156241198	156243092	MSTRG.24929.1	1	1895	MSTRG.24929	.	0.573934	1.9354	0.296546	-1.75367	0.0157198	0.153993	down	yes
178162	u	chr6	-	127696301	127699719	MSTRG.24679.1	2	1412	MSTRG.24679	.	2.61419	0.88456	2.95535	1.56333	0.0167882	0.16054	up	yes
180824	i	chr7	.	4776640	4777353	MSTRG.25141.1	1	714	MSTRG.25141	AP5Z1	1.05876	3.51358	0.301334	-1.73056	0.0173528	0.164217	down	yes
57895	o	chr14	-	49853617	49899357	MSTRG.8153.3	3	532	MSTRG.8153	AL627171.2	584.58	1855.99	0.314969	-1.66672	0.0176888	0.166689	down	yes
72535	u	chr16	.	3239174	3239679	MSTRG.10163.1	1	506	MSTRG.10163	.	3.99536	1.33909	2.98365	1.57708	0.0177138	0.166886	up	yes
131370	i	chr20	.	57706893	57709188	MSTRG.18050.1	1	2296	MSTRG.18050	PMEPA1	0.489914	1.6148	0.303391	-1.72075	0.0180425	0.16878	down	yes
172659	o	chr6	-	29928583	30009323	MSTRG.23791.1	3	612	MSTRG.23791	ZNRD1ASP	10.7006	33.9996	0.314727	-1.66783	0.0182404	0.169977	down	yes
209388	j	chrX	-	74246036	74292612	MSTRG.29246.14	7	2214	MSTRG.29246	FTX	1.40342	4.47724	0.313457	-1.67366	0.0184116	0.170948	down	yes
15185	i	chr1	.	184525418	184528537	MSTRG.2306.1	1	3120	MSTRG.2306	C1orf21	0.511052	1.648	0.310105	-1.68917	0.0187708	0.173144	down	yes
62131	u	chr14	.	101947534	101948030	MSTRG.8763.1	1	497	MSTRG.8763	.	2.82257	9.0878	0.310588	-1.68692	0.0193636	0.177025	down	yes
64459	i	chr15	.	39623092	39624934	MSTRG.9129.1	1	1843	MSTRG.9129	FSIP1	0.724398	2.3138	0.313077	-1.67541	0.0197039	0.178994	down	yes
121725	i	chr2	.	162365208	162370458	MSTRG.16740.1	1	5251	MSTRG.16740	GCA	1.55367	0.551026	2.8196	1.49549	0.0200866	0.18124	up	yes
170848	u	chr5	+	181222141	181222484	MSTRG.23410.1	1	344	MSTRG.23410	.	4.44976	14.1757	0.3139	-1.67162	0.0201234	0.181375	down	yes
158139	u	chr4	+	116344075	116354649	MSTRG.21617.1	3	912	MSTRG.21617	.	3.36708	1.18127	2.85039	1.51116	0.0209806	0.186373	up	yes
118527	i	chr2	.	99638247	99639631	MSTRG.16261.1	1	1385	MSTRG.16261	AFF3	0.58682	1.89252	0.310073	-1.68932	0.021335	0.188353	down	yes
118528	i	chr2	.	99716910	99718729	MSTRG.16262.1	1	1820	MSTRG.16262	AFF3	0.558786	1.74829	0.319618	-1.64558	0.0235985	0.201124	down	yes
11001	o	chr1	-	148658681	148712564	MSTRG.1759.2	3	3425	MSTRG.1759	NBPF14	2.51675	0.922086	2.72941	1.44859	0.023743	0.201798	up	yes
10806	x	chr1	-	146986491	146991954	MSTRG.1660.1	2	703	MSTRG.1660	NBPF12	1.54082	4.79138	0.321582	-1.63674	0.0239602	0.203056	down	yes
176751	u	chr6	.	89034475	89036702	MSTRG.24400.1	1	2228	MSTRG.24400	.	1.01297	3.03191	0.334105	-1.58163	0.0266693	0.218746	down	yes
203103	u	chr9	.	105063501	105065059	MSTRG.28327.1	1	1559	MSTRG.28327	.	0.748117	2.2564	0.331553	-1.59269	0.0269039	0.219995	down	yes
200112	u	chr9	.	33099464	33100909	MSTRG.27835.1	1	1446	MSTRG.27835	.	0.539758	1.63527	0.330072	-1.59915	0.0285483	0.228999	down	yes
118530	i	chr2	.	99833872	99836548	MSTRG.16264.1	1	2677	MSTRG.16264	AFF3	0.607811	1.81864	0.334211	-1.58117	0.0287365	0.2296	down	yes
205395	u	chr9	.	134444891	134446159	MSTRG.28693.1	1	1269	MSTRG.28693	.	0.660679	1.99191	0.331681	-1.59213	0.0288508	0.229918	down	yes
127488	i	chr2	.	241762231	241764165	MSTRG.17443.1	1	1935	MSTRG.17443	D2HGDH	0.594894	1.79395	0.33161	-1.59244	0.0290092	0.230768	down	yes
187327	u	chr7	-	106235335	106239828	MSTRG.26065.1	2	2497	MSTRG.26065	.	2.02216	0.762289	2.65275	1.40749	0.029439	0.232756	up	yes
183295	j	chr7	-	44982531	44987227	MSTRG.25516.1	4	3461	MSTRG.25516	SNHG15	1.18967	3.46618	0.343223	-1.54278	0.0295368	0.233229	down	yes
196427	i	chr8	.	102103881	102106042	MSTRG.27313.1	1	2162	MSTRG.27313	NCALD	0.642514	1.89841	0.338448	-1.56299	0.0300712	0.235951	down	yes
128793	u	chr20	.	23142398	23143800	MSTRG.17663.1	1	1403	MSTRG.17663	.	1.77933	0.661407	2.69022	1.42772	0.0304367	0.237732	up	yes
179648	u	chr6	.	156052547	156054444	MSTRG.24916.1	1	1898	MSTRG.24916	.	0.547765	1.63769	0.334474	-1.58003	0.030544	0.238115	down	yes
81944	i	chr17	+	3000145	3001962	MSTRG.11446.1	2	1521	MSTRG.11446	RAP1GAP2	2.90747	1.11195	2.61476	1.38668	0.0310674	0.241073	up	yes
118535	i	chr2	.	99911417	99914677	MSTRG.16269.1	1	3261	MSTRG.16269	AFF3	0.622584	1.81099	0.343782	-1.54043	0.0320461	0.24636	down	yes
122666	i	chr2	-	177210554	177212403	MSTRG.16850.1	1	1850	MSTRG.16850	AC079305.3	4.26909	12.1484	0.351411	-1.50877	0.0327	0.249731	down	yes
7836	i	chr1	-	77972032	77977333	MSTRG.1175.2	2	995	MSTRG.1175	FUBP1	1.92613	5.56941	0.34584	-1.53182	0.0328692	0.250642	down	yes
199219	i	chr9	-	3470575	3481496	MSTRG.27687.1	2	6335	MSTRG.27687	RFX3	2.00613	5.60614	0.357845	-1.48259	0.0355654	0.262569	down	yes
15190	i	chr1	.	184600361	184601612	MSTRG.2308.1	1	1252	MSTRG.2308	C1orf21	0.593454	1.72511	0.344009	-1.53948	0.0360115	0.264888	down	yes
36441	u	chr11	-	95610862	95688301	MSTRG.5273.1	3	1799	MSTRG.5273	.	2.25729	0.887753	2.5427	1.34636	0.0369445	0.268923	up	yes
118554	i	chr2	.	100034585	100037524	MSTRG.16280.1	1	2940	MSTRG.16280	AFF3	0.618928	1.74046	0.355611	-1.49163	0.0372299	0.270331	down	yes
41042	i	chr12	.	10163944	10165007	MSTRG.5861.1	1	1064	MSTRG.5861	OLR1	3.50666	1.40031	2.5042	1.32435	0.0408085	0.28589	up	yes
126259	u	chr2	+	231426272	231427362	MSTRG.17317.1	1	1091	MSTRG.17317	.	1.75509	4.86893	0.360466	-1.47207	0.0408332	0.28589	down	yes
125901	i	chr2	.	226903518	226904434	MSTRG.17262.1	1	917	MSTRG.17262	RHBDD1	0.875445	2.44346	0.358281	-1.48084	0.0427415	0.294877	down	yes
81447	i	chr17	.	613885	615303	MSTRG.11385.1	1	1419	MSTRG.11385	VPS53	1.85449	0.740145	2.50558	1.32514	0.0430777	0.296483	up	yes
15191	i	chr1	+	184603821	184610547	MSTRG.2309.1	2	6599	MSTRG.2309	C1orf21	0.750279	2.01468	0.372406	-1.42505	0.0449826	0.304379	down	yes
15584	j	chr1	-	198896367	198937427	MSTRG.2372.4	3	10506	MSTRG.2372	MIR181A1HG	2.63256	1.10197	2.38896	1.25638	0.0451378	0.305009	up	yes
162456	i	chr5	+	40678068	40679286	MSTRG.22174.1	1	1219	MSTRG.22174	TTC33	1.36503	3.70003	0.368925	-1.4386	0.0454113	0.305829	down	yes
179650	u	chr6	.	156107218	156109344	MSTRG.24918.1	1	2127	MSTRG.24918	.	0.661928	1.79848	0.368049	-1.44203	0.0460873	0.30862	down	yes
47614	u	chr12	.	89759886	89760847	MSTRG.6686.1	1	962	MSTRG.6686	.	1.81787	0.732818	2.48065	1.31072	0.0466976	0.310738	up	yes
168463	u	chr5	+	149959378	149960591	MSTRG.23128.1	1	1214	MSTRG.23128	.	0.62475	1.728	0.361545	-1.46775	0.0467043	0.310738	down	yes
118540	i	chr2	.	99959742	99963715	MSTRG.16274.1	1	3974	MSTRG.16274	AFF3	1.01913	2.69365	0.378347	-1.40222	0.0482772	0.317175	down	yes
159788	i	chr4	.	158184712	158185791	MSTRG.21899.1	1	1080	MSTRG.21899	AC098679.1	1.89	0.768159	2.46043	1.29891	0.0483091	0.317191	up	yes
86711	o	chr17	-	36082806	36191320	MSTRG.12078.1	2	2212	MSTRG.12078	TBC1D3B	1.07959	2.87597	0.375383	-1.41357	0.0483158	0.317191	down	yes
36330	i	chr11	+	93804048	93805965	MSTRG.5289.1	1	1918	MSTRG.5289	AP001273.2	3.06083	1.29013	2.3725	1.24641	0.0493186	0.321554	up	yes
200920	i	chr9	.	40061627	40063953	MSTRG.27988.1	1	2327	MSTRG.27988	FGF7P3	0.641198	1.71405	0.374085	-1.41856	0.0493329	0.321554	down	yes
107913	i	chr19	.	45451009	45452869	MSTRG.14817.1	1	1861	MSTRG.14817	ERCC1	2.27082	5.97358	0.380145	-1.39538	0.049615	0.32275	down	yes
