# Supplementary material for: Integrated analysis of competing endogenous RNA networks in peripheral blood mononuclear cells of systemic lupus erythematosus
Source: J Transl Med. 2021 Aug 21;19:362. doi: 10.1186/s12967-021-03033-8 (PMC8380341; doi:10.1186/s12967-021-03033-8)
Supplement: Supplementary file 6 — Additional file 6. SL_B vs H_B_circRNA_differential_expression [file 12967_2021_3033_MOESM6_ESM.xlsx]

## Sheet: Sheet1
Accession	SL_B_srpbm	H_B_srpbm	SL_B_count	H_B_count	log2FoldChange	regulation	pvalue	qvalue	significant	chr	start	end	strand	exon Count	circType	isoformName	geneName	flankIntron	gene Discription	GO	KEGG	EC
circRNA13186	347.722	13.7894	26	1	4.6563	up	0.000621965	1	yes	chr9	104750956	104759171	+	4	circRNA	ENST00000374767	NIPSNAP3A	chr9:104747852-104750955|chr9:104759171-104759261	nipsnap homolog 3A [Source:HGNC Symbol;Acc:HGNC:23619]	GO:0005634(nucleus);GO:0005737(cytoplasm);GO:0005829(cytosol);GO:0005515(protein binding);GO:0005739(mitochondrion)	NA	NA
circRNA12891	13.3739	220.631	1	16	-4.04414	down	0.00406644	1	yes	chr9	16727797	16738485	-	2	circRNA	ENST00000380672	BNC2	chr9:16583085-16727796|chr9:16738485-16870645	basonuclin 2 [Source:HGNC Symbol;Acc:HGNC:30988]	GO:0003676(nucleic acid binding);GO:0005634(nucleus);GO:0046872(metal ion binding);GO:0005829(cytosol);GO:0006351(transcription, DNA-templated);GO:0006355(regulation of transcription, DNA-templated);GO:0005886(plasma membrane);GO:0003677(DNA binding);GO:0003416(endochondral bone growth);GO:0043586(tongue development);GO:0060021(palate development);GO:0060485(mesenchyme development);GO:0008270(zin…	NA	NA
circRNA7309	280.853	27.5789	21	2	3.34818	up	0.00583707	1	yes	chr6	35619096	35642843	-	4	circRNA	ENST00000539068	FKBP5	chr6:35597404-35619095|chr6:35642843-35688731	FK506 binding protein 5 [Source:HGNC Symbol;Acc:HGNC:3721]	GO:0005634(nucleus);GO:0005737(cytoplasm);GO:0016020(membrane);GO:0016853(isomerase activity);GO:0005654(nucleoplasm);GO:0003755(peptidyl-prolyl cis-trans isomerase activity);GO:0000413(protein peptidyl-prolyl isomerization);GO:0005515(protein binding);GO:0005528(FK506 binding);GO:0031072(heat shock protein binding);GO:0005829(cytosol);GO:0070062(extracellular exosome);GO:0061077(chaperone-mediat…	04915(Estrogen signaling pathway)	EC:5.2.1.8
circRNA811	213.983	13.7894	16	1	3.95586	up	0.00744743	1	yes	chr12	29293300	29297200	+	2	circRNA	ENST00000536681	FAR2	chr12:29270638-29293299|chr12:29297200-29307657	fatty acyl-CoA reductase 2 [Source:HGNC Symbol;Acc:HGNC:25531]	GO:0016491(oxidoreductase activity);GO:0055114(oxidation-reduction process);GO:0006629(lipid metabolic process);GO:0080019(fatty-acyl-CoA reductase (alcohol-forming) activity);GO:0016020(membrane);GO:0016021(integral component of membrane);GO:0005777(peroxisome);GO:0005778(peroxisomal membrane);GO:0005782(peroxisomal matrix);GO:0005779(integral component of peroxisomal membrane);GO:0010025(wax bi…	00073(Cutin, suberine and wax biosynthesis);04146(Peroxisome)	EC:1.2.1.84
circRNA450	2393.93	592.946	179	43	2.01341	up	0.00967631	1	yes	chr13	42953948	42970670	-	5	circRNA	ENST00000313640	EPSTI1	chr13:42926429-42953947|chr13:42970670-42991977	epithelial stromal interaction 1 [Source:HGNC Symbol;Acc:HGNC:16465]	NA	NA	NA
circRNA13074	93.6176	386.104	7	28	-2.04414	down	0.0142253	1	yes	chr9	83682951	83686155	-	2	circRNA	ENST00000376395	UBQLN1	chr9:83680037-83682950|chr9:83686155-83707499	ubiquilin 1 [Source:HGNC Symbol;Acc:HGNC:12508]	GO:0005634(nucleus);GO:0005737(cytoplasm);GO:0016020(membrane);GO:0005829(cytosol);GO:0005654(nucleoplasm);GO:0005783(endoplasmic reticulum);GO:0005886(plasma membrane);GO:0005515(protein binding);GO:0000502(proteasome complex);GO:0048471(perinuclear region of cytoplasm);GO:0006914(autophagy);GO:0031410(cytoplasmic vesicle);GO:0042802(identical protein binding);GO:0000045(autophagosome assembly);…	04141(Protein processing in endoplasmic reticulum)	NA
circRNA11886	320.974	55.1577	24	4	2.54082	up	0.0191124	1	yes	chr1	51405905	51408332	-	2	circRNA	ENST00000371733	EPS15	chr1:51403532-51405904|chr1:51408332-51409534	epidermal growth factor receptor pathway substrate 15 [Source:HGNC Symbol;Acc:HGNC:3419]	GO:0043231(intracellular membrane-bounded organelle);GO:0005829(cytosol);GO:0005509(calcium ion binding);GO:0006810(transport);GO:0005737(cytoplasm);GO:0016020(membrane);GO:0015031(protein transport);GO:0046872(metal ion binding);GO:0005886(plasma membrane);GO:0005515(protein binding);GO:0005905(clathrin-coated pit);GO:0005768(endosome);GO:0045296(cadherin binding);GO:0006897(endocytosis);GO:0061…	04144(Endocytosis)	NA
circRNA2692	173.861	13.7894	13	1	3.6563	up	0.0197869	1	yes	chr10	124038515	124046724	-	4	circRNA	ENST00000435907	CHST15	chr10:124021412-124038514|chr10:124046724-124093468	carbohydrate sulfotransferase 15 [Source:HGNC Symbol;Acc:HGNC:18137]	GO:0016020(membrane);GO:0016021(integral component of membrane);GO:0016740(transferase activity);GO:0005794(Golgi apparatus);GO:0000139(Golgi membrane);GO:0030206(chondroitin sulfate biosynthetic process);GO:0050656(3'-phosphoadenosine 5'-phosphosulfate binding);GO:0050659(N-acetylgalactosamine 4-sulfate 6-O-sulfotransferase activity);GO:0019319(hexose biosynthetic process)	00532(Glycosaminoglycan biosynthesis - chondroitin sulfate / dermatan sulfate)	EC:2.8.2.33
circRNA702	13.3739	151.684	1	11	-3.50357	down	0.0197869	1	yes	chr12	10386903	10390027	-	3	circRNA	ENST00000543572	KLRC4-KLRK1	chr12:10379792-10386902|chr12:10390027-10391834	KLRC4-KLRK1 readthrough [Source:HGNC Symbol;Acc:HGNC:48357]	GO:0016020(membrane);GO:0016021(integral component of membrane)	NA	NA
circRNA2092	427.966	82.7366	32	6	2.3709	up	0.023483	1	yes	chr10	5785142	5800705	-	5	circRNA	ENST00000380191	GDI2	chr10:5773941-5785141|chr10:5800705-5813213	GDP dissociation inhibitor 2 [Source:HGNC Symbol;Acc:HGNC:4227]	GO:0003723(RNA binding);GO:0005737(cytoplasm);GO:0016020(membrane);GO:0015031(protein transport);GO:0007264(small GTPase mediated signal transduction);GO:0016491(oxidoreductase activity);GO:0055114(oxidation-reduction process);GO:0050790(regulation of catalytic activity);GO:0043547(positive regulation of GTPase activity);GO:0005515(protein binding);GO:0007165(signal transduction);GO:0005096(GTPas…	NA	NA
circRNA3016	53.4957	275.789	4	20	-2.36607	down	0.0236304	1	yes	chr17	36952886	36953907	+	2	circRNA	ENST00000619387	AATF	chr17:36950405-36952885|chr17:36953907-36986616	apoptosis antagonizing transcription factor [Source:HGNC Symbol;Acc:HGNC:19235]	GO:0005634(nucleus);GO:0003723(RNA binding);GO:0005737(cytoplasm);GO:0005515(protein binding);GO:0006974(cellular response to DNA damage stimulus);GO:0005730(nucleolus);GO:0045944(positive regulation of transcription from RNA polymerase II promoter);GO:0043066(negative regulation of apoptotic process);GO:0043522(leucine zipper domain binding);GO:2000378(negative regulation of reactive oxygen spec…	NA	NA
circRNA2013	294.227	55.1577	22	4	2.41529	up	0.0236304	1	yes	chr11	119273868	119274953	+	2	circRNA	ENST00000264033	CBL	chr11:119271881-119273867|chr11:119274953-119275996	Cbl proto-oncogene [Source:HGNC Symbol;Acc:HGNC:1541]	GO:0014068(positive regulation of phosphatidylinositol 3-kinase signaling);GO:0005634(nucleus);GO:0005737(cytoplasm);GO:0016020(membrane);GO:0046872(metal ion binding);GO:0005829(cytosol);GO:0016740(transferase activity);GO:0016567(protein ubiquitination);GO:0005509(calcium ion binding);GO:0004871(signal transducer activity);GO:0004842(ubiquitin-protein transferase activity);GO:0005886(plasma mem…	04120(Ubiquitin mediated proteolysis);04012(ErbB signaling pathway);04144(Endocytosis);04660(T cell receptor signaling pathway);04910(Insulin signaling pathway);05200(Pathways in cancer);05205(Proteoglycans in cancer);05220(Chronic myeloid leukemia);05100(Bacterial invasion of epithelial cells)	EC:2.3.2.27
circRNA5896	454.714	96.526	34	7	2.23597	up	0.0269514	1	yes	chr22	42411407	42411736	-	1	circRNA	ENST00000329021	NFAM1	chr22:42409547-42411406|chr22:42411736-42432236	NFAT activating protein with ITAM motif 1 [Source:HGNC Symbol;Acc:HGNC:29872]	GO:0016020(membrane);GO:0016021(integral component of membrane);GO:0005886(plasma membrane);GO:0004888(transmembrane signaling receptor activity);GO:0007166(cell surface receptor signaling pathway);GO:0043312(neutrophil degranulation);GO:0001819(positive regulation of cytokine production);GO:0045577(regulation of B cell differentiation);GO:0050861(positive regulation of B cell receptor signaling …	NA	NA
circRNA13107	13.3739	137.894	1	10	-3.36607	down	0.0279694	1	yes	chr9	86317219	86322475	-	4	circRNA	ENST00000277141	ZCCHC6	chr9:86310809-86317218|chr9:86322475-86322872	zinc finger CCHC-type containing 6 [Source:HGNC Symbol;Acc:HGNC:25817]	GO:0003676(nucleic acid binding);GO:0008270(zinc ion binding);GO:0005829(cytosol);GO:0005654(nucleoplasm);GO:0016779(nucleotidyltransferase activity);GO:0003723(RNA binding);GO:0005737(cytoplasm);GO:0046872(metal ion binding);GO:0016740(transferase activity);GO:0000289(nuclear-transcribed mRNA poly(A) tail shortening);GO:0050265(RNA uridylyltransferase activity);GO:0031123(RNA 3'-end processing)	NA	NA
circRNA11459	160.487	13.7894	12	1	3.54082	up	0.0279694	1	yes	chr2	242114639	242138888	+	5	circRNA	ENST00000456398	LINC01881	chr2:242095027-242114638|chr2:242138888-242140233	long intergenic non-protein coding RNA 1881 [Source:HGNC Symbol;Acc:HGNC:52700]	NA	NA	NA
circRNA11934	93.6176	330.946	7	24	-1.82175	down	0.0281231	1	yes	chr1	59321536	59378837	+	4	circRNA	ENST00000371218	FGGY	chr1:59297150-59321535|chr1:59378837-59456960	FGGY carbohydrate kinase domain containing [Source:HGNC Symbol;Acc:HGNC:25610]	GO:0016773(phosphotransferase activity, alcohol group as acceptor);GO:0005975(carbohydrate metabolic process);GO:0005623(cell);GO:0016740(transferase activity);GO:0016301(kinase activity);GO:0016310(phosphorylation);GO:0046835(carbohydrate phosphorylation);GO:0003674(molecular_function);GO:0005575(cellular_component);GO:0070050(neuron cellular homeostasis);GO:0019150(D-ribulokinase activity);GO:0…	NA	NA
circRNA12827	240.731	41.3683	18	3	2.54082	up	0.0297218	1	yes	chr9	271627	289581	+	3	circRNA	ENST00000524396	DOCK8	chr9:220863-271626|chr9:289581-304580	dedicator of cytokinesis 8 [Source:HGNC Symbol;Acc:HGNC:19191]	GO:0016020(membrane);GO:0007264(small GTPase mediated signal transduction);GO:0043547(positive regulation of GTPase activity);GO:0005515(protein binding);GO:0005085(guanyl-nucleotide exchange factor activity);GO:0005829(cytosol);GO:0007596(blood coagulation);GO:0001771(immunological synapse formation);GO:0036336(dendritic cell migration);GO:0061485(memory T cell proliferation);GO:0070233(negative…	NA	NA
circRNA3680	53.4957	248.21	4	18	-2.21406	down	0.0365207	1	yes	chr16	30499074	30499489	+	2	circRNA	ENST00000356798	ITGAL	chr16:30496566-30499073|chr16:30499489-30504174	integrin subunit alpha L [Source:HGNC Symbol;Acc:HGNC:6148]	GO:0016020(membrane);GO:0016021(integral component of membrane);GO:0046872(metal ion binding);GO:0007155(cell adhesion);GO:0005886(plasma membrane);GO:0005515(protein binding);GO:0007165(signal transduction);GO:0007229(integrin-mediated signaling pathway);GO:0008305(integrin complex);GO:0006954(inflammatory response);GO:0050776(regulation of immune response);GO:0050900(leukocyte migration);GO:007…	04015(Rap1 signaling pathway);04514(Cell adhesion molecules (CAMs));04810(Regulation of actin cytoskeleton);04650(Natural killer cell mediated cytotoxicity);04670(Leukocyte transendothelial migration);05323(Rheumatoid arthritis);05416(Viral myocarditis);05150(Staphylococcus aureus infection);05166(HTLV-I infection);05169(Epstein-Barr virus infection);05144(Malaria)	NA
circRNA1067	267.479	55.1577	20	4	2.27779	up	0.0365207	1	yes	chr12	82857010	82857580	+	1	circRNA	ENST00000551915	TMTC2	chr12:82687669-82857009|chr12:82857580-82895817	transmembrane and tetratricopeptide repeat containing 2 [Source:HGNC Symbol;Acc:HGNC:25440]	GO:0016020(membrane);GO:0016021(integral component of membrane);GO:0005789(endoplasmic reticulum membrane);GO:0005515(protein binding);GO:0005783(endoplasmic reticulum);GO:0055074(calcium ion homeostasis)	NA	NA
circRNA447	494.836	124.105	37	9	1.99539	up	0.038112	1	yes	chr13	42917541	42970670	-	8	circRNA	ENST00000313640	EPSTI1	chr13:42900383-42917540|chr13:42970670-42991977	epithelial stromal interaction 1 [Source:HGNC Symbol;Acc:HGNC:16465]	NA	NA	NA
circRNA13950	187.235	27.5789	14	2	2.76322	up	0.0396963	1	yes	chr8	130152736	130358143	-	11	circRNA	ENST00000357668	ASAP1	chr8:130137038-130152735|chr8:130358143-130361669	ArfGAP with SH3 domain, ankyrin repeat and PH domain 1 [Source:HGNC Symbol;Acc:HGNC:2720]	GO:0043547(positive regulation of GTPase activity);GO:0005096(GTPase activator activity);GO:0005737(cytoplasm);GO:0016020(membrane);GO:0046872(metal ion binding);GO:0005515(protein binding);GO:0060271(cilium assembly);GO:0005829(cytosol);GO:0045296(cadherin binding);GO:0030030(cell projection organization);GO:0001786(phosphatidylserine binding);GO:0005546(phosphatidylinositol-4,5-bisphosphate bin…	04144(Endocytosis);04666(Fc gamma R-mediated phagocytosis)	NA
circRNA13521	187.235	27.5789	14	2	2.76322	up	0.0396963	1	yes	chr8	25407983	25408940	+	2	circRNA	ENST00000276440	DOCK5	chr8:25403724-25407982|chr8:25408940-25410098	dedicator of cytokinesis 5 [Source:HGNC Symbol;Acc:HGNC:23476]	GO:0005622(intracellular);GO:0007264(small GTPase mediated signal transduction);GO:0043547(positive regulation of GTPase activity);GO:0005085(guanyl-nucleotide exchange factor activity);GO:1904754(positive regulation of vascular associated smooth muscle cell migration);GO:0005737(cytoplasm);GO:0016020(membrane);GO:0005829(cytosol);GO:0005886(plasma membrane);GO:0005515(protein binding);GO:0010634…	NA	NA
circRNA3453	187.235	27.5789	14	2	2.76322	up	0.0396963	1	yes	chr16	98145	100509	-	2	circRNA	ENST00000620134	NPRL3	chr16:93325-98144|chr16:100509-110524	NPR3 like, GATOR1 complex subunit [Source:HGNC Symbol;Acc:HGNC:14124]	GO:0016020(membrane);GO:0005765(lysosomal membrane);GO:0043547(positive regulation of GTPase activity);GO:0005096(GTPase activator activity);GO:0005764(lysosome);GO:0003674(molecular_function);GO:0008150(biological_process);GO:0005575(cellular_component);GO:2000785(regulation of autophagosome assembly);GO:0032007(negative regulation of TOR signaling);GO:0034198(cellular response to amino acid sta…	04150(mTOR signaling pathway)	NA
circRNA2333	13.3739	124.105	1	9	-3.21406	down	0.0399705	1	yes	chr10	45982523	45988847	+	4	circRNA	ENST00000580018	TIMM23	chr10:45975512-45982522|chr10:45988847-46003202	translocase of inner mitochondrial membrane 23 [Source:HGNC Symbol;Acc:HGNC:17312]	GO:0006810(transport);GO:0016020(membrane);GO:0016021(integral component of membrane);GO:0006886(intracellular protein transport);GO:0015031(protein transport);GO:0015450(P-P-bond-hydrolysis-driven protein transmembrane transporter activity);GO:0005739(mitochondrion);GO:0005743(mitochondrial inner membrane);GO:0005744(mitochondrial inner membrane presequence translocase complex);GO:0005515(protei…	NA	NA
circRNA3069	13.3739	124.105	1	9	-3.21406	down	0.0399705	1	yes	chr17	40395449	40396465	-	2	circRNA	ENST00000423485	TOP2A	chr17:40392737-40395448|chr17:40396465-40398557	topoisomerase (DNA) II alpha [Source:HGNC Symbol;Acc:HGNC:11989]	GO:0003723(RNA binding);GO:0005634(nucleus);GO:0005737(cytoplasm);GO:0046872(metal ion binding);GO:0000166(nucleotide binding);GO:0005524(ATP binding);GO:0016853(isomerase activity);GO:0005730(nucleolus);GO:0003677(DNA binding);GO:0006259(DNA metabolic process);GO:0042803(protein homodimerization activity);GO:0005515(protein binding);GO:0003916(DNA topoisomerase activity);GO:0006265(DNA topologic…	01524(Platinum drug resistance)	EC:5.99.1.3
circRNA12435	147.113	13.7894	11	1	3.41529	up	0.0399705	1	yes	chr1	172068819	172131288	+	4	circRNA	ENST00000367733	DNM3	chr1:172048750-172068818|chr1:172131288-172132888	dynamin 3 [Source:HGNC Symbol;Acc:HGNC:29125]	GO:0005737(cytoplasm);GO:0005525(GTP binding);GO:0000166(nucleotide binding);GO:0016787(hydrolase activity);GO:0003924(GTPase activity);GO:0005856(cytoskeleton);GO:0048471(perinuclear region of cytoplasm);GO:0005874(microtubule);GO:0005515(protein binding);GO:0006897(endocytosis);GO:0070062(extracellular exosome);GO:0008017(microtubule binding);GO:0014069(postsynaptic density);GO:0043197(dendriti…	04072(Phospholipase D signaling pathway);04144(Endocytosis);04961(Endocrine and other factor-regulated calcium reabsorption);04721(Synaptic vesicle cycle);05100(Bacterial invasion of epithelial cells)	EC:3.6.5.5
circRNA1747	147.113	13.7894	11	1	3.41529	up	0.0399705	1	yes	chr11	70354301	70362488	+	5	circRNA	ENST00000253925	PPFIA1	chr11:70348420-70354300|chr11:70362488-70372214	PTPRF interacting protein alpha 1 [Source:HGNC Symbol;Acc:HGNC:9245]	GO:0005737(cytoplasm);GO:0005829(cytosol);GO:0005925(focal adhesion);GO:0005515(protein binding);GO:0004871(signal transducer activity);GO:0007165(signal transduction);GO:0014047(glutamate secretion);GO:0007269(neurotransmitter secretion);GO:0048786(presynaptic active zone);GO:0007160(cell-matrix adhesion);GO:0051497(negative regulation of stress fiber assembly);GO:0090005(negative regulation of …	NA	NA
circRNA7429	294.227	68.9472	22	5	2.09336	up	0.042606	1	yes	chr6	75634707	75678927	+	11	circRNA	ENST00000370010	SENP6	chr6:75633726-75634706|chr6:75678927-75695803	SUMO1/sentrin specific peptidase 6 [Source:HGNC Symbol;Acc:HGNC:20944]	GO:0005634(nucleus);GO:0005829(cytosol);GO:0005654(nucleoplasm);GO:0016787(hydrolase activity);GO:0008233(peptidase activity);GO:0008234(cysteine-type peptidase activity);GO:0006508(proteolysis);GO:0005515(protein binding);GO:0016925(protein sumoylation);GO:0090169(regulation of spindle assembly);GO:0090234(regulation of kinetochore assembly);GO:0016926(protein desumoylation);GO:0016929(SUMO-spec…	NA	NA
circRNA8162	106.991	330.946	8	24	-1.6291	down	0.0447917	1	yes	chr5	97101759	97103094	+	2	circRNA	ENST00000504578	LIX1-AS1	chr5:97089204-97101758|chr5:97103094-97183007	LIX1 and RIOK2 antisense RNA 1 [Source:HGNC Symbol;Acc:HGNC:52976]	NA	NA	NA
circRNA8846	374.47	82.7366	28	6	2.17825	up	0.0447917	1	yes	chr4	78826037	78851056	+	6	circRNA	ENST00000389010	BMP2K	chr4:78776721-78826036|chr4:78851056-78859583	BMP2 inducible kinase [Source:HGNC Symbol;Acc:HGNC:18041]	GO:0004672(protein kinase activity);GO:0005524(ATP binding);GO:0006468(protein phosphorylation);GO:0016301(kinase activity);GO:0016310(phosphorylation);GO:0005634(nucleus);GO:0016607(nuclear speck);GO:0000166(nucleotide binding);GO:0004674(protein serine/threonine kinase activity);GO:0016740(transferase activity);GO:0050790(regulation of catalytic activity);GO:0005737(cytoplasm);GO:0019208(phosph…	05202(Transcriptional misregulation in cancers)	NA
circRNA10508	615.201	179.263	46	13	1.77898	up	0.0497416	1	yes	chr2	40428473	40430304	-	1	circRNA	ENST00000406785	SLC8A1	chr2:40177855-40428472|chr2:40430304-40451903	solute carrier family 8 member A1 [Source:HGNC Symbol;Acc:HGNC:11068]	GO:0010881(regulation of cardiac muscle contraction by regulation of the release of sequestered calcium ion);GO:0002027(regulation of heart rate);GO:0006810(transport);GO:0016020(membrane);GO:0016021(integral component of membrane);GO:0055085(transmembrane transport);GO:0046872(metal ion binding);GO:0005654(nucleoplasm);GO:0005886(plasma membrane);GO:0006811(ion transport);GO:0015297(antiporter a…	04371(Apelin signaling pathway);04020(Calcium signaling pathway);04022(cGMP - PKG signaling pathway);04260(Cardiac muscle contraction);04261(Adrenergic signaling in cardiomyocytes);04974(Protein digestion and absorption);04978(Mineral absorption);04961(Endocrine and other factor-regulated calcium reabsorption);04740(Olfactory transduction);05410(Hypertrophic cardiomyopathy (HCM));05412(Arrhythmog…	NA
circRNA9174	280.853	68.9472	21	5	2.02625	up	0.0520938	1	no	chr4	153626147	153632838	+	3	circRNA	ENST00000409663	TMEM131L	chr4:153623083-153626146|chr4:153632838-153634191	transmembrane 131 like [Source:HGNC Symbol;Acc:HGNC:29146]	GO:0005737(cytoplasm);GO:0016020(membrane);GO:0016021(integral component of membrane);GO:0005783(endoplasmic reticulum);GO:0005886(plasma membrane);GO:0016055(Wnt signaling pathway);GO:0033088(negative regulation of immature T cell proliferation in thymus);GO:0090090(negative regulation of canonical Wnt signaling pathway)	NA	NA
circRNA2984	80.2436	261.999	6	19	-1.7071	down	0.0520938	1	no	chr17	31988320	31988497	+	1	circRNA	ENST00000322652	SUZ12	chr17:31983104-31988319|chr17:31988497-31993241	SUZ12 polycomb repressive complex 2 subunit [Source:HGNC Symbol;Acc:HGNC:17101]	GO:0005634(nucleus);GO:0046872(metal ion binding);GO:0005730(nucleolus);GO:0006351(transcription, DNA-templated);GO:0006355(regulation of transcription, DNA-templated);GO:0016569(covalent chromatin modification);GO:0005515(protein binding);GO:0016604(nuclear body);GO:0005654(nucleoplasm);GO:0035098(ESC/E(Z) complex);GO:0045596(negative regulation of cell differentiation);GO:0035064(methylated his…	NA	NA
circRNA14006	173.861	27.5789	13	2	2.6563	up	0.0536329	1	no	chr8	140879471	140890769	-	2	circRNA	ENST00000522684	PTK2	chr8:140864399-140879470|chr8:140890769-140925660	protein tyrosine kinase 2 [Source:HGNC Symbol;Acc:HGNC:9611]	GO:0030335(positive regulation of cell migration);GO:0005634(nucleus);GO:0005737(cytoplasm);GO:0016020(membrane);GO:0000166(nucleotide binding);GO:0004672(protein kinase activity);GO:0005524(ATP binding);GO:0006468(protein phosphorylation);GO:0005829(cytosol);GO:0016740(transferase activity);GO:0016301(kinase activity);GO:0016310(phosphorylation);GO:0004871(signal transducer activity);GO:0004713(…	04012(ErbB signaling pathway);04370(VEGF signaling pathway);04151(PI3K-Akt signaling pathway);04510(Focal adhesion);04810(Regulation of actin cytoskeleton);04670(Leukocyte transendothelial migration);04062(Chemokine signaling pathway);04360(Axon guidance);05200(Pathways in cancer);05202(Transcriptional misregulation in cancers);05205(Proteoglycans in cancer);05222(Small cell lung cancer);05418(Fl…	EC:2.7.10.2
circRNA9725	26.7479	151.684	2	11	-2.50357	down	0.0536329	1	no	chr3	121647319	121657352	-	2	circRNA	ENST00000314583	HCLS1	chr3:121644928-121647318|chr3:121657352-121658263	hematopoietic cell-specific Lyn substrate 1 [Source:HGNC Symbol;Acc:HGNC:4844]	GO:0051897(positive regulation of protein kinase B signaling);GO:0045944(positive regulation of transcription from RNA polymerase II promoter);GO:0005737(cytoplasm);GO:0005634(nucleus);GO:0014068(positive regulation of phosphatidylinositol 3-kinase signaling);GO:0016020(membrane);GO:0005829(cytosol);GO:0003779(actin binding);GO:0005886(plasma membrane);GO:0005739(mitochondrion);GO:0005515(protein…	04530(Tight junction);05205(Proteoglycans in cancer);05130(Pathogenic Escherichia coli infection);05131(Shigellosis);05100(Bacterial invasion of epithelial cells)	NA
circRNA12789	26.7479	151.684	2	11	-2.50357	down	0.0536329	1	no	chr1	243563720	243843282	-	9	circRNA	ENST00000366540	AKT3	chr1:243552943-243563719|chr1:243843282-243843543	AKT serine/threonine kinase 3 [Source:HGNC Symbol;Acc:HGNC:393]	GO:0005634(nucleus);GO:0005737(cytoplasm);GO:0016020(membrane);GO:0000166(nucleotide binding);GO:0004672(protein kinase activity);GO:0004674(protein serine/threonine kinase activity);GO:0005524(ATP binding);GO:0006468(protein phosphorylation);GO:0016740(transferase activity);GO:0016301(kinase activity);GO:0016310(phosphorylation);GO:0005515(protein binding);GO:0007165(signal transduction);GO:0005…	04014(Ras signaling pathway);04015(Rap1 signaling pathway);04010(MAPK signaling pathway);04012(ErbB signaling pathway);04370(VEGF signaling pathway);04371(Apelin signaling pathway);04630(Jak-STAT signaling pathway);04668(TNF signaling pathway);04066(HIF-1 signaling pathway);04068(FoxO signaling pathway);04072(Phospholipase D signaling pathway);04071(Sphingolipid signaling pathway);04024(cAMP sign…	EC:2.7.11.1
circRNA7952	240.731	55.1577	18	4	2.12579	up	0.0572733	1	no	chr5	61472681	61473037	+	1	circRNA	ENST00000252744	ZSWIM6	chr5:61332948-61472680|chr5:61473037-61490785	zinc finger SWIM-type containing 6 [Source:HGNC Symbol;Acc:HGNC:29316]	GO:0008270(zinc ion binding);GO:0046872(metal ion binding)	NA	NA
circRNA6536	53.4957	220.631	4	16	-2.04414	down	0.0572733	1	no	chr7	23611171	23611553	+	1	circRNA	ENST00000307471	CCDC126	chr7:23598051-23611170|chr7:23611553-23642930	coiled-coil domain containing 126 [Source:HGNC Symbol;Acc:HGNC:22398]	GO:0016020(membrane);GO:0005576(extracellular region);GO:0006487(protein N-linked glycosylation);GO:0030144(alpha-1,6-mannosylglycoprotein 6-beta-N-acetylglucosaminyltransferase activity);GO:0005794(Golgi apparatus)	NA	NA
circRNA1004	240.731	55.1577	18	4	2.12579	up	0.0572733	1	no	chr12	66203711	66217235	+	5	circRNA	ENST00000261233	IRAK3	chr12:66189432-66203710|chr12:66217235-66226722	interleukin 1 receptor associated kinase 3 [Source:HGNC Symbol;Acc:HGNC:17020]	GO:0005737(cytoplasm);GO:0005634(nucleus);GO:0045824(negative regulation of innate immune response);GO:0000166(nucleotide binding);GO:0004672(protein kinase activity);GO:0004674(protein serine/threonine kinase activity);GO:0005524(ATP binding);GO:0006468(protein phosphorylation);GO:0016740(transferase activity);GO:0016301(kinase activity);GO:0016310(phosphorylation);GO:0007165(signal transduction…	04722(Neurotrophin signaling pathway)	EC:2.7.11.1
circRNA10667	240.731	55.1577	18	4	2.12579	up	0.0572733	1	no	chr2	64551443	64553409	+	1	circRNA	ENST00000238855	AFTPH	chr2:64524612-64551442|chr2:64553409-64567561	aftiphilin [Source:HGNC Symbol;Acc:HGNC:25951]	GO:0006810(transport);GO:0005737(cytoplasm);GO:0015031(protein transport);GO:0005794(Golgi apparatus);GO:0043231(intracellular membrane-bounded organelle);GO:0005634(nucleus);GO:0005829(cytosol);GO:0005654(nucleoplasm);GO:0030276(clathrin binding);GO:0030121(AP-1 adaptor complex)	NA	NA
circRNA8118	240.731	55.1577	18	4	2.12579	up	0.0572733	1	no	chr5	83537007	83555038	+	5	circRNA	ENST00000265077	VCAN	chr5:83522309-83537006|chr5:83555038-83572415	versican [Source:HGNC Symbol;Acc:HGNC:2464]	GO:0005615(extracellular space);GO:0016020(membrane);GO:0030246(carbohydrate binding);GO:0005509(calcium ion binding);GO:0007155(cell adhesion);GO:0005515(protein binding);GO:0005576(extracellular region);GO:0005578(proteinaceous extracellular matrix);GO:0005540(hyaluronic acid binding);GO:0044267(cellular protein metabolic process);GO:0031012(extracellular matrix);GO:0043687(post-translational p…	04514(Cell adhesion molecules (CAMs))	NA
circRNA953	133.739	13.7894	10	1	3.27779	up	0.0577711	1	no	chr12	56169529	56170208	-	3	circRNA	ENST00000394023	SMARCC2	chr12:56168194-56169528|chr12:56170208-56171270	SWI/SNF related, matrix associated, actin dependent regulator of chromatin subfamily c member 2 [Source:HGNC Symbol;Acc:HGNC:11105]	GO:0005634(nucleus);GO:0005654(nucleoplasm);GO:0006351(transcription, DNA-templated);GO:0006355(regulation of transcription, DNA-templated);GO:0016569(covalent chromatin modification);GO:0003677(DNA binding);GO:0006357(regulation of transcription from RNA polymerase II promoter);GO:0000790(nuclear chromatin);GO:0005515(protein binding);GO:0007399(nervous system development);GO:0045893(positive re…	05225(Hepatocellular carcinoma)	NA
circRNA10916	133.739	13.7894	10	1	3.27779	up	0.0577711	1	no	chr2	127989564	127989866	-	1	circRNA	ENST00000357702	SAP130	chr2:127986962-127989563|chr2:127989866-127993186	Sin3A associated protein 130 [Source:HGNC Symbol;Acc:HGNC:29813]	GO:0005634(nucleus);GO:0016607(nuclear speck);GO:0006355(regulation of transcription, DNA-templated);GO:0006351(transcription, DNA-templated);GO:0000122(negative regulation of transcription from RNA polymerase II promoter);GO:0070822(Sin3-type complex)	NA	NA
circRNA1187	133.739	13.7894	10	1	3.27779	up	0.0577711	1	no	chr12	109980952	109983694	-	3	circRNA	ENST00000355312	GIT2	chr12:109967503-109980951|chr12:109983694-109988962	GIT ArfGAP 2 [Source:HGNC Symbol;Acc:HGNC:4273]	GO:0046872(metal ion binding);GO:0043547(positive regulation of GTPase activity);GO:0005515(protein binding);GO:0005096(GTPase activator activity);GO:0005654(nucleoplasm);GO:0005925(focal adhesion);GO:0008277(regulation of G-protein coupled receptor protein signaling pathway);GO:0016301(kinase activity);GO:0016310(phosphorylation)	04144(Endocytosis)	NA
circRNA3060	106.991	303.368	8	22	-1.50357	down	0.0625616	1	no	chr17	39709813	39715939	+	8	circRNA	ENST00000584601	ERBB2	chr17:39709452-39709812|chr17:39715939-39716300	erb-b2 receptor tyrosine kinase 2 [Source:HGNC Symbol;Acc:HGNC:3430]	GO:0001934(positive regulation of protein phosphorylation);GO:0005634(nucleus);GO:0005737(cytoplasm);GO:0016020(membrane);GO:0016021(integral component of membrane);GO:0000166(nucleotide binding);GO:0004672(protein kinase activity);GO:0005524(ATP binding);GO:0006468(protein phosphorylation);GO:0005829(cytosol);GO:0016740(transferase activity);GO:0016301(kinase activity);GO:0016310(phosphorylation…	04012(ErbB signaling pathway);04066(HIF-1 signaling pathway);04020(Calcium signaling pathway);04510(Focal adhesion);04520(Adherens junction);04530(Tight junction);05200(Pathways in cancer);05230(Central carbon metabolism in cancer);05206(MicroRNAs in cancer);05205(Proteoglycans in cancer);05212(Pancreatic cancer);05226(Gastric cancer);05219(Bladder cancer);05215(Prostate cancer);05213(Endometrial…	EC:2.7.10.1
circRNA14010	267.479	68.9472	20	5	1.95586	up	0.0638717	1	no	chr8	141160632	141163429	+	2	circRNA	ENST00000262585	DENND3	chr8:141155970-141160631|chr8:141163429-141165185	DENN domain containing 3 [Source:HGNC Symbol;Acc:HGNC:29134]	GO:0043547(positive regulation of GTPase activity);GO:0005085(guanyl-nucleotide exchange factor activity);GO:0005829(cytosol);GO:0017112(Rab guanyl-nucleotide exchange factor activity);GO:0008333(endosome to lysosome transport);GO:0044257(cellular protein catabolic process);GO:0061024(membrane organization)	NA	NA
circRNA13477	53.4957	206.841	4	15	-1.95103	down	0.0721088	1	no	chr8	17268258	17286427	+	9	circRNA	ENST00000324849	VPS37A	chr8:17265981-17268257|chr8:17286427-17294986	VPS37A, ESCRT-I subunit [Source:HGNC Symbol;Acc:HGNC:24928]	GO:0006810(transport);GO:0005634(nucleus);GO:0016020(membrane);GO:0015031(protein transport);GO:0043231(intracellular membrane-bounded organelle);GO:0005829(cytosol);GO:0005654(nucleoplasm);GO:0005813(centrosome);GO:0005515(protein binding);GO:0005768(endosome);GO:0031902(late endosome membrane);GO:0016197(endosomal transport);GO:0016236(macroautophagy);GO:0019058(viral life cycle);GO:0036258(mul…	04144(Endocytosis)	NA
circRNA13120	227.357	55.1577	17	4	2.04332	up	0.0721088	1	no	chr9	92975238	92976709	+	2	circRNA	ENST00000375482	FGD3	chr9:92947729-92975237|chr9:92976709-93002924	FYVE, RhoGEF and PH domain containing 3 [Source:HGNC Symbol;Acc:HGNC:16027]	GO:0005737(cytoplasm);GO:0046872(metal ion binding);GO:0005794(Golgi apparatus);GO:0005089(Rho guanyl-nucleotide exchange factor activity);GO:0035023(regulation of Rho protein signal transduction);GO:0043547(positive regulation of GTPase activity);GO:0005856(cytoskeleton);GO:0005085(guanyl-nucleotide exchange factor activity);GO:0005829(cytosol);GO:0030027(lamellipodium);GO:0051056(regulation of …	04810(Regulation of actin cytoskeleton)	NA
circRNA7109	160.487	27.5789	12	2	2.54082	up	0.0729734	1	no	chr7	152330601	152358675	-	2	circRNA	ENST00000262189	KMT2C	chr7:152315338-152330600|chr7:152358675-152435625	lysine methyltransferase 2C [Source:HGNC Symbol;Acc:HGNC:13726]	GO:0005634(nucleus);GO:0046872(metal ion binding);GO:0006355(regulation of transcription, DNA-templated);GO:0003723(RNA binding);GO:0008168(methyltransferase activity);GO:0016740(transferase activity);GO:0032259(methylation);GO:0006351(transcription, DNA-templated);GO:0016569(covalent chromatin modification);GO:0003677(DNA binding);GO:0016746(transferase activity, transferring acyl groups);GO:000…	00310(Lysine degradation)	EC:2.1.1.43
circRNA3523	26.7479	137.894	2	10	-2.36607	down	0.0729734	1	no	chr16	11020193	11051641	+	7	circRNA	ENST00000409790	CLEC16A	chr16:11003305-11020192|chr16:11051641-11060901	C-type lectin domain containing 16A [Source:HGNC Symbol;Acc:HGNC:29013]	GO:0016020(membrane);GO:0005794(Golgi apparatus);GO:0005765(lysosomal membrane);GO:0005829(cytosol);GO:0006914(autophagy);GO:0005764(lysosome);GO:0005768(endosome);GO:0003674(molecular_function);GO:0009267(cellular response to starvation);GO:0010008(endosome membrane);GO:0031982(vesicle);GO:0032435(negative regulation of proteasomal ubiquitin-dependent protein catabolic process);GO:1901097(negati…	NA	NA
circRNA11703	26.7479	137.894	2	10	-2.36607	down	0.0729734	1	no	chr1	28993330	29018442	+	5	circRNA	ENST00000343067	EPB41	chr1:28987905-28993329|chr1:29018442-29030399	erythrocyte membrane protein band 4.1 [Source:HGNC Symbol;Acc:HGNC:3377]	GO:0006810(transport);GO:0005634(nucleus);GO:0005737(cytoplasm);GO:0005829(cytosol);GO:0003779(actin binding);GO:0051301(cell division);GO:0005886(plasma membrane);GO:0005198(structural molecule activity);GO:0030054(cell junction);GO:0005856(cytoskeleton);GO:0008092(cytoskeletal protein binding);GO:0007049(cell cycle);GO:0005516(calmodulin binding);GO:0030866(cortical actin cytoskeleton organizat…	NA	NA
circRNA11789	80.2436	234.42	6	17	-1.54664	down	0.078524	1	no	chr1	36361221	36362656	-	2	circRNA	ENST00000473733	STK40	chr1:36358822-36361220|None	serine/threonine kinase 40 [Source:HGNC Symbol;Acc:HGNC:21373]	GO:0005634(nucleus);GO:0005737(cytoplasm);GO:0000166(nucleotide binding);GO:0004672(protein kinase activity);GO:0004674(protein serine/threonine kinase activity);GO:0005524(ATP binding);GO:0006468(protein phosphorylation);GO:0005829(cytosol);GO:0005654(nucleoplasm);GO:0016740(transferase activity);GO:0016301(kinase activity);GO:0016310(phosphorylation);GO:0005515(protein binding);GO:0003016(respi…	NA	NA
circRNA11627	173.861	441.262	13	32	-1.3437	down	0.0797222	1	no	chr1	21715389	21721764	-	3	circRNA	ENST00000400301	USP48	chr1:21706868-21715388|chr1:21721764-21723897	ubiquitin specific peptidase 48 [Source:HGNC Symbol;Acc:HGNC:18533]	GO:0005634(nucleus);GO:0005737(cytoplasm);GO:0005829(cytosol);GO:0005654(nucleoplasm);GO:0004843(thiol-dependent ubiquitin-specific protease activity);GO:0016579(protein deubiquitination);GO:0016787(hydrolase activity);GO:0005739(mitochondrion);GO:0008233(peptidase activity);GO:0008234(cysteine-type peptidase activity);GO:0006508(proteolysis);GO:0006511(ubiquitin-dependent protein catabolic proce…	NA	NA
circRNA5464	387.844	110.315	29	8	1.81384	up	0.0817032	1	no	chr18	2890561	2892486	+	1	circRNA	ENST00000254528	EMILIN2	chr18:2885139-2890560|chr18:2892486-2906782	elastin microfibril interfacer 2 [Source:HGNC Symbol;Acc:HGNC:19881]	GO:0007155(cell adhesion);GO:0005576(extracellular region);GO:0005581(collagen trimer);GO:0005578(proteinaceous extracellular matrix);GO:0005515(protein binding);GO:0008150(biological_process);GO:0031012(extracellular matrix);GO:0030023(extracellular matrix constituent conferring elasticity);GO:0005615(extracellular space)	NA	NA
circRNA9223	521.584	165.473	39	12	1.6563	up	0.08217	1	no	chr4	177353308	177353728	+	1	circRNA	ENST00000264596	NEIL3	chr4:177351549-177353307|chr4:177353728-177360502	nei like DNA glycosylase 3 [Source:HGNC Symbol;Acc:HGNC:24573]	GO:0003676(nucleic acid binding);GO:0005634(nucleus);GO:0008270(zinc ion binding);GO:0046872(metal ion binding);GO:0005654(nucleoplasm);GO:0016787(hydrolase activity);GO:0003677(DNA binding);GO:0016829(lyase activity);GO:0003684(damaged DNA binding);GO:0006281(DNA repair);GO:0003824(catalytic activity);GO:0008152(metabolic process);GO:0016798(hydrolase activity, acting on glycosyl bonds);GO:00069…	03410(Base excision repair)	NA
circRNA8828	106.991	13.7894	8	1	2.95586	up	0.084472	1	no	chr4	76124649	76144473	-	8	circRNA	ENST00000264883	NUP54	chr4:76118194-76124648|chr4:76144473-76148307	nucleoporin 54 [Source:HGNC Symbol;Acc:HGNC:17359]	GO:0006810(transport);GO:0051028(mRNA transport);GO:0005634(nucleus);GO:0016020(membrane);GO:0015031(protein transport);GO:0005643(nuclear pore);GO:0005515(protein binding);GO:0075733(intracellular transport of virus);GO:0043657(host cell);GO:0006607(NLS-bearing protein import into nucleus);GO:0031965(nuclear membrane);GO:0016032(viral process);GO:0006406(mRNA export from nucleus);GO:0016925(prot…	03013(RNA transport)	NA
circRNA6749	106.991	13.7894	8	1	2.95586	up	0.084472	1	no	chr7	77571078	77583650	+	3	circRNA	ENST00000248594	PTPN12	chr7:77537645-77571077|chr7:77583650-77585542	protein tyrosine phosphatase, non-receptor type 12 [Source:HGNC Symbol;Acc:HGNC:9645]	GO:0005737(cytoplasm);GO:0016787(hydrolase activity);GO:0004725(protein tyrosine phosphatase activity);GO:0016791(phosphatase activity);GO:0006470(protein dephosphorylation);GO:0016311(dephosphorylation);GO:0004721(phosphoprotein phosphatase activity);GO:0042995(cell projection);GO:0005515(protein binding);GO:0030054(cell junction);GO:0005925(focal adhesion);GO:0005829(cytosol);GO:0002102(podosom…	NA	NA
circRNA7449	13.3739	110.315	1	8	-3.04414	down	0.084472	1	no	chr6	82210814	82212793	-	4	circRNA	ENST00000306270	IBTK	chr6:82204958-82210813|chr6:82212793-82214226	inhibitor of Bruton tyrosine kinase [Source:HGNC Symbol;Acc:HGNC:17853]	GO:0005634(nucleus);GO:0005737(cytoplasm);GO:0016020(membrane);GO:0005654(nucleoplasm);GO:0019901(protein kinase binding);GO:0061099(negative regulation of protein tyrosine kinase activity);GO:0001933(negative regulation of protein phosphorylation);GO:0030292(protein tyrosine kinase inhibitor activity);GO:0051209(release of sequestered calcium ion into cytosol)	NA	NA
circRNA13146	106.991	13.7894	8	1	2.95586	up	0.084472	1	no	chr9	96509673	96565483	-	13	circRNA	ENST00000412285	CDC14B	chr9:96503789-96509672|chr9:96565483-96619218	cell division cycle 14B [Source:HGNC Symbol;Acc:HGNC:1719]	GO:0005634(nucleus);GO:0016787(hydrolase activity);GO:0004725(protein tyrosine phosphatase activity);GO:0008138(protein tyrosine/serine/threonine phosphatase activity);GO:0016791(phosphatase activity);GO:0006470(protein dephosphorylation);GO:0016311(dephosphorylation);GO:0035335(peptidyl-tyrosine dephosphorylation);GO:0004721(phosphoprotein phosphatase activity);GO:0005515(protein binding);GO:000…	04110(Cell cycle)	NA
circRNA8451	106.991	13.7894	8	1	2.95586	up	0.084472	1	no	chr5	169803058	169840852	+	2	circRNA	ENST00000256935	DOCK2	chr5:169761625-169803057|chr5:169840852-169983067	dedicator of cytokinesis 2 [Source:HGNC Symbol;Acc:HGNC:2988]	GO:0005737(cytoplasm);GO:0016020(membrane);GO:0007264(small GTPase mediated signal transduction);GO:0043547(positive regulation of GTPase activity);GO:0030036(actin cytoskeleton organization);GO:0005856(cytoskeleton);GO:0005515(protein binding);GO:0005085(guanyl-nucleotide exchange factor activity);GO:0005576(extracellular region);GO:0005829(cytosol);GO:0070062(extracellular exosome);GO:0012505(e…	04666(Fc gamma R-mediated phagocytosis);04062(Chemokine signaling pathway)	NA
circRNA11048	13.3739	110.315	1	8	-3.04414	down	0.084472	1	no	chr2	168161787	168167407	-	3	circRNA	ENST00000355999	STK39	chr2:168140758-168161786|chr2:168167407-168181977	serine/threonine kinase 39 [Source:HGNC Symbol;Acc:HGNC:17717]	GO:0005634(nucleus);GO:0005737(cytoplasm);GO:0043231(intracellular membrane-bounded organelle);GO:0000166(nucleotide binding);GO:0004672(protein kinase activity);GO:0004674(protein serine/threonine kinase activity);GO:0005524(ATP binding);GO:0006468(protein phosphorylation);GO:0005829(cytosol);GO:0005654(nucleoplasm);GO:0016740(transferase activity);GO:0016301(kinase activity);GO:0016310(phosphor…	NA	NA
circRNA8936	120.365	13.7894	9	1	3.12579	up	0.084472	1	no	chr4	94618004	94640450	+	2	circRNA	ENST00000437932	PDLIM5	chr4:94586444-94618003|chr4:94640450-94654459	PDZ and LIM domain 5 [Source:HGNC Symbol;Acc:HGNC:17468]	GO:0061049(cell growth involved in cardiac muscle cell development);GO:0005737(cytoplasm);GO:0016020(membrane);GO:0046872(metal ion binding);GO:0003779(actin binding);GO:0005829(cytosol);GO:0005886(plasma membrane);GO:0005515(protein binding);GO:0030054(cell junction);GO:0045202(synapse);GO:0045211(postsynaptic membrane);GO:0014069(postsynaptic density);GO:0098641(cadherin binding involved in cel…	NA	NA
circRNA6213	120.365	13.7894	9	1	3.12579	up	0.084472	1	no	chr20	49269942	49271750	-	1	circRNA	ENST00000371754	ZNFX1	chr20:49266266-49269941|chr20:49271750-49275778	zinc finger NFX1-type containing 1 [Source:HGNC Symbol;Acc:HGNC:29271]	GO:0005634(nucleus);GO:0003723(RNA binding);GO:0008270(zinc ion binding);GO:0046872(metal ion binding);GO:0006355(regulation of transcription, DNA-templated);GO:0003700(transcription factor activity, sequence-specific DNA binding)	NA	NA
circRNA3350	106.991	13.7894	8	1	2.95586	up	0.084472	1	no	chr17	67891844	67894165	+	3	circRNA	ENST00000544778	BPTF	chr17:67875744-67891843|chr17:67894165-67903788	bromodomain PHD finger transcription factor [Source:HGNC Symbol;Acc:HGNC:3581]	GO:0046872(metal ion binding);GO:0005654(nucleoplasm);GO:0005634(nucleus);GO:0005737(cytoplasm);GO:0006351(transcription, DNA-templated);GO:0006355(regulation of transcription, DNA-templated);GO:0016569(covalent chromatin modification);GO:0005515(protein binding);GO:0070062(extracellular exosome);GO:0000790(nuclear chromatin);GO:0045893(positive regulation of transcription, DNA-templated);GO:0048…	NA	NA
circRNA13317	106.991	13.7894	8	1	2.95586	up	0.084472	1	no	chr9	123089758	123099549	+	5	circRNA	ENST00000456584	RABGAP1	chr9:123076762-123089757|chr9:123099549-123101565	RAB GTPase activating protein 1 [Source:HGNC Symbol;Acc:HGNC:17155]	GO:0005737(cytoplasm);GO:0005829(cytosol);GO:0005856(cytoskeleton);GO:0005515(protein binding);GO:0005096(GTPase activator activity);GO:0007049(cell cycle);GO:0043547(positive regulation of GTPase activity);GO:0005815(microtubule organizing center);GO:0006886(intracellular protein transport);GO:0031338(regulation of vesicle fusion);GO:0090630(activation of GTPase activity);GO:0012505(endomembrane…	NA	NA
circRNA32	106.991	13.7894	8	1	2.95586	up	0.084472	1	no	chrX	11169505	11188984	-	6	circRNA	ENST00000380736	ARHGAP6	chrX:11156626-11169504|chrX:11188984-11196924	Rho GTPase activating protein 6 [Source:HGNC Symbol;Acc:HGNC:676]	GO:0005737(cytoplasm);GO:0051497(negative regulation of stress fiber assembly);GO:0007015(actin filament organization);GO:0007165(signal transduction);GO:0009967(positive regulation of signal transduction);GO:0005096(GTPase activator activity);GO:0043087(regulation of GTPase activity);GO:0005829(cytosol);GO:0051056(regulation of small GTPase mediated signal transduction);GO:0017124(SH3 domain bin…	NA	NA
circRNA5082	120.365	13.7894	9	1	3.12579	up	0.084472	1	no	chr19	2137727	2138714	-	2	circRNA	ENST00000345016	AP3D1	chr19:2137091-2137726|chr19:2138714-2151238	adaptor related protein complex 3 delta 1 subunit [Source:HGNC Symbol;Acc:HGNC:568]	GO:0006810(transport);GO:0005737(cytoplasm);GO:0016020(membrane);GO:0006886(intracellular protein transport);GO:0015031(protein transport);GO:0016192(vesicle-mediated transport);GO:0030117(membrane coat);GO:0005794(Golgi apparatus);GO:0005765(lysosomal membrane);GO:1904115(axon cytoplasm);GO:0000139(Golgi membrane);GO:0005886(plasma membrane);GO:0030123(AP-3 adaptor complex);GO:0010008(endosome m…	04142(Lysosome)	NA
circRNA538	106.991	13.7894	8	1	2.95586	up	0.084472	1	no	chr13	77081427	77087633	-	4	circRNA	ENST00000544440	MYCBP2	chr13:77078889-77081426|chr13:77087633-77088831	MYC binding protein 2, E3 ubiquitin protein ligase [Source:HGNC Symbol;Acc:HGNC:23386]	GO:0005634(nucleus);GO:0016020(membrane);GO:0046872(metal ion binding);GO:0016740(transferase activity);GO:0006351(transcription, DNA-templated);GO:0006355(regulation of transcription, DNA-templated);GO:0016567(protein ubiquitination);GO:0005515(protein binding);GO:0004842(ubiquitin-protein transferase activity)	NA	NA
circRNA7677	120.365	13.7894	9	1	3.12579	up	0.084472	1	no	chr6	138907495	138914761	-	5	circRNA	ENST00000450536	REPS1	chr6:138905132-138907494|chr6:138914761-138915857	RALBP1 associated Eps domain containing 1 [Source:HGNC Symbol;Acc:HGNC:15578]	GO:0016020(membrane);GO:0046872(metal ion binding);GO:0005509(calcium ion binding);GO:0005886(plasma membrane);GO:0005515(protein binding);GO:0005905(clathrin-coated pit);GO:0006898(receptor-mediated endocytosis);GO:0005829(cytosol);GO:0061024(membrane organization);GO:0017124(SH3 domain binding)	NA	NA
circRNA432	106.991	13.7894	8	1	2.95586	up	0.084472	1	no	chr13	41252645	41254620	-	3	circRNA	ENST00000379480	MTRF1	chr13:41240433-41252644|chr13:41254620-41260492	mitochondrial translation release factor 1 [Source:HGNC Symbol;Acc:HGNC:7469]	GO:0006412(translation);GO:0005739(mitochondrion);GO:0003747(translation release factor activity);GO:0006415(translational termination);GO:0006449(regulation of translational termination)	NA	NA
circRNA9953	13.3739	110.315	1	8	-3.04414	down	0.084472	1	no	chr3	155829688	155834041	-	3	circRNA	ENST00000392845	SLC33A1	chr3:155828377-155829687|chr3:155834041-155842431	solute carrier family 33 member 1 [Source:HGNC Symbol;Acc:HGNC:95]	GO:0006810(transport);GO:0016020(membrane);GO:0016021(integral component of membrane);GO:0005783(endoplasmic reticulum);GO:0005789(endoplasmic reticulum membrane);GO:0015992(proton transport);GO:0055085(transmembrane transport);GO:0030509(BMP signaling pathway);GO:0005887(integral component of plasma membrane);GO:0008521(acetyl-CoA transporter activity);GO:0015876(acetyl-CoA transport);GO:0015295…	00604(Glycosphingolipid biosynthesis - ganglio series)	NA
circRNA1902	147.113	372.315	11	27	-1.33959	down	0.0847783	1	no	chr11	107390074	107392895	-	2	circRNA	ENST00000282251	CWF19L2	chr11:107353736-107390073|chr11:107392895-107416208	CWF19 like 2, cell cycle control (S. pombe) [Source:HGNC Symbol;Acc:HGNC:26508]	GO:0003824(catalytic activity);GO:0005515(protein binding)	NA	NA
circRNA7993	173.861	427.472	13	31	-1.2979	down	0.0898965	1	no	chr5	66053406	66054951	+	1	circRNA	ENST00000284037	ERBIN	chr5:66050966-66053405|chr5:66054951-66072168	erbb2 interacting protein [Source:HGNC Symbol;Acc:HGNC:15842]	GO:0005634(nucleus);GO:0005737(cytoplasm);GO:0016607(nuclear speck);GO:0016020(membrane);GO:0007165(signal transduction);GO:0007155(cell adhesion);GO:0005886(plasma membrane);GO:0030054(cell junction);GO:0005515(protein binding);GO:0007049(cell cycle);GO:0007229(integrin-mediated signaling pathway);GO:0005200(structural constituent of cytoskeleton);GO:0016323(basolateral plasma membrane);GO:00324…	04621(NOD-like receptor signaling pathway)	NA
circRNA1857	53.4957	193.052	4	14	-1.85149	down	0.0910982	1	no	chr11	86306245	86306482	+	1	circRNA	ENST00000533986	HIKESHI	chr11:86302478-86306244|chr11:86306482-86337378	Hikeshi, heat shock protein nuclear import factor [Source:HGNC Symbol;Acc:HGNC:26938]	GO:0006810(transport);GO:0005634(nucleus);GO:0005737(cytoplasm);GO:0015031(protein transport);GO:0005829(cytosol);GO:0005654(nucleoplasm);GO:0070062(extracellular exosome);GO:0005622(intracellular);GO:0008565(protein transporter activity);GO:1900034(regulation of cellular response to heat);GO:0034605(cellular response to heat);GO:0030544(Hsp70 protein binding);GO:0006606(protein import into nucle…	NA	NA
circRNA939	213.983	55.1577	16	4	1.95586	up	0.0910982	1	no	chr12	53027782	53028188	+	2	circRNA	ENST00000262056	EIF4B	chr12:53022627-53027781|chr12:53028188-53033805	eukaryotic translation initiation factor 4B [Source:HGNC Symbol;Acc:HGNC:3285]	GO:0003676(nucleic acid binding);GO:0003723(RNA binding);GO:0003743(translation initiation factor activity);GO:0006412(translation);GO:0006413(translational initiation);GO:0005515(protein binding);GO:0005829(cytosol);GO:0000289(nuclear-transcribed mRNA poly(A) tail shortening);GO:0097010(eukaryotic translation initiation factor 4F complex assembly);GO:0006446(regulation of translational initiatio…	03013(RNA transport);04151(PI3K-Akt signaling pathway);04150(mTOR signaling pathway);05205(Proteoglycans in cancer)	NA
circRNA13704	213.983	55.1577	16	4	1.95586	up	0.0910982	1	no	chr8	67118248	67137603	+	4	circRNA	ENST00000262210	CSPP1	chr8:67116122-67118247|chr8:67137603-67149782	centrosome and spindle pole associated protein 1 [Source:HGNC Symbol;Acc:HGNC:26193]	GO:0005874(microtubule);GO:0005813(centrosome);GO:0000922(spindle pole);GO:0032467(positive regulation of cytokinesis);GO:0005737(cytoplasm);GO:0005856(cytoskeleton);GO:0005815(microtubule organizing center);GO:0005819(spindle);GO:0051781(positive regulation of cell division)	NA	NA
circRNA7532	53.4957	193.052	4	14	-1.85149	down	0.0910982	1	no	chr6	104744160	104750472	-	3	circRNA	ENST00000262903	HACE1	chr6:104730416-104744159|chr6:104750472-104771192	HECT domain and ankyrin repeat containing E3 ubiquitin protein ligase 1 [Source:HGNC Symbol;Acc:HGNC:21033]	GO:0005737(cytoplasm);GO:0016020(membrane);GO:0005783(endoplasmic reticulum);GO:0016740(transferase activity);GO:0006351(transcription, DNA-templated);GO:0006355(regulation of transcription, DNA-templated);GO:0016567(protein ubiquitination);GO:0005794(Golgi apparatus);GO:0004842(ubiquitin-protein transferase activity);GO:0005515(protein binding);GO:0007049(cell cycle);GO:0000139(Golgi membrane);G…	NA	NA
circRNA9468	347.722	96.526	26	7	1.84895	up	0.0915827	1	no	chr3	47097955	47103423	-	3	circRNA	ENST00000431180	SETD2	chr3:47088247-47097954|chr3:47103423-47113875	SET domain containing 2 [Source:HGNC Symbol;Acc:HGNC:18420]	GO:0005634(nucleus);GO:0018024(histone-lysine N-methyltransferase activity);GO:0034968(histone lysine methylation);GO:0008168(methyltransferase activity);GO:0016740(transferase activity);GO:0032259(methylation);GO:0006355(regulation of transcription, DNA-templated);GO:0006351(transcription, DNA-templated);GO:0016569(covalent chromatin modification);GO:0005694(chromosome);GO:0005515(protein bindin…	00310(Lysine degradation)	EC:2.1.1.43
circRNA1851	120.365	303.368	9	22	-1.33365	down	0.0915827	1	no	chr11	86011030	86031611	-	6	circRNA	ENST00000532317	PICALM	chr11:86007583-86011029|chr11:86031611-86068650	phosphatidylinositol binding clathrin assembly protein [Source:HGNC Symbol;Acc:HGNC:15514]	GO:0048471(perinuclear region of cytoplasm);GO:0005634(nucleus);GO:0016020(membrane);GO:0043231(intracellular membrane-bounded organelle);GO:0006897(endocytosis);GO:0005794(Golgi apparatus);GO:0031410(cytoplasmic vesicle);GO:0005543(phospholipid binding);GO:0005545(1-phosphatidylinositol binding);GO:0030276(clathrin binding);GO:0048268(clathrin coat assembly);GO:0030136(clathrin-coated vesicle);G…	NA	NA
circRNA1631	133.739	330.946	10	24	-1.30717	down	0.0946183	1	no	chr11	47752916	47754664	-	2	circRNA	ENST00000263773	FNBP4	chr11:47751290-47752915|chr11:47754664-47765269	formin binding protein 4 [Source:HGNC Symbol;Acc:HGNC:19752]	GO:0016607(nuclear speck);GO:0005515(protein binding)	NA	NA
circRNA1002	962.923	358.525	72	26	1.42535	up	0.096179	1	no	chr12	66203711	66228370	+	7	circRNA	ENST00000261233	IRAK3	chr12:66189432-66203710|chr12:66228370-66244485	interleukin 1 receptor associated kinase 3 [Source:HGNC Symbol;Acc:HGNC:17020]	GO:0005737(cytoplasm);GO:0005634(nucleus);GO:0045824(negative regulation of innate immune response);GO:0000166(nucleotide binding);GO:0004672(protein kinase activity);GO:0004674(protein serine/threonine kinase activity);GO:0005524(ATP binding);GO:0006468(protein phosphorylation);GO:0016740(transferase activity);GO:0016301(kinase activity);GO:0016310(phosphorylation);GO:0007165(signal transduction…	04722(Neurotrophin signaling pathway)	EC:2.7.11.1
circRNA9066	80.2436	220.631	6	16	-1.45918	down	0.0967864	1	no	chr4	128936655	128959777	-	7	circRNA	ENST00000281142	SCLT1	chr4:128891137-128936654|chr4:128959777-128965226	sodium channel and clathrin linker 1 [Source:HGNC Symbol;Acc:HGNC:26406]	GO:0005737(cytoplasm);GO:0005856(cytoskeleton);GO:0065009(regulation of molecular function);GO:0005813(centrosome);GO:0060271(cilium assembly);GO:0005829(cytosol);GO:0070062(extracellular exosome);GO:0005814(centriole);GO:0097711(ciliary basal body docking);GO:0097539(ciliary transition fiber);GO:0008022(protein C-terminus binding);GO:0017080(sodium channel regulator activity);GO:0030276(clathrin…	NA	NA
circRNA1568	80.2436	220.631	6	16	-1.45918	down	0.0967864	1	no	chr11	34086064	34086413	+	2	circRNA	ENST00000341394	CAPRIN1	chr11:34083041-34086063|chr11:34086413-34089394	cell cycle associated protein 1 [Source:HGNC Symbol;Acc:HGNC:6743]	GO:0003723(RNA binding);GO:0005737(cytoplasm);GO:0016020(membrane);GO:0005829(cytosol);GO:0042995(cell projection);GO:0030154(cell differentiation);GO:0030425(dendrite);GO:0000932(P-body);GO:0005887(integral component of plasma membrane);GO:0017148(negative regulation of translation);GO:0010494(cytoplasmic stress granule);GO:0005515(protein binding);GO:0050775(positive regulation of dendrite morp…	NA	NA
circRNA11258	66.8697	220.631	5	16	-1.72221	down	0.0967864	1	no	chr2	202952559	202955758	+	3	circRNA	ENST00000402905	CARF	chr2:202942967-202952558|chr2:202955758-202961236	calcium responsive transcription factor [Source:HGNC Symbol;Acc:HGNC:14435]	GO:0005634(nucleus);GO:0006366(transcription from RNA polymerase II promoter);GO:0006351(transcription, DNA-templated);GO:0006355(regulation of transcription, DNA-templated);GO:0003677(DNA binding);GO:0003700(transcription factor activity, sequence-specific DNA binding);GO:0071277(cellular response to calcium ion);GO:0035865(cellular response to potassium ion);GO:0061400(positive regulation of tr…	NA	NA
circRNA7636	66.8697	220.631	5	16	-1.72221	down	0.0967864	1	no	chr6	130175841	130184623	-	3	circRNA	ENST00000368134	SAMD3	chr6:130155025-130175840|chr6:130184623-130209494	sterile alpha motif domain containing 3 [Source:HGNC Symbol;Acc:HGNC:21574]	GO:0005515(protein binding)	NA	NA
circRNA1275	80.2436	220.631	6	16	-1.45918	down	0.0967864	1	no	chr12	118181371	118181607	-	1	circRNA	ENST00000419821	TAOK3	chr12:118177329-118181370|chr12:118181607-118189806	TAO kinase 3 [Source:HGNC Symbol;Acc:HGNC:18133]	GO:0005737(cytoplasm);GO:0016020(membrane);GO:0000166(nucleotide binding);GO:0004672(protein kinase activity);GO:0004674(protein serine/threonine kinase activity);GO:0005524(ATP binding);GO:0006468(protein phosphorylation);GO:0016740(transferase activity);GO:0016301(kinase activity);GO:0016310(phosphorylation);GO:0005886(plasma membrane);GO:0005515(protein binding);GO:0006281(DNA repair);GO:00069…	04010(MAPK signaling pathway)	EC:2.7.11.1
circRNA2963	26.7479	124.105	2	9	-2.21406	down	0.0999758	1	no	chr17	30796160	30797398	-	2	circRNA	ENST00000324238	CRLF3	chr17:30793672-30796159|chr17:30797398-30803900	cytokine receptor like factor 3 [Source:HGNC Symbol;Acc:HGNC:17177]	GO:0005737(cytoplasm);GO:0005829(cytosol);GO:0005886(plasma membrane);GO:0005515(protein binding);GO:0045893(positive regulation of transcription, DNA-templated);GO:0042802(identical protein binding);GO:0045944(positive regulation of transcription from RNA polymerase II promoter);GO:0030308(negative regulation of cell growth);GO:0071158(positive regulation of cell cycle arrest);GO:0000082(G1/S tr…	NA	NA
circRNA5588	147.113	27.5789	11	2	2.41529	up	0.0999758	1	no	chr18	42015476	42029441	+	4	circRNA	ENST00000262039	PIK3C3	chr18:42013596-42015475|chr18:42029441-42033825	phosphatidylinositol 3-kinase catalytic subunit type 3 [Source:HGNC Symbol;Acc:HGNC:8974]	GO:0016020(membrane);GO:0000166(nucleotide binding);GO:0005524(ATP binding);GO:0016740(transferase activity);GO:0016301(kinase activity);GO:0016310(phosphorylation);GO:0051301(cell division);GO:0005515(protein binding);GO:0007049(cell cycle);GO:0006914(autophagy);GO:0031410(cytoplasmic vesicle);GO:0046854(phosphatidylinositol phosphorylation);GO:0048015(phosphatidylinositol-mediated signaling);GO…	00562(Inositol phosphate metabolism);04371(Apelin signaling pathway);04070(Phosphatidylinositol signaling system);04145(Phagosome);04140(Autophagy - animal);04136(Autophagy - other eukaryotes);05152(Tuberculosis);05167(Kaposi's sarcoma-associated herpesvirus infection)	EC:2.7.1.137
circRNA13203	147.113	27.5789	11	2	2.41529	up	0.0999758	1	no	chr9	109050283	109064567	-	5	circRNA	ENST00000374586	TMEM245	chr9:109038117-109050282|chr9:109064567-109073355	transmembrane protein 245 [Source:HGNC Symbol;Acc:HGNC:1363]	GO:0016020(membrane);GO:0016021(integral component of membrane);GO:0003674(molecular_function);GO:0008150(biological_process)	NA	NA
circRNA8326	26.7479	124.105	2	9	-2.21406	down	0.0999758	1	no	chr5	138006990	138021197	-	6	circRNA	ENST00000033079	FAM13B	chr5:137988315-138006989|chr5:138021197-138032781	family with sequence similarity 13 member B [Source:HGNC Symbol;Acc:HGNC:1335]	GO:0007165(signal transduction);GO:0043547(positive regulation of GTPase activity);GO:0005096(GTPase activator activity);GO:0005829(cytosol);GO:0051056(regulation of small GTPase mediated signal transduction)	NA	NA
circRNA4470	26.7479	124.105	2	9	-2.21406	down	0.0999758	1	no	chr15	90638446	90641199	+	3	circRNA	ENST00000420329	CRTC3	chr15:90629532-90638445|chr15:90641199-90641934	CREB regulated transcription coactivator 3 [Source:HGNC Symbol;Acc:HGNC:26148]	GO:0005634(nucleus);GO:0005737(cytoplasm);GO:0005829(cytosol);GO:0005654(nucleoplasm);GO:0006351(transcription, DNA-templated);GO:0006355(regulation of transcription, DNA-templated);GO:0051289(protein homotetramerization);GO:0045944(positive regulation of transcription from RNA polymerase II promoter);GO:0016032(viral process);GO:0032793(positive regulation of CREB transcription factor activity);…	05166(HTLV-I infection)	NA
circRNA11571	26.7479	124.105	2	9	-2.21406	down	0.0999758	1	no	chr1	16201782	16202574	-	2	circRNA	ENST00000270747	ARHGEF19	chr1:16199254-16201781|chr1:16202574-16204758	Rho guanine nucleotide exchange factor 19 [Source:HGNC Symbol;Acc:HGNC:26604]	GO:0005089(Rho guanyl-nucleotide exchange factor activity);GO:0035023(regulation of Rho protein signal transduction);GO:0005515(protein binding);GO:0005096(GTPase activator activity);GO:0005085(guanyl-nucleotide exchange factor activity);GO:0005829(cytosol);GO:0051056(regulation of small GTPase mediated signal transduction);GO:0060071(Wnt signaling pathway, planar cell polarity pathway);GO:004306…	NA	NA
circRNA8822	26.7479	124.105	2	9	-2.21406	down	0.0999758	1	no	chr4	75648639	75655870	-	4	circRNA	ENST00000395719	G3BP2	chr4:75647157-75648638|chr4:75655870-75656923	G3BP stress granule assembly factor 2 [Source:HGNC Symbol;Acc:HGNC:30291]	GO:0003676(nucleic acid binding);GO:0003723(RNA binding);GO:0006810(transport);GO:0051028(mRNA transport);GO:0005737(cytoplasm);GO:0005829(cytosol);GO:0005622(intracellular);GO:0005515(protein binding);GO:0034063(stress granule assembly);GO:0007265(Ras protein signal transduction);GO:0003729(mRNA binding);GO:0030159(receptor signaling complex scaffold activity);GO:0007253(cytoplasmic sequestering…	NA	NA
circRNA5566	26.7479	124.105	2	9	-2.21406	down	0.0999758	1	no	chr18	31638644	31666372	-	4	circRNA	ENST00000306851	B4GALT6	chr18:31631146-31638643|chr18:31666372-31684311	beta-1,4-galactosyltransferase 6 [Source:HGNC Symbol;Acc:HGNC:929]	GO:0016020(membrane);GO:0016021(integral component of membrane);GO:0046872(metal ion binding);GO:0016740(transferase activity);GO:0016757(transferase activity, transferring glycosyl groups);GO:0005794(Golgi apparatus);GO:0005975(carbohydrate metabolic process);GO:0006486(protein glycosylation);GO:0032580(Golgi cisterna membrane);GO:0000139(Golgi membrane);GO:0003831(beta-N-acetylglucosaminylglyco…	00600(Sphingolipid metabolism)	EC:2.4.1.274
circRNA2349	26.7479	124.105	2	9	-2.21406	down	0.0999758	1	no	chr10	49952126	49958480	+	4	circRNA	ENST00000374098	TIMM23B	chr10:49945090-49952125|chr10:49958480-49973011	translocase of inner mitochondrial membrane 23 homolog B [Source:HGNC Symbol;Acc:HGNC:23581]	GO:0003674(molecular_function);GO:0008150(biological_process);GO:0005575(cellular_component);GO:0006810(transport);GO:0016020(membrane);GO:0016021(integral component of membrane);GO:0006886(intracellular protein transport);GO:0015031(protein transport);GO:0015450(P-P-bond-hydrolysis-driven protein transmembrane transporter activity);GO:0005743(mitochondrial inner membrane);GO:0005739(mitochondrio…	NA	NA
circRNA486	147.113	27.5789	11	2	2.41529	up	0.0999758	1	no	chr13	49196877	49198574	+	4	circRNA	ENST00000492622	FNDC3A	chr13:49191384-49196876|chr13:49198574-49201799	fibronectin type III domain containing 3A [Source:HGNC Symbol;Acc:HGNC:20296]	GO:0003723(RNA binding);GO:0016020(membrane);GO:0016021(integral component of membrane);GO:0005794(Golgi apparatus);GO:0000139(Golgi membrane);GO:0007286(spermatid development);GO:0009566(fertilization);GO:0016337(single organismal cell-cell adhesion);GO:0060009(Sertoli cell development);GO:0001669(acrosomal vesicle);GO:0005829(cytosol);GO:0012506(vesicle membrane);GO:0031410(cytoplasmic vesicle)	NA	NA
circRNA9145	147.113	27.5789	11	2	2.41529	up	0.0999758	1	no	chr4	150735258	150817257	-	6	circRNA	ENST00000510413	LRBA	chr4:150683717-150735257|chr4:150817257-150828179	LPS responsive beige-like anchor protein [Source:HGNC Symbol;Acc:HGNC:1742]	GO:0016020(membrane);GO:0016021(integral component of membrane);GO:0005794(Golgi apparatus);GO:0005783(endoplasmic reticulum);GO:0005886(plasma membrane);GO:0005764(lysosome);GO:0003674(molecular_function);GO:0008150(biological_process)	NA	NA
circRNA4467	147.113	27.5789	11	2	2.41529	up	0.0999758	1	no	chr15	90487495	90497340	+	5	circRNA	ENST00000268182	IQGAP1	chr15:90487089-90487494|chr15:90497340-90499994	IQ motif containing GTPase activating protein 1 [Source:HGNC Symbol;Acc:HGNC:6110]	GO:0005737(cytoplasm);GO:0016020(membrane);GO:0007165(signal transduction);GO:0005886(plasma membrane);GO:0043547(positive regulation of GTPase activity);GO:0005515(protein binding);GO:0005874(microtubule);GO:0043087(regulation of GTPase activity);GO:0005925(focal adhesion);GO:0017048(Rho GTPase binding);GO:0032403(protein complex binding);GO:0048365(Rac GTPase binding);GO:0051019(mitogen-activat…	04520(Adherens junction);04810(Regulation of actin cytoskeleton);05205(Proteoglycans in cancer)	NA
circRNA2660	26.7479	124.105	2	9	-2.21406	down	0.0999758	1	no	chr10	117243971	117253457	+	2	circRNA	ENST00000298472	SLC18A2	chr10:117241814-117243970|chr10:117253457-117254047	solute carrier family 18 member A2 [Source:HGNC Symbol;Acc:HGNC:10935]	GO:0006810(transport);GO:0016020(membrane);GO:0016021(integral component of membrane);GO:0055085(transmembrane transport);GO:0030659(cytoplasmic vesicle membrane);GO:0031410(cytoplasmic vesicle);GO:0005886(plasma membrane);GO:0005887(integral component of plasma membrane);GO:0006837(serotonin transport);GO:0007268(chemical synaptic transmission);GO:0007269(neurotransmitter secretion);GO:0006836(n…	04728(Dopaminergic synapse);04726(Serotonergic synapse);04721(Synaptic vesicle cycle);05012(Parkinson's disease);05030(Cocaine addiction);05031(Amphetamine addiction);05034(Alcoholism)	NA
circRNA8163	147.113	27.5789	11	2	2.41529	up	0.0999758	1	no	chr5	98879552	98881375	-	3	circRNA	ENST00000614616	CHD1	chr5:98876558-98879551|chr5:98881375-98881974	chromodomain helicase DNA binding protein 1 [Source:HGNC Symbol;Acc:HGNC:1915]	GO:0005634(nucleus);GO:0005737(cytoplasm);GO:0000166(nucleotide binding);GO:0005524(ATP binding);GO:0016787(hydrolase activity);GO:0006351(transcription, DNA-templated);GO:0006355(regulation of transcription, DNA-templated);GO:0016569(covalent chromatin modification);GO:0004386(helicase activity);GO:0032508(DNA duplex unwinding);GO:0003677(DNA binding);GO:0001650(fibrillar center);GO:0005515(prot…	NA	NA
circRNA7278	26.7479	124.105	2	9	-2.21406	down	0.0999758	1	no	chr6	29675386	29676059	-	2	circRNA	ENST00000488757	ZFP57	chr6:29673758-29675385|chr6:29676059-29676880	ZFP57 zinc finger protein [Source:HGNC Symbol;Acc:HGNC:18791]	GO:0003676(nucleic acid binding);GO:0005634(nucleus);GO:0046872(metal ion binding);GO:0006355(regulation of transcription, DNA-templated);GO:0006351(transcription, DNA-templated);GO:0003677(DNA binding);GO:0005622(intracellular);GO:0007275(multicellular organism development);GO:0000122(negative regulation of transcription from RNA polymerase II promoter);GO:0006349(regulation of gene expression b…	NA	NA
circRNA12466	26.7479	124.105	2	9	-2.21406	down	0.0999758	1	no	chr1	176081152	176136547	-	5	circRNA	ENST00000367667	RFWD2	chr1:176046324-176081151|chr1:176136547-176149005	ring finger and WD repeat domain 2 [Source:HGNC Symbol;Acc:HGNC:17440]	GO:0005634(nucleus);GO:0005737(cytoplasm);GO:0016607(nuclear speck);GO:0046872(metal ion binding);GO:0016740(transferase activity);GO:0016567(protein ubiquitination);GO:0005515(protein binding);GO:0005654(nucleoplasm);GO:0005829(cytosol);GO:0043687(post-translational protein modification);GO:0043161(proteasome-mediated ubiquitin-dependent protein catabolic process);GO:0004842(ubiquitin-protein tr…	04120(Ubiquitin mediated proteolysis);04115(p53 signaling pathway)	NA
circRNA2116	26.7479	124.105	2	9	-2.21406	down	0.0999758	1	no	chr10	11270666	11288552	+	3	circRNA	ENST00000637215	CELF2	chr10:11266677-11270665|chr10:11288552-11314138	CUGBP Elav-like family member 2 [Source:HGNC Symbol;Acc:HGNC:2550]	GO:0003676(nucleic acid binding);GO:0003723(RNA binding);GO:0006397(mRNA processing);GO:0005634(nucleus);GO:0005737(cytoplasm);GO:0006396(RNA processing);GO:0006376(mRNA splice site selection);GO:0008016(regulation of heart contraction);GO:0036002(pre-mRNA binding)	NA	NA
circRNA2051	575.079	206.841	43	15	1.47524	up	0.107321	1	no	chr11	128768118	128772985	+	2	circRNA	ENST00000527786	FLI1	chr11:128758326-128768117|chr11:128772985-128781957	Fli-1 proto-oncogene, ETS transcription factor [Source:HGNC Symbol;Acc:HGNC:3749]	GO:0003700(transcription factor activity, sequence-specific DNA binding);GO:0006355(regulation of transcription, DNA-templated);GO:0005634(nucleus);GO:0043565(sequence-specific DNA binding);GO:0005829(cytosol);GO:0006366(transcription from RNA polymerase II promoter);GO:0006351(transcription, DNA-templated);GO:0003677(DNA binding);GO:0005515(protein binding);GO:0016604(nuclear body);GO:0000978(RN…	05202(Transcriptional misregulation in cancers)	NA
circRNA3525	173.861	41.3683	13	3	2.07134	up	0.109379	1	no	chr16	11020193	11126146	+	11	circRNA	ENST00000409790	CLEC16A	chr16:11003305-11020192|chr16:11126146-11166387	C-type lectin domain containing 16A [Source:HGNC Symbol;Acc:HGNC:29013]	GO:0016020(membrane);GO:0005794(Golgi apparatus);GO:0005765(lysosomal membrane);GO:0005829(cytosol);GO:0006914(autophagy);GO:0005764(lysosome);GO:0005768(endosome);GO:0003674(molecular_function);GO:0009267(cellular response to starvation);GO:0010008(endosome membrane);GO:0031982(vesicle);GO:0032435(negative regulation of proteasomal ubiquitin-dependent protein catabolic process);GO:1901097(negati…	NA	NA
circRNA502	40.1218	151.684	3	11	-1.91861	down	0.109379	1	no	chr13	50927407	50934999	+	4	circRNA	ENST00000336617	RNASEH2B	chr13:50910140-50927406|chr13:50934999-50943320	ribonuclease H2 subunit B [Source:HGNC Symbol;Acc:HGNC:25671]	GO:0005634(nucleus);GO:0090502(RNA phosphodiester bond hydrolysis, endonucleolytic);GO:0006401(RNA catabolic process);GO:0032299(ribonuclease H2 complex);GO:0004523(RNA-DNA hybrid ribonuclease activity);GO:0001701(in utero embryonic development);GO:0009259(ribonucleotide metabolic process);GO:0010389(regulation of G2/M transition of mitotic cell cycle);GO:0010629(negative regulation of gene expre…	03030(DNA replication)	NA
circRNA1104	173.861	41.3683	13	3	2.07134	up	0.109379	1	no	chr12	95208843	95211267	-	1	circRNA	ENST00000343958	FGD6	chr12:95172744-95208842|chr12:95211267-95217224	FYVE, RhoGEF and PH domain containing 6 [Source:HGNC Symbol;Acc:HGNC:21740]	GO:0005737(cytoplasm);GO:0046872(metal ion binding);GO:0005794(Golgi apparatus);GO:0005089(Rho guanyl-nucleotide exchange factor activity);GO:0035023(regulation of Rho protein signal transduction);GO:0043547(positive regulation of GTPase activity);GO:0005856(cytoskeleton);GO:0005085(guanyl-nucleotide exchange factor activity);GO:0030027(lamellipodium);GO:0007010(cytoskeleton organization);GO:0008…	NA	NA
circRNA11252	40.1218	151.684	3	11	-1.91861	down	0.109379	1	no	chr2	202755538	202759353	+	3	circRNA	ENST00000392238	FAM117B	chr2:202726363-202755537|chr2:202759353-202765445	family with sequence similarity 117 member B [Source:HGNC Symbol;Acc:HGNC:14440]	GO:0005515(protein binding)	NA	NA
circRNA1146	173.861	41.3683	13	3	2.07134	up	0.109379	1	no	chr12	102039868	102046119	-	3	circRNA	ENST00000538761	WASHC3	chr12:102026038-102039867|chr12:102046119-102048289	WASH complex subunit 3 [Source:HGNC Symbol;Acc:HGNC:24256]	GO:0071203(WASH complex);GO:0006810(transport);GO:0015031(protein transport);GO:0005515(protein binding);GO:0005768(endosome);GO:0008150(biological_process);GO:0005769(early endosome)	04144(Endocytosis)	NA
circRNA7812	40.1218	151.684	3	11	-1.91861	down	0.109379	1	no	chr6	167022409	167033971	+	5	circRNA	ENST00000366847	FGFR1OP	chr6:167013567-167022408|chr6:167033971-167039903	FGFR1 oncogene partner [Source:HGNC Symbol;Acc:HGNC:17012]	GO:0005634(nucleus);GO:0005737(cytoplasm);GO:0018108(peptidyl-tyrosine phosphorylation);GO:0005813(centrosome);GO:0042803(protein homodimerization activity);GO:0005856(cytoskeleton);GO:0005515(protein binding);GO:0048471(perinuclear region of cytoplasm);GO:0005815(microtubule organizing center);GO:0034453(microtubule anchoring);GO:0005829(cytosol);GO:0019901(protein kinase binding);GO:0030335(pos…	NA	NA
circRNA2159	173.861	41.3683	13	3	2.07134	up	0.109379	1	no	chr10	16752539	16754989	-	3	circRNA	ENST00000377921	RSU1	chr10:16695155-16752538|chr10:16754989-16764389	Ras suppressor protein 1 [Source:HGNC Symbol;Acc:HGNC:10464]	GO:0005515(protein binding);GO:0005925(focal adhesion);GO:0005829(cytosol);GO:0070062(extracellular exosome);GO:0043547(positive regulation of GTPase activity);GO:0007165(signal transduction);GO:0010811(positive regulation of cell-substrate adhesion)	NA	NA
circRNA12730	173.861	41.3683	13	3	2.07134	up	0.109379	1	no	chr1	235437322	235442911	+	4	circRNA	ENST00000406207	TBCE	chr1:235436608-235437321|chr1:235442911-235448348	tubulin folding cofactor E [Source:HGNC Symbol;Acc:HGNC:11582]	GO:0005737(cytoplasm);GO:0005856(cytoskeleton);GO:0005515(protein binding);GO:0006457(protein folding);GO:0007023(post-chaperonin tubulin folding pathway);GO:0007052(mitotic spindle organization);GO:0000226(microtubule cytoskeleton organization);GO:0051087(chaperone binding);GO:0005874(microtubule);GO:0007409(axonogenesis);GO:0008344(adult locomotory behavior);GO:0009791(post-embryonic developmen…	NA	NA
circRNA9518	173.861	41.3683	13	3	2.07134	up	0.109379	1	no	chr3	49324702	49325845	-	3	circRNA	ENST00000351842	USP4	chr3:49310737-49324701|chr3:49325845-49327685	ubiquitin specific peptidase 4 [Source:HGNC Symbol;Acc:HGNC:12627]	GO:0005634(nucleus);GO:0005737(cytoplasm);GO:0046872(metal ion binding);GO:0005829(cytosol);GO:0004843(thiol-dependent ubiquitin-specific protease activity);GO:0016579(protein deubiquitination);GO:0016787(hydrolase activity);GO:0005886(plasma membrane);GO:0005515(protein binding);GO:0008233(peptidase activity);GO:0008234(cysteine-type peptidase activity);GO:0006508(proteolysis);GO:0006511(ubiquit…	NA	NA
circRNA6066	40.1218	151.684	3	11	-1.91861	down	0.109379	1	no	chr20	35724570	35725155	-	2	circRNA	ENST00000639702	RBM39	chr20:35721877-35724569|chr20:35725155-35729311	RNA binding motif protein 39 [Source:HGNC Symbol;Acc:HGNC:15923]	GO:0005634(nucleus);GO:0003676(nucleic acid binding);GO:0003723(RNA binding);GO:0006397(mRNA processing);GO:0008380(RNA splicing);GO:0016607(nuclear speck);GO:0005654(nucleoplasm);GO:0006351(transcription, DNA-templated);GO:0006355(regulation of transcription, DNA-templated);GO:0015630(microtubule cytoskeleton);GO:0005515(protein binding);GO:0005815(microtubule organizing center);GO:0006396(RNA p…	NA	NA
circRNA2926	361.096	110.315	27	8	1.71075	up	0.109695	1	no	chr17	29482197	29491865	+	3	circRNA	ENST00000261716	TAOK1	chr17:29480481-29482196|chr17:29491865-29495559	TAO kinase 1 [Source:HGNC Symbol;Acc:HGNC:29259]	GO:0004672(protein kinase activity);GO:0005524(ATP binding);GO:0006468(protein phosphorylation);GO:0005737(cytoplasm);GO:0000166(nucleotide binding);GO:0004674(protein serine/threonine kinase activity);GO:0016740(transferase activity);GO:0016301(kinase activity);GO:0000165(MAPK cascade);GO:0016310(phosphorylation);GO:0006281(DNA repair);GO:0006974(cellular response to DNA damage stimulus);GO:0006…	04010(MAPK signaling pathway)	EC:2.7.11.1
circRNA185	133.739	317.157	10	23	-1.24577	down	0.109695	1	no	chrX	101041317	101042312	-	2	circRNA	ENST00000545398	TRMT2B	chrX:101038051-101041316|chrX:101042312-101051783	tRNA methyltransferase 2 homolog B [Source:HGNC Symbol;Acc:HGNC:25748]	GO:0006396(RNA processing);GO:0008168(methyltransferase activity);GO:0016740(transferase activity);GO:0008033(tRNA processing);GO:0032259(methylation);GO:0005515(protein binding);GO:0008173(RNA methyltransferase activity);GO:0001510(RNA methylation);GO:0030697(S-adenosylmethionine-dependent tRNA (m5U54) methyltransferase activity);GO:0005739(mitochondrion)	NA	NA
circRNA4119	200.609	55.1577	15	4	1.86275	up	0.11546	1	no	chr15	50583089	50592626	-	4	circRNA	ENST00000313478	TRPM7	chr15:50580908-50583088|chr15:50592626-50593616	transient receptor potential cation channel subfamily M member 7 [Source:HGNC Symbol;Acc:HGNC:17994]	GO:0005623(cell);GO:0016021(integral component of membrane);GO:0004674(protein serine/threonine kinase activity);GO:0005524(ATP binding);GO:0006468(protein phosphorylation);GO:0006812(cation transport);GO:0010961(cellular magnesium ion homeostasis);GO:0006810(transport);GO:0016020(membrane);GO:0055085(transmembrane transport);GO:0046872(metal ion binding);GO:0000166(nucleotide binding);GO:0005216…	04217(Necroptosis);04218(Cellular senescence);04621(NOD-like receptor signaling pathway);04978(Mineral absorption)	EC:2.7.11.1
circRNA12762	200.609	55.1577	15	4	1.86275	up	0.11546	1	no	chr1	236806144	236816543	+	6	circRNA	ENST00000535889	MTR	chr1:236803642-236806143|chr1:236816543-236824118	5-methyltetrahydrofolate-homocysteine methyltransferase [Source:HGNC Symbol;Acc:HGNC:7468]	GO:0005737(cytoplasm);GO:0008270(zinc ion binding);GO:0046872(metal ion binding);GO:0005829(cytosol);GO:0008168(methyltransferase activity);GO:0016740(transferase activity);GO:0032259(methylation);GO:0005515(protein binding);GO:0008652(cellular amino acid biosynthetic process);GO:0044237(cellular metabolic process);GO:0009086(methionine biosynthetic process);GO:0031419(cobalamin binding);GO:00087…	00270(Cysteine and methionine metabolism);00450(Selenocompound metabolism);00670(One carbon pool by folate)	EC:2.1.1.13
circRNA7136	200.609	55.1577	15	4	1.86275	up	0.11546	1	no	chr7	157382246	157385611	+	3	circRNA	ENST00000262177	DNAJB6	chr7:157367483-157382245|chr7:157385611-157409794	DnaJ heat shock protein family (Hsp40) member B6 [Source:HGNC Symbol;Acc:HGNC:14888]	GO:0005634(nucleus);GO:0005737(cytoplasm);GO:0016020(membrane);GO:0005654(nucleoplasm);GO:0005829(cytosol);GO:0005515(protein binding);GO:0048471(perinuclear region of cytoplasm);GO:0032781(positive regulation of ATPase activity);GO:0006457(protein folding);GO:0043154(negative regulation of cysteine-type endopeptidase activity involved in apoptotic process);GO:0030018(Z disc);GO:0051082(unfolded …	NA	NA
circRNA3670	200.609	55.1577	15	4	1.86275	up	0.11546	1	no	chr16	29833733	29834066	+	2	circRNA	ENST00000563915	MVP	chr16:29831073-29833732|chr16:29834066-29835703	major vault protein [Source:HGNC Symbol;Acc:HGNC:7531]	GO:0005737(cytoplasm);GO:0030529(intracellular ribonucleoprotein complex);GO:0006810(transport);GO:0051028(mRNA transport);GO:0005634(nucleus);GO:0016020(membrane);GO:0015031(protein transport);GO:0005829(cytosol);GO:0005856(cytoskeleton);GO:0048471(perinuclear region of cytoplasm);GO:0005643(nuclear pore);GO:0005576(extracellular region);GO:0042802(identical protein binding);GO:0005515(protein b…	NA	NA
circRNA3151	53.4957	179.263	4	13	-1.74458	down	0.11546	1	no	chr17	47370437	47379253	+	4	circRNA	ENST00000331493	EFCAB13	chr17:47361521-47370436|chr17:47379253-47391436	EF-hand calcium binding domain 13 [Source:HGNC Symbol;Acc:HGNC:26864]	NA	NA	NA
circRNA7035	200.609	55.1577	15	4	1.86275	up	0.11546	1	no	chr7	140046884	140058034	-	4	circRNA	ENST00000263549	PARP12	chr7:140041839-140046883|chr7:140058034-140062521	poly(ADP-ribose) polymerase family member 12 [Source:HGNC Symbol;Acc:HGNC:21919]	GO:0046872(metal ion binding);GO:0016740(transferase activity);GO:0016757(transferase activity, transferring glycosyl groups);GO:0003950(NAD+ ADP-ribosyltransferase activity);GO:0003723(RNA binding);GO:0005634(nucleus)	NA	NA
circRNA5711	53.4957	179.263	4	13	-1.74458	down	0.11546	1	no	chr18	79096476	79154555	+	6	circRNA	ENST00000586366	ATP9B	chr18:79069529-79096475|chr18:79154555-79193182	ATPase phospholipid transporting 9B (putative) [Source:HGNC Symbol;Acc:HGNC:13541]	GO:0016021(integral component of membrane);GO:0005524(ATP binding);GO:0000287(magnesium ion binding);GO:0005802(trans-Golgi network);GO:0004012(phospholipid-translocating ATPase activity);GO:0015914(phospholipid transport);GO:0045332(phospholipid translocation);GO:0016020(membrane);GO:0046872(metal ion binding);GO:0000166(nucleotide binding);GO:0016787(hydrolase activity);GO:0005794(Golgi apparat…	NA	NA
circRNA9878	187.235	427.472	14	31	-1.19098	down	0.115723	1	no	chr3	142093061	142101841	-	2	circRNA	ENST00000489671	TFDP2	chr3:142005544-142093060|chr3:142101841-142149182	transcription factor Dp-2 [Source:HGNC Symbol;Acc:HGNC:11751]	GO:0005739(mitochondrion);GO:0005634(nucleus);GO:0006355(regulation of transcription, DNA-templated);GO:0006366(transcription from RNA polymerase II promoter);GO:0006351(transcription, DNA-templated);GO:0003677(DNA binding);GO:0003700(transcription factor activity, sequence-specific DNA binding);GO:0008134(transcription factor binding);GO:0005515(protein binding);GO:0007049(cell cycle);GO:0005667…	04110(Cell cycle)	NA
circRNA13509	187.235	427.472	14	31	-1.19098	down	0.115723	1	no	chr8	22474954	22475624	+	2	circRNA	ENST00000518852	PPP3CC	chr8:22441458-22474953|chr8:22475624-22498000	protein phosphatase 3 catalytic subunit gamma [Source:HGNC Symbol;Acc:HGNC:9316]	GO:0016787(hydrolase activity);GO:0004721(phosphoprotein phosphatase activity);GO:0006470(protein dephosphorylation);GO:0005739(mitochondrion);GO:0046872(metal ion binding);GO:0005515(protein binding);GO:0005516(calmodulin binding);GO:0005829(cytosol);GO:0070062(extracellular exosome);GO:1900740(positive regulation of protein insertion into mitochondrial membrane involved in apoptotic signaling p…	04010(MAPK signaling pathway);04310(Wnt signaling pathway);04370(VEGF signaling pathway);04020(Calcium signaling pathway);04022(cGMP - PKG signaling pathway);04114(Oocyte meiosis);04218(Cellular senescence);04650(Natural killer cell mediated cytotoxicity);04660(T cell receptor signaling pathway);04658(Th1 and Th2 cell differentiation);04659(Th17 cell differentiation);04662(B cell receptor signali…	NA
circRNA7325	213.983	482.63	16	35	-1.17342	down	0.117629	1	no	chr6	36524341	36540207	-	3	circRNA	ENST00000229812	STK38	chr6:36521817-36524340|chr6:36540207-36547189	serine/threonine kinase 38 [Source:HGNC Symbol;Acc:HGNC:17847]	GO:0005737(cytoplasm);GO:0005634(nucleus);GO:0046872(metal ion binding);GO:0000166(nucleotide binding);GO:0004672(protein kinase activity);GO:0004674(protein serine/threonine kinase activity);GO:0005524(ATP binding);GO:0006468(protein phosphorylation);GO:0005829(cytosol);GO:0016740(transferase activity);GO:0016301(kinase activity);GO:0016310(phosphorylation);GO:0005515(protein binding);GO:0000287…	NA	NA
circRNA2623	227.357	496.42	17	36	-1.1266	down	0.118412	1	no	chr10	103438015	103438808	+	2	circRNA	ENST00000369797	PDCD11	chr10:103434975-103438014|chr10:103438808-103439745	programmed cell death 11 [Source:HGNC Symbol;Acc:HGNC:13408]	GO:0005634(nucleus);GO:0003676(nucleic acid binding);GO:0003723(RNA binding);GO:0006396(RNA processing);GO:0005515(protein binding);GO:0006397(mRNA processing);GO:0005730(nucleolus);GO:0006364(rRNA processing);GO:0000462(maturation of SSU-rRNA from tricistronic rRNA transcript (SSU-rRNA, 5.8S rRNA, LSU-rRNA));GO:0032040(small-subunit processome);GO:0005654(nucleoplasm);GO:0008134(transcription fa…	NA	NA
circRNA5553	227.357	68.9472	17	5	1.7214	up	0.119582	1	no	chr18	24064140	24083081	+	5	circRNA	ENST00000304621	TTC39C	chr18:23993038-24064139|chr18:24083081-24114553	tetratricopeptide repeat domain 39C [Source:HGNC Symbol;Acc:HGNC:26595]	NA	NA	NA
circRNA3124	227.357	68.9472	17	5	1.7214	up	0.119582	1	no	chr17	45539163	45542835	-	3	circRNA	ENST00000581296	LRRC37A4P	chr17:45521425-45539162|chr17:45542835-45545604	leucine rich repeat containing 37 member A4, pseudogene [Source:HGNC Symbol;Acc:HGNC:25479]	NA	NA	NA
circRNA12963	735.567	275.789	55	20	1.41529	up	0.121645	1	no	chr9	33351560	33352719	+	2	circRNA	ENST00000379540	NFX1	chr9:33347117-33351559|chr9:33352719-33354085	nuclear transcription factor, X-box binding 1 [Source:HGNC Symbol;Acc:HGNC:7803]	GO:0005634(nucleus);GO:0003676(nucleic acid binding);GO:0003723(RNA binding);GO:0008270(zinc ion binding);GO:0046872(metal ion binding);GO:0005730(nucleolus);GO:0005829(cytosol);GO:0006355(regulation of transcription, DNA-templated);GO:0006351(transcription, DNA-templated);GO:0003677(DNA binding);GO:0003700(transcription factor activity, sequence-specific DNA binding);GO:0005886(plasma membrane);…	05165(Human papillomavirus infection)	NA
circRNA13125	93.6176	13.7894	7	1	2.76322	up	0.12496	1	no	chr9	93335374	93335976	-	2	circRNA	ENST00000375419	C9orf129	chr9:93319174-93335373|chr9:93335976-93346073	chromosome 9 open reading frame 129 [Source:HGNC Symbol;Acc:HGNC:31116]	GO:0005634(nucleus);GO:0045444(fat cell differentiation);GO:0035357(peroxisome proliferator activated receptor signaling pathway)	NA	NA
circRNA3571	13.3739	96.526	1	7	-2.85149	down	0.12496	1	no	chr16	15879804	15884205	-	2	circRNA	ENST00000255759	FOPNL	chr16:15873627-15879803|chr16:15884205-15888557	FGFR1OP N-terminal like [Source:HGNC Symbol;Acc:HGNC:26435]	GO:0005737(cytoplasm);GO:0005634(nucleus);GO:0031514(motile cilium);GO:0005813(centrosome);GO:0005856(cytoskeleton);GO:0042995(cell projection);GO:0005815(microtubule organizing center);GO:0034453(microtubule anchoring);GO:0060271(cilium assembly);GO:0005929(cilium);GO:0030030(cell projection organization);GO:0005814(centriole);GO:0036064(ciliary basal body);GO:0034451(centriolar satellite)	NA	NA
circRNA4627	13.3739	96.526	1	7	-2.85149	down	0.12496	1	no	chr14	32090502	32117287	+	2	circRNA	ENST00000556611	ARHGAP5	chr14:32077053-32090501|chr14:32117287-32146262	Rho GTPase activating protein 5 [Source:HGNC Symbol;Acc:HGNC:675]	GO:0005737(cytoplasm);GO:0016020(membrane);GO:0005525(GTP binding);GO:0005783(endoplasmic reticulum);GO:0005829(cytosol);GO:0007165(signal transduction);GO:0003924(GTPase activity);GO:0043547(positive regulation of GTPase activity);GO:0005515(protein binding);GO:0005096(GTPase activator activity);GO:0051056(regulation of small GTPase mediated signal transduction);GO:0042169(SH2 domain binding);GO…	04510(Focal adhesion);04670(Leukocyte transendothelial migration)	NA
circRNA9092	93.6176	13.7894	7	1	2.76322	up	0.12496	1	no	chr4	139889357	139890967	-	1	circRNA	ENST00000509479	MAML3	chr4:139730667-139889356|chr4:139890967-140152859	mastermind like transcriptional coactivator 3 [Source:HGNC Symbol;Acc:HGNC:16272]	GO:0005634(nucleus);GO:0016607(nuclear speck);GO:0003713(transcription coactivator activity);GO:0006351(transcription, DNA-templated);GO:0006355(regulation of transcription, DNA-templated);GO:0007219(Notch signaling pathway);GO:0045944(positive regulation of transcription from RNA polymerase II promoter);GO:0005654(nucleoplasm);GO:0006367(transcription initiation from RNA polymerase II promoter);…	04330(Notch signaling pathway);04658(Th1 and Th2 cell differentiation);05165(Human papillomavirus infection)	NA
circRNA1510	13.3739	96.526	1	7	-2.85149	down	0.12496	1	no	chr11	17295324	17296211	+	2	circRNA	ENST00000530527	NUCB2	chr11:17291365-17295323|chr11:17296211-17301743	nucleobindin 2 [Source:HGNC Symbol;Acc:HGNC:8044]	GO:0005509(calcium ion binding);GO:0005634(nucleus);GO:0005640(nuclear outer membrane);GO:0005737(cytoplasm);GO:0005783(endoplasmic reticulum)	NA	NA
circRNA6982	93.6176	13.7894	7	1	2.76322	up	0.12496	1	no	chr7	130185192	130192823	-	2	circRNA	ENST00000397622	TMEM209	chr7:130184255-130185191|chr7:130192823-130201849	transmembrane protein 209 [Source:HGNC Symbol;Acc:HGNC:21898]	GO:0016020(membrane);GO:0016021(integral component of membrane)	NA	NA
circRNA11515	93.6176	13.7894	7	1	2.76322	up	0.12496	1	no	chr1	10433842	10442441	+	4	circRNA	ENST00000602787	CENPS-CORT	chr1:10430568-10433841|chr1:10442441-10451376	CENPS-CORT readthrough [Source:HGNC Symbol;Acc:HGNC:38843]	GO:0005576(extracellular region);GO:0046982(protein heterodimerization activity);GO:0006281(DNA repair);GO:0005179(hormone activity);GO:0000776(kinetochore);GO:0003682(chromatin binding);GO:0003690(double-stranded DNA binding);GO:0000712(resolution of meiotic recombination intermediates);GO:0006312(mitotic recombination);GO:0031297(replication fork processing);GO:0036297(interstrand cross-link re…	03460(Fanconi anemia pathway)	NA
circRNA11930	93.6176	13.7894	7	1	2.76322	up	0.12496	1	no	chr1	58671870	58685251	-	6	circRNA	ENST00000472487	MYSM1	chr1:58669038-58671869|chr1:58685251-58689037	Myb like, SWIRM and MPN domains 1 [Source:HGNC Symbol;Acc:HGNC:29401]	GO:0005634(nucleus);GO:0046872(metal ion binding);GO:0005654(nucleoplasm);GO:0004843(thiol-dependent ubiquitin-specific protease activity);GO:0016787(hydrolase activity);GO:0006351(transcription, DNA-templated);GO:0006355(regulation of transcription, DNA-templated);GO:0016569(covalent chromatin modification);GO:0003677(DNA binding);GO:0005886(plasma membrane);GO:0008233(peptidase activity);GO:000…	NA	NA
circRNA6279	93.6176	13.7894	7	1	2.76322	up	0.12496	1	no	chr21	15777904	15805258	+	4	circRNA	ENST00000285679	USP25	chr21:15766141-15777903|chr21:15805258-15808808	ubiquitin specific peptidase 25 [Source:HGNC Symbol;Acc:HGNC:12624]	GO:0005634(nucleus);GO:0005737(cytoplasm);GO:0005829(cytosol);GO:0016579(protein deubiquitination);GO:0016787(hydrolase activity);GO:0005515(protein binding);GO:0008233(peptidase activity);GO:0008234(cysteine-type peptidase activity);GO:0006508(proteolysis);GO:0006511(ubiquitin-dependent protein catabolic process);GO:0036459(thiol-dependent ubiquitinyl hydrolase activity);GO:0005783(endoplasmic r…	04657(IL-17 signaling pathway)	EC:3.4.19.12
circRNA5593	13.3739	96.526	1	7	-2.85149	down	0.12496	1	no	chr18	44701175	44701832	+	1	circRNA	ENST00000426838	SETBP1	chr18:44680395-44701174|chr18:44701832-44869229	SET binding protein 1 [Source:HGNC Symbol;Acc:HGNC:15573]	GO:0005634(nucleus);GO:0005829(cytosol);GO:0003677(DNA binding);GO:0005515(protein binding);GO:0016604(nuclear body)	NA	NA
circRNA1401	93.6176	13.7894	7	1	2.76322	up	0.12496	1	no	chr12	132851618	132853573	-	2	circRNA	ENST00000266880	CHFR	chr12:132848724-132851617|chr12:132853573-132856467	checkpoint with forkhead and ring finger domains [Source:HGNC Symbol;Acc:HGNC:20455]	GO:0005634(nucleus);GO:0046872(metal ion binding);GO:0000166(nucleotide binding);GO:0016740(transferase activity);GO:0016567(protein ubiquitination);GO:0051301(cell division);GO:0007049(cell cycle);GO:0005515(protein binding);GO:0004842(ubiquitin-protein transferase activity);GO:0016605(PML body);GO:0006511(ubiquitin-dependent protein catabolic process);GO:0007093(mitotic cell cycle checkpoint);G…	NA	NA
circRNA9954	93.6176	13.7894	7	1	2.76322	up	0.12496	1	no	chr3	155829688	155842619	-	4	circRNA	ENST00000392845	SLC33A1	chr3:155828377-155829687|chr3:155842619-155853222	solute carrier family 33 member 1 [Source:HGNC Symbol;Acc:HGNC:95]	GO:0006810(transport);GO:0016020(membrane);GO:0016021(integral component of membrane);GO:0005783(endoplasmic reticulum);GO:0005789(endoplasmic reticulum membrane);GO:0015992(proton transport);GO:0055085(transmembrane transport);GO:0030509(BMP signaling pathway);GO:0005887(integral component of plasma membrane);GO:0008521(acetyl-CoA transporter activity);GO:0015876(acetyl-CoA transport);GO:0015295…	00604(Glycosphingolipid biosynthesis - ganglio series)	NA
circRNA8723	93.6176	13.7894	7	1	2.76322	up	0.12496	1	no	chr4	42485496	42524847	-	5	circRNA	ENST00000381668	ATP8A1	chr4:42465076-42485495|chr4:42524847-42543916	ATPase phospholipid transporting 8A1 [Source:HGNC Symbol;Acc:HGNC:13531]	GO:0016021(integral component of membrane);GO:0005524(ATP binding);GO:0000287(magnesium ion binding);GO:0004012(phospholipid-translocating ATPase activity);GO:0015914(phospholipid transport);GO:0045332(phospholipid translocation);GO:0006810(transport);GO:0016020(membrane);GO:0043231(intracellular membrane-bounded organelle);GO:0046872(metal ion binding);GO:0000166(nucleotide binding);GO:0016787(h…	NA	NA
circRNA6643	13.3739	96.526	1	7	-2.85149	down	0.12496	1	no	chr7	50376533	50391863	+	3	circRNA	ENST00000359197	IKZF1	chr7:50327757-50376532|chr7:50391863-50399917	IKAROS family zinc finger 1 [Source:HGNC Symbol;Acc:HGNC:13176]	GO:0003676(nucleic acid binding);GO:0005634(nucleus);GO:0005737(cytoplasm);GO:0043231(intracellular membrane-bounded organelle);GO:0046872(metal ion binding);GO:0005730(nucleolus);GO:0005654(nucleoplasm);GO:0006351(transcription, DNA-templated);GO:0006355(regulation of transcription, DNA-templated);GO:0016569(covalent chromatin modification);GO:0003677(DNA binding);GO:0005515(protein binding);GO:…	NA	NA
circRNA2216	93.6176	13.7894	7	1	2.76322	up	0.12496	1	no	chr10	26759062	26770345	-	4	circRNA	ENST00000376170	ABI1	chr10:26751783-26759061|chr10:26770345-26771074	abl interactor 1 [Source:HGNC Symbol;Acc:HGNC:11320]	GO:0005634(nucleus);GO:0005737(cytoplasm);GO:0016020(membrane);GO:0005886(plasma membrane);GO:0008154(actin polymerization or depolymerization);GO:0005856(cytoskeleton);GO:0042995(cell projection);GO:0005515(protein binding);GO:0030054(cell junction);GO:0045202(synapse);GO:0045211(postsynaptic membrane);GO:0038096(Fc-gamma receptor signaling pathway involved in phagocytosis);GO:0030296(protein ty…	NA	NA
circRNA9017	93.6176	13.7894	7	1	2.76322	up	0.12496	1	no	chr4	112562371	112585725	-	5	circRNA	ENST00000445203	ZGRF1	chr4:112560995-112562370|chr4:112585725-112586444	zinc finger GRF-type containing 1 [Source:HGNC Symbol;Acc:HGNC:25654]	GO:0016020(membrane);GO:0016021(integral component of membrane);GO:0008270(zinc ion binding)	NA	NA
circRNA12712	13.3739	96.526	1	7	-2.85149	down	0.12496	1	no	chr1	233198939	233236980	-	7	circRNA	ENST00000258229	PCNX2	chr1:233179175-233198938|chr1:233236980-233250738	pecanex homolog 2 [Source:HGNC Symbol;Acc:HGNC:8736]	GO:0016020(membrane);GO:0016021(integral component of membrane);GO:0003674(molecular_function);GO:0008150(biological_process);GO:0005575(cellular_component)	NA	NA
circRNA2205	93.6176	13.7894	7	1	2.76322	up	0.12496	1	no	chr10	26503197	26513660	+	3	circRNA	ENST00000376236	APBB1IP	chr10:26501111-26503196|chr10:26513660-26533438	amyloid beta precursor protein binding family B member 1 interacting protein [Source:HGNC Symbol;Acc:HGNC:17379]	GO:0005737(cytoplasm);GO:0016020(membrane);GO:0005829(cytosol);GO:0007165(signal transduction);GO:0005886(plasma membrane);GO:0005856(cytoskeleton);GO:0042995(cell projection);GO:0005515(protein binding);GO:0030054(cell junction);GO:0005925(focal adhesion);GO:0030027(lamellipodium);GO:0002291(T cell activation via T cell receptor contact with antigen bound to MHC molecule on antigen presenting ce…	04015(Rap1 signaling pathway);04611(Platelet activation)	NA
circRNA5704	13.3739	96.526	1	7	-2.85149	down	0.12496	1	no	chr18	76849526	76875664	+	5	circRNA	ENST00000320610	ZNF236	chr18:76822662-76849525|chr18:76875664-76878008	zinc finger protein 236 [Source:HGNC Symbol;Acc:HGNC:13028]	GO:0003676(nucleic acid binding);GO:0005634(nucleus);GO:0046872(metal ion binding);GO:0006351(transcription, DNA-templated);GO:0006355(regulation of transcription, DNA-templated);GO:0003677(DNA binding);GO:0071333(cellular response to glucose stimulus)	NA	NA
circRNA11582	93.6176	13.7894	7	1	2.76322	up	0.12496	1	no	chr1	19193433	19197265	-	2	circRNA	ENST00000375254	UBR4	chr1:19192540-19193432|chr1:19197265-19197669	ubiquitin protein ligase E3 component n-recognin 4 [Source:HGNC Symbol;Acc:HGNC:30313]	GO:0005634(nucleus);GO:0005737(cytoplasm);GO:0016020(membrane);GO:0016021(integral component of membrane);GO:0008270(zinc ion binding);GO:0046872(metal ion binding);GO:0005829(cytosol);GO:0005654(nucleoplasm);GO:0016740(transferase activity);GO:0016567(protein ubiquitination);GO:0005813(centrosome);GO:0005856(cytoskeleton);GO:0005515(protein binding);GO:0005886(plasma membrane);GO:0005516(calmodu…	05203(Viral carcinogenesis);05165(Human papillomavirus infection)	EC:2.3.2.27
circRNA5320	93.6176	13.7894	7	1	2.76322	up	0.12496	1	no	chr19	38119306	38119882	+	1	circRNA	ENST00000222345	SIPA1L3	chr19:38110384-38119305|chr19:38119882-38130497	signal induced proliferation associated 1 like 3 [Source:HGNC Symbol;Acc:HGNC:23801]	GO:0016020(membrane);GO:0005886(plasma membrane);GO:0043547(positive regulation of GTPase activity);GO:0005096(GTPase activator activity);GO:0005615(extracellular space);GO:0051056(regulation of small GTPase mediated signal transduction);GO:0001654(eye development);GO:0001725(stress fiber);GO:0007010(cytoskeleton organization);GO:0016324(apical plasma membrane);GO:0003382(epithelial cell morphoge…	04015(Rap1 signaling pathway)	NA
circRNA9980	93.6176	13.7894	7	1	2.76322	up	0.12496	1	no	chr3	160413473	160419543	+	5	circRNA	ENST00000357388	SMC4	chr3:160412453-160413472|chr3:160419543-160420739	structural maintenance of chromosomes 4 [Source:HGNC Symbol;Acc:HGNC:14013]	GO:0005634(nucleus);GO:0005737(cytoplasm);GO:0016607(nuclear speck);GO:0000166(nucleotide binding);GO:0005524(ATP binding);GO:0005829(cytosol);GO:0051301(cell division);GO:0005694(chromosome);GO:0005515(protein binding);GO:0051276(chromosome organization);GO:0007049(cell cycle);GO:0005654(nucleoplasm);GO:0030261(chromosome condensation);GO:0046982(protein heterodimerization activity);GO:0000070(m…	NA	NA
circRNA5449	93.6176	13.7894	7	1	2.76322	up	0.12496	1	no	chr18	2732265	2747647	+	6	circRNA	ENST00000320876	SMCHD1	chr18:2729409-2732264|chr18:2747647-2750042	structural maintenance of chromosomes flexible hinge domain containing 1 [Source:HGNC Symbol;Acc:HGNC:29090]	GO:0005524(ATP binding);GO:0005694(chromosome);GO:0051276(chromosome organization);GO:0000784(nuclear chromosome, telomeric region);GO:0016887(ATPase activity);GO:0009048(dosage compensation by inactivation of X chromosome);GO:0043584(nose development);GO:0060821(inactivation of X chromosome by DNA methylation);GO:0001740(Barr body)	NA	NA
circRNA1411	93.6176	13.7894	7	1	2.76322	up	0.12496	1	no	chr11	755879	760253	+	3	circRNA	ENST00000319006	TALDO1	chr11:747578-755878|chr11:760253-763343	transaldolase 1 [Source:HGNC Symbol;Acc:HGNC:11559]	GO:0005634(nucleus);GO:0005737(cytoplasm);GO:0016740(transferase activity);GO:0003824(catalytic activity);GO:0005975(carbohydrate metabolic process);GO:0005515(protein binding);GO:0006098(pentose-phosphate shunt);GO:0004801(sedoheptulose-7-phosphate:D-glyceraldehyde-3-phosphate glyceronetransferase activity);GO:0030246(carbohydrate binding);GO:0048029(monosaccharide binding);GO:0006002(fructose 6…	00030(Pentose phosphate pathway)	EC:2.2.1.2
circRNA8788	93.6176	13.7894	7	1	2.76322	up	0.12496	1	no	chr4	56272321	56272492	+	1	circRNA	ENST00000629263	KIAA1211	chr4:56179430-56272320|chr4:56272492-56297839	KIAA1211 [Source:HGNC Symbol;Acc:HGNC:29219]	NA	NA	NA
circRNA9711	93.6176	13.7894	7	1	2.76322	up	0.12496	1	no	chr3	119503532	119517315	+	4	circRNA	ENST00000494664	TIMMDC1	chr3:119500860-119503531|chr3:119517315-119523605	translocase of inner mitochondrial membrane domain containing 1 [Source:HGNC Symbol;Acc:HGNC:1321]	GO:0016020(membrane);GO:0016021(integral component of membrane);GO:0005634(nucleus);GO:0005654(nucleoplasm);GO:0005739(mitochondrion);GO:0005515(protein binding);GO:0031966(mitochondrial membrane);GO:0032981(mitochondrial respiratory chain complex I assembly);GO:0005743(mitochondrial inner membrane)	NA	NA
circRNA9576	93.6176	13.7894	7	1	2.76322	up	0.12496	1	no	chr3	56668397	56673725	-	5	circRNA	ENST00000493960	FAM208A	chr3:56666384-56668396|chr3:56673725-56682675	family with sequence similarity 208 member A [Source:HGNC Symbol;Acc:HGNC:30314]	GO:0003723(RNA binding);GO:0005634(nucleus);GO:0005654(nucleoplasm);GO:0006351(transcription, DNA-templated);GO:0006355(regulation of transcription, DNA-templated);GO:0005694(chromosome)	NA	NA
circRNA9111	13.3739	96.526	1	7	-2.85149	down	0.12496	1	no	chr4	145823422	145849561	-	3	circRNA	ENST00000508784	ZNF827	chr4:145779511-145823421|chr4:145849561-145870244	zinc finger protein 827 [Source:HGNC Symbol;Acc:HGNC:27193]	GO:0003676(nucleic acid binding);GO:0005634(nucleus);GO:0046872(metal ion binding);GO:0006351(transcription, DNA-templated);GO:0006355(regulation of transcription, DNA-templated);GO:0003677(DNA binding)	NA	NA
circRNA13942	93.6176	13.7894	7	1	2.76322	up	0.12496	1	no	chr8	130079902	130092143	-	2	circRNA	ENST00000524124	ASAP1	chr8:130076406-130079901|chr8:130092143-130112093	ArfGAP with SH3 domain, ankyrin repeat and PH domain 1 [Source:HGNC Symbol;Acc:HGNC:2720]	GO:0043547(positive regulation of GTPase activity);GO:0005096(GTPase activator activity);GO:0005737(cytoplasm);GO:0016020(membrane);GO:0046872(metal ion binding);GO:0005515(protein binding);GO:0060271(cilium assembly);GO:0005829(cytosol);GO:0045296(cadherin binding);GO:0030030(cell projection organization);GO:0001786(phosphatidylserine binding);GO:0005546(phosphatidylinositol-4,5-bisphosphate bin…	04144(Endocytosis);04666(Fc gamma R-mediated phagocytosis)	NA
circRNA5958	93.6176	13.7894	7	1	2.76322	up	0.12496	1	no	chr20	4795815	4801062	-	3	circRNA	ENST00000379400	RASSF2	chr20:4792627-4795814|chr20:4801062-4822328	Ras association domain family member 2 [Source:HGNC Symbol;Acc:HGNC:9883]	GO:0005737(cytoplasm);GO:0005634(nucleus);GO:0005794(Golgi apparatus);GO:0005829(cytosol);GO:0005654(nucleoplasm);GO:0007165(signal transduction);GO:0042981(regulation of apoptotic process);GO:0006468(protein phosphorylation);GO:0005694(chromosome);GO:0005515(protein binding);GO:0007049(cell cycle);GO:0000775(chromosome, centromeric region);GO:0000776(kinetochore);GO:0000777(condensed chromosome …	04392(Hippo signaling pathway - multiple species)	NA
circRNA7466	93.6176	13.7894	7	1	2.76322	up	0.12496	1	no	chr6	84185187	84186623	-	2	circRNA	ENST00000461137	CEP162	chr6:84175347-84185186|chr6:84186623-84193608	centrosomal protein 162 [Source:HGNC Symbol;Acc:HGNC:21107]	GO:0005634(nucleus);GO:0005737(cytoplasm);GO:0005856(cytoskeleton);GO:0005515(protein binding);GO:0005874(microtubule);GO:0005813(centrosome);GO:0005819(spindle);GO:0060271(cilium assembly);GO:0005829(cytosol);GO:0030030(cell projection organization);GO:0005814(centriole);GO:0097711(ciliary basal body docking);GO:0005879(axonemal microtubule)	NA	NA
circRNA11046	13.3739	96.526	1	7	-2.85149	down	0.12496	1	no	chr2	168138088	168140758	-	3	circRNA	ENST00000355999	STK39	chr2:168129758-168138087|chr2:168140758-168161786	serine/threonine kinase 39 [Source:HGNC Symbol;Acc:HGNC:17717]	GO:0005634(nucleus);GO:0005737(cytoplasm);GO:0043231(intracellular membrane-bounded organelle);GO:0000166(nucleotide binding);GO:0004672(protein kinase activity);GO:0004674(protein serine/threonine kinase activity);GO:0005524(ATP binding);GO:0006468(protein phosphorylation);GO:0005829(cytosol);GO:0005654(nucleoplasm);GO:0016740(transferase activity);GO:0016301(kinase activity);GO:0016310(phosphor…	NA	NA
circRNA208	93.6176	13.7894	7	1	2.76322	up	0.12496	1	no	chrX	118572323	118574018	+	2	circRNA	ENST00000276204	DOCK11	chrX:118568162-118572322|chrX:118574018-118578524	dedicator of cytokinesis 11 [Source:HGNC Symbol;Acc:HGNC:23483]	GO:0005622(intracellular);GO:0007264(small GTPase mediated signal transduction);GO:0043547(positive regulation of GTPase activity);GO:0005085(guanyl-nucleotide exchange factor activity);GO:0005515(protein binding);GO:0005829(cytosol);GO:0051491(positive regulation of filopodium assembly);GO:0002315(marginal zone B cell differentiation);GO:0007596(blood coagulation);GO:0001782(B cell homeostasis);…	NA	NA
circRNA4281	93.6176	13.7894	7	1	2.76322	up	0.12496	1	no	chr15	65722848	65741784	-	8	circRNA	ENST00000443035	DENND4A	chr15:65717996-65722847|chr15:65741784-65752378	DENN domain containing 4A [Source:HGNC Symbol;Acc:HGNC:24321]	GO:0005634(nucleus);GO:0006351(transcription, DNA-templated);GO:0006355(regulation of transcription, DNA-templated);GO:0003677(DNA binding);GO:0043547(positive regulation of GTPase activity);GO:0005085(guanyl-nucleotide exchange factor activity);GO:0005829(cytosol);GO:0017112(Rab guanyl-nucleotide exchange factor activity);GO:0061024(membrane organization)	NA	NA
circRNA11688	13.3739	96.526	1	7	-2.85149	down	0.12496	1	no	chr1	28274825	28279241	+	2	circRNA	ENST00000253063	SESN2	chr1:28274158-28274824|chr1:28279241-28280715	sestrin 2 [Source:HGNC Symbol;Acc:HGNC:20746]	GO:0005739(mitochondrion);GO:0005634(nucleus);GO:0005737(cytoplasm);GO:0016491(oxidoreductase activity);GO:0055114(oxidation-reduction process);GO:0005515(protein binding);GO:1901031(regulation of response to reactive oxygen species);GO:0071230(cellular response to amino acid stimulus);GO:1904262(negative regulation of TORC1 signaling);GO:0005829(cytosol);GO:0061700(GATOR2 complex);GO:0034599(cel…	04150(mTOR signaling pathway);04115(p53 signaling pathway);04211(Longevity regulating pathway - mammal)	NA
circRNA11224	93.6176	13.7894	7	1	2.76322	up	0.12496	1	no	chr2	200935699	200937966	-	2	circRNA	ENST00000234296	ORC2	chr2:200933974-200935698|chr2:200937966-200941247	origin recognition complex subunit 2 [Source:HGNC Symbol;Acc:HGNC:8488]	GO:0005634(nucleus);GO:0016020(membrane);GO:0005654(nucleoplasm);GO:0005515(protein binding);GO:0003688(DNA replication origin binding);GO:0006260(DNA replication);GO:0000785(chromatin);GO:0000792(heterochromatin);GO:0000808(origin recognition complex);GO:0000939(condensed chromosome inner kinetochore);GO:0005664(nuclear origin of replication recognition complex);GO:0000784(nuclear chromosome, te…	04110(Cell cycle)	NA
circRNA1920	133.739	303.368	10	22	-1.18164	down	0.127301	1	no	chr11	108227595	108235834	+	4	circRNA	ENST00000527805	ATM	chr11:108223186-108227594|chr11:108235834-108243952	ATM serine/threonine kinase [Source:HGNC Symbol;Acc:HGNC:795]	GO:0004674(protein serine/threonine kinase activity);GO:0006468(protein phosphorylation);GO:0005634(nucleus);GO:0000166(nucleotide binding);GO:0005524(ATP binding);GO:0016740(transferase activity);GO:0016301(kinase activity);GO:0016310(phosphorylation);GO:0003677(DNA binding);GO:0005515(protein binding);GO:0006974(cellular response to DNA damage stimulus);GO:0007049(cell cycle);GO:0031410(cytopla…	03440(Homologous recombination);04064(NF-kappa B signaling pathway);04068(FoxO signaling pathway);04110(Cell cycle);04210(Apoptosis);04115(p53 signaling pathway);04218(Cellular senescence);05202(Transcriptional misregulation in cancers);05206(MicroRNAs in cancer);05166(HTLV-I infection);05165(Human papillomavirus infection);01524(Platinum drug resistance)	NA
circRNA18	347.722	110.315	26	8	1.6563	up	0.127301	1	no	chrX	1285778	1290509	+	4	circRNA	ENST00000381529	CSF2RA	chrX:1282779-1285777|chrX:1290509-1294327	colony stimulating factor 2 receptor alpha subunit [Source:HGNC Symbol;Acc:HGNC:2435]	GO:0005622(intracellular);GO:0016020(membrane);GO:0016021(integral component of membrane);GO:0018108(peptidyl-tyrosine phosphorylation);GO:0005886(plasma membrane);GO:0043547(positive regulation of GTPase activity);GO:0005515(protein binding);GO:0005576(extracellular region);GO:0004896(cytokine receptor activity);GO:0019221(cytokine-mediated signaling pathway);GO:0044267(cellular protein metaboli…	04630(Jak-STAT signaling pathway);04060(Cytokine-cytokine receptor interaction);04640(Hematopoietic cell lineage);05200(Pathways in cancer)	NA
circRNA6703	26.7479	110.315	2	8	-2.04414	down	0.137874	1	no	chr7	73459536	73470483	-	6	circRNA	ENST00000339594	BAZ1B	chr7:73450994-73459535|chr7:73470483-73476867	bromodomain adjacent to zinc finger domain 1B [Source:HGNC Symbol;Acc:HGNC:961]	GO:0005634(nucleus);GO:0046872(metal ion binding);GO:0000166(nucleotide binding);GO:0005524(ATP binding);GO:0016740(transferase activity);GO:0016301(kinase activity);GO:0016310(phosphorylation);GO:0006351(transcription, DNA-templated);GO:0006355(regulation of transcription, DNA-templated);GO:0004713(protein tyrosine kinase activity);GO:0018108(peptidyl-tyrosine phosphorylation);GO:0008270(zinc io…	NA	NA
circRNA1641	133.739	27.5789	10	2	2.27779	up	0.137874	1	no	chr11	57491224	57491862	-	3	circRNA	ENST00000278426	SLC43A1	chr11:57489392-57491223|chr11:57491862-57493992	solute carrier family 43 member 1 [Source:HGNC Symbol;Acc:HGNC:9225]	GO:0006810(transport);GO:0016020(membrane);GO:0016021(integral component of membrane);GO:0055085(transmembrane transport);GO:0003333(amino acid transmembrane transport);GO:0005886(plasma membrane);GO:0005887(integral component of plasma membrane);GO:1902475(L-alpha-amino acid transmembrane transport);GO:0006865(amino acid transport);GO:0015171(amino acid transmembrane transporter activity);GO:001…	NA	NA
circRNA10178	133.739	27.5789	10	2	2.27779	up	0.137874	1	no	chr3	197104903	197119530	-	3	circRNA	ENST00000346964	DLG1	chr3:197091026-197104902|chr3:197119530-197130526	discs large MAGUK scaffold protein 1 [Source:HGNC Symbol;Acc:HGNC:2900]	GO:0005737(cytoplasm);GO:0005634(nucleus);GO:0016020(membrane);GO:0034220(ion transmembrane transport);GO:0005794(Golgi apparatus);GO:0005783(endoplasmic reticulum);GO:0005789(endoplasmic reticulum membrane);GO:0005886(plasma membrane);GO:0004721(phosphoprotein phosphatase activity);GO:0005515(protein binding);GO:0048471(perinuclear region of cytoplasm);GO:0030054(cell junction);GO:0045202(synaps…	04390(Hippo signaling pathway);04530(Tight junction);04660(T cell receptor signaling pathway);05203(Viral carcinogenesis);05166(HTLV-I infection);05165(Human papillomavirus infection)	NA
circRNA2383	133.739	27.5789	10	2	2.27779	up	0.137874	1	no	chr10	68025546	68044563	-	5	circRNA	ENST00000395198	HERC4	chr10:68014186-68025545|chr10:68044563-68072882	HECT and RLD domain containing E3 ubiquitin protein ligase 4 [Source:HGNC Symbol;Acc:HGNC:24521]	GO:0005737(cytoplasm);GO:0005829(cytosol);GO:0016740(transferase activity);GO:0016567(protein ubiquitination);GO:0001650(fibrillar center);GO:0004842(ubiquitin-protein transferase activity);GO:0030154(cell differentiation);GO:0007283(spermatogenesis);GO:0061630(ubiquitin protein ligase activity)	04120(Ubiquitin mediated proteolysis)	EC:2.3.2.26
circRNA11661	26.7479	110.315	2	8	-2.04414	down	0.137874	1	no	chr1	25340474	25343073	+	2	circRNA	ENST00000374358	TMEM50A	chr1:25338456-25340473|chr1:25343073-25351625	transmembrane protein 50A [Source:HGNC Symbol;Acc:HGNC:30590]	GO:0016020(membrane);GO:0016021(integral component of membrane);GO:0005783(endoplasmic reticulum);GO:0005737(cytoplasm)	NA	NA
circRNA6248	26.7479	110.315	2	8	-2.04414	down	0.137874	1	no	chr20	61997550	62014707	-	13	circRNA	ENST00000252996	TAF4	chr20:61976335-61997549|chr20:62014707-62064450	TATA-box binding protein associated factor 4 [Source:HGNC Symbol;Acc:HGNC:11537]	GO:0006352(DNA-templated transcription, initiation);GO:0005669(transcription factor TFIID complex);GO:0005634(nucleus);GO:0005829(cytosol);GO:0005654(nucleoplasm);GO:0006355(regulation of transcription, DNA-templated);GO:0006351(transcription, DNA-templated);GO:0003677(DNA binding);GO:0003700(transcription factor activity, sequence-specific DNA binding);GO:0046982(protein heterodimerization activ…	03022(Basal transcription factors);05016(Huntington's disease);05168(Herpes simplex infection)	NA
circRNA6761	26.7479	110.315	2	8	-2.04414	down	0.137874	1	no	chr7	77583555	77600806	+	5	circRNA	ENST00000248594	PTPN12	chr7:77581503-77583554|chr7:77600806-77607234	protein tyrosine phosphatase, non-receptor type 12 [Source:HGNC Symbol;Acc:HGNC:9645]	GO:0005737(cytoplasm);GO:0016787(hydrolase activity);GO:0004725(protein tyrosine phosphatase activity);GO:0016791(phosphatase activity);GO:0006470(protein dephosphorylation);GO:0016311(dephosphorylation);GO:0004721(phosphoprotein phosphatase activity);GO:0042995(cell projection);GO:0005515(protein binding);GO:0030054(cell junction);GO:0005925(focal adhesion);GO:0005829(cytosol);GO:0002102(podosom…	NA	NA
circRNA2929	133.739	27.5789	10	2	2.27779	up	0.137874	1	no	chr17	29482197	29510992	+	8	circRNA	ENST00000261716	TAOK1	chr17:29480481-29482196|chr17:29510992-29517452	TAO kinase 1 [Source:HGNC Symbol;Acc:HGNC:29259]	GO:0004672(protein kinase activity);GO:0005524(ATP binding);GO:0006468(protein phosphorylation);GO:0005737(cytoplasm);GO:0000166(nucleotide binding);GO:0004674(protein serine/threonine kinase activity);GO:0016740(transferase activity);GO:0016301(kinase activity);GO:0000165(MAPK cascade);GO:0016310(phosphorylation);GO:0006281(DNA repair);GO:0006974(cellular response to DNA damage stimulus);GO:0006…	04010(MAPK signaling pathway)	EC:2.7.11.1
circRNA6497	26.7479	110.315	2	8	-2.04414	down	0.137874	1	no	chr7	8055433	8071131	+	3	circRNA	ENST00000223145	GLCCI1	chr7:8022569-8055432|chr7:8071131-8084896	glucocorticoid induced 1 [Source:HGNC Symbol;Acc:HGNC:18713]	NA	NA	NA
circRNA8439	26.7479	110.315	2	8	-2.04414	down	0.137874	1	no	chr5	160093101	160094065	-	1	circRNA	ENST00000456329	PWWP2A	chr5:160080770-160093100|chr5:160094065-160118804	PWWP domain containing 2A [Source:HGNC Symbol;Acc:HGNC:29406]	GO:0005515(protein binding)	NA	NA
circRNA7729	26.7479	110.315	2	8	-2.04414	down	0.137874	1	no	chr6	147267084	147291172	+	3	circRNA	ENST00000546097	STXBP5	chr6:147262353-147267083|chr6:147291172-147292250	syntaxin binding protein 5 [Source:HGNC Symbol;Acc:HGNC:19665]	GO:0006810(transport);GO:0005737(cytoplasm);GO:0016020(membrane);GO:0016021(integral component of membrane);GO:0015031(protein transport);GO:0016192(vesicle-mediated transport);GO:0005829(cytosol);GO:0005886(plasma membrane);GO:0043547(positive regulation of GTPase activity);GO:0030054(cell junction);GO:0045202(synapse);GO:0030659(cytoplasmic vesicle membrane);GO:0031410(cytoplasmic vesicle);GO:0…	NA	NA
circRNA11321	133.739	27.5789	10	2	2.27779	up	0.137874	1	no	chr2	214780560	214792445	-	2	circRNA	ENST00000260947	BARD1	chr2:214769312-214780559|chr2:214792445-214797060	BRCA1 associated RING domain 1 [Source:HGNC Symbol;Acc:HGNC:952]	GO:0005634(nucleus);GO:0005737(cytoplasm);GO:0016607(nuclear speck);GO:0046872(metal ion binding);GO:0016740(transferase activity);GO:0016567(protein ubiquitination);GO:0042803(protein homodimerization activity);GO:0005515(protein binding);GO:0006281(DNA repair);GO:0006974(cellular response to DNA damage stimulus);GO:0000932(P-body);GO:0043065(positive regulation of apoptotic process);GO:0031436(…	03440(Homologous recombination)	NA
circRNA9968	133.739	27.5789	10	2	2.27779	up	0.137874	1	no	chr3	156694020	156696025	+	2	circRNA	ENST00000486483	TIPARP	chr3:156678614-156694019|chr3:156696025-156703423	TCDD inducible poly(ADP-ribose) polymerase [Source:HGNC Symbol;Acc:HGNC:23696]	GO:0046872(metal ion binding);GO:0016740(transferase activity);GO:0016757(transferase activity, transferring glycosyl groups);GO:0003950(NAD+ ADP-ribosyltransferase activity);GO:0005634(nucleus);GO:0045732(positive regulation of protein catabolic process);GO:0071407(cellular response to organic cyclic compound);GO:0010629(negative regulation of gene expression);GO:0035326(enhancer binding);GO:000…	NA	NA
circRNA6240	133.739	27.5789	10	2	2.27779	up	0.137874	1	no	chr20	58667490	58673711	+	6	circRNA	ENST00000355957	STX16	chr20:58659634-58667489|chr20:58673711-58676186	syntaxin 16 [Source:HGNC Symbol;Acc:HGNC:11431]	GO:0006886(intracellular protein transport);GO:0016192(vesicle-mediated transport);GO:0043231(intracellular membrane-bounded organelle);GO:0016020(membrane);GO:0031201(SNARE complex);GO:0006810(transport);GO:0005737(cytoplasm);GO:0016021(integral component of membrane);GO:0015031(protein transport);GO:0005829(cytosol);GO:0005794(Golgi apparatus);GO:0005515(protein binding);GO:0000139(Golgi membra…	04130(SNARE interactions in vesicular transport)	NA
circRNA8710	26.7479	110.315	2	8	-2.04414	down	0.137874	1	no	chr4	39898389	39902460	-	4	circRNA	ENST00000303538	PDS5A	chr4:39890364-39898388|chr4:39902460-39904039	PDS5 cohesin associated factor A [Source:HGNC Symbol;Acc:HGNC:29088]	GO:0005634(nucleus);GO:0005654(nucleoplasm);GO:0051301(cell division);GO:0005886(plasma membrane);GO:0005515(protein binding);GO:0007049(cell cycle);GO:0005829(cytosol);GO:0007062(sister chromatid cohesion);GO:0000785(chromatin);GO:0000775(chromosome, centromeric region);GO:0005694(chromosome);GO:0006281(DNA repair);GO:0008156(negative regulation of DNA replication);GO:0007064(mitotic sister chro…	NA	NA
circRNA13961	133.739	27.5789	10	2	2.27779	up	0.137874	1	no	chr8	131940499	131946633	+	3	circRNA	ENST00000254624	EFR3A	chr8:131904322-131940498|chr8:131946633-131949968	EFR3 homolog A [Source:HGNC Symbol;Acc:HGNC:28970]	GO:0005737(cytoplasm);GO:0016020(membrane);GO:0005829(cytosol);GO:0005886(plasma membrane);GO:0070062(extracellular exosome);GO:0090002(establishment of protein localization to plasma membrane);GO:0046854(phosphatidylinositol phosphorylation);GO:0005622(intracellular)	NA	NA
circRNA577	133.739	27.5789	10	2	2.27779	up	0.137874	1	no	chr13	95034605	95053184	-	4	circRNA	ENST00000376887	ABCC4	chr13:95021682-95034604|chr13:95053184-95062703	ATP binding cassette subfamily C member 4 [Source:HGNC Symbol;Acc:HGNC:55]	GO:0006810(transport);GO:0016020(membrane);GO:0016021(integral component of membrane);GO:0055085(transmembrane transport);GO:0000166(nucleotide binding);GO:0005524(ATP binding);GO:0055114(oxidation-reduction process);GO:0042626(ATPase activity, coupled to transmembrane movement of substances);GO:0016887(ATPase activity);GO:0005886(plasma membrane);GO:0005887(integral component of plasma membrane)…	02010(ABC transporters);04024(cAMP signaling pathway);04976(Bile secretion);01523(Antifolate resistance)	NA
circRNA9457	133.739	27.5789	10	2	2.27779	up	0.137874	1	no	chr3	47037666	47046621	-	3	circRNA	ENST00000431180	SETD2	chr3:47019840-47037665|chr3:47046621-47056820	SET domain containing 2 [Source:HGNC Symbol;Acc:HGNC:18420]	GO:0005634(nucleus);GO:0018024(histone-lysine N-methyltransferase activity);GO:0034968(histone lysine methylation);GO:0008168(methyltransferase activity);GO:0016740(transferase activity);GO:0032259(methylation);GO:0006355(regulation of transcription, DNA-templated);GO:0006351(transcription, DNA-templated);GO:0016569(covalent chromatin modification);GO:0005694(chromosome);GO:0005515(protein bindin…	00310(Lysine degradation)	EC:2.1.1.43
circRNA12304	26.7479	110.315	2	8	-2.04414	down	0.137874	1	no	chr1	155265860	155266895	-	2	circRNA	ENST00000361168	CLK2	chr1:155264774-155265859|chr1:155266895-155268009	CDC like kinase 2 [Source:HGNC Symbol;Acc:HGNC:2069]	GO:0005634(nucleus);GO:0016607(nuclear speck);GO:0000166(nucleotide binding);GO:0004672(protein kinase activity);GO:0004674(protein serine/threonine kinase activity);GO:0005524(ATP binding);GO:0006468(protein phosphorylation);GO:0005654(nucleoplasm);GO:0016740(transferase activity);GO:0016301(kinase activity);GO:0016310(phosphorylation);GO:0004713(protein tyrosine kinase activity);GO:0005515(prot…	NA	NA
circRNA5794	26.7479	110.315	2	8	-2.04414	down	0.137874	1	no	chr22	29822335	29832342	-	4	circRNA	ENST00000307790	ASCC2	chr22:29816073-29822334|chr22:29832342-29838177	activating signal cointegrator 1 complex subunit 2 [Source:HGNC Symbol;Acc:HGNC:24103]	GO:0005634(nucleus);GO:0006351(transcription, DNA-templated);GO:0006355(regulation of transcription, DNA-templated);GO:0005654(nucleoplasm);GO:0006307(DNA dealkylation involved in DNA repair);GO:0099053(activating signal cointegrator 1 complex)	NA	NA
circRNA2666	133.739	27.5789	10	2	2.27779	up	0.137874	1	no	chr10	119038238	119038439	-	1	circRNA	ENST00000369144	EIF3A	chr10:119037309-119038237|chr10:119038439-119041993	eukaryotic translation initiation factor 3 subunit A [Source:HGNC Symbol;Acc:HGNC:3271]	GO:0003723(RNA binding);GO:0005737(cytoplasm);GO:0016020(membrane);GO:0003743(translation initiation factor activity);GO:0006412(translation);GO:0006413(translational initiation);GO:0005852(eukaryotic translation initiation factor 3 complex);GO:0005634(nucleus);GO:0005730(nucleolus);GO:0005829(cytosol);GO:0005515(protein binding);GO:0003729(mRNA binding);GO:0075522(IRES-dependent viral translatio…	03013(RNA transport)	NA
circRNA5284	133.739	27.5789	10	2	2.27779	up	0.137874	1	no	chr19	34396301	34396657	+	2	circRNA	ENST00000415930	GPI	chr19:34394066-34396300|chr19:34396657-34399206	glucose-6-phosphate isomerase [Source:HGNC Symbol;Acc:HGNC:4458]	GO:0005737(cytoplasm);GO:0016020(membrane);GO:0016853(isomerase activity);GO:0005829(cytosol);GO:0005654(nucleoplasm);GO:0006096(glycolytic process);GO:0008083(growth factor activity);GO:0005886(plasma membrane);GO:0005576(extracellular region);GO:0005125(cytokine activity);GO:0005615(extracellular space);GO:0006094(gluconeogenesis);GO:0004347(glucose-6-phosphate isomerase activity);GO:0070062(ex…	00010(Glycolysis / Gluconeogenesis);00030(Pentose phosphate pathway);00500(Starch and sucrose metabolism);00520(Amino sugar and nucleotide sugar metabolism)	EC:5.3.1.9
circRNA11630	133.739	27.5789	10	2	2.27779	up	0.137874	1	no	chr1	21721036	21721764	-	2	circRNA	ENST00000400301	USP48	chr1:21715457-21721035|chr1:21721764-21723897	ubiquitin specific peptidase 48 [Source:HGNC Symbol;Acc:HGNC:18533]	GO:0005634(nucleus);GO:0005737(cytoplasm);GO:0005829(cytosol);GO:0005654(nucleoplasm);GO:0004843(thiol-dependent ubiquitin-specific protease activity);GO:0016579(protein deubiquitination);GO:0016787(hydrolase activity);GO:0005739(mitochondrion);GO:0008233(peptidase activity);GO:0008234(cysteine-type peptidase activity);GO:0006508(proteolysis);GO:0006511(ubiquitin-dependent protein catabolic proce…	NA	NA
circRNA12194	133.739	27.5789	10	2	2.27779	up	0.137874	1	no	chr1	114719579	114720717	-	2	circRNA	ENST00000339438	CSDE1	chr1:114718745-114719578|chr1:114720717-114723882	cold shock domain containing E1 [Source:HGNC Symbol;Acc:HGNC:29905]	GO:0003676(nucleic acid binding);GO:0003723(RNA binding);GO:0005737(cytoplasm);GO:0005794(Golgi apparatus);GO:0005829(cytosol);GO:0006355(regulation of transcription, DNA-templated);GO:0003677(DNA binding);GO:0005886(plasma membrane);GO:0005515(protein binding);GO:0008584(male gonad development);GO:0070937(CRD-mediated mRNA stability complex);GO:0070966(nuclear-transcribed mRNA catabolic process,…	NA	NA
circRNA3707	789.062	317.157	59	23	1.31494	up	0.140892	1	no	chr16	47497399	47515601	+	5	circRNA	ENST00000566037	PHKB	chr16:47463993-47497398|chr16:47515601-47547432	phosphorylase kinase regulatory subunit beta [Source:HGNC Symbol;Acc:HGNC:8927]	GO:0003824(catalytic activity);GO:0005516(calmodulin binding);GO:0005977(glycogen metabolic process);GO:0016020(membrane);GO:0006468(protein phosphorylation);GO:0005886(plasma membrane);GO:0005515(protein binding);GO:0005975(carbohydrate metabolic process);GO:0005829(cytosol);GO:0006091(generation of precursor metabolites and energy);GO:0005980(glycogen catabolic process);GO:0005964(phosphorylase…	04020(Calcium signaling pathway);04910(Insulin signaling pathway);04922(Glucagon signaling pathway)	NA
circRNA3797	40.1218	137.894	3	10	-1.7811	down	0.143889	1	no	chr16	68266593	68266721	+	1	circRNA	ENST00000618043	SLC7A6	chr16:68264576-68266592|chr16:68266721-68274690	solute carrier family 7 member 6 [Source:HGNC Symbol;Acc:HGNC:11064]	GO:0006810(transport);GO:0016020(membrane);GO:0016021(integral component of membrane);GO:0043231(intracellular membrane-bounded organelle);GO:0005886(plasma membrane);GO:0015297(antiporter activity);GO:0015171(amino acid transmembrane transporter activity);GO:0003333(amino acid transmembrane transport);GO:0050900(leukocyte migration);GO:1902475(L-alpha-amino acid transmembrane transport);GO:00163…	NA	NA
circRNA10108	160.487	41.3683	12	3	1.95586	up	0.143889	1	no	chr3	184936246	184957521	+	3	circRNA	ENST00000287546	VPS8	chr3:184930568-184936245|chr3:184957521-184964467	VPS8, CORVET complex subunit [Source:HGNC Symbol;Acc:HGNC:29122]	GO:0006810(transport);GO:0015031(protein transport);GO:0046872(metal ion binding);GO:0005515(protein binding);GO:0005768(endosome);GO:0005769(early endosome);GO:0034058(endosomal vesicle fusion);GO:0033263(CORVET complex)	NA	NA
circRNA13460	40.1218	137.894	3	10	-1.7811	down	0.143889	1	no	chr8	668598	674047	-	2	circRNA	ENST00000522706	ERICH1	chr8:615284-668597|chr8:674047-731139	glutamate rich 1 [Source:HGNC Symbol;Acc:HGNC:27234]	NA	NA	NA
circRNA12042	40.1218	137.894	3	10	-1.7811	down	0.143889	1	no	chr1	88770352	88771879	+	3	circRNA	ENST00000316005	PKN2	chr1:88760376-88770351|chr1:88771879-88784638	protein kinase N2 [Source:HGNC Symbol;Acc:HGNC:9406]	GO:0016020(membrane);GO:0016021(integral component of membrane);GO:0016301(kinase activity);GO:0016310(phosphorylation);GO:0007165(signal transduction);GO:0003723(RNA binding);GO:0005634(nucleus);GO:0005737(cytoplasm);GO:0000166(nucleotide binding);GO:0004672(protein kinase activity);GO:0004674(protein serine/threonine kinase activity);GO:0005524(ATP binding);GO:0006468(protein phosphorylation);G…	04151(PI3K-Akt signaling pathway);05132(Salmonella infection)	NA
circRNA11773	160.487	41.3683	12	3	1.95586	up	0.143889	1	no	chr1	35474805	35479212	-	2	circRNA	ENST00000325722	KIAA0319L	chr1:35470960-35474804|chr1:35479212-35506611	KIAA0319 like [Source:HGNC Symbol;Acc:HGNC:30071]	GO:0016020(membrane);GO:0016021(integral component of membrane);GO:0005794(Golgi apparatus);GO:0005886(plasma membrane);GO:0005515(protein binding);GO:0000139(Golgi membrane);GO:0031410(cytoplasmic vesicle);GO:0070062(extracellular exosome)	NA	NA
circRNA5533	160.487	41.3683	12	3	1.95586	up	0.143889	1	no	chr18	21564203	21568094	-	3	circRNA	ENST00000269214	ESCO1	chr18:21560990-21564202|chr18:21568094-21573313	establishment of sister chromatid cohesion N-acetyltransferase 1 [Source:HGNC Symbol;Acc:HGNC:24645]	GO:0005634(nucleus);GO:0046872(metal ion binding);GO:0016740(transferase activity);GO:0016746(transferase activity, transferring acyl groups);GO:0005694(chromosome);GO:0006275(regulation of DNA replication);GO:0008270(zinc ion binding);GO:0000785(chromatin);GO:0007049(cell cycle);GO:0007062(sister chromatid cohesion);GO:0034421(post-translational protein acetylation);GO:0008080(N-acetyltransferas…	NA	NA
circRNA1258	160.487	41.3683	12	3	1.95586	up	0.143889	1	no	chr12	112477651	112478015	+	2	circRNA	ENST00000392597	PTPN11	chr12:112473040-112477650|chr12:112478015-112482073	protein tyrosine phosphatase, non-receptor type 11 [Source:HGNC Symbol;Acc:HGNC:9644]	GO:0005634(nucleus);GO:0005737(cytoplasm);GO:0016787(hydrolase activity);GO:0004725(protein tyrosine phosphatase activity);GO:0016791(phosphatase activity);GO:0006470(protein dephosphorylation);GO:0016311(dephosphorylation);GO:0004721(phosphoprotein phosphatase activity);GO:0005515(protein binding);GO:0036092(phosphatidylinositol-3-phosphate biosynthetic process);GO:0050900(leukocyte migration);G…	04014(Ras signaling pathway);04630(Jak-STAT signaling pathway);04072(Phospholipase D signaling pathway);04650(Natural killer cell mediated cytotoxicity);04670(Leukocyte transendothelial migration);04920(Adipocytokine signaling pathway);04722(Neurotrophin signaling pathway);04360(Axon guidance);05205(Proteoglycans in cancer);05220(Chronic myeloid leukemia);05211(Renal cell carcinoma);04931(Insulin…	EC:3.1.3.48
circRNA793	160.487	41.3683	12	3	1.95586	up	0.143889	1	no	chr12	26996742	26999676	-	2	circRNA	ENST00000343028	TM7SF3	chr12:26995408-26996741|chr12:26999676-27003235	transmembrane 7 superfamily member 3 [Source:HGNC Symbol;Acc:HGNC:23049]	GO:0016020(membrane);GO:0016021(integral component of membrane);GO:0005886(plasma membrane);GO:0003674(molecular_function);GO:0008150(biological_process);GO:0070062(extracellular exosome)	NA	NA
circRNA362	160.487	41.3683	12	3	1.95586	up	0.143889	1	no	chr13	27089883	27116596	-	5	circRNA	ENST00000282344	USP12	chr13:27075388-27089882|chr13:27116596-27171591	ubiquitin specific peptidase 12 [Source:HGNC Symbol;Acc:HGNC:20485]	GO:0046872(metal ion binding);GO:0016579(protein deubiquitination);GO:0016787(hydrolase activity);GO:0005515(protein binding);GO:0008233(peptidase activity);GO:0008234(cysteine-type peptidase activity);GO:0006508(proteolysis);GO:0006511(ubiquitin-dependent protein catabolic process);GO:0036459(thiol-dependent ubiquitinyl hydrolase activity);GO:0005575(cellular_component);GO:0005654(nucleoplasm);G…	NA	NA
circRNA7527	160.487	41.3683	12	3	1.95586	up	0.143889	1	no	chr6	99464604	99468618	-	4	circRNA	ENST00000500704	USP45	chr6:99446463-99464603|chr6:99468618-99476142	ubiquitin specific peptidase 45 [Source:HGNC Symbol;Acc:HGNC:20080]	GO:0008270(zinc ion binding);GO:0046872(metal ion binding);GO:0016579(protein deubiquitination);GO:0016787(hydrolase activity);GO:0008233(peptidase activity);GO:0008234(cysteine-type peptidase activity);GO:0006508(proteolysis);GO:0006511(ubiquitin-dependent protein catabolic process);GO:0036459(thiol-dependent ubiquitinyl hydrolase activity);GO:0005654(nucleoplasm);GO:0005634(nucleus);GO:0005737(…	NA	NA
circRNA2828	40.1218	137.894	3	10	-1.7811	down	0.143889	1	no	chr17	12081356	12095694	+	2	circRNA	ENST00000353533	MAP2K4	chr17:12054991-12081355|chr17:12095694-12107789	mitogen-activated protein kinase kinase 4 [Source:HGNC Symbol;Acc:HGNC:6844]	GO:0005634(nucleus);GO:0005737(cytoplasm);GO:0000166(nucleotide binding);GO:0004672(protein kinase activity);GO:0004674(protein serine/threonine kinase activity);GO:0005524(ATP binding);GO:0006468(protein phosphorylation);GO:0016740(transferase activity);GO:0016301(kinase activity);GO:0016310(phosphorylation);GO:0004713(protein tyrosine kinase activity);GO:0018108(peptidyl-tyrosine phosphorylatio…	04010(MAPK signaling pathway);04012(ErbB signaling pathway);04668(TNF signaling pathway);04620(Toll-like receptor signaling pathway);04664(Fc epsilon RI signaling pathway);04912(GnRH signaling pathway);04926(Relaxin signaling pathway);05418(Fluid shear stress and atherosclerosis);05120(Epithelial cell signaling in Helicobacter pylori infection);05166(HTLV-I infection);05164(Influenza A);05161(Hep…	EC:2.7.12.2
circRNA13751	187.235	55.1577	14	4	1.76322	up	0.146765	1	no	chr8	91018390	91021404	-	3	circRNA	ENST00000285419	TMEM55A	chr8:91008795-91018389|chr8:91021404-91040643	transmembrane protein 55A [Source:HGNC Symbol;Acc:HGNC:25452]	GO:0016020(membrane);GO:0016021(integral component of membrane);GO:0016787(hydrolase activity);GO:0005765(lysosomal membrane);GO:0005764(lysosome);GO:0046856(phosphatidylinositol dephosphorylation);GO:0005768(endosome);GO:0031902(late endosome membrane);GO:0034597(phosphatidylinositol-4,5-bisphosphate 4-phosphatase activity)	04070(Phosphatidylinositol signaling system)	EC:3.1.3.78
circRNA6794	187.235	55.1577	14	4	1.76322	up	0.146765	1	no	chr7	90726567	90726812	+	1	circRNA	ENST00000449528	CDK14	chr7:90604249-90726566|chr7:90726812-90747680	cyclin dependent kinase 14 [Source:HGNC Symbol;Acc:HGNC:8883]	GO:0004672(protein kinase activity);GO:0005524(ATP binding);GO:0006468(protein phosphorylation);GO:0005634(nucleus);GO:0005829(cytosol);GO:0005737(cytoplasm);GO:0016020(membrane);GO:0000166(nucleotide binding);GO:0004674(protein serine/threonine kinase activity);GO:0016740(transferase activity);GO:0016301(kinase activity);GO:0016310(phosphorylation);GO:0051301(cell division);GO:0005886(plasma mem…	05202(Transcriptional misregulation in cancers)	NA
circRNA5405	187.235	55.1577	14	4	1.76322	up	0.146765	1	no	chr19	50398851	50399484	+	2	circRNA	ENST00000600859	POLD1	chr19:50384390-50398850|chr19:50399484-50401777	DNA polymerase delta 1, catalytic subunit [Source:HGNC Symbol;Acc:HGNC:9175]	GO:0003676(nucleic acid binding);GO:0016740(transferase activity);GO:0003677(DNA binding);GO:0090305(nucleic acid phosphodiester bond hydrolysis);GO:0000166(nucleotide binding);GO:0008408(3'-5' exonuclease activity);GO:0016779(nucleotidyltransferase activity);GO:0003887(DNA-directed DNA polymerase activity);GO:0006260(DNA replication);GO:0071897(DNA biosynthetic process);GO:0005634(nucleus);GO:00…	00230(Purine metabolism);00240(Pyrimidine metabolism);03030(DNA replication);03410(Base excision repair);03420(Nucleotide excision repair);03430(Mismatch repair);03440(Homologous recombination);05166(HTLV-I infection)	EC:2.7.7.7
circRNA13861	187.235	55.1577	14	4	1.76322	up	0.146765	1	no	chr8	107336150	107347097	-	2	circRNA	ENST00000517746	ANGPT1	chr8:107322128-107336149|chr8:107347097-107497261	angiopoietin 1 [Source:HGNC Symbol;Acc:HGNC:484]	GO:0005622(intracellular);GO:0005886(plasma membrane);GO:0043547(positive regulation of GTPase activity);GO:0005576(extracellular region);GO:0007275(multicellular organism development);GO:0005615(extracellular space);GO:0001525(angiogenesis);GO:0030154(cell differentiation);GO:0045121(membrane raft);GO:0050900(leukocyte migration);GO:0030971(receptor tyrosine kinase binding);GO:0002040(sprouting …	04014(Ras signaling pathway);04015(Rap1 signaling pathway);04010(MAPK signaling pathway);04066(HIF-1 signaling pathway);04151(PI3K-Akt signaling pathway);05323(Rheumatoid arthritis)	NA
circRNA1435	187.235	55.1577	14	4	1.76322	up	0.146765	1	no	chr11	3768581	3776021	-	4	circRNA	ENST00000324932	NUP98	chr11:3763039-3768580|chr11:3776021-3778872	nucleoporin 98 [Source:HGNC Symbol;Acc:HGNC:8068]	GO:0006810(transport);GO:0051028(mRNA transport);GO:0005634(nucleus);GO:0016020(membrane);GO:0015031(protein transport);GO:0043231(intracellular membrane-bounded organelle);GO:0005654(nucleoplasm);GO:0016787(hydrolase activity);GO:0030529(intracellular ribonucleoprotein complex);GO:0005643(nuclear pore);GO:0008233(peptidase activity);GO:0006508(proteolysis);GO:0045944(positive regulation of trans…	03013(RNA transport);05164(Influenza A)	NA
circRNA207	160.487	344.736	12	25	-1.10303	down	0.146868	1	no	chrX	118542725	118546116	+	5	circRNA	ENST00000276204	DOCK11	chrX:118496073-118542724|chrX:118546116-118561382	dedicator of cytokinesis 11 [Source:HGNC Symbol;Acc:HGNC:23483]	GO:0005622(intracellular);GO:0007264(small GTPase mediated signal transduction);GO:0043547(positive regulation of GTPase activity);GO:0005085(guanyl-nucleotide exchange factor activity);GO:0005515(protein binding);GO:0005829(cytosol);GO:0051491(positive regulation of filopodium assembly);GO:0002315(marginal zone B cell differentiation);GO:0007596(blood coagulation);GO:0001782(B cell homeostasis);…	NA	NA
circRNA6557	160.487	344.736	12	25	-1.10303	down	0.146868	1	no	chr7	27629371	27632445	-	2	circRNA	ENST00000265395	HIBADH	chr7:27543100-27629370|chr7:27632445-27649472	3-hydroxyisobutyrate dehydrogenase [Source:HGNC Symbol;Acc:HGNC:4907]	GO:0016491(oxidoreductase activity);GO:0055114(oxidation-reduction process);GO:0005739(mitochondrion);GO:0051287(NAD binding);GO:0004616(phosphogluconate dehydrogenase (decarboxylating) activity);GO:0008442(3-hydroxyisobutyrate dehydrogenase activity);GO:0006574(valine catabolic process);GO:0009083(branched-chain amino acid catabolic process);GO:0005759(mitochondrial matrix)	00280(Valine, leucine and isoleucine degradation)	EC:1.1.1.31
circRNA4513	66.8697	193.052	5	14	-1.52957	down	0.148066	1	no	chr15	94440176	94458246	+	3	circRNA	ENST00000456504	MCTP2	chr15:94402019-94440175|chr15:94458246-94470332	multiple C2 and transmembrane domain containing 2 [Source:HGNC Symbol;Acc:HGNC:25636]	GO:0005829(cytosol);GO:0005654(nucleoplasm);GO:0016020(membrane);GO:0016021(integral component of membrane);GO:0007275(multicellular organism development);GO:0005783(endoplasmic reticulum);GO:0019722(calcium-mediated signaling);GO:0005509(calcium ion binding)	NA	NA
circRNA5218	66.8697	193.052	5	14	-1.52957	down	0.148066	1	no	chr19	17162988	17168064	+	2	circRNA	ENST00000595618	MYO9B	chr19:17162466-17162987|chr19:17168064-17172335	myosin IXB [Source:HGNC Symbol;Acc:HGNC:7609]	GO:0005737(cytoplasm);GO:0016020(membrane);GO:0046872(metal ion binding);GO:0000166(nucleotide binding);GO:0005524(ATP binding);GO:0005829(cytosol);GO:0035556(intracellular signal transduction);GO:0007165(signal transduction);GO:0003774(motor activity);GO:0016459(myosin complex);GO:0003779(actin binding);GO:0005856(cytoskeleton);GO:0005096(GTPase activator activity);GO:0048471(perinuclear region …	NA	NA
circRNA8974	66.8697	193.052	5	14	-1.52957	down	0.148066	1	no	chr4	105424196	105456745	-	6	circRNA	ENST00000341695	PPA2	chr4:105399164-105424195|chr4:105456745-105473893	pyrophosphatase (inorganic) 2 [Source:HGNC Symbol;Acc:HGNC:28883]	GO:0005737(cytoplasm);GO:0046872(metal ion binding);GO:0000287(magnesium ion binding);GO:0016787(hydrolase activity);GO:0005739(mitochondrion);GO:0006470(protein dephosphorylation);GO:0004427(inorganic diphosphatase activity);GO:0006796(phosphate-containing compound metabolic process);GO:0070062(extracellular exosome);GO:0005759(mitochondrial matrix);GO:0006418(tRNA aminoacylation for protein tra…	00190(Oxidative phosphorylation)	EC:3.6.1.1
circRNA11986	213.983	68.9472	16	5	1.63393	up	0.148066	1	no	chr1	70292388	70315566	-	6	circRNA	ENST00000370944	ANKRD13C	chr1:70276844-70292387|chr1:70315566-70324852	ankyrin repeat domain 13C [Source:HGNC Symbol;Acc:HGNC:25374]	GO:0048471(perinuclear region of cytoplasm);GO:0016020(membrane);GO:0005783(endoplasmic reticulum);GO:0005789(endoplasmic reticulum membrane);GO:0005102(receptor binding);GO:0006621(protein retention in ER lumen);GO:0010869(regulation of receptor biosynthetic process);GO:2000209(regulation of anoikis)	NA	NA
circRNA2357	294.227	96.526	22	7	1.60794	up	0.14827	1	no	chr10	50519831	50590247	-	2	circRNA	ENST00000429490	SGMS1	chr10:50466932-50519830|chr10:50590247-50623706	sphingomyelin synthase 1 [Source:HGNC Symbol;Acc:HGNC:29799]	GO:0016020(membrane);GO:0016021(integral component of membrane);GO:0002950(ceramide phosphoethanolamine synthase activity);GO:0033188(sphingomyelin synthase activity);GO:0006954(inflammatory response);GO:0010628(positive regulation of gene expression);GO:0016049(cell growth);GO:0046513(ceramide biosynthetic process);GO:0071222(cellular response to lipopolysaccharide);GO:0071356(cellular response …	00600(Sphingolipid metabolism);04071(Sphingolipid signaling pathway)	EC:2.7.8.27
circRNA534	93.6176	220.631	7	16	-1.23678	down	0.14853	1	no	chr13	75621763	75727098	+	3	circRNA	ENST00000563635	AL137782.1	chr13:75594990-75621762|chr13:75727098-75760931	NA	NA	NA	NA
circRNA9244	267.479	82.7366	20	6	1.69283	up	0.14853	1	no	chr3	3777725	3789074	-	4	circRNA	ENST00000470751	SUMF1	chr3:3702461-3777724|chr3:3789074-3800700	sulfatase modifying factor 1 [Source:HGNC Symbol;Acc:HGNC:20376]	GO:0046872(metal ion binding);GO:0016491(oxidoreductase activity);GO:0055114(oxidation-reduction process);GO:0005783(endoplasmic reticulum);GO:0005788(endoplasmic reticulum lumen);GO:0006687(glycosphingolipid metabolic process);GO:0043687(post-translational protein modification);GO:0042803(protein homodimerization activity)	04142(Lysosome)	NA
circRNA2094	896.054	372.315	67	27	1.26706	up	0.148628	1	no	chr10	5794885	5800705	-	3	circRNA	ENST00000380191	GDI2	chr10:5786050-5794884|chr10:5800705-5813213	GDP dissociation inhibitor 2 [Source:HGNC Symbol;Acc:HGNC:4227]	GO:0003723(RNA binding);GO:0005737(cytoplasm);GO:0016020(membrane);GO:0015031(protein transport);GO:0007264(small GTPase mediated signal transduction);GO:0016491(oxidoreductase activity);GO:0055114(oxidation-reduction process);GO:0050790(regulation of catalytic activity);GO:0043547(positive regulation of GTPase activity);GO:0005515(protein binding);GO:0007165(signal transduction);GO:0005096(GTPas…	NA	NA
circRNA11591	748.94	303.368	56	22	1.30378	up	0.15172	1	no	chr1	20757166	20773610	-	5	circRNA	ENST00000312239	HP1BP3	chr1:20749882-20757165|chr1:20773610-20776596	heterochromatin protein 1 binding protein 3 [Source:HGNC Symbol;Acc:HGNC:24973]	GO:0005634(nucleus);GO:0016607(nuclear speck);GO:0006355(regulation of transcription, DNA-templated);GO:0003677(DNA binding);GO:0006334(nucleosome assembly);GO:0000786(nucleosome);GO:0005694(chromosome);GO:0005515(protein binding);GO:0003682(chromatin binding);GO:0070828(heterochromatin organization);GO:0042127(regulation of cell proliferation);GO:0071456(cellular response to hypoxia);GO:0031491(…	NA	NA
circRNA832	722.193	289.578	54	21	1.31843	up	0.152461	1	no	chr12	32598497	32611283	+	6	circRNA	ENST00000534526	FGD4	chr12:32582467-32598496|chr12:32611283-32619697	FYVE, RhoGEF and PH domain containing 4 [Source:HGNC Symbol;Acc:HGNC:19125]	GO:0046872(metal ion binding);GO:0005089(Rho guanyl-nucleotide exchange factor activity);GO:0035023(regulation of Rho protein signal transduction);GO:0043547(positive regulation of GTPase activity);GO:0005737(cytoplasm);GO:0005794(Golgi apparatus);GO:0003779(actin binding);GO:0005856(cytoskeleton);GO:0042995(cell projection);GO:0005085(guanyl-nucleotide exchange factor activity);GO:0005829(cytoso…	NA	NA
circRNA2035	521.584	206.841	39	15	1.33437	up	0.159401	1	no	chr11	122776219	122777210	+	2	circRNA	ENST00000284273	UBASH3B	chr11:122656210-122776218|chr11:122777210-122779496	ubiquitin associated and SH3 domain containing B [Source:HGNC Symbol;Acc:HGNC:29884]	GO:0005634(nucleus);GO:0005737(cytoplasm);GO:0016787(hydrolase activity);GO:0004721(phosphoprotein phosphatase activity);GO:0005515(protein binding);GO:0004725(protein tyrosine phosphatase activity);GO:0042802(identical protein binding);GO:0031625(ubiquitin protein ligase binding);GO:0051219(phosphoprotein binding);GO:0006469(negative regulation of protein kinase activity);GO:0009968(negative reg…	NA	NA
circRNA8080	213.983	441.262	16	32	-1.04414	down	0.160738	1	no	chr5	77463095	77464809	-	2	circRNA	ENST00000296679	WDR41	chr5:77459124-77463094|chr5:77464809-77489456	WD repeat domain 41 [Source:HGNC Symbol;Acc:HGNC:25601]	GO:0005737(cytoplasm);GO:0005765(lysosomal membrane);GO:0043547(positive regulation of GTPase activity);GO:0006914(autophagy);GO:0005515(protein binding);GO:0010506(regulation of autophagy);GO:1990316(ATG1/ULK1 kinase complex);GO:0032045(guanyl-nucleotide exchange factor complex);GO:0017112(Rab guanyl-nucleotide exchange factor activity)	NA	NA
circRNA562	160.487	330.946	12	24	-1.04414	down	0.167446	1	no	chr13	77719532	77753358	+	4	circRNA	ENST00000418532	SLAIN1	chr13:77698539-77719531|chr13:77753358-77760827	SLAIN motif family member 1 [Source:HGNC Symbol;Acc:HGNC:26387]	GO:0005515(protein binding)	NA	NA
circRNA5590	374.47	137.894	28	10	1.44129	up	0.167446	1	no	chr18	42027443	42049605	+	8	circRNA	ENST00000262039	PIK3C3	chr18:42020705-42027442|chr18:42049605-42057882	phosphatidylinositol 3-kinase catalytic subunit type 3 [Source:HGNC Symbol;Acc:HGNC:8974]	GO:0016020(membrane);GO:0000166(nucleotide binding);GO:0005524(ATP binding);GO:0016740(transferase activity);GO:0016301(kinase activity);GO:0016310(phosphorylation);GO:0051301(cell division);GO:0005515(protein binding);GO:0007049(cell cycle);GO:0006914(autophagy);GO:0031410(cytoplasmic vesicle);GO:0046854(phosphatidylinositol phosphorylation);GO:0048015(phosphatidylinositol-mediated signaling);GO…	00562(Inositol phosphate metabolism);04371(Apelin signaling pathway);04070(Phosphatidylinositol signaling system);04145(Phagosome);04140(Autophagy - animal);04136(Autophagy - other eukaryotes);05152(Tuberculosis);05167(Kaposi's sarcoma-associated herpesvirus infection)	EC:2.7.1.137
circRNA5675	588.453	248.21	44	18	1.24537	up	0.170178	1	no	chr18	62539681	62550460	+	4	circRNA	ENST00000269499	ZCCHC2	chr18:62524363-62539680|chr18:62550460-62556202	zinc finger CCHC-type containing 2 [Source:HGNC Symbol;Acc:HGNC:22916]	GO:0003676(nucleic acid binding);GO:0008270(zinc ion binding);GO:0046872(metal ion binding);GO:0035091(phosphatidylinositol binding);GO:0005737(cytoplasm)	NA	NA
circRNA541	320.974	110.315	24	8	1.54082	up	0.171886	1	no	chr13	77126318	77129230	-	2	circRNA	ENST00000498073	MYCBP2	chr13:77125468-77126317|chr13:77129230-77139195	MYC binding protein 2, E3 ubiquitin protein ligase [Source:HGNC Symbol;Acc:HGNC:23386]	GO:0005634(nucleus);GO:0016020(membrane);GO:0046872(metal ion binding);GO:0016740(transferase activity);GO:0006351(transcription, DNA-templated);GO:0006355(regulation of transcription, DNA-templated);GO:0016567(protein ubiquitination);GO:0005515(protein binding);GO:0004842(ubiquitin-protein transferase activity)	NA	NA
circRNA1934	254.105	496.42	19	36	-0.966136	down	0.171981	1	no	chr11	108301648	108304852	+	3	circRNA	ENST00000278616	ATM	chr11:108299885-108301647|chr11:108304852-108307896	ATM serine/threonine kinase [Source:HGNC Symbol;Acc:HGNC:795]	GO:0004674(protein serine/threonine kinase activity);GO:0006468(protein phosphorylation);GO:0005634(nucleus);GO:0000166(nucleotide binding);GO:0005524(ATP binding);GO:0016740(transferase activity);GO:0016301(kinase activity);GO:0016310(phosphorylation);GO:0003677(DNA binding);GO:0005515(protein binding);GO:0006974(cellular response to DNA damage stimulus);GO:0007049(cell cycle);GO:0031410(cytopla…	03440(Homologous recombination);04064(NF-kappa B signaling pathway);04068(FoxO signaling pathway);04110(Cell cycle);04210(Apoptosis);04115(p53 signaling pathway);04218(Cellular senescence);05202(Transcriptional misregulation in cancers);05206(MicroRNAs in cancer);05166(HTLV-I infection);05165(Human papillomavirus infection);01524(Platinum drug resistance)	EC:2.7.11.1
circRNA58	494.836	206.841	37	15	1.25842	up	0.17611	1	no	chrX	17133824	17138961	+	3	circRNA	ENST00000357277	REPS2	chrX:17103779-17133823|chrX:17138961-17147412	RALBP1 associated Eps domain containing 2 [Source:HGNC Symbol;Acc:HGNC:9963]	GO:0005737(cytoplasm);GO:0046872(metal ion binding);GO:0005509(calcium ion binding);GO:0005515(protein binding);GO:0005829(cytosol);GO:0061024(membrane organization);GO:0006461(protein complex assembly);GO:0007173(epidermal growth factor receptor signaling pathway)	NA	NA
circRNA7591	989.671	1709.89	74	124	-0.788882	down	0.178732	1	no	chr6	116689320	116692392	+	3	circRNA	ENST00000413340	KPNA5	chr6:116681552-116689319|chr6:116692392-116698703	karyopherin subunit alpha 5 [Source:HGNC Symbol;Acc:HGNC:6398]	GO:0005634(nucleus);GO:0006810(transport);GO:0005737(cytoplasm);GO:0008565(protein transporter activity);GO:0005829(cytosol);GO:0006606(protein import into nucleus);GO:0015031(protein transport);GO:0005515(protein binding);GO:0005654(nucleoplasm);GO:0075733(intracellular transport of virus);GO:0043657(host cell);GO:0008139(nuclear localization sequence binding);GO:0019054(modulation by virus of h…	NA	NA
circRNA5575	93.6176	206.841	7	15	-1.14367	down	0.180372	1	no	chr18	32111754	32124845	+	4	circRNA	ENST00000261593	RNF138	chr18:32092886-32111753|chr18:32124845-32126692	ring finger protein 138 [Source:HGNC Symbol;Acc:HGNC:17765]	GO:0005634(nucleus);GO:0046872(metal ion binding);GO:0016740(transferase activity);GO:0016567(protein ubiquitination);GO:0003677(DNA binding);GO:0005694(chromosome);GO:0005515(protein binding);GO:0006281(DNA repair);GO:0006974(cellular response to DNA damage stimulus);GO:0016055(Wnt signaling pathway);GO:1990830(cellular response to leukemia inhibitory factor);GO:0019901(protein kinase binding);G…	NA	NA
circRNA5276	66.8697	179.263	5	13	-1.42265	down	0.183672	1	no	chr19	34194478	34215661	+	4	circRNA	ENST00000540746	LSM14A	chr19:34172763-34194477|chr19:34215661-34219390	LSM14A, mRNA processing body assembly factor [Source:HGNC Symbol;Acc:HGNC:24489]	GO:0003723(RNA binding);GO:0005737(cytoplasm);GO:0005829(cytosol);GO:0030529(intracellular ribonucleoprotein complex);GO:0007275(multicellular organism development);GO:0000932(P-body);GO:0006417(regulation of translation);GO:0010494(cytoplasmic stress granule);GO:0033962(cytoplasmic mRNA processing body assembly);GO:0003690(double-stranded DNA binding);GO:0003725(double-stranded RNA binding);GO:0…	NA	NA
circRNA7667	66.8697	179.263	5	13	-1.42265	down	0.183672	1	no	chr6	136561533	136562615	-	2	circRNA	ENST00000359015	MAP3K5	chr6:136558876-136561532|chr6:136562615-136567630	mitogen-activated protein kinase kinase kinase 5 [Source:HGNC Symbol;Acc:HGNC:6857]	GO:0005737(cytoplasm);GO:0046872(metal ion binding);GO:0000166(nucleotide binding);GO:0004672(protein kinase activity);GO:0004674(protein serine/threonine kinase activity);GO:0005524(ATP binding);GO:0006468(protein phosphorylation);GO:0016740(transferase activity);GO:0016301(kinase activity);GO:0016310(phosphorylation);GO:0005783(endoplasmic reticulum);GO:0042803(protein homodimerization activity…	04141(Protein processing in endoplasmic reticulum);04010(MAPK signaling pathway);04668(TNF signaling pathway);04071(Sphingolipid signaling pathway);04210(Apoptosis);04530(Tight junction);04722(Neurotrophin signaling pathway);05014(Amyotrophic lateral sclerosis (ALS));05418(Fluid shear stress and atherosclerosis);04932(Non-alcoholic fatty liver disease (NAFLD));01524(Platinum drug resistance)	EC:2.7.11.25
circRNA7165	66.8697	179.263	5	13	-1.42265	down	0.183672	1	no	chr6	3076764	3077935	+	2	circRNA	ENST00000259808	RIPK1	chr6:3068661-3076763|chr6:3077935-3080978	receptor interacting serine/threonine kinase 1 [Source:HGNC Symbol;Acc:HGNC:10019]	GO:0043065(positive regulation of apoptotic process);GO:0045944(positive regulation of transcription from RNA polymerase II promoter);GO:1905206(positive regulation of hydrogen peroxide-induced cell death);GO:0010940(positive regulation of necrotic cell death);GO:0005737(cytoplasm);GO:0016020(membrane);GO:0000166(nucleotide binding);GO:0004672(protein kinase activity);GO:0004674(protein serine/th…	04064(NF-kappa B signaling pathway);04668(TNF signaling pathway);04210(Apoptosis);04217(Necroptosis);04620(Toll-like receptor signaling pathway);04621(NOD-like receptor signaling pathway);04622(RIG-I-like receptor signaling pathway);04623(Cytosolic DNA-sensing pathway);05160(Hepatitis C);05169(Epstein-Barr virus infection)	EC:2.7.11.1
circRNA4417	200.609	68.9472	15	5	1.54082	up	0.183672	1	no	chr15	82151465	82152423	-	1	circRNA	ENST00000268206	EFL1	chr15:82138842-82151464|chr15:82152423-82157712	elongation factor like GTPase 1 [Source:HGNC Symbol;Acc:HGNC:25789]	GO:0006412(translation);GO:0005525(GTP binding);GO:0000166(nucleotide binding);GO:0003924(GTPase activity);GO:0003746(translation elongation factor activity);GO:0006414(translational elongation);GO:0043022(ribosome binding);GO:0042254(ribosome biogenesis);GO:0046039(GTP metabolic process);GO:0042256(mature ribosome assembly)	03008(Ribosome biogenesis in eukaryotes)	NA
circRNA2883	1899.1	882.524	142	64	1.10561	up	0.183881	1	no	chr17	20204333	20205912	+	1	circRNA	ENST00000395527	SPECC1	chr17:20110562-20204332|chr17:20205912-20227412	sperm antigen with calponin homology and coiled-coil domains 1 [Source:HGNC Symbol;Acc:HGNC:30615]	GO:0005634(nucleus);GO:0016020(membrane)	NA	NA
circRNA9625	187.235	372.315	14	27	-0.991671	down	0.184043	1	no	chr3	71690010	71710484	-	5	circRNA	ENST00000425534	EIF4E3	chr3:71684728-71690009|chr3:71710484-71725191	eukaryotic translation initiation factor 4E family member 3 [Source:HGNC Symbol;Acc:HGNC:31837]	GO:0003723(RNA binding);GO:0005737(cytoplasm);GO:0003743(translation initiation factor activity);GO:0006412(translation);GO:0006413(translational initiation);GO:0005829(cytosol);GO:0006417(regulation of translation);GO:0005845(mRNA cap binding complex)	NA	NA
circRNA8754	267.479	510.209	20	37	-0.931664	down	0.185698	1	no	chr4	51863437	51891851	+	5	circRNA	ENST00000509376	DCUN1D4	chr4:51843267-51863436|chr4:51891851-51899269	defective in cullin neddylation 1 domain containing 4 [Source:HGNC Symbol;Acc:HGNC:28998]	GO:0005515(protein binding);GO:0000151(ubiquitin ligase complex);GO:0003674(molecular_function);GO:0008150(biological_process);GO:0005634(nucleus);GO:0031624(ubiquitin conjugating enzyme binding);GO:0097602(cullin family protein binding);GO:0032182(ubiquitin-like protein binding);GO:0045116(protein neddylation);GO:0051443(positive regulation of ubiquitin-protein transferase activity)	NA	NA
circRNA1601	80.2436	13.7894	6	1	2.54082	up	0.186957	1	no	chr11	46508191	46512813	-	2	circRNA	ENST00000314845	AMBRA1	chr11:46494204-46508190|chr11:46512813-46541944	autophagy and beclin 1 regulator 1 [Source:HGNC Symbol;Acc:HGNC:25990]	GO:0005515(protein binding);GO:0007275(multicellular organism development);GO:0007399(nervous system development);GO:0030154(cell differentiation);GO:0006914(autophagy);GO:0031410(cytoplasmic vesicle);GO:0005829(cytosol);GO:0005930(axoneme);GO:0005776(autophagosome);GO:0005737(cytoplasm);GO:0005739(mitochondrion);GO:0048471(perinuclear region of cytoplasm);GO:0031625(ubiquitin protein ligase bind…	04140(Autophagy - animal);04137(Mitophagy - animal)	NA
circRNA809	13.3739	82.7366	1	6	-2.6291	down	0.186957	1	no	chr12	28450161	28484165	+	4	circRNA	ENST00000535520	CCDC91	chr12:28391411-28450160|chr12:28484165-28549062	coiled-coil domain containing 91 [Source:HGNC Symbol;Acc:HGNC:24855]	GO:0048193(Golgi vesicle transport);GO:0005794(Golgi apparatus);GO:0005654(nucleoplasm);GO:0006810(transport);GO:0016020(membrane);GO:0015031(protein transport);GO:0005829(cytosol);GO:0005802(trans-Golgi network);GO:0090160(Golgi to lysosome transport);GO:0042802(identical protein binding)	NA	NA
circRNA6735	80.2436	13.7894	6	1	2.54082	up	0.186957	1	no	chr7	75474704	75475188	-	2	circRNA	ENST00000615331	POM121C	chr7:75441647-75474703|chr7:75475188-75485863	POM121 transmembrane nucleoporin C [Source:HGNC Symbol;Acc:HGNC:34005]	GO:0005654(nucleoplasm);GO:0031965(nuclear membrane);GO:0016020(membrane);GO:0016021(integral component of membrane)	03013(RNA transport)	NA
circRNA6432	80.2436	13.7894	6	1	2.54082	up	0.186957	1	no	chr7	677229	711527	-	3	circRNA	ENST00000544935	PRKAR1B	chr7:607452-677228|chr7:711527-712847	protein kinase cAMP-dependent type I regulatory subunit beta [Source:HGNC Symbol;Acc:HGNC:9390]	GO:2000480(negative regulation of cAMP-dependent protein kinase activity);GO:0016020(membrane);GO:0000166(nucleotide binding);GO:0005886(plasma membrane);GO:0005515(protein binding);GO:0008603(cAMP-dependent protein kinase regulator activity);GO:0030552(cAMP binding);GO:0001932(regulation of protein phosphorylation);GO:0005952(cAMP-dependent protein kinase complex);GO:0005829(cytosol);GO:0006468(…	04910(Insulin signaling pathway)	NA
circRNA8530	13.3739	82.7366	1	6	-2.6291	down	0.186957	1	no	chr5	179708239	179709059	+	2	circRNA	ENST00000504734	CANX	chr5:179707190-179708238|chr5:179709059-179709872	calnexin [Source:HGNC Symbol;Acc:HGNC:1473]	GO:0005783(endoplasmic reticulum);GO:0005509(calcium ion binding);GO:0006457(protein folding);GO:0051082(unfolded protein binding);GO:0003723(RNA binding);GO:0016020(membrane);GO:0016021(integral component of membrane);GO:0046872(metal ion binding);GO:0030246(carbohydrate binding);GO:0005789(endoplasmic reticulum membrane);GO:0005515(protein binding);GO:0042470(melanosome);GO:0070062(extracellula…	04141(Protein processing in endoplasmic reticulum);04145(Phagosome);04612(Antigen processing and presentation);04918(Thyroid hormone synthesis);05166(HTLV-I infection)	NA
circRNA2848	80.2436	13.7894	6	1	2.54082	up	0.186957	1	no	chr17	16137311	16139186	-	3	circRNA	ENST00000268712	NCOR1	chr17:16126206-16137310|chr17:16139186-16143605	nuclear receptor corepressor 1 [Source:HGNC Symbol;Acc:HGNC:7672]	GO:0005634(nucleus);GO:0016020(membrane);GO:0005829(cytosol);GO:0005654(nucleoplasm);GO:0006351(transcription, DNA-templated);GO:0006355(regulation of transcription, DNA-templated);GO:0016569(covalent chromatin modification);GO:0003677(DNA binding);GO:0005515(protein binding);GO:0000122(negative regulation of transcription from RNA polymerase II promoter);GO:0003714(transcription corepressor acti…	04919(Thyroid hormone signaling pathway);05202(Transcriptional misregulation in cancers);01522(Endocrine resistance)	NA
circRNA6408	80.2436	13.7894	6	1	2.54082	up	0.186957	1	no	chr21	44079564	44080127	+	2	circRNA	ENST00000291574	TRAPPC10	chr21:44077784-44079563|chr21:44080127-44082787	trafficking protein particle complex 10 [Source:HGNC Symbol;Acc:HGNC:11868]	GO:0006810(transport);GO:0005794(Golgi apparatus);GO:0043547(positive regulation of GTPase activity);GO:0005515(protein binding);GO:0035725(sodium ion transmembrane transport);GO:0016192(vesicle-mediated transport);GO:0006891(intra-Golgi vesicle-mediated transport);GO:0034498(early endosome to Golgi transport);GO:1990071(TRAPPII protein complex);GO:0000139(Golgi membrane);GO:0005829(cytosol);GO:0…	NA	NA
circRNA6666	80.2436	13.7894	6	1	2.54082	up	0.186957	1	no	chr7	66240325	66286709	+	2	circRNA	ENST00000304842	TPST1	chr7:66205522-66240324|chr7:66286709-66352504	tyrosylprotein sulfotransferase 1 [Source:HGNC Symbol;Acc:HGNC:12020]	GO:0016020(membrane);GO:0016021(integral component of membrane);GO:0016740(transferase activity);GO:0005794(Golgi apparatus);GO:0008476(protein-tyrosine sulfotransferase activity);GO:0006478(peptidyl-tyrosine sulfation);GO:0000139(Golgi membrane);GO:0006954(inflammatory response);GO:0050427(3'-phosphoadenosine 5'-phosphosulfate metabolic process)	NA	NA
circRNA2757	80.2436	13.7894	6	1	2.54082	up	0.186957	1	no	chr17	2991297	2998376	+	3	circRNA	ENST00000637138	RAP1GAP2	chr17:2985066-2991296|chr17:2998376-3005368	RAP1 GTPase activating protein 2 [Source:HGNC Symbol;Acc:HGNC:29176]	GO:0043547(positive regulation of GTPase activity);GO:0005096(GTPase activator activity);GO:0051056(regulation of small GTPase mediated signal transduction);GO:0005737(cytoplasm);GO:0005829(cytosol);GO:0031965(nuclear membrane);GO:0048471(perinuclear region of cytoplasm);GO:0005813(centrosome);GO:0005886(plasma membrane);GO:0005515(protein binding);GO:0008361(regulation of cell size);GO:0010977(n…	NA	NA
circRNA10501	80.2436	13.7894	6	1	2.54082	up	0.186957	1	no	chr2	39056702	39058804	-	2	circRNA	ENST00000426016	SOS1	chr2:39054823-39056701|chr2:39058804-39067627	SOS Ras/Rac guanine nucleotide exchange factor 1 [Source:HGNC Symbol;Acc:HGNC:11187]	GO:0007264(small GTPase mediated signal transduction);GO:0003677(DNA binding);GO:0046982(protein heterodimerization activity);GO:0005089(Rho guanyl-nucleotide exchange factor activity);GO:0035023(regulation of Rho protein signal transduction);GO:0043547(positive regulation of GTPase activity);GO:0005515(protein binding);GO:0005085(guanyl-nucleotide exchange factor activity);GO:0038095(Fc-epsilon …	04014(Ras signaling pathway);04010(MAPK signaling pathway);04012(ErbB signaling pathway);04630(Jak-STAT signaling pathway);04068(FoxO signaling pathway);04072(Phospholipase D signaling pathway);04151(PI3K-Akt signaling pathway);04150(mTOR signaling pathway);04510(Focal adhesion);04540(Gap junction);04810(Regulation of actin cytoskeleton);04650(Natural killer cell mediated cytotoxicity);04660(T ce…	NA
circRNA113	80.2436	13.7894	6	1	2.54082	up	0.186957	1	no	chrX	51895053	51897271	+	3	circRNA	ENST00000375772	MAGED1	chrX:51894349-51895052|chrX:51897271-51897546	MAGE family member D1 [Source:HGNC Symbol;Acc:HGNC:6813]	GO:0005634(nucleus);GO:0005737(cytoplasm);GO:0016020(membrane);GO:0006355(regulation of transcription, DNA-templated);GO:0042981(regulation of apoptotic process);GO:0005886(plasma membrane);GO:0005515(protein binding);GO:0048511(rhythmic process);GO:0042802(identical protein binding);GO:0032922(circadian regulation of gene expression);GO:0043234(protein complex);GO:0000785(chromatin);GO:0050680(n…	04722(Neurotrophin signaling pathway)	NA
circRNA2332	80.2436	13.7894	6	1	2.54082	up	0.186957	1	no	chr10	45975454	45988847	+	5	circRNA	ENST00000580018	TIMM23	chr10:45972730-45975453|chr10:45988847-46003202	translocase of inner mitochondrial membrane 23 [Source:HGNC Symbol;Acc:HGNC:17312]	GO:0006810(transport);GO:0016020(membrane);GO:0016021(integral component of membrane);GO:0006886(intracellular protein transport);GO:0015031(protein transport);GO:0015450(P-P-bond-hydrolysis-driven protein transmembrane transporter activity);GO:0005739(mitochondrion);GO:0005743(mitochondrial inner membrane);GO:0005744(mitochondrial inner membrane presequence translocase complex);GO:0005515(protei…	NA	NA
circRNA2341	13.3739	82.7366	1	6	-2.6291	down	0.186957	1	no	chr10	48401612	48404981	+	2	circRNA	ENST00000395611	MAPK8	chr10:48306821-48401611|chr10:48404981-48409878	mitogen-activated protein kinase 8 [Source:HGNC Symbol;Acc:HGNC:6881]	GO:0005622(intracellular);GO:0004672(protein kinase activity);GO:0005524(ATP binding);GO:0006468(protein phosphorylation);GO:0004707(MAP kinase activity);GO:0000165(MAPK cascade);GO:0010628(positive regulation of gene expression);GO:0005634(nucleus);GO:0005739(mitochondrion);GO:0005737(cytoplasm);GO:0000166(nucleotide binding);GO:0004674(protein serine/threonine kinase activity);GO:0016740(transf…	04141(Protein processing in endoplasmic reticulum);04014(Ras signaling pathway);04010(MAPK signaling pathway);04012(ErbB signaling pathway);04310(Wnt signaling pathway);04668(TNF signaling pathway);04068(FoxO signaling pathway);04071(Sphingolipid signaling pathway);04024(cAMP signaling pathway);04140(Autophagy - animal);04137(Mitophagy - animal);04210(Apoptosis);04215(Apoptosis - multiple species…	EC:2.7.11.24
circRNA6139	80.2436	13.7894	6	1	2.54082	up	0.186957	1	no	chr20	44511289	44514040	-	3	circRNA	ENST00000255175	SERINC3	chr20:44510028-44511288|chr20:44514040-44521912	serine incorporator 3 [Source:HGNC Symbol;Acc:HGNC:11699]	GO:0016020(membrane);GO:0016021(integral component of membrane);GO:0006665(sphingolipid metabolic process);GO:0006658(phosphatidylserine metabolic process);GO:0005737(cytoplasm);GO:0005794(Golgi apparatus);GO:0005886(plasma membrane);GO:0000139(Golgi membrane);GO:0048471(perinuclear region of cytoplasm);GO:0002376(immune system process);GO:0045087(innate immune response);GO:0051607(defense respon…	NA	NA
circRNA13528	13.3739	82.7366	1	6	-2.6291	down	0.186957	1	no	chr8	27467229	27469981	-	3	circRNA	ENST00000407991	CHRNA2	chr8:27463993-27467228|chr8:27469981-27470985	cholinergic receptor nicotinic alpha 2 subunit [Source:HGNC Symbol;Acc:HGNC:1956]	GO:0006810(transport);GO:0016020(membrane);GO:0016021(integral component of membrane);GO:0005216(ion channel activity);GO:0006811(ion transport);GO:0034220(ion transmembrane transport);GO:0005886(plasma membrane);GO:0007165(signal transduction);GO:0030054(cell junction);GO:0045202(synapse);GO:0045211(postsynaptic membrane);GO:0005230(extracellular ligand-gated ion channel activity);GO:0060079(exc…	04080(Neuroactive ligand-receptor interaction)	NA
circRNA9557	80.2436	13.7894	6	1	2.54082	up	0.186957	1	no	chr3	52737586	52739634	-	2	circRNA	ENST00000233027	NEK4	chr3:52711869-52737585|chr3:52739634-52741410	NIMA related kinase 4 [Source:HGNC Symbol;Acc:HGNC:11399]	GO:0005737(cytoplasm);GO:0046872(metal ion binding);GO:0000166(nucleotide binding);GO:0004672(protein kinase activity);GO:0004674(protein serine/threonine kinase activity);GO:0005524(ATP binding);GO:0006468(protein phosphorylation);GO:0016740(transferase activity);GO:0016301(kinase activity);GO:0016310(phosphorylation);GO:0051301(cell division);GO:0042995(cell projection);GO:0006974(cellular resp…	NA	NA
circRNA7700	13.3739	82.7366	1	6	-2.6291	down	0.186957	1	no	chr6	144490071	144493456	+	3	circRNA	ENST00000367545	UTRN	chr6:144488834-144490070|chr6:144493456-144499256	utrophin [Source:HGNC Symbol;Acc:HGNC:12635]	GO:0005737(cytoplasm);GO:0016020(membrane);GO:0008270(zinc ion binding);GO:0046872(metal ion binding);GO:0005654(nucleoplasm);GO:0003779(actin binding);GO:0005886(plasma membrane);GO:0005856(cytoskeleton);GO:0030054(cell junction);GO:0045202(synapse);GO:0045211(postsynaptic membrane);GO:0005515(protein binding);GO:0070062(extracellular exosome);GO:0043234(protein complex);GO:0006936(muscle contra…	NA	NA
circRNA8010	80.2436	13.7894	6	1	2.54082	up	0.186957	1	no	chr5	69294793	69311204	-	6	circRNA	ENST00000396496	CCDC125	chr5:69292362-69294792|chr5:69311204-69313984	coiled-coil domain containing 125 [Source:HGNC Symbol;Acc:HGNC:28924]	GO:0005737(cytoplasm);GO:2000145(regulation of cell motility)	NA	NA
circRNA2522	13.3739	82.7366	1	6	-2.6291	down	0.186957	1	no	chr10	91951403	91953873	+	2	circRNA	ENST00000265990	BTAF1	chr10:91942568-91951402|chr10:91953873-91956527	B-TFIID TATA-box binding protein associated factor 1 [Source:HGNC Symbol;Acc:HGNC:17307]	GO:0005634(nucleus);GO:0043231(intracellular membrane-bounded organelle);GO:0000166(nucleotide binding);GO:0005524(ATP binding);GO:0005654(nucleoplasm);GO:0016787(hydrolase activity);GO:0004386(helicase activity);GO:0003677(DNA binding);GO:0003700(transcription factor activity, sequence-specific DNA binding);GO:0005515(protein binding);GO:0045892(negative regulation of transcription, DNA-template…	NA	NA
circRNA3471	80.2436	13.7894	6	1	2.54082	up	0.186957	1	no	chr16	1822300	1823037	-	2	circRNA	ENST00000397356	HAGH	chr16:1820014-1822299|chr16:1823037-1826711	hydroxyacylglutathione hydrolase [Source:HGNC Symbol;Acc:HGNC:4805]	GO:0004416(hydroxyacylglutathione hydrolase activity);GO:0019243(methylglyoxal catabolic process to D-lactate via S-lactoyl-glutathione);GO:0005737(cytoplasm);GO:0046872(metal ion binding);GO:0016787(hydrolase activity);GO:0005739(mitochondrion);GO:0005515(protein binding);GO:0005759(mitochondrial matrix);GO:0005829(cytosol);GO:0070062(extracellular exosome);GO:0006090(pyruvate metabolic process)…	00620(Pyruvate metabolism)	EC:3.1.2.6
circRNA7986	80.2436	13.7894	6	1	2.54082	up	0.186957	1	no	chr5	65704279	65708558	-	2	circRNA	ENST00000381007	SGTB	chr5:65685472-65704278|chr5:65708558-65712960	small glutamine rich tetratricopeptide repeat containing beta [Source:HGNC Symbol;Acc:HGNC:23567]	GO:0005515(protein binding)	NA	NA
circRNA4433	80.2436	13.7894	6	1	2.54082	up	0.186957	1	no	chr15	85113377	85126374	+	8	circRNA	ENST00000310298	PDE8A	chr15:85109130-85113376|chr15:85126374-85136533	phosphodiesterase 8A [Source:HGNC Symbol;Acc:HGNC:8793]	GO:0046872(metal ion binding);GO:0006355(regulation of transcription, DNA-templated);GO:0016787(hydrolase activity);GO:0007165(signal transduction);GO:0008081(phosphoric diester hydrolase activity);GO:0004114(3',5'-cyclic-nucleotide phosphodiesterase activity);GO:0005829(cytosol);GO:0070062(extracellular exosome);GO:0001934(positive regulation of protein phosphorylation);GO:0070374(positive regul…	00230(Purine metabolism);04927(Cortisol synthesis and secretion);05032(Morphine addiction)	NA
circRNA5872	80.2436	13.7894	6	1	2.54082	up	0.186957	1	no	chr22	41125864	41140257	+	7	circRNA	ENST00000263253	EP300	chr22:41117821-41125863|chr22:41140257-41141047	E1A binding protein p300 [Source:HGNC Symbol;Acc:HGNC:3373]	GO:0005634(nucleus);GO:0005737(cytoplasm);GO:0008270(zinc ion binding);GO:0046872(metal ion binding);GO:0005829(cytosol);GO:0005654(nucleoplasm);GO:0016740(transferase activity);GO:0003713(transcription coactivator activity);GO:0006355(regulation of transcription, DNA-templated);GO:0006366(transcription from RNA polymerase II promoter);GO:0006351(transcription, DNA-templated);GO:0003677(DNA bindi…	04310(Wnt signaling pathway);04330(Notch signaling pathway);04350(TGF-beta signaling pathway);04630(Jak-STAT signaling pathway);04066(HIF-1 signaling pathway);04068(FoxO signaling pathway);04024(cAMP signaling pathway);04110(Cell cycle);04520(Adherens junction);04922(Glucagon signaling pathway);04919(Thyroid hormone signaling pathway);04916(Melanogenesis);04720(Long-term potentiation);05200(Pathw…	EC:2.3.1.48
circRNA4584	80.2436	13.7894	6	1	2.54082	up	0.186957	1	no	chr14	30601770	30608069	+	4	circRNA	ENST00000206595	G2E3	chr14:30598599-30601769|chr14:30608069-30612206	G2/M-phase specific E3 ubiquitin protein ligase [Source:HGNC Symbol;Acc:HGNC:20338]	GO:0005634(nucleus);GO:0005737(cytoplasm);GO:0046872(metal ion binding);GO:0016740(transferase activity);GO:0016567(protein ubiquitination);GO:0004842(ubiquitin-protein transferase activity);GO:0005515(protein binding);GO:0006915(apoptotic process);GO:0007275(multicellular organism development);GO:0005730(nucleolus)	NA	NA
circRNA12861	13.3739	82.7366	1	6	-2.6291	down	0.186957	1	no	chr9	5825092	5831028	-	2	circRNA	ENST00000462592	ERMP1	chr9:5824001-5825091|chr9:5831028-5832689	endoplasmic reticulum metallopeptidase 1 [Source:HGNC Symbol;Acc:HGNC:23703]	GO:0016020(membrane);GO:0016021(integral component of membrane);GO:0046872(metal ion binding);GO:0016787(hydrolase activity);GO:0005783(endoplasmic reticulum);GO:0005789(endoplasmic reticulum membrane);GO:0008233(peptidase activity);GO:0006508(proteolysis);GO:0008237(metallopeptidase activity)	NA	NA
circRNA7400	80.2436	13.7894	6	1	2.54082	up	0.186957	1	no	chr6	63646527	63646795	+	1	circRNA	ENST00000262043	PHF3	chr6:63636150-63646526|chr6:63646795-63679999	PHD finger protein 3 [Source:HGNC Symbol;Acc:HGNC:8921]	GO:0046872(metal ion binding);GO:0006351(transcription, DNA-templated);GO:0007275(multicellular organism development);GO:0003674(molecular_function);GO:0005575(cellular_component)	NA	NA
circRNA5007	80.2436	13.7894	6	1	2.54082	up	0.186957	1	no	chr14	96833467	96847344	+	4	circRNA	ENST00000216639	VRK1	chr14:96797447-96833466|chr14:96847344-96852830	vaccinia related kinase 1 [Source:HGNC Symbol;Acc:HGNC:12718]	GO:0005634(nucleus);GO:0005737(cytoplasm);GO:0000166(nucleotide binding);GO:0004672(protein kinase activity);GO:0004674(protein serine/threonine kinase activity);GO:0005524(ATP binding);GO:0006468(protein phosphorylation);GO:0005730(nucleolus);GO:0005829(cytosol);GO:0005654(nucleoplasm);GO:0016740(transferase activity);GO:0016301(kinase activity);GO:0016310(phosphorylation);GO:0051301(cell divisi…	NA	NA
circRNA5646	13.3739	82.7366	1	6	-2.6291	down	0.186957	1	no	chr18	54277703	54287411	+	5	circRNA	ENST00000579534	POLI	chr18:54274090-54277702|chr18:54287411-54291832	DNA polymerase iota [Source:HGNC Symbol;Acc:HGNC:9182]	GO:0005634(nucleus);GO:0016607(nuclear speck);GO:0046872(metal ion binding);GO:0016740(transferase activity);GO:0003677(DNA binding);GO:0003684(damaged DNA binding);GO:0006281(DNA repair);GO:0005515(protein binding);GO:0006974(cellular response to DNA damage stimulus);GO:0016779(nucleotidyltransferase activity);GO:0003887(DNA-directed DNA polymerase activity);GO:0006260(DNA replication);GO:000093…	03460(Fanconi anemia pathway)	EC:2.7.7.7
circRNA2779	13.3739	82.7366	1	6	-2.6291	down	0.186957	1	no	chr17	4282798	4289408	-	2	circRNA	ENST00000396981	UBE2G1	chr17:4272516-4282797|chr17:4289408-4296716	ubiquitin conjugating enzyme E2 G1 [Source:HGNC Symbol;Acc:HGNC:12482]	GO:0000166(nucleotide binding);GO:0005524(ATP binding);GO:0016740(transferase activity);GO:0016567(protein ubiquitination);GO:0005737(cytoplasm);GO:0061630(ubiquitin protein ligase activity);GO:0005829(cytosol);GO:0070062(extracellular exosome);GO:0061631(ubiquitin conjugating enzyme activity);GO:0031625(ubiquitin protein ligase binding);GO:0004842(ubiquitin-protein transferase activity);GO:00705…	04141(Protein processing in endoplasmic reticulum);04120(Ubiquitin mediated proteolysis);05012(Parkinson's disease)	EC:2.3.2.23
circRNA12188	80.2436	13.7894	6	1	2.54082	up	0.186957	1	no	chr1	114463104	114463556	-	2	circRNA	ENST00000358465	TRIM33	chr1:114433733-114463103|chr1:114463556-114464269	tripartite motif containing 33 [Source:HGNC Symbol;Acc:HGNC:16290]	GO:0005634(nucleus);GO:0008270(zinc ion binding);GO:0046872(metal ion binding);GO:0016740(transferase activity);GO:0006351(transcription, DNA-templated);GO:0006355(regulation of transcription, DNA-templated);GO:0016567(protein ubiquitination);GO:0003677(DNA binding);GO:0005622(intracellular);GO:0005515(protein binding);GO:0005654(nucleoplasm);GO:0070412(R-SMAD binding);GO:0045892(negative regulat…	NA	NA
circRNA13749	80.2436	13.7894	6	1	2.54082	up	0.186957	1	no	chr8	90042728	90044995	+	2	circRNA	ENST00000519328	DECR1	chr8:90021056-90042727|chr8:90044995-90051676	2,4-dienoyl-CoA reductase 1 [Source:HGNC Symbol;Acc:HGNC:2753]	GO:0005634(nucleus);GO:0005829(cytosol);GO:0005654(nucleoplasm);GO:0016491(oxidoreductase activity);GO:0055114(oxidation-reduction process);GO:0005739(mitochondrion);GO:0006629(lipid metabolic process);GO:0006631(fatty acid metabolic process);GO:0070062(extracellular exosome);GO:0005759(mitochondrial matrix);GO:0051289(protein homotetramerization);GO:0006635(fatty acid beta-oxidation);GO:0070402(…	NA	NA
circRNA7895	80.2436	13.7894	6	1	2.54082	up	0.186957	1	no	chr5	43122039	43139309	+	3	circRNA	ENST00000515326	ZNF131	chr5:43121123-43122038|chr5:43139309-43161248	zinc finger protein 131 [Source:HGNC Symbol;Acc:HGNC:12915]	GO:0005634(nucleus);GO:0006357(regulation of transcription from RNA polymerase II promoter);GO:0003700(transcription factor activity, sequence-specific DNA binding);GO:0000981(RNA polymerase II transcription factor activity, sequence-specific DNA binding);GO:0006351(transcription, DNA-templated);GO:0003676(nucleic acid binding);GO:0046872(metal ion binding);GO:0005654(nucleoplasm);GO:0006366(tran…	NA	NA
circRNA12572	80.2436	13.7894	6	1	2.54082	up	0.186957	1	no	chr1	201852104	201858994	+	9	circRNA	ENST00000361565	IPO9	chr1:201848594-201852103|chr1:201858994-201863447	importin 9 [Source:HGNC Symbol;Acc:HGNC:19425]	GO:0006810(transport);GO:0005634(nucleus);GO:0005737(cytoplasm);GO:0016020(membrane);GO:0006886(intracellular protein transport);GO:0015031(protein transport);GO:0008536(Ran GTPase binding);GO:0005515(protein binding);GO:0005829(cytosol);GO:0005635(nuclear envelope);GO:0042393(histone binding);GO:0008565(protein transporter activity);GO:0006606(protein import into nucleus)	NA	NA
circRNA5010	13.3739	82.7366	1	6	-2.6291	down	0.186957	1	no	chr14	96846095	96860735	+	8	circRNA	ENST00000216639	VRK1	chr14:96837817-96846094|chr14:96860735-96876029	vaccinia related kinase 1 [Source:HGNC Symbol;Acc:HGNC:12718]	GO:0005634(nucleus);GO:0005737(cytoplasm);GO:0000166(nucleotide binding);GO:0004672(protein kinase activity);GO:0004674(protein serine/threonine kinase activity);GO:0005524(ATP binding);GO:0006468(protein phosphorylation);GO:0005730(nucleolus);GO:0005829(cytosol);GO:0005654(nucleoplasm);GO:0016740(transferase activity);GO:0016301(kinase activity);GO:0016310(phosphorylation);GO:0051301(cell divisi…	NA	NA
circRNA5779	80.2436	13.7894	6	1	2.54082	up	0.186957	1	no	chr22	27894555	27897892	-	4	circRNA	ENST00000335272	PITPNB	chr22:27873815-27894554|chr22:27897892-27910963	phosphatidylinositol transfer protein beta [Source:HGNC Symbol;Acc:HGNC:9002]	GO:0006810(transport);GO:0005737(cytoplasm);GO:0005794(Golgi apparatus);GO:0005622(intracellular);GO:0008289(lipid binding);GO:0005789(endoplasmic reticulum membrane);GO:0070062(extracellular exosome);GO:0000139(Golgi membrane);GO:0006629(lipid metabolic process);GO:0006890(retrograde vesicle-mediated transport, Golgi to ER);GO:0006997(nucleus organization);GO:0015914(phospholipid transport)	NA	NA
circRNA299	80.2436	13.7894	6	1	2.54082	up	0.186957	1	no	chr13	19661698	19670363	+	5	circRNA	ENST00000361479	MPHOSPH8	chr13:19659289-19661697|chr13:19670363-19671205	M-phase phosphoprotein 8 [Source:HGNC Symbol;Acc:HGNC:29810]	GO:0005634(nucleus);GO:0005737(cytoplasm);GO:0005730(nucleolus);GO:0005829(cytosol);GO:0006351(transcription, DNA-templated);GO:0006355(regulation of transcription, DNA-templated);GO:0016567(protein ubiquitination);GO:0005886(plasma membrane);GO:0005694(chromosome);GO:0005515(protein binding);GO:0004842(ubiquitin-protein transferase activity);GO:0031625(ubiquitin protein ligase binding);GO:000015…	NA	NA
circRNA3608	13.3739	82.7366	1	6	-2.6291	down	0.186957	1	no	chr16	19644886	19647882	+	2	circRNA	ENST00000438132	C16orf62	chr16:19642476-19644885|chr16:19647882-19650381	chromosome 16 open reading frame 62 [Source:HGNC Symbol;Acc:HGNC:24641]	GO:0006810(transport);GO:0016020(membrane);GO:0016021(integral component of membrane);GO:0015031(protein transport);GO:0005886(plasma membrane);GO:0005515(protein binding);GO:0005768(endosome);GO:0005769(early endosome);GO:0043312(neutrophil degranulation);GO:0101003(ficolin-1-rich granule membrane);GO:0006893(Golgi to plasma membrane transport)	NA	NA
circRNA2060	80.2436	13.7894	6	1	2.54082	up	0.186957	1	no	chr11	134184637	134185526	-	3	circRNA	ENST00000534532	NCAPD3	chr11:134181184-134184636|chr11:134185526-134192688	non-SMC condensin II complex subunit D3 [Source:HGNC Symbol;Acc:HGNC:28952]	GO:0007076(mitotic chromosome condensation);GO:0000799(nuclear condensin complex);GO:0005634(nucleus);GO:0016020(membrane);GO:0005654(nucleoplasm);GO:0051301(cell division);GO:0005515(protein binding);GO:0007049(cell cycle);GO:0003682(chromatin binding);GO:0030261(chromosome condensation);GO:0035064(methylated histone binding);GO:0010032(meiotic chromosome condensation);GO:0051304(chromosome sepa…	NA	NA
circRNA13793	80.2436	13.7894	6	1	2.54082	up	0.186957	1	no	chr8	98526742	98596169	-	4	circRNA	ENST00000617590	STK3	chr8:98456000-98526741|chr8:98596169-98749275	serine/threonine kinase 3 [Source:HGNC Symbol;Acc:HGNC:11406]	GO:0090090(negative regulation of canonical Wnt signaling pathway);GO:0005634(nucleus);GO:0005737(cytoplasm);GO:0046872(metal ion binding);GO:0000166(nucleotide binding);GO:0004672(protein kinase activity);GO:0004674(protein serine/threonine kinase activity);GO:0005524(ATP binding);GO:0006468(protein phosphorylation);GO:0016740(transferase activity);GO:0016301(kinase activity);GO:0016310(phosphor…	04010(MAPK signaling pathway);04390(Hippo signaling pathway);04392(Hippo signaling pathway - multiple species)	NA
circRNA9719	13.3739	82.7366	1	6	-2.6291	down	0.186957	1	no	chr3	120750523	120751000	+	1	circRNA	ENST00000283875	GTF2E1	chr3:120742794-120750522|chr3:120751000-120770727	general transcription factor IIE subunit 1 [Source:HGNC Symbol;Acc:HGNC:4650]	GO:0006351(transcription, DNA-templated);GO:0006355(regulation of transcription, DNA-templated);GO:0043565(sequence-specific DNA binding);GO:0005634(nucleus);GO:0046872(metal ion binding);GO:0005829(cytosol);GO:0005515(protein binding);GO:0006367(transcription initiation from RNA polymerase II promoter);GO:0005654(nucleoplasm);GO:0016032(viral process);GO:0006366(transcription from RNA polymerase…	03022(Basal transcription factors);05203(Viral carcinogenesis);05169(Epstein-Barr virus infection)	NA
circRNA6207	80.2436	13.7894	6	1	2.54082	up	0.186957	1	no	chr20	49135833	49154071	-	3	circRNA	ENST00000371856	STAU1	chr20:49124587-49135832|chr20:49154071-49165996	staufen double-stranded RNA binding protein 1 [Source:HGNC Symbol;Acc:HGNC:11370]	GO:0003723(RNA binding);GO:0005737(cytoplasm);GO:0016020(membrane);GO:0005829(cytosol);GO:0005783(endoplasmic reticulum);GO:0005886(plasma membrane);GO:0005515(protein binding);GO:0070062(extracellular exosome);GO:0005875(microtubule associated complex);GO:0045070(positive regulation of viral genome replication);GO:0036464(cytoplasmic ribonucleoprotein granule);GO:0005791(rough endoplasmic reticu…	NA	NA
circRNA4065	80.2436	13.7894	6	1	2.54082	up	0.186957	1	no	chr15	44606025	44608605	-	2	circRNA	ENST00000261866	SPG11	chr15:44600632-44606024|chr15:44608605-44610839	SPG11, spatacsin vesicle trafficking associated [Source:HGNC Symbol;Acc:HGNC:11226]	GO:0005634(nucleus);GO:0005737(cytoplasm);GO:0005730(nucleolus);GO:0005829(cytosol);GO:0005765(lysosomal membrane);GO:0005886(plasma membrane);GO:0042995(cell projection);GO:0005515(protein binding);GO:0045202(synapse);GO:0030425(dendrite);GO:0030424(axon);GO:0070062(extracellular exosome);GO:0007268(chemical synaptic transmission);GO:0031410(cytoplasmic vesicle);GO:0048489(synaptic vesicle trans…	NA	NA
circRNA3636	13.3739	82.7366	1	6	-2.6291	down	0.186957	1	no	chr16	24092791	24123981	+	4	circRNA	ENST00000321728	PRKCB	chr16:24035547-24092790|chr16:24123981-24154683	protein kinase C beta [Source:HGNC Symbol;Acc:HGNC:9395]	GO:0005634(nucleus);GO:0005737(cytoplasm);GO:0016020(membrane);GO:0008270(zinc ion binding);GO:0046872(metal ion binding);GO:0000166(nucleotide binding);GO:0004672(protein kinase activity);GO:0004674(protein serine/threonine kinase activity);GO:0005524(ATP binding);GO:0006468(protein phosphorylation);GO:0005829(cytosol);GO:0005654(nucleoplasm);GO:0016740(transferase activity);GO:0016301(kinase ac…	04014(Ras signaling pathway);04015(Rap1 signaling pathway);04010(MAPK signaling pathway);04012(ErbB signaling pathway);04310(Wnt signaling pathway);04370(VEGF signaling pathway);04064(NF-kappa B signaling pathway);04066(HIF-1 signaling pathway);04020(Calcium signaling pathway);04070(Phosphatidylinositol signaling system);04071(Sphingolipid signaling pathway);04150(mTOR signaling pathway);04510(Fo…	EC:2.7.11.13
circRNA10279	80.2436	13.7894	6	1	2.54082	up	0.186957	1	no	chr2	15488894	15534641	-	4	circRNA	ENST00000281513	NBAS	chr2:15478289-15488893|chr2:15534641-15536417	neuroblastoma amplified sequence [Source:HGNC Symbol;Acc:HGNC:15625]	GO:0006810(transport);GO:0005737(cytoplasm);GO:0016020(membrane);GO:0015031(protein transport);GO:0005783(endoplasmic reticulum);GO:0005789(endoplasmic reticulum membrane);GO:0006890(retrograde vesicle-mediated transport, Golgi to ER);GO:0000956(nuclear-transcribed mRNA catabolic process);GO:0005829(cytosol);GO:0000149(SNARE binding);GO:2000623(negative regulation of nuclear-transcribed mRNA cata…	NA	NA
circRNA9946	13.3739	82.7366	1	6	-2.6291	down	0.186957	1	no	chr3	152299405	152415111	+	2	circRNA	ENST00000282486	MBNL1	chr3:152269092-152299404|chr3:152415111-152432716	muscleblind like splicing regulator 1 [Source:HGNC Symbol;Acc:HGNC:6923]	GO:0003723(RNA binding);GO:0006397(mRNA processing);GO:0008380(RNA splicing);GO:0005634(nucleus);GO:0005737(cytoplasm);GO:0046872(metal ion binding);GO:0005829(cytosol);GO:0005654(nucleoplasm);GO:0005813(centrosome);GO:0005515(protein binding);GO:0007399(nervous system development);GO:0043484(regulation of RNA splicing);GO:0010494(cytoplasmic stress granule);GO:0001701(in utero embryonic developm…	NA	NA
circRNA6665	80.2436	13.7894	6	1	2.54082	up	0.186957	1	no	chr7	66240325	66241270	+	1	circRNA	ENST00000304842	TPST1	chr7:66205522-66240324|chr7:66241270-66286510	tyrosylprotein sulfotransferase 1 [Source:HGNC Symbol;Acc:HGNC:12020]	GO:0016020(membrane);GO:0016021(integral component of membrane);GO:0016740(transferase activity);GO:0005794(Golgi apparatus);GO:0008476(protein-tyrosine sulfotransferase activity);GO:0006478(peptidyl-tyrosine sulfation);GO:0000139(Golgi membrane);GO:0006954(inflammatory response);GO:0050427(3'-phosphoadenosine 5'-phosphosulfate metabolic process)	NA	NA
circRNA4165	13.3739	82.7366	1	6	-2.6291	down	0.186957	1	no	chr15	56394165	56394834	+	2	circRNA	ENST00000352903	TEX9	chr15:56391418-56394164|chr15:56394834-56412301	testis expressed 9 [Source:HGNC Symbol;Acc:HGNC:29585]	GO:0005515(protein binding)	NA	NA
circRNA13573	13.3739	82.7366	1	6	-2.6291	down	0.186957	1	no	chr8	38133454	38135766	+	2	circRNA	ENST00000343823	ASH2L	chr8:38128951-38133453|chr8:38135766-38138815	ASH2 like histone lysine methyltransferase complex subunit [Source:HGNC Symbol;Acc:HGNC:744]	GO:0005634(nucleus);GO:0046872(metal ion binding);GO:0006351(transcription, DNA-templated);GO:0006355(regulation of transcription, DNA-templated);GO:0016569(covalent chromatin modification);GO:0003677(DNA binding);GO:0005515(protein binding);GO:0005654(nucleoplasm);GO:0008284(positive regulation of cell proliferation);GO:0044212(transcription regulatory region DNA binding);GO:1904837(beta-catenin…	NA	NA
circRNA12275	80.2436	13.7894	6	1	2.54082	up	0.186957	1	no	chr1	151408100	151408828	-	3	circRNA	ENST00000392723	POGZ	chr1:151407291-151408099|chr1:151408828-151411624	pogo transposable element derived with ZNF domain [Source:HGNC Symbol;Acc:HGNC:18801]	GO:0003676(nucleic acid binding);GO:0005634(nucleus);GO:0005737(cytoplasm);GO:0046872(metal ion binding);GO:0005829(cytosol);GO:0005654(nucleoplasm);GO:0003677(DNA binding);GO:0051301(cell division);GO:0000790(nuclear chromatin);GO:0005694(chromosome);GO:0005515(protein binding);GO:0007049(cell cycle);GO:0051382(kinetochore assembly);GO:0007064(mitotic sister chromatid cohesion)	NA	NA
circRNA9977	80.2436	13.7894	6	1	2.54082	up	0.186957	1	no	chr3	160411920	160414517	+	4	circRNA	ENST00000357388	SMC4	chr3:160404504-160411919|chr3:160414517-160416250	structural maintenance of chromosomes 4 [Source:HGNC Symbol;Acc:HGNC:14013]	GO:0005634(nucleus);GO:0005737(cytoplasm);GO:0016607(nuclear speck);GO:0000166(nucleotide binding);GO:0005524(ATP binding);GO:0005829(cytosol);GO:0051301(cell division);GO:0005694(chromosome);GO:0005515(protein binding);GO:0051276(chromosome organization);GO:0007049(cell cycle);GO:0005654(nucleoplasm);GO:0030261(chromosome condensation);GO:0046982(protein heterodimerization activity);GO:0000070(m…	NA	NA
circRNA3112	80.2436	13.7894	6	1	2.54082	up	0.186957	1	no	chr17	43521369	43522226	+	2	circRNA	ENST00000540306	DHX8	chr17:43520879-43521368|chr17:43522226-43526495	DEAH-box helicase 8 [Source:HGNC Symbol;Acc:HGNC:2749]	GO:0003676(nucleic acid binding);GO:0000166(nucleotide binding);GO:0005524(ATP binding);GO:0005654(nucleoplasm);GO:0016787(hydrolase activity);GO:0016604(nuclear body);GO:0004386(helicase activity);GO:0003723(RNA binding);GO:0006397(mRNA processing);GO:0008380(RNA splicing);GO:0005634(nucleus);GO:0005515(protein binding);GO:0005681(spliceosomal complex);GO:0042802(identical protein binding);GO:00…	03040(Spliceosome)	EC:3.6.4.13
circRNA4299	80.2436	13.7894	6	1	2.54082	up	0.186957	1	no	chr15	66349060	66349437	-	2	circRNA	ENST00000261881	TIPIN	chr15:66341356-66349059|chr15:66349437-66351524	TIMELESS interacting protein [Source:HGNC Symbol;Acc:HGNC:30750]	GO:0005634(nucleus);GO:0005737(cytoplasm);GO:0043231(intracellular membrane-bounded organelle);GO:0051301(cell division);GO:0005515(protein binding);GO:0006974(cellular response to DNA damage stimulus);GO:0007049(cell cycle);GO:0005654(nucleoplasm);GO:0048478(replication fork protection);GO:0003677(DNA binding);GO:0006260(DNA replication);GO:0008284(positive regulation of cell proliferation);GO:0…	NA	NA
circRNA10903	80.2436	13.7894	6	1	2.54082	up	0.186957	1	no	chr2	121450913	121458975	-	4	circRNA	ENST00000263710	CLASP1	chr2:121449120-121450912|chr2:121458975-121459979	cytoplasmic linker associated protein 1 [Source:HGNC Symbol;Acc:HGNC:17088]	GO:0005737(cytoplasm);GO:0016020(membrane);GO:0005794(Golgi apparatus);GO:0051301(cell division);GO:0005694(chromosome);GO:0005856(cytoskeleton);GO:0005515(protein binding);GO:0007049(cell cycle);GO:0005874(microtubule);GO:0005925(focal adhesion);GO:0008017(microtubule binding);GO:0005813(centrosome);GO:0005815(microtubule organizing center);GO:0005819(spindle);GO:0000775(chromosome, centromeric …	NA	NA
circRNA3279	13.3739	82.7366	1	6	-2.6291	down	0.186957	1	no	chr17	62010550	62011233	-	1	circRNA	ENST00000397786	MED13	chr17:61995365-62010549|chr17:62011233-62029540	mediator complex subunit 13 [Source:HGNC Symbol;Acc:HGNC:22474]	GO:0005634(nucleus);GO:0016020(membrane);GO:0006351(transcription, DNA-templated);GO:0006355(regulation of transcription, DNA-templated);GO:0001104(RNA polymerase II transcription cofactor activity);GO:0006357(regulation of transcription from RNA polymerase II promoter);GO:0042632(cholesterol homeostasis);GO:0070328(triglyceride homeostasis);GO:1904168(negative regulation of thyroid hormone recep…	04919(Thyroid hormone signaling pathway)	NA
circRNA12043	13.3739	82.7366	1	6	-2.6291	down	0.186957	1	no	chr1	88770352	88786213	+	5	circRNA	ENST00000316005	PKN2	chr1:88760376-88770351|chr1:88786213-88804390	protein kinase N2 [Source:HGNC Symbol;Acc:HGNC:9406]	GO:0016020(membrane);GO:0016021(integral component of membrane);GO:0016301(kinase activity);GO:0016310(phosphorylation);GO:0007165(signal transduction);GO:0003723(RNA binding);GO:0005634(nucleus);GO:0005737(cytoplasm);GO:0000166(nucleotide binding);GO:0004672(protein kinase activity);GO:0004674(protein serine/threonine kinase activity);GO:0005524(ATP binding);GO:0006468(protein phosphorylation);G…	04151(PI3K-Akt signaling pathway);05132(Salmonella infection)	NA
circRNA2889	53.4957	151.684	4	11	-1.50357	down	0.187026	1	no	chr17	21006896	21011309	-	3	circRNA	ENST00000261497	USP22	chr17:21004990-21006895|chr17:21011309-21012829	ubiquitin specific peptidase 22 [Source:HGNC Symbol;Acc:HGNC:12621]	GO:0005634(nucleus);GO:0008270(zinc ion binding);GO:0046872(metal ion binding);GO:0016579(protein deubiquitination);GO:0016787(hydrolase activity);GO:0006351(transcription, DNA-templated);GO:0006355(regulation of transcription, DNA-templated);GO:0016569(covalent chromatin modification);GO:0005515(protein binding);GO:0008233(peptidase activity);GO:0008234(cysteine-type peptidase activity);GO:00065…	NA	NA
circRNA13718	53.4957	151.684	4	11	-1.50357	down	0.187026	1	no	chr8	72052539	72076627	+	2	circRNA	ENST00000518916	MSC-AS1	chr8:71963048-72052538|chr8:72076627-72106860	MSC antisense RNA 1 [Source:HGNC Symbol;Acc:HGNC:48724]	NA	NA	NA
circRNA4355	173.861	55.1577	13	4	1.6563	up	0.187026	1	no	chr15	74923648	74926887	-	2	circRNA	ENST00000322347	COX5A	chr15:74920442-74923647|chr15:74926887-74929115	cytochrome c oxidase subunit 5A [Source:HGNC Symbol;Acc:HGNC:2267]	GO:0016020(membrane);GO:0046872(metal ion binding);GO:0005743(mitochondrial inner membrane);GO:0005739(mitochondrion);GO:0005515(protein binding);GO:1902600(hydrogen ion transmembrane transport);GO:0004129(cytochrome-c oxidase activity);GO:0070062(extracellular exosome);GO:0006123(mitochondrial electron transport, cytochrome c to oxygen);GO:0009055(electron carrier activity);GO:0005751(mitochondr…	00190(Oxidative phosphorylation);04260(Cardiac muscle contraction);05010(Alzheimer's disease);05012(Parkinson's disease);05016(Huntington's disease);04932(Non-alcoholic fatty liver disease (NAFLD))	NA
circRNA13545	53.4957	151.684	4	11	-1.50357	down	0.187026	1	no	chr8	30177126	30180630	+	3	circRNA	ENST00000221114	DCTN6	chr8:30175190-30177125|chr8:30180630-30183074	dynactin subunit 6 [Source:HGNC Symbol;Acc:HGNC:16964]	GO:0005737(cytoplasm);GO:0005694(chromosome);GO:0005856(cytoskeleton);GO:0005813(centrosome);GO:0000775(chromosome, centromeric region);GO:0000776(kinetochore);GO:0000777(condensed chromosome kinetochore);GO:0005869(dynactin complex);GO:0005829(cytosol);GO:0019886(antigen processing and presentation of exogenous peptide antigen via MHC class II);GO:0006888(ER to Golgi vesicle-mediated transport)	04962(Vasopressin-regulated water reabsorption)	NA
circRNA11418	53.4957	151.684	4	11	-1.50357	down	0.187026	1	no	chr2	237973092	237973747	+	2	circRNA	ENST00000417231	UBE2F	chr2:237967132-237973091|chr2:237973747-237987962	ubiquitin conjugating enzyme E2 F (putative) [Source:HGNC Symbol;Acc:HGNC:12480]	GO:0000166(nucleotide binding);GO:0005524(ATP binding);GO:0016740(transferase activity);GO:0016567(protein ubiquitination);GO:0005737(cytoplasm);GO:0031625(ubiquitin protein ligase binding);GO:0061630(ubiquitin protein ligase activity);GO:0005515(protein binding);GO:0005829(cytosol);GO:0043687(post-translational protein modification);GO:0019788(NEDD8 transferase activity);GO:0045116(protein neddy…	04120(Ubiquitin mediated proteolysis)	NA
circRNA6906	173.861	55.1577	13	4	1.6563	up	0.187026	1	no	chr7	105090009	105091314	+	2	circRNA	ENST00000311117	KMT2E	chr7:105081797-105090008|chr7:105091314-105101424	lysine methyltransferase 2E [Source:HGNC Symbol;Acc:HGNC:18541]	GO:0005634(nucleus);GO:0005737(cytoplasm);GO:0016607(nuclear speck);GO:0016020(membrane);GO:0046872(metal ion binding);GO:0008168(methyltransferase activity);GO:0016740(transferase activity);GO:0032259(methylation);GO:0006351(transcription, DNA-templated);GO:0006355(regulation of transcription, DNA-templated);GO:0016569(covalent chromatin modification);GO:0005886(plasma membrane);GO:0005515(prote…	00310(Lysine degradation)	EC:2.1.1.43
circRNA5708	53.4957	151.684	4	11	-1.50357	down	0.187026	1	no	chr18	77066298	77105286	-	2	circRNA	ENST00000355994	MBP	chr18:77017268-77066297|chr18:77105286-77132579	myelin basic protein [Source:HGNC Symbol;Acc:HGNC:6925]	GO:0005634(nucleus);GO:0016020(membrane);GO:0005886(plasma membrane);GO:0005515(protein binding);GO:0019911(structural constituent of myelin sheath);GO:0021762(substantia nigra development);GO:0006955(immune response);GO:0007417(central nervous system development);GO:0043234(protein complex);GO:0007268(chemical synaptic transmission);GO:0043025(neuronal cell body);GO:0043209(myelin sheath);GO:000…	NA	NA
circRNA11195	53.4957	151.684	4	11	-1.50357	down	0.187026	1	no	chr2	197078703	197090032	-	6	circRNA	ENST00000424317	ANKRD44	chr2:197025267-197078702|chr2:197090032-197099815	ankyrin repeat domain 44 [Source:HGNC Symbol;Acc:HGNC:25259]	GO:0005515(protein binding)	NA	NA
circRNA4571	173.861	55.1577	13	4	1.6563	up	0.187026	1	no	chr14	22926133	22927660	-	4	circRNA	ENST00000324366	PRMT5	chr14:22925040-22926132|chr14:22927660-22928125	protein arginine methyltransferase 5 [Source:HGNC Symbol;Acc:HGNC:10894]	GO:0005634(nucleus);GO:0005737(cytoplasm);GO:0005829(cytosol);GO:0008168(methyltransferase activity);GO:0016740(transferase activity);GO:0032259(methylation);GO:0006351(transcription, DNA-templated);GO:0006355(regulation of transcription, DNA-templated);GO:0016569(covalent chromatin modification);GO:0005794(Golgi apparatus);GO:0005515(protein binding);GO:0048511(rhythmic process);GO:0006479(prote…	03013(RNA transport)	EC:2.1.1.320
circRNA7750	53.4957	151.684	4	11	-1.50357	down	0.187026	1	no	chr6	149738643	149742570	-	2	circRNA	ENST00000340413	NUP43	chr6:149736622-149738642|chr6:149742570-149743637	nucleoporin 43 [Source:HGNC Symbol;Acc:HGNC:21182]	GO:0006810(transport);GO:0051028(mRNA transport);GO:0005634(nucleus);GO:0015031(protein transport);GO:0051301(cell division);GO:0005694(chromosome);GO:0007049(cell cycle);GO:0005643(nuclear pore);GO:0007059(chromosome segregation);GO:0000775(chromosome, centromeric region);GO:0000776(kinetochore);GO:0000777(condensed chromosome kinetochore);GO:0005515(protein binding);GO:0005829(cytosol);GO:00757…	03013(RNA transport)	NA
circRNA4509	40.1218	124.105	3	9	-1.6291	down	0.189984	1	no	chr15	94367605	94385525	+	4	circRNA	ENST00000456504	MCTP2	chr15:94358612-94367604|chr15:94385525-94398960	multiple C2 and transmembrane domain containing 2 [Source:HGNC Symbol;Acc:HGNC:25636]	GO:0005829(cytosol);GO:0005654(nucleoplasm);GO:0016020(membrane);GO:0016021(integral component of membrane);GO:0007275(multicellular organism development);GO:0005783(endoplasmic reticulum);GO:0019722(calcium-mediated signaling);GO:0005509(calcium ion binding)	NA	NA
circRNA1992	40.1218	124.105	3	9	-1.6291	down	0.189984	1	no	chr11	118581246	118584644	+	4	circRNA	ENST00000359415	ARCN1	chr11:118573783-118581245|chr11:118584644-118590340	archain 1 [Source:HGNC Symbol;Acc:HGNC:649]	GO:0003723(RNA binding);GO:0006810(transport);GO:0005737(cytoplasm);GO:0016020(membrane);GO:0015031(protein transport);GO:0005794(Golgi apparatus);GO:0000139(Golgi membrane);GO:0006890(retrograde vesicle-mediated transport, Golgi to ER);GO:0031410(cytoplasmic vesicle);GO:0016192(vesicle-mediated transport);GO:0030126(COPI vesicle coat);GO:0030663(COPI-coated vesicle membrane);GO:0005789(endoplasm…	NA	NA
circRNA293	147.113	41.3683	11	3	1.83033	up	0.189984	1	no	chrX	154789954	154792285	-	4	circRNA	ENST00000369534	MPP1	chrX:154786400-154789953|chrX:154792285-154805271	membrane palmitoylated protein 1 [Source:HGNC Symbol;Acc:HGNC:7219]	GO:0016020(membrane);GO:0042995(cell projection);GO:0005515(protein binding);GO:0032420(stereocilium);GO:0005887(integral component of plasma membrane);GO:0046037(GMP metabolic process);GO:0046710(GDP metabolic process);GO:0007165(signal transduction);GO:0004385(guanylate kinase activity);GO:0005622(intracellular);GO:0090022(regulation of neutrophil chemotaxis);GO:0030863(cortical cytoskeleton)	NA	NA
circRNA11672	147.113	41.3683	11	3	1.83033	up	0.189984	1	no	chr1	26446316	26447660	+	2	circRNA	ENST00000434391	DHDDS	chr1:26442873-26446315|chr1:26447660-26457790	dehydrodolichyl diphosphate synthase subunit [Source:HGNC Symbol;Acc:HGNC:20603]	GO:0016765(transferase activity, transferring alkyl or aryl (other than methyl) groups);GO:0016740(transferase activity);GO:0006486(protein glycosylation);GO:0016020(membrane);GO:0005783(endoplasmic reticulum);GO:0005789(endoplasmic reticulum membrane);GO:0005515(protein binding);GO:0006489(dolichyl diphosphate biosynthetic process);GO:0002094(polyprenyltransferase activity);GO:0016094(polyprenol…	00900(Terpenoid backbone biosynthesis)	NA
circRNA3731	40.1218	124.105	3	9	-1.6291	down	0.189984	1	no	chr16	53254438	53274302	+	7	circRNA	ENST00000447540	CHD9	chr16:53250066-53254437|chr16:53274302-53285595	chromodomain helicase DNA binding protein 9 [Source:HGNC Symbol;Acc:HGNC:25701]	GO:0005634(nucleus);GO:0005737(cytoplasm);GO:0000166(nucleotide binding);GO:0005524(ATP binding);GO:0016787(hydrolase activity);GO:0006351(transcription, DNA-templated);GO:0006355(regulation of transcription, DNA-templated);GO:0016569(covalent chromatin modification);GO:0004386(helicase activity);GO:0003677(DNA binding);GO:0016817(hydrolase activity, acting on acid anhydrides);GO:0005654(nucleopl…	NA	NA
circRNA8193	40.1218	124.105	3	9	-1.6291	down	0.189984	1	no	chr5	109713520	109755456	+	4	circRNA	ENST00000261483	MAN2A1	chr5:109690552-109713519|chr5:109755456-109767534	mannosidase alpha class 2A member 1 [Source:HGNC Symbol;Acc:HGNC:6824]	GO:0016020(membrane);GO:0016021(integral component of membrane);GO:0046872(metal ion binding);GO:0030246(carbohydrate binding);GO:0016787(hydrolase activity);GO:0003824(catalytic activity);GO:0005794(Golgi apparatus);GO:0005975(carbohydrate metabolic process);GO:0008152(metabolic process);GO:0016798(hydrolase activity, acting on glycosyl bonds);GO:0000139(Golgi membrane);GO:0006486(protein glycos…	00510(N-Glycan biosynthesis)	EC:3.2.1.114
circRNA12226	147.113	41.3683	11	3	1.83033	up	0.189984	1	no	chr1	147275354	147285487	+	5	circRNA	ENST00000361293	CHD1L	chr1:147272281-147275353|chr1:147285487-147286297	chromodomain helicase DNA binding protein 1 like [Source:HGNC Symbol;Acc:HGNC:1916]	GO:0005634(nucleus);GO:0000166(nucleotide binding);GO:0005524(ATP binding);GO:0005829(cytosol);GO:0005654(nucleoplasm);GO:0016787(hydrolase activity);GO:0004003(ATP-dependent DNA helicase activity);GO:0004386(helicase activity);GO:0005886(plasma membrane);GO:0006281(DNA repair);GO:0006974(cellular response to DNA damage stimulus);GO:0006338(chromatin remodeling);GO:0005515(protein binding);GO:001…	NA	NA
circRNA9085	147.113	41.3683	11	3	1.83033	up	0.189984	1	no	chr4	139125164	139139497	-	3	circRNA	ENST00000394235	ELF2	chr4:139073567-139125163|chr4:139139497-139176966	E74 like ETS transcription factor 2 [Source:HGNC Symbol;Acc:HGNC:3317]	GO:0005634(nucleus);GO:0005829(cytosol);GO:0005654(nucleoplasm);GO:0006355(regulation of transcription, DNA-templated);GO:0006351(transcription, DNA-templated);GO:0003677(DNA binding);GO:0003700(transcription factor activity, sequence-specific DNA binding);GO:0043565(sequence-specific DNA binding);GO:0005515(protein binding);GO:0016604(nuclear body);GO:0045893(positive regulation of transcription…	NA	NA
circRNA837	147.113	41.3683	11	3	1.83033	up	0.189984	1	no	chr12	32708153	32718763	+	4	circRNA	ENST00000452533	DNM1L	chr12:32707413-32708152|chr12:32718763-32720663	dynamin 1 like [Source:HGNC Symbol;Acc:HGNC:2973]	GO:0005737(cytoplasm);GO:0016020(membrane);GO:0043231(intracellular membrane-bounded organelle);GO:0005525(GTP binding);GO:0000166(nucleotide binding);GO:0005829(cytosol);GO:0016787(hydrolase activity);GO:0003924(GTPase activity);GO:0005794(Golgi apparatus);GO:0005739(mitochondrion);GO:0042803(protein homodimerization activity);GO:0043547(positive regulation of GTPase activity);GO:0005515(protein…	04668(TNF signaling pathway);04217(Necroptosis);04621(NOD-like receptor signaling pathway)	EC:3.6.5.5
circRNA3496	40.1218	124.105	3	9	-1.6291	down	0.189984	1	no	chr16	4466153	4469465	-	2	circRNA	ENST00000283429	NMRAL1	chr16:4463850-4466152|chr16:4469465-4474092	NmrA like redox sensor 1 [Source:HGNC Symbol;Acc:HGNC:24987]	GO:0005634(nucleus);GO:0005737(cytoplasm);GO:0048471(perinuclear region of cytoplasm);GO:0005829(cytosol);GO:0000050(urea cycle)	NA	NA
circRNA6768	40.1218	124.105	3	9	-1.6291	down	0.189984	1	no	chr7	77607235	77618565	+	4	circRNA	ENST00000248594	PTPN12	chr7:77600806-77607234|chr7:77618565-77626704	protein tyrosine phosphatase, non-receptor type 12 [Source:HGNC Symbol;Acc:HGNC:9645]	GO:0005737(cytoplasm);GO:0016787(hydrolase activity);GO:0004725(protein tyrosine phosphatase activity);GO:0016791(phosphatase activity);GO:0006470(protein dephosphorylation);GO:0016311(dephosphorylation);GO:0004721(phosphoprotein phosphatase activity);GO:0042995(cell projection);GO:0005515(protein binding);GO:0030054(cell junction);GO:0005925(focal adhesion);GO:0005829(cytosol);GO:0002102(podosom…	NA	NA
circRNA1116	147.113	41.3683	11	3	1.83033	up	0.189984	1	no	chr12	96909752	96912817	+	2	circRNA	ENST00000266742	NEDD1	chr12:96907856-96909751|chr12:96912817-96917620	neural precursor cell expressed, developmentally down-regulated 1 [Source:HGNC Symbol;Acc:HGNC:7723]	GO:0005737(cytoplasm);GO:0051301(cell division);GO:0005856(cytoskeleton);GO:0007049(cell cycle);GO:0005813(centrosome);GO:0005815(microtubule organizing center);GO:0005515(protein binding);GO:0005829(cytosol);GO:0000086(G2/M transition of mitotic cell cycle);GO:0010389(regulation of G2/M transition of mitotic cell cycle);GO:0097711(ciliary basal body docking);GO:0036064(ciliary basal body);GO:000…	NA	NA
circRNA1717	147.113	41.3683	11	3	1.83033	up	0.189984	1	no	chr11	68567014	68576043	+	5	circRNA	ENST00000393800	PPP6R3	chr11:68564432-68567013|chr11:68576043-68583042	protein phosphatase 6 regulatory subunit 3 [Source:HGNC Symbol;Acc:HGNC:1173]	GO:0005634(nucleus);GO:0005737(cytoplasm);GO:0005829(cytosol);GO:0005654(nucleoplasm);GO:0005886(plasma membrane);GO:0005515(protein binding);GO:0000139(Golgi membrane);GO:0048208(COPII vesicle coating);GO:0019903(protein phosphatase binding);GO:0043666(regulation of phosphoprotein phosphatase activity);GO:0006516(glycoprotein catabolic process)	NA	NA
circRNA10021	414.592	744.629	31	54	-0.84483	down	0.190097	1	no	chr3	171188702	171194635	-	3	circRNA	ENST00000436636	TNIK	chr3:171177380-171188701|chr3:171194635-171211115	TRAF2 and NCK interacting kinase [Source:HGNC Symbol;Acc:HGNC:30765]	GO:0005634(nucleus);GO:0005737(cytoplasm);GO:0000166(nucleotide binding);GO:0004672(protein kinase activity);GO:0004674(protein serine/threonine kinase activity);GO:0005524(ATP binding);GO:0006468(protein phosphorylation);GO:0005829(cytosol);GO:0005654(nucleoplasm);GO:0016740(transferase activity);GO:0016301(kinase activity);GO:0016310(phosphorylation);GO:0005856(cytoskeleton);GO:0005515(protein …	NA	NA
circRNA4649	414.592	744.629	31	54	-0.84483	down	0.190097	1	no	chr14	34862044	34862322	-	1	circRNA	ENST00000358716	BAZ1A	chr14:34826156-34862043|chr14:34862322-34874491	bromodomain adjacent to zinc finger domain 1A [Source:HGNC Symbol;Acc:HGNC:960]	GO:0005634(nucleus);GO:0046872(metal ion binding);GO:0006351(transcription, DNA-templated);GO:0006355(regulation of transcription, DNA-templated);GO:0005515(protein binding);GO:0006338(chromatin remodeling);GO:0006261(DNA-dependent DNA replication);GO:0008623(CHRAC);GO:0016590(ACF complex)	NA	NA
circRNA3739	106.991	27.5789	8	2	1.95586	up	0.191276	1	no	chr16	53442658	53447106	+	2	circRNA	ENST00000567964	RBL2	chr16:53439146-53442657|chr16:53447106-53451702	RB transcriptional corepressor like 2 [Source:HGNC Symbol;Acc:HGNC:9894]	GO:0006357(regulation of transcription from RNA polymerase II promoter);GO:0005667(transcription factor complex);GO:0007049(cell cycle);GO:0051726(regulation of cell cycle);GO:0005634(nucleus);GO:0005730(nucleolus);GO:0005829(cytosol);GO:0006351(transcription, DNA-templated);GO:0006355(regulation of transcription, DNA-templated);GO:0016569(covalent chromatin modification);GO:0003677(DNA binding);…	04068(FoxO signaling pathway);04151(PI3K-Akt signaling pathway);04110(Cell cycle);04218(Cellular senescence);05203(Viral carcinogenesis);05165(Human papillomavirus infection)	NA
circRNA10017	106.991	27.5789	8	2	1.95586	up	0.191276	1	no	chr3	171123596	171128878	-	3	circRNA	ENST00000436636	TNIK	chr3:171110877-171123595|chr3:171128878-171138190	TRAF2 and NCK interacting kinase [Source:HGNC Symbol;Acc:HGNC:30765]	GO:0005634(nucleus);GO:0005737(cytoplasm);GO:0000166(nucleotide binding);GO:0004672(protein kinase activity);GO:0004674(protein serine/threonine kinase activity);GO:0005524(ATP binding);GO:0006468(protein phosphorylation);GO:0005829(cytosol);GO:0005654(nucleoplasm);GO:0016740(transferase activity);GO:0016301(kinase activity);GO:0016310(phosphorylation);GO:0005856(cytoskeleton);GO:0005515(protein …	NA	NA
circRNA6556	120.365	27.5789	9	2	2.12579	up	0.191276	1	no	chr7	26844030	26854890	-	3	circRNA	ENST00000345317	SKAP2	chr7:26739964-26844029|chr7:26854890-26864362	src kinase associated phosphoprotein 2 [Source:HGNC Symbol;Acc:HGNC:15687]	GO:0005737(cytoplasm);GO:0009967(positive regulation of signal transduction);GO:0005515(protein binding);GO:0005829(cytosol);GO:0005886(plasma membrane);GO:0042113(B cell activation);GO:0007165(signal transduction);GO:0006461(protein complex assembly);GO:0005070(SH3/SH2 adaptor activity);GO:0002757(immune response-activating signal transduction);GO:0008285(negative regulation of cell proliferatio…	NA	NA
circRNA8324	106.991	27.5789	8	2	1.95586	up	0.191276	1	no	chr5	138006990	138011149	-	2	circRNA	ENST00000033079	FAM13B	chr5:137988315-138006989|chr5:138011149-138011767	family with sequence similarity 13 member B [Source:HGNC Symbol;Acc:HGNC:1335]	GO:0007165(signal transduction);GO:0043547(positive regulation of GTPase activity);GO:0005096(GTPase activator activity);GO:0005829(cytosol);GO:0051056(regulation of small GTPase mediated signal transduction)	NA	NA
circRNA73	106.991	27.5789	8	2	1.95586	up	0.191276	1	no	chrX	21878042	21878692	+	2	circRNA	ENST00000379484	MBTPS2	chrX:21869678-21878041|chrX:21878692-21880896	membrane bound transcription factor peptidase, site 2 [Source:HGNC Symbol;Acc:HGNC:15455]	GO:0005737(cytoplasm);GO:0016020(membrane);GO:0016021(integral component of membrane);GO:0046872(metal ion binding);GO:0016787(hydrolase activity);GO:0006629(lipid metabolic process);GO:0008202(steroid metabolic process);GO:0008233(peptidase activity);GO:0006508(proteolysis);GO:0004222(metalloendopeptidase activity);GO:0008237(metallopeptidase activity);GO:0008203(cholesterol metabolic process);G…	04141(Protein processing in endoplasmic reticulum)	EC:3.4.24.85
circRNA9512	106.991	27.5789	8	2	1.95586	up	0.191276	1	no	chr3	49286098	49286325	-	1	circRNA	ENST00000351842	USP4	chr3:49284919-49286097|chr3:49286325-49292509	ubiquitin specific peptidase 4 [Source:HGNC Symbol;Acc:HGNC:12627]	GO:0005634(nucleus);GO:0005737(cytoplasm);GO:0046872(metal ion binding);GO:0005829(cytosol);GO:0004843(thiol-dependent ubiquitin-specific protease activity);GO:0016579(protein deubiquitination);GO:0016787(hydrolase activity);GO:0005886(plasma membrane);GO:0005515(protein binding);GO:0008233(peptidase activity);GO:0008234(cysteine-type peptidase activity);GO:0006508(proteolysis);GO:0006511(ubiquit…	NA	NA
circRNA7643	120.365	27.5789	9	2	2.12579	up	0.191276	1	no	chr6	131160059	131169273	+	3	circRNA	ENST00000431975	AKAP7	chr6:131145416-131160058|chr6:131169273-131199460	A-kinase anchoring protein 7 [Source:HGNC Symbol;Acc:HGNC:377]	GO:0005634(nucleus);GO:0005737(cytoplasm);GO:0000166(nucleotide binding);GO:0005829(cytosol);GO:0005515(protein binding);GO:0008150(biological_process);GO:0008104(protein localization);GO:0051018(protein kinase A binding);GO:0010738(regulation of protein kinase A signaling);GO:0034237(protein kinase A regulatory subunit binding);GO:0019901(protein kinase binding);GO:0005622(intracellular);GO:0016…	NA	NA
circRNA13985	106.991	27.5789	8	2	1.95586	up	0.191276	1	no	chr8	140572812	140585311	-	2	circRNA	ENST00000220592	AGO2	chr8:140562634-140572811|chr8:140585311-140635484	argonaute 2, RISC catalytic component [Source:HGNC Symbol;Acc:HGNC:3263]	GO:0070062(extracellular exosome);GO:0000993(RNA polymerase II core binding);GO:0045944(positive regulation of transcription from RNA polymerase II promoter);GO:0005737(cytoplasm);GO:0005634(nucleus);GO:0003676(nucleic acid binding);GO:0003723(RNA binding);GO:0016020(membrane);GO:0003743(translation initiation factor activity);GO:0006412(translation);GO:0046872(metal ion binding);GO:0005654(nucle…	NA	NA
circRNA4280	120.365	27.5789	9	2	2.12579	up	0.191276	1	no	chr15	65722848	65732818	-	5	circRNA	ENST00000443035	DENND4A	chr15:65717996-65722847|chr15:65732818-65737706	DENN domain containing 4A [Source:HGNC Symbol;Acc:HGNC:24321]	GO:0005634(nucleus);GO:0006351(transcription, DNA-templated);GO:0006355(regulation of transcription, DNA-templated);GO:0003677(DNA binding);GO:0043547(positive regulation of GTPase activity);GO:0005085(guanyl-nucleotide exchange factor activity);GO:0005829(cytosol);GO:0017112(Rab guanyl-nucleotide exchange factor activity);GO:0061024(membrane organization)	NA	NA
circRNA11864	120.365	27.5789	9	2	2.12579	up	0.191276	1	no	chr1	47368469	47375293	+	4	circRNA	ENST00000371873	CMPK1	chr1:47334116-47368468|chr1:47375293-47376703	cytidine/uridine monophosphate kinase 1 [Source:HGNC Symbol;Acc:HGNC:18170]	GO:0005634(nucleus);GO:0005737(cytoplasm);GO:0000166(nucleotide binding);GO:0005524(ATP binding);GO:0005730(nucleolus);GO:0016740(transferase activity);GO:0016301(kinase activity);GO:0016310(phosphorylation);GO:0006139(nucleobase-containing compound metabolic process);GO:0006207('de novo' pyrimidine nucleobase biosynthetic process);GO:0006221(pyrimidine nucleotide biosynthetic process);GO:0019205…	00240(Pyrimidine metabolism);00983(Drug metabolism - other enzymes)	EC:2.7.4.14
circRNA775	120.365	27.5789	9	2	2.12579	up	0.191276	1	no	chr12	26550247	26602706	-	11	circRNA	ENST00000381340	ITPR2	chr12:26495260-26550246|chr12:26602706-26621122	inositol 1,4,5-trisphosphate receptor type 2 [Source:HGNC Symbol;Acc:HGNC:6181]	GO:0006810(transport);GO:0016020(membrane);GO:0016021(integral component of membrane);GO:0055085(transmembrane transport);GO:0005783(endoplasmic reticulum);GO:0005634(nucleus);GO:0005216(ion channel activity);GO:0006811(ion transport);GO:0005789(endoplasmic reticulum membrane);GO:0006816(calcium ion transport);GO:0070588(calcium ion transmembrane transport);GO:0005262(calcium channel activity);GO…	04371(Apelin signaling pathway);04020(Calcium signaling pathway);04070(Phosphatidylinositol signaling system);04022(cGMP - PKG signaling pathway);04114(Oocyte meiosis);04210(Apoptosis);04218(Cellular senescence);04540(Gap junction);04611(Platelet activation);04621(NOD-like receptor signaling pathway);04922(Glucagon signaling pathway);04912(GnRH signaling pathway);04915(Estrogen signaling pathway)…	NA
circRNA78	106.991	27.5789	8	2	1.95586	up	0.191276	1	no	chrX	24172715	24179770	+	3	circRNA	ENST00000379188	ZFX	chrX:24149794-24172714|chrX:24179770-24207325	zinc finger protein, X-linked [Source:HGNC Symbol;Acc:HGNC:12869]	GO:0005634(nucleus);GO:0006355(regulation of transcription, DNA-templated);GO:0003677(DNA binding);GO:0046872(metal ion binding);GO:0003676(nucleic acid binding);GO:0005730(nucleolus);GO:0005654(nucleoplasm);GO:0006351(transcription, DNA-templated);GO:0003713(transcription coactivator activity);GO:0007275(multicellular organism development)	NA	NA
circRNA10331	106.991	27.5789	8	2	1.95586	up	0.191276	1	no	chr2	25799385	25806337	-	2	circRNA	ENST00000435504	ASXL2	chr2:25771540-25799384|chr2:25806337-25835537	additional sex combs like 2, transcriptional regulator [Source:HGNC Symbol;Acc:HGNC:23805]	GO:0005634(nucleus);GO:0046872(metal ion binding);GO:0005654(nucleoplasm);GO:0006355(regulation of transcription, DNA-templated);GO:0006351(transcription, DNA-templated);GO:0003677(DNA binding);GO:0045944(positive regulation of transcription from RNA polymerase II promoter);GO:0016579(protein deubiquitination);GO:0045600(positive regulation of fat cell differentiation);GO:0042975(peroxisome proli…	NA	NA
circRNA10185	120.365	27.5789	9	2	2.12579	up	0.191276	1	no	chr3	197282679	197282845	-	1	circRNA	ENST00000346964	DLG1	chr3:197194589-197282678|chr3:197282845-197296345	discs large MAGUK scaffold protein 1 [Source:HGNC Symbol;Acc:HGNC:2900]	GO:0005737(cytoplasm);GO:0005634(nucleus);GO:0016020(membrane);GO:0034220(ion transmembrane transport);GO:0005794(Golgi apparatus);GO:0005783(endoplasmic reticulum);GO:0005789(endoplasmic reticulum membrane);GO:0005886(plasma membrane);GO:0004721(phosphoprotein phosphatase activity);GO:0005515(protein binding);GO:0048471(perinuclear region of cytoplasm);GO:0030054(cell junction);GO:0045202(synaps…	04390(Hippo signaling pathway);04530(Tight junction);04660(T cell receptor signaling pathway);05203(Viral carcinogenesis);05166(HTLV-I infection);05165(Human papillomavirus infection)	NA
circRNA4312	106.991	27.5789	8	2	1.95586	up	0.191276	1	no	chr15	68141946	68146700	+	4	circRNA	ENST00000249636	PIAS1	chr15:68086750-68141945|chr15:68146700-68153589	protein inhibitor of activated STAT 1 [Source:HGNC Symbol;Acc:HGNC:2752]	GO:0005634(nucleus);GO:0016607(nuclear speck);GO:0008270(zinc ion binding);GO:0046872(metal ion binding);GO:0006351(transcription, DNA-templated);GO:0006355(regulation of transcription, DNA-templated);GO:0003677(DNA binding);GO:0016874(ligase activity);GO:0005515(protein binding);GO:0003713(transcription coactivator activity);GO:0045893(positive regulation of transcription, DNA-templated);GO:0019…	04120(Ubiquitin mediated proteolysis);04630(Jak-STAT signaling pathway);05160(Hepatitis C)	NA
circRNA11080	120.365	27.5789	9	2	2.12579	up	0.191276	1	no	chr2	171046174	171082852	-	10	circRNA	ENST00000360843	TLK1	chr2:171028405-171046173|chr2:171082852-171117738	tousled like kinase 1 [Source:HGNC Symbol;Acc:HGNC:11841]	GO:0005634(nucleus);GO:0000166(nucleotide binding);GO:0004672(protein kinase activity);GO:0004674(protein serine/threonine kinase activity);GO:0005524(ATP binding);GO:0006468(protein phosphorylation);GO:0016740(transferase activity);GO:0016301(kinase activity);GO:0016310(phosphorylation);GO:0016569(covalent chromatin modification);GO:0005515(protein binding);GO:0006974(cellular response to DNA da…	NA	NA
circRNA9904	120.365	27.5789	9	2	2.12579	up	0.191276	1	no	chr3	143552362	143578723	-	3	circRNA	ENST00000316549	SLC9A9	chr3:143495448-143552361|chr3:143578723-143652254	solute carrier family 9 member A9 [Source:HGNC Symbol;Acc:HGNC:20653]	GO:0006810(transport);GO:0016020(membrane);GO:0016021(integral component of membrane);GO:0055085(transmembrane transport);GO:0006811(ion transport);GO:0005515(protein binding);GO:0015297(antiporter activity);GO:0015299(solute:proton antiporter activity);GO:0015385(sodium:proton antiporter activity);GO:0006812(cation transport);GO:0006814(sodium ion transport);GO:0006885(regulation of pH);GO:19026…	NA	NA
circRNA3520	106.991	27.5789	8	2	1.95586	up	0.191276	1	no	chr16	10969161	10982991	+	7	circRNA	ENST00000409790	CLEC16A	chr16:10962588-10969160|chr16:10982991-11003073	C-type lectin domain containing 16A [Source:HGNC Symbol;Acc:HGNC:29013]	GO:0016020(membrane);GO:0005794(Golgi apparatus);GO:0005765(lysosomal membrane);GO:0005829(cytosol);GO:0006914(autophagy);GO:0005764(lysosome);GO:0005768(endosome);GO:0003674(molecular_function);GO:0009267(cellular response to starvation);GO:0010008(endosome membrane);GO:0031982(vesicle);GO:0032435(negative regulation of proteasomal ubiquitin-dependent protein catabolic process);GO:1901097(negati…	NA	NA
circRNA3977	120.365	27.5789	9	2	2.12579	up	0.191276	1	no	chr15	41055247	41056706	-	2	circRNA	ENST00000361937	INO80	chr15:41054014-41055246|chr15:41056706-41058638	INO80 complex subunit [Source:HGNC Symbol;Acc:HGNC:26956]	GO:0005634(nucleus);GO:0000166(nucleotide binding);GO:0005524(ATP binding);GO:0005654(nucleoplasm);GO:0016787(hydrolase activity);GO:0003677(DNA binding);GO:0004386(helicase activity);GO:0032508(DNA duplex unwinding);GO:0003779(actin binding);GO:0051301(cell division);GO:0005886(plasma membrane);GO:0006351(transcription, DNA-templated);GO:0045111(intermediate filament cytoskeleton);GO:0006281(DNA…	NA	NA
circRNA2184	120.365	27.5789	9	2	2.12579	up	0.191276	1	no	chr10	20245345	20245505	+	1	circRNA	ENST00000377242	PLXDC2	chr10:20219102-20245344|chr10:20245505-20279702	plexin domain containing 2 [Source:HGNC Symbol;Acc:HGNC:21013]	GO:0016020(membrane);GO:0016021(integral component of membrane);GO:0005515(protein binding);GO:0070062(extracellular exosome)	NA	NA
circRNA8258	120.365	27.5789	9	2	2.12579	up	0.191276	1	no	chr5	131180095	131187109	+	3	circRNA	ENST00000379380	LYRM7	chr5:131171038-131180094|chr5:131187109-131199530	LYR motif containing 7 [Source:HGNC Symbol;Acc:HGNC:28072]	GO:0005739(mitochondrion);GO:0005515(protein binding);GO:0005759(mitochondrial matrix);GO:0031966(mitochondrial membrane);GO:0045333(cellular respiration);GO:0034551(mitochondrial respiratory chain complex III assembly)	NA	NA
circRNA1043	120.365	27.5789	9	2	2.12579	up	0.191276	1	no	chr12	71626260	71629037	-	3	circRNA	ENST00000378743	ZFC3H1	chr12:71624292-71626259|chr12:71629037-71629608	zinc finger C3H1-type containing [Source:HGNC Symbol;Acc:HGNC:28328]	GO:0003723(RNA binding);GO:0006396(RNA processing);GO:0046872(metal ion binding);GO:0005515(protein binding);GO:0005615(extracellular space)	NA	NA
circRNA9358	106.991	27.5789	8	2	1.95586	up	0.191276	1	no	chr3	27437388	27448797	-	2	circRNA	ENST00000425128	SLC4A7	chr3:27436548-27437387|chr3:27448797-27452416	solute carrier family 4 member 7 [Source:HGNC Symbol;Acc:HGNC:11033]	GO:0006810(transport);GO:0016020(membrane);GO:0016021(integral component of membrane);GO:0005215(transporter activity);GO:0006811(ion transport);GO:0008509(anion transmembrane transporter activity);GO:0006820(anion transport);GO:0098656(anion transmembrane transport);GO:0005452(inorganic anion exchanger activity);GO:0015698(inorganic anion transport);GO:0015293(symporter activity);GO:0055085(tran…	NA	NA
circRNA11880	120.365	27.5789	9	2	2.12579	up	0.191276	1	no	chr1	51402435	51406108	-	3	circRNA	ENST00000371733	EPS15	chr1:51400953-51402434|chr1:51406108-51408134	epidermal growth factor receptor pathway substrate 15 [Source:HGNC Symbol;Acc:HGNC:3419]	GO:0043231(intracellular membrane-bounded organelle);GO:0005829(cytosol);GO:0005509(calcium ion binding);GO:0006810(transport);GO:0005737(cytoplasm);GO:0016020(membrane);GO:0015031(protein transport);GO:0046872(metal ion binding);GO:0005886(plasma membrane);GO:0005515(protein binding);GO:0005905(clathrin-coated pit);GO:0005768(endosome);GO:0045296(cadherin binding);GO:0006897(endocytosis);GO:0061…	04144(Endocytosis)	NA
circRNA2054	120.365	27.5789	9	2	2.12579	up	0.191276	1	no	chr11	129093621	129164427	-	4	circRNA	ENST00000310343	ARHGAP32	chr11:129066868-129093620|chr11:129164427-129192082	Rho GTPase activating protein 32 [Source:HGNC Symbol;Acc:HGNC:17399]	GO:0005737(cytoplasm);GO:0016020(membrane);GO:0005794(Golgi apparatus);GO:0005654(nucleoplasm);GO:0007165(signal transduction);GO:0001650(fibrillar center);GO:0005783(endoplasmic reticulum);GO:0005789(endoplasmic reticulum membrane);GO:0005886(plasma membrane);GO:0043547(positive regulation of GTPase activity);GO:0042995(cell projection);GO:0005515(protein binding);GO:0000139(Golgi membrane);GO:0…	NA	NA
circRNA13397	120.365	27.5789	9	2	2.12579	up	0.191276	1	no	chr9	131430090	131432794	+	2	circRNA	ENST00000405995	PRRC2B	chr9:131394263-131430089|chr9:131432794-131436619	proline rich coiled-coil 2B [Source:HGNC Symbol;Acc:HGNC:28121]	GO:0003723(RNA binding);GO:0005515(protein binding);GO:0030154(cell differentiation)	NA	NA
circRNA1913	106.991	27.5789	8	2	1.95586	up	0.191276	1	no	chr11	108172199	108177090	-	3	circRNA	ENST00000278612	NPAT	chr11:108170043-108172198|chr11:108177090-108185231	nuclear protein, coactivator of histone transcription [Source:HGNC Symbol;Acc:HGNC:7896]	GO:0005634(nucleus);GO:0005737(cytoplasm);GO:0006351(transcription, DNA-templated);GO:0006355(regulation of transcription, DNA-templated);GO:0007049(cell cycle);GO:0003713(transcription coactivator activity);GO:0045893(positive regulation of transcription, DNA-templated);GO:0005654(nucleoplasm);GO:1903507(negative regulation of nucleic acid-templated transcription);GO:0005515(protein binding);GO:…	NA	NA
circRNA13180	106.991	27.5789	8	2	1.95586	up	0.191276	1	no	chr9	100441906	100442356	+	1	circRNA	ENST00000395067	MSANTD3	chr9:100427393-100441905|chr9:100442356-100450556	Myb/SANT DNA binding domain containing 3 [Source:HGNC Symbol;Acc:HGNC:23370]	GO:0042802(identical protein binding)	NA	NA
circRNA8869	120.365	27.5789	9	2	2.12579	up	0.191276	1	no	chr4	82878730	82880922	-	2	circRNA	ENST00000348405	SEC31A	chr4:82875822-82878729|chr4:82880922-82881857	SEC31 homolog A, COPII coat complex component [Source:HGNC Symbol;Acc:HGNC:17052]	GO:0006810(transport);GO:0005737(cytoplasm);GO:0016020(membrane);GO:0015031(protein transport);GO:0043231(intracellular membrane-bounded organelle);GO:0005829(cytosol);GO:0005783(endoplasmic reticulum);GO:0005789(endoplasmic reticulum membrane);GO:0005515(protein binding);GO:0048471(perinuclear region of cytoplasm);GO:0031410(cytoplasmic vesicle);GO:0016192(vesicle-mediated transport);GO:0000139(…	04141(Protein processing in endoplasmic reticulum)	NA
circRNA3022	106.991	27.5789	8	2	1.95586	up	0.191276	1	no	chr17	37440505	37442652	+	2	circRNA	ENST00000615182	TADA2A	chr17:37437829-37440504|chr17:37442652-37444695	transcriptional adaptor 2A [Source:HGNC Symbol;Acc:HGNC:11531]	GO:0005634(nucleus);GO:0003713(transcription coactivator activity);GO:0006351(transcription, DNA-templated);GO:0006355(regulation of transcription, DNA-templated);GO:0003677(DNA binding);GO:0006357(regulation of transcription from RNA polymerase II promoter);GO:0005515(protein binding);GO:0000278(mitotic cell cycle);GO:0001932(regulation of protein phosphorylation);GO:0031063(regulation of histon…	NA	NA
circRNA10011	120.365	27.5789	9	2	2.12579	up	0.191276	1	no	chr3	170145423	170178938	-	5	circRNA	ENST00000495893	PHC3	chr3:170136665-170145422|chr3:170178938-170181701	polyhomeotic homolog 3 [Source:HGNC Symbol;Acc:HGNC:15682]	GO:0005634(nucleus);GO:0008270(zinc ion binding);GO:0046872(metal ion binding);GO:0003677(DNA binding);GO:0005515(protein binding);GO:0007275(multicellular organism development);GO:0005654(nucleoplasm);GO:0031519(PcG protein complex);GO:0035102(PRC1 complex)	NA	NA
circRNA8539	120.365	27.5789	9	2	2.12579	up	0.191276	1	no	chr5	179888103	179888312	-	1	circRNA	ENST00000355235	TBC1D9B	chr5:179879789-179888102|chr5:179888312-179891378	TBC1 domain family member 9B [Source:HGNC Symbol;Acc:HGNC:29097]	GO:0005509(calcium ion binding);GO:0016020(membrane);GO:0016021(integral component of membrane);GO:0005096(GTPase activator activity);GO:0017137(Rab GTPase binding);GO:0006886(intracellular protein transport);GO:0031338(regulation of vesicle fusion);GO:0090630(activation of GTPase activity);GO:0005622(intracellular);GO:0012505(endomembrane system);GO:0005515(protein binding)	NA	NA
circRNA3676	106.991	27.5789	8	2	1.95586	up	0.191276	1	no	chr16	30494212	30494850	+	2	circRNA	ENST00000356798	ITGAL	chr16:30489386-30494211|chr16:30494850-30496096	integrin subunit alpha L [Source:HGNC Symbol;Acc:HGNC:6148]	GO:0016020(membrane);GO:0016021(integral component of membrane);GO:0046872(metal ion binding);GO:0007155(cell adhesion);GO:0005886(plasma membrane);GO:0005515(protein binding);GO:0007165(signal transduction);GO:0007229(integrin-mediated signaling pathway);GO:0008305(integrin complex);GO:0006954(inflammatory response);GO:0050776(regulation of immune response);GO:0050900(leukocyte migration);GO:007…	04015(Rap1 signaling pathway);04514(Cell adhesion molecules (CAMs));04810(Regulation of actin cytoskeleton);04650(Natural killer cell mediated cytotoxicity);04670(Leukocyte transendothelial migration);05323(Rheumatoid arthritis);05416(Viral myocarditis);05150(Staphylococcus aureus infection);05166(HTLV-I infection);05169(Epstein-Barr virus infection);05144(Malaria)	NA
circRNA5744	521.584	220.631	39	16	1.24126	up	0.191344	1	no	chr22	20933779	20934244	+	1	circRNA	ENST00000354336	CRKL	chr22:20918245-20933778|chr22:20934244-20949710	CRK like proto-oncogene, adaptor protein [Source:HGNC Symbol;Acc:HGNC:2363]	GO:0003723(RNA binding);GO:0005515(protein binding);GO:0005829(cytosol);GO:0045296(cadherin binding);GO:0070062(extracellular exosome);GO:0004871(signal transducer activity);GO:0001784(phosphotyrosine residue binding);GO:0005070(SH3/SH2 adaptor activity);GO:0035556(intracellular signal transduction);GO:0007265(Ras protein signal transduction);GO:0000186(activation of MAPKK activity);GO:0005768(en…	04015(Rap1 signaling pathway);04010(MAPK signaling pathway);04012(ErbB signaling pathway);04510(Focal adhesion);04810(Regulation of actin cytoskeleton);04666(Fc gamma R-mediated phagocytosis);04062(Chemokine signaling pathway);04910(Insulin signaling pathway);04722(Neurotrophin signaling pathway);05200(Pathways in cancer);05206(MicroRNAs in cancer);05220(Chronic myeloid leukemia);05211(Renal cell…	NA
circRNA3752	775.688	344.736	58	25	1.16999	up	0.194519	1	no	chr16	57164001	57173869	-	5	circRNA	ENST00000309137	FAM192A	chr16:57154507-57164000|chr16:57173869-57185820	family with sequence similarity 192 member A [Source:HGNC Symbol;Acc:HGNC:29856]	GO:0005634(nucleus);GO:0005515(protein binding)	NA	NA
circRNA5239	334.348	124.105	25	9	1.42979	up	0.195166	1	no	chr19	18539371	18539720	-	2	circRNA	ENST00000597960	FKBP8	chr19:18538436-18539370|chr19:18539720-18541678	FK506 binding protein 8 [Source:HGNC Symbol;Acc:HGNC:3724]	GO:0016020(membrane);GO:0016021(integral component of membrane);GO:0046872(metal ion binding);GO:0016853(isomerase activity);GO:0005783(endoplasmic reticulum);GO:0005829(cytosol);GO:0005739(mitochondrion);GO:0003755(peptidyl-prolyl cis-trans isomerase activity);GO:0005515(protein binding);GO:0006915(apoptotic process);GO:0000413(protein peptidyl-prolyl isomerization);GO:0042802(identical protein …	NA	NA
circRNA13249	334.348	124.105	25	9	1.42979	up	0.195166	1	no	chr9	112149244	112157613	-	2	circRNA	ENST00000355396	SUSD1	chr9:112143623-112149243|chr9:112157613-112175132	sushi domain containing 1 [Source:HGNC Symbol;Acc:HGNC:25413]	GO:0005509(calcium ion binding);GO:0016020(membrane);GO:0016021(integral component of membrane)	NA	NA
circRNA4211	454.714	193.052	34	14	1.23597	up	0.198245	1	no	chr15	63532647	63537156	+	2	circRNA	ENST00000561442	USP3	chr15:63530590-63532646|chr15:63537156-63553714	ubiquitin specific peptidase 3 [Source:HGNC Symbol;Acc:HGNC:12626]	GO:0008270(zinc ion binding);GO:0016579(protein deubiquitination);GO:0006511(ubiquitin-dependent protein catabolic process);GO:0036459(thiol-dependent ubiquitinyl hydrolase activity);GO:0005634(nucleus);GO:0046872(metal ion binding);GO:0005654(nucleoplasm);GO:0016787(hydrolase activity);GO:0016569(covalent chromatin modification);GO:0000790(nuclear chromatin);GO:0008233(peptidase activity);GO:000…	NA	NA
circRNA11435	294.227	523.998	22	38	-0.832635	down	0.199277	1	no	chr2	239990074	240007370	-	3	circRNA	ENST00000419408	NDUFA10	chr2:239895314-239990073|chr2:240007370-240011616	NADH:ubiquinone oxidoreductase subunit A10 [Source:HGNC Symbol;Acc:HGNC:7684]	GO:0055114(oxidation-reduction process);GO:0005739(mitochondrion);GO:0005747(mitochondrial respiratory chain complex I);GO:0008137(NADH dehydrogenase (ubiquinone) activity);GO:0006120(mitochondrial electron transport, NADH to ubiquinone);GO:0005759(mitochondrial matrix);GO:0043209(myelin sheath);GO:0070469(respiratory chain);GO:0032981(mitochondrial respiratory chain complex I assembly);GO:000574…	00190(Oxidative phosphorylation);04723(Retrograde endocannabinoid signaling);05010(Alzheimer's disease);05012(Parkinson's disease);05016(Huntington's disease);04932(Non-alcoholic fatty liver disease (NAFLD))	NA
circRNA13687	133.739	275.789	10	20	-1.04414	down	0.199929	1	no	chr8	66601698	66602523	-	2	circRNA	ENST00000522677	MYBL1	chr8:66599142-66601697|chr8:66602523-66612818	MYB proto-oncogene like 1 [Source:HGNC Symbol;Acc:HGNC:7547]	GO:0005634(nucleus);GO:0006355(regulation of transcription, DNA-templated);GO:0006366(transcription from RNA polymerase II promoter);GO:0006351(transcription, DNA-templated);GO:0003677(DNA binding);GO:0045893(positive regulation of transcription, DNA-templated);GO:0000978(RNA polymerase II core promoter proximal region sequence-specific DNA binding);GO:0045944(positive regulation of transcription…	NA	NA
circRNA2420	200.609	386.104	15	28	-0.944603	down	0.202302	1	no	chr10	68787927	68788328	+	2	circRNA	ENST00000630771	CCAR1	chr10:68786692-68787926|chr10:68788328-68789709	cell division cycle and apoptosis regulator 1 [Source:HGNC Symbol;Acc:HGNC:24236]	GO:0006355(regulation of transcription, DNA-templated);GO:0003723(RNA binding);GO:0005737(cytoplasm);GO:0006351(transcription, DNA-templated);GO:0005515(protein binding);GO:0007049(cell cycle);GO:0006915(apoptotic process);GO:0048471(perinuclear region of cytoplasm);GO:0003713(transcription coactivator activity);GO:1903507(negative regulation of nucleic acid-templated transcription);GO:0001047(co…	NA	NA
circRNA8484	1377.52	648.103	103	47	1.08777	up	0.205511	1	no	chr5	176943335	176958154	-	4	circRNA	ENST00000377227	UIMC1	chr5:176911389-176943334|chr5:176958154-176968554	ubiquitin interaction motif containing 1 [Source:HGNC Symbol;Acc:HGNC:30298]	GO:0005634(nucleus);GO:0006351(transcription, DNA-templated);GO:0006355(regulation of transcription, DNA-templated);GO:0016569(covalent chromatin modification);GO:0005515(protein binding);GO:0006281(DNA repair);GO:0006974(cellular response to DNA damage stimulus);GO:0016604(nuclear body);GO:0005654(nucleoplasm);GO:0016579(protein deubiquitination);GO:0042393(histone binding);GO:0031572(G2 DNA dam…	03440(Homologous recombination)	NA
circRNA11929	187.235	358.525	14	26	-0.937224	down	0.206864	1	no	chr1	58506060	58536741	-	6	circRNA	ENST00000421528	OMA1	chr1:58473968-58506059|chr1:58536741-58538794	OMA1 zinc metallopeptidase [Source:HGNC Symbol;Acc:HGNC:29661]	GO:0016020(membrane);GO:0016021(integral component of membrane);GO:0016787(hydrolase activity);GO:0008233(peptidase activity);GO:0006508(proteolysis);GO:0004222(metalloendopeptidase activity);GO:0008237(metallopeptidase activity);GO:0046872(metal ion binding);GO:0005743(mitochondrial inner membrane);GO:0006629(lipid metabolic process);GO:0005739(mitochondrion);GO:0031966(mitochondrial membrane);G…	NA	NA
circRNA2450	628.575	275.789	47	20	1.18852	up	0.208992	1	no	chr10	72715111	72715902	+	2	circRNA	ENST00000603649	MCU	chr10:72692301-72715110|chr10:72715902-72736484	mitochondrial calcium uniporter [Source:HGNC Symbol;Acc:HGNC:23526]	GO:0006810(transport);GO:0016020(membrane);GO:0016021(integral component of membrane);GO:0005739(mitochondrion);GO:0005743(mitochondrial inner membrane);GO:0006811(ion transport);GO:0031305(integral component of mitochondrial inner membrane);GO:0006816(calcium ion transport);GO:0005262(calcium channel activity);GO:0070588(calcium ion transmembrane transport);GO:0005515(protein binding);GO:0019722…	04020(Calcium signaling pathway);04218(Cellular senescence);04621(NOD-like receptor signaling pathway)	NA
circRNA9568	815.81	1365.15	61	99	-0.742758	down	0.210439	1	no	chr3	56592970	56594028	+	3	circRNA	ENST00000394672	CCDC66	chr3:56571302-56592969|chr3:56594028-56613588	coiled-coil domain containing 66 [Source:HGNC Symbol;Acc:HGNC:27709]	NA	NA	NA
circRNA7516	240.731	455.051	18	33	-0.918608	down	0.210511	1	no	chr6	90206569	90271941	-	3	circRNA	ENST00000257749	BACH2	chr6:90089109-90206568|chr6:90271941-90296479	BTB domain and CNC homolog 2 [Source:HGNC Symbol;Acc:HGNC:14078]	GO:0005634(nucleus);GO:0005737(cytoplasm);GO:0005829(cytosol);GO:0006355(regulation of transcription, DNA-templated);GO:0006351(transcription, DNA-templated);GO:0003677(DNA binding);GO:0003700(transcription factor activity, sequence-specific DNA binding);GO:0016567(protein ubiquitination);GO:0004842(ubiquitin-protein transferase activity);GO:0031463(Cul3-RING ubiquitin ligase complex);GO:0000980(…	NA	NA
circRNA13629	106.991	220.631	8	16	-1.04414	down	0.21179	1	no	chr8	43069555	43072307	+	2	circRNA	ENST00000534420	AC110275.1	chr8:43064215-43069554|chr8:43072307-43077215	NA	NA	NA	NA
circRNA13184	106.991	220.631	8	16	-1.04414	down	0.21179	1	no	chr9	100498765	100516771	+	4	circRNA	ENST00000502978	MSANTD3-TMEFF1	chr9:100442356-100498764|chr9:100516771-100547743	MSANTD3-TMEFF1 readthrough [Source:HGNC Symbol;Acc:HGNC:38838]	GO:0016020(membrane);GO:0016021(integral component of membrane)	NA	NA
circRNA3397	106.991	220.631	8	16	-1.04414	down	0.21179	1	no	chr17	78079395	78083166	+	2	circRNA	ENST00000636222	TNRC6C	chr17:78077334-78079394|chr17:78083166-78086502	trinucleotide repeat containing 6C [Source:HGNC Symbol;Acc:HGNC:29318]	GO:0003676(nucleic acid binding);GO:0035278(miRNA mediated inhibition of translation);GO:0035195(gene silencing by miRNA);GO:0003723(RNA binding);GO:0005515(protein binding);GO:0031047(gene silencing by RNA);GO:0005829(cytosol);GO:0006417(regulation of translation);GO:0060213(positive regulation of nuclear-transcribed mRNA poly(A) tail shortening);GO:1900153(positive regulation of nuclear-transcr…	NA	NA
circRNA5102	240.731	82.7366	18	6	1.54082	up	0.21179	1	no	chr19	5047476	5082504	+	4	circRNA	ENST00000611640	KDM4B	chr19:5041251-5047475|chr19:5082504-5110621	lysine demethylase 4B [Source:HGNC Symbol;Acc:HGNC:29136]	GO:0005634(nucleus);GO:0046872(metal ion binding);GO:0005829(cytosol);GO:0032452(histone demethylase activity);GO:0032454(histone demethylase activity (H3-K9 specific));GO:0033169(histone H3-K9 demethylation);GO:0070544(histone H3-K36 demethylation);GO:1900113(negative regulation of histone H3-K9 trimethylation);GO:0031618(nuclear pericentric heterochromatin);GO:0016491(oxidoreductase activity);G…	NA	NA
circRNA7635	106.991	220.631	8	16	-1.04414	down	0.21179	1	no	chr6	130154825	130184623	-	4	circRNA	ENST00000368134	SAMD3	chr6:130146181-130154824|chr6:130184623-130209494	sterile alpha motif domain containing 3 [Source:HGNC Symbol;Acc:HGNC:21574]	GO:0005515(protein binding)	NA	NA
circRNA8522	240.731	82.7366	18	6	1.54082	up	0.21179	1	no	chr5	179593478	179594963	+	2	circRNA	ENST00000319449	RUFY1	chr5:179591741-179593477|chr5:179594963-179596561	RUN and FYVE domain containing 1 [Source:HGNC Symbol;Acc:HGNC:19760]	GO:0006810(transport);GO:0005737(cytoplasm);GO:0016607(nuclear speck);GO:0016020(membrane);GO:0015031(protein transport);GO:0043231(intracellular membrane-bounded organelle);GO:0046872(metal ion binding);GO:0005829(cytosol);GO:0005515(protein binding);GO:0008289(lipid binding);GO:0005768(endosome);GO:0006897(endocytosis);GO:0031901(early endosome membrane);GO:0006661(phosphatidylinositol biosynth…	04144(Endocytosis)	NA
circRNA6193	173.861	330.946	13	24	-0.928662	down	0.21203	1	no	chr20	48953556	48963898	+	2	circRNA	ENST00000371917	ARFGEF2	chr20:48952884-48953555|chr20:48963898-48965871	ADP ribosylation factor guanine nucleotide exchange factor 2 [Source:HGNC Symbol;Acc:HGNC:15853]	GO:0006810(transport);GO:0005737(cytoplasm);GO:0016020(membrane);GO:0015031(protein transport);GO:0005794(Golgi apparatus);GO:0043547(positive regulation of GTPase activity);GO:0005856(cytoskeleton);GO:0042995(cell projection);GO:0005515(protein binding);GO:0000139(Golgi membrane);GO:0048471(perinuclear region of cytoplasm);GO:0030054(cell junction);GO:0045202(synapse);GO:0031410(cytoplasmic vesi…	04144(Endocytosis)	NA
circRNA5032	347.722	137.894	26	10	1.33437	up	0.21793	1	no	chr14	102194938	102197847	+	2	circRNA	ENST00000424963	WDR20	chr14:102140172-102194937|chr14:102197847-102208602	WD repeat domain 20 [Source:HGNC Symbol;Acc:HGNC:19667]	GO:0005515(protein binding);GO:0005654(nucleoplasm);GO:0016579(protein deubiquitination);GO:0036459(thiol-dependent ubiquitinyl hydrolase activity)	NA	NA
circRNA13491	80.2436	193.052	6	14	-1.26653	down	0.219277	1	no	chr8	18011237	18011827	+	2	circRNA	ENST00000325083	PCM1	chr8:18010668-18011236|chr8:18011827-18013963	pericentriolar material 1 [Source:HGNC Symbol;Acc:HGNC:8727]	GO:0005737(cytoplasm);GO:0016020(membrane);GO:0005829(cytosol);GO:0031965(nuclear membrane);GO:0005813(centrosome);GO:0005856(cytoskeleton);GO:0042995(cell projection);GO:0005515(protein binding);GO:0060271(cilium assembly);GO:0005815(microtubule organizing center);GO:0034454(microtubule anchoring at centrosome);GO:0030030(cell projection organization);GO:0071539(protein localization to centrosom…	NA	NA
circRNA6888	93.6176	193.052	7	14	-1.04414	down	0.219277	1	no	chr7	103303842	103304490	+	2	circRNA	ENST00000249269	PMPCB	chr7:103300307-103303841|chr7:103304490-103307595	peptidase, mitochondrial processing beta subunit [Source:HGNC Symbol;Acc:HGNC:9119]	GO:0046872(metal ion binding);GO:0016787(hydrolase activity);GO:0005739(mitochondrion);GO:0003824(catalytic activity);GO:0008233(peptidase activity);GO:0006508(proteolysis);GO:0004222(metalloendopeptidase activity);GO:0005759(mitochondrial matrix);GO:0008237(metallopeptidase activity);GO:0006122(mitochondrial electron transport, ubiquinol to cytochrome c);GO:0009060(aerobic respiration);GO:000575…	NA	NA
circRNA13230	93.6176	193.052	7	14	-1.04414	down	0.219277	1	no	chr9	112080074	112143623	-	8	circRNA	ENST00000355396	SUSD1	chr9:112078724-112080073|chr9:112143623-112149243	sushi domain containing 1 [Source:HGNC Symbol;Acc:HGNC:25413]	GO:0005509(calcium ion binding);GO:0016020(membrane);GO:0016021(integral component of membrane)	NA	NA
circRNA5629	80.2436	193.052	6	14	-1.26653	down	0.219277	1	no	chr18	50918110	50932360	+	7	circRNA	ENST00000321341	ME2	chr18:50917508-50918109|chr18:50932360-50939569	malic enzyme 2 [Source:HGNC Symbol;Acc:HGNC:6984]	GO:0046872(metal ion binding);GO:0016491(oxidoreductase activity);GO:0055114(oxidation-reduction process);GO:0005739(mitochondrion);GO:0003824(catalytic activity);GO:0008152(metabolic process);GO:0051287(NAD binding);GO:0005759(mitochondrial matrix);GO:0004470(malic enzyme activity);GO:0004471(malate dehydrogenase (decarboxylating) (NAD+) activity);GO:0009055(electron carrier activity);GO:0006108…	00620(Pyruvate metabolism)	EC:1.1.1.38
circRNA10804	93.6176	193.052	7	14	-1.04414	down	0.219277	1	no	chr2	99186177	99195756	+	5	circRNA	ENST00000424491	AC079447.1	chr2:99150519-99186176|chr2:99195756-99206633	NA	NA	NA	NA
circRNA11542	80.2436	193.052	6	14	-1.26653	down	0.219277	1	no	chr1	13715541	13742157	+	4	circRNA	ENST00000484063	PRDM2	chr1:13700300-13715540|chr1:13742157-13749360	PR/SET domain 2 [Source:HGNC Symbol;Acc:HGNC:9347]	GO:0005634(nucleus);GO:0003676(nucleic acid binding);GO:0005794(Golgi apparatus);GO:0046872(metal ion binding);GO:0008168(methyltransferase activity);GO:0016740(transferase activity);GO:0032259(methylation);GO:0006355(regulation of transcription, DNA-templated);GO:0006366(transcription from RNA polymerase II promoter);GO:0006351(transcription, DNA-templated);GO:0003677(DNA binding);GO:0003700(tra…	00310(Lysine degradation)	NA
circRNA5984	93.6176	193.052	7	14	-1.04414	down	0.219277	1	no	chr20	16526092	16528440	-	2	circRNA	ENST00000354981	KIF16B	chr20:16515664-16526091|chr20:16528440-16573228	kinesin family member 16B [Source:HGNC Symbol;Acc:HGNC:15869]	GO:0006810(transport);GO:0005737(cytoplasm);GO:0016020(membrane);GO:0005829(cytosol);GO:0000166(nucleotide binding);GO:0005524(ATP binding);GO:0003777(microtubule motor activity);GO:0005856(cytoskeleton);GO:0008017(microtubule binding);GO:0005874(microtubule);GO:0035091(phosphatidylinositol binding);GO:0003774(motor activity);GO:0007018(microtubule-based movement);GO:0008289(lipid binding);GO:000…	NA	NA
circRNA2938	93.6176	193.052	7	14	-1.04414	down	0.219277	1	no	chr17	29648144	29650800	-	2	circRNA	ENST00000269033	SSH2	chr17:29636802-29648143|chr17:29650800-29655560	slingshot protein phosphatase 2 [Source:HGNC Symbol;Acc:HGNC:30580]	GO:0005737(cytoplasm);GO:0016787(hydrolase activity);GO:0003779(actin binding);GO:0004725(protein tyrosine phosphatase activity);GO:0008138(protein tyrosine/serine/threonine phosphatase activity);GO:0016791(phosphatase activity);GO:0006470(protein dephosphorylation);GO:0016311(dephosphorylation);GO:0035335(peptidyl-tyrosine dephosphorylation);GO:0004721(phosphoprotein phosphatase activity);GO:000…	04810(Regulation of actin cytoskeleton);04360(Axon guidance)	EC:3.1.3.48
circRNA1367	922.802	441.262	69	32	1.06439	up	0.224835	1	no	chr12	123586747	123590449	+	2	circRNA	ENST00000262225	TMED2	chr12:123584816-123586746|chr12:123590449-123596604	transmembrane p24 trafficking protein 2 [Source:HGNC Symbol;Acc:HGNC:16996]	GO:0006810(transport);GO:0016020(membrane);GO:0016021(integral component of membrane);GO:0015031(protein transport);GO:0043231(intracellular membrane-bounded organelle);GO:0005794(Golgi apparatus);GO:0005783(endoplasmic reticulum);GO:0005789(endoplasmic reticulum membrane);GO:0005515(protein binding);GO:0030659(cytoplasmic vesicle membrane);GO:0031410(cytoplasmic vesicle);GO:0006886(intracellular…	NA	NA
circRNA10064	66.8697	165.473	5	12	-1.30717	down	0.228158	1	no	chr3	183205876	183207823	-	3	circRNA	ENST00000328913	MCF2L2	chr3:183195255-183205875|chr3:183207823-183215968	MCF.2 cell line derived transforming sequence-like 2 [Source:HGNC Symbol;Acc:HGNC:30319]	GO:0005089(Rho guanyl-nucleotide exchange factor activity);GO:0035023(regulation of Rho protein signal transduction);GO:0043547(positive regulation of GTPase activity);GO:0005085(guanyl-nucleotide exchange factor activity)	NA	NA
circRNA5380	187.235	68.9472	14	5	1.44129	up	0.228158	1	no	chr19	45854175	45854507	-	2	circRNA	ENST00000593504	SYMPK	chr19:45852535-45854174|chr19:45854507-45863057	symplekin [Source:HGNC Symbol;Acc:HGNC:22935]	GO:0006397(mRNA processing);GO:0005634(nucleus);GO:0005737(cytoplasm);GO:0016020(membrane);GO:0005829(cytosol);GO:0005654(nucleoplasm);GO:0007155(cell adhesion);GO:0005886(plasma membrane);GO:0005856(cytoskeleton);GO:0005515(protein binding);GO:0030054(cell junction);GO:0005923(bicellular tight junction);GO:0006369(termination of RNA polymerase II transcription);GO:0031124(mRNA 3'-end processing)…	03015(mRNA surveillance pathway);04530(Tight junction)	NA
circRNA13166	66.8697	165.473	5	12	-1.30717	down	0.228158	1	no	chr9	99915178	99928843	+	2	circRNA	ENST00000259400	STX17	chr9:99906706-99915177|chr9:99928843-99951059	syntaxin 17 [Source:HGNC Symbol;Acc:HGNC:11432]	GO:0006810(transport);GO:0005737(cytoplasm);GO:0016020(membrane);GO:0016021(integral component of membrane);GO:0006886(intracellular protein transport);GO:0016192(vesicle-mediated transport);GO:0006888(ER to Golgi vesicle-mediated transport);GO:0005829(cytosol);GO:0005783(endoplasmic reticulum);GO:0005789(endoplasmic reticulum membrane);GO:0005739(mitochondrion);GO:0005515(protein binding);GO:000…	04130(SNARE interactions in vesicular transport);04140(Autophagy - animal)	NA
circRNA10933	187.235	68.9472	14	5	1.44129	up	0.228158	1	no	chr2	128164730	128171284	+	3	circRNA	ENST00000376723	UGGT1	chr2:128161268-128164729|chr2:128171284-128172572	UDP-glucose glycoprotein glucosyltransferase 1 [Source:HGNC Symbol;Acc:HGNC:15663]	GO:0006486(protein glycosylation);GO:0003980(UDP-glucose:glycoprotein glucosyltransferase activity);GO:0097359(UDP-glucosylation);GO:0016740(transferase activity);GO:0016757(transferase activity, transferring glycosyl groups);GO:0005783(endoplasmic reticulum);GO:0044322(endoplasmic reticulum quality control compartment);GO:0005788(endoplasmic reticulum lumen);GO:0005515(protein binding);GO:007006…	04141(Protein processing in endoplasmic reticulum)	NA
circRNA2996	66.8697	165.473	5	12	-1.30717	down	0.228158	1	no	chr17	32362914	32368014	+	4	circRNA	ENST00000394670	ZNF207	chr17:32361515-32362913|chr17:32368014-32369294	zinc finger protein 207 [Source:HGNC Symbol;Acc:HGNC:12998]	GO:0003676(nucleic acid binding);GO:0003723(RNA binding);GO:0005634(nucleus);GO:0005737(cytoplasm);GO:0046872(metal ion binding);GO:0005730(nucleolus);GO:0005654(nucleoplasm);GO:0006355(regulation of transcription, DNA-templated);GO:0003677(DNA binding);GO:0003700(transcription factor activity, sequence-specific DNA binding);GO:0051301(cell division);GO:0005694(chromosome);GO:0008270(zinc ion bin…	NA	NA
circRNA8319	187.235	68.9472	14	5	1.44129	up	0.228158	1	no	chr5	137952628	137954376	-	3	circRNA	ENST00000033079	FAM13B	chr5:137949184-137952627|chr5:137954376-137959615	family with sequence similarity 13 member B [Source:HGNC Symbol;Acc:HGNC:1335]	GO:0007165(signal transduction);GO:0043547(positive regulation of GTPase activity);GO:0005096(GTPase activator activity);GO:0005829(cytosol);GO:0051056(regulation of small GTPase mediated signal transduction)	NA	NA
circRNA12974	481.462	220.631	36	16	1.12579	up	0.23162	1	no	chr9	33948374	33953474	-	2	circRNA	ENST00000379238	UBAP2	chr9:33944639-33948373|chr9:33953474-33956078	ubiquitin associated protein 2 [Source:HGNC Symbol;Acc:HGNC:14185]	GO:0003723(RNA binding);GO:0005634(nucleus);GO:0005737(cytoplasm);GO:0045296(cadherin binding);GO:0010628(positive regulation of gene expression)	NA	NA
circRNA4833	387.844	165.473	29	12	1.22888	up	0.232558	1	no	chr14	65561337	65561766	+	1	circRNA	ENST00000360689	FUT8	chr14:65455718-65561336|chr14:65561766-65615977	fucosyltransferase 8 [Source:HGNC Symbol;Acc:HGNC:4019]	GO:0016020(membrane);GO:0016021(integral component of membrane);GO:0005829(cytosol);GO:0016740(transferase activity);GO:0016757(transferase activity, transferring glycosyl groups);GO:0005794(Golgi apparatus);GO:0006486(protein glycosylation);GO:0018279(protein N-linked glycosylation via asparagine);GO:0032580(Golgi cisterna membrane);GO:0070062(extracellular exosome);GO:0017124(SH3 domain binding…	00510(N-Glycan biosynthesis);00533(Glycosaminoglycan biosynthesis - keratan sulfate);05202(Transcriptional misregulation in cancers)	EC:2.4.1.68
circRNA1524	280.853	110.315	21	8	1.34818	up	0.232646	1	no	chr11	18291442	18292976	-	2	circRNA	ENST00000396253	HPS5	chr11:18288013-18291441|chr11:18292976-18295019	HPS5, biogenesis of lysosomal organelles complex 2 subunit 2 [Source:HGNC Symbol;Acc:HGNC:17022]	GO:0005737(cytoplasm);GO:0005829(cytosol);GO:0005515(protein binding);GO:0031084(BLOC-2 complex);GO:0006996(organelle organization);GO:0007596(blood coagulation);GO:0043473(pigmentation)	NA	NA
circRNA12258	227.357	413.683	17	30	-0.863567	down	0.237758	1	no	chr1	151024611	151025673	+	2	circRNA	ENST00000467771	PRUNE1	chr1:151018669-151024610|chr1:151025673-151027232	prune exopolyphosphatase 1 [Source:HGNC Symbol;Acc:HGNC:13420]	GO:0005737(cytoplasm);GO:0016462(pyrophosphatase activity);GO:0005634(nucleus);GO:0046872(metal ion binding);GO:0005829(cytosol);GO:0016787(hydrolase activity);GO:0016311(dephosphorylation);GO:0005515(protein binding);GO:0030054(cell junction);GO:0005925(focal adhesion);GO:0050767(regulation of neurogenesis);GO:0015631(tubulin binding);GO:0016791(phosphatase activity);GO:0031113(regulation of mic…	00230(Purine metabolism)	NA
circRNA9722	160.487	55.1577	12	4	1.54082	up	0.23879	1	no	chr3	121496808	121498670	-	2	circRNA	ENST00000621776	POLQ	chr3:121493721-121496807|chr3:121498670-121509560	DNA polymerase theta [Source:HGNC Symbol;Acc:HGNC:9186]	GO:0003676(nucleic acid binding);GO:0005634(nucleus);GO:0000166(nucleotide binding);GO:0005524(ATP binding);GO:0016740(transferase activity);GO:0003677(DNA binding);GO:0005694(chromosome);GO:0006281(DNA repair);GO:0006974(cellular response to DNA damage stimulus);GO:0006260(DNA replication);GO:0016779(nucleotidyltransferase activity);GO:0003887(DNA-directed DNA polymerase activity);GO:0071897(DNA…	NA	NA
circRNA8612	160.487	55.1577	12	4	1.54082	up	0.23879	1	no	chr4	6923373	6924111	+	1	circRNA	ENST00000448507	TBC1D14	chr4:6909505-6923372|chr4:6924111-6967303	TBC1 domain family member 14 [Source:HGNC Symbol;Acc:HGNC:29246]	GO:0010507(negative regulation of autophagy);GO:0005794(Golgi apparatus);GO:0005829(cytosol);GO:0043231(intracellular membrane-bounded organelle);GO:0005654(nucleoplasm);GO:0005515(protein binding);GO:0005096(GTPase activator activity);GO:0017137(Rab GTPase binding);GO:0006886(intracellular protein transport);GO:0031338(regulation of vesicle fusion);GO:0090630(activation of GTPase activity);GO:00…	NA	NA
circRNA7892	53.4957	137.894	4	10	-1.36607	down	0.23879	1	no	chr5	41794003	41807438	-	6	circRNA	ENST00000196371	OXCT1	chr5:41762200-41794002|chr5:41807438-41840450	3-oxoacid CoA-transferase 1 [Source:HGNC Symbol;Acc:HGNC:8527]	GO:0005654(nucleoplasm);GO:0016740(transferase activity);GO:0005739(mitochondrion);GO:0008152(metabolic process);GO:0008260(3-oxoacid CoA-transferase activity);GO:0008410(CoA-transferase activity);GO:0042803(protein homodimerization activity);GO:0007420(brain development);GO:0007507(heart development);GO:0007584(response to nutrient);GO:0009725(response to hormone);GO:0014823(response to activity…	00650(Butanoate metabolism);00072(Synthesis and degradation of ketone bodies);00280(Valine, leucine and isoleucine degradation)	EC:2.8.3.5
circRNA5109	160.487	55.1577	12	4	1.54082	up	0.23879	1	no	chr19	5641594	5641946	+	2	circRNA	ENST00000292123	SAFB	chr19:5626489-5641593|chr19:5641946-5645336	scaffold attachment factor B [Source:HGNC Symbol;Acc:HGNC:10520]	GO:0006355(regulation of transcription, DNA-templated);GO:0050684(regulation of mRNA processing);GO:0003676(nucleic acid binding);GO:0003723(RNA binding);GO:0005634(nucleus);GO:0005654(nucleoplasm);GO:0006351(transcription, DNA-templated);GO:0003677(DNA binding);GO:0005515(protein binding);GO:0006357(regulation of transcription from RNA polymerase II promoter);GO:0043565(sequence-specific DNA bin…	NA	NA
circRNA8040	160.487	55.1577	12	4	1.54082	up	0.23879	1	no	chr5	73058433	73077493	+	5	circRNA	ENST00000430046	FCHO2	chr5:73056107-73058432|chr5:73077493-73078179	FCH domain only 2 [Source:HGNC Symbol;Acc:HGNC:25180]	GO:0016020(membrane);GO:0005886(plasma membrane);GO:0005515(protein binding);GO:0005905(clathrin-coated pit);GO:0035091(phosphatidylinositol binding);GO:0072583(clathrin-dependent endocytosis);GO:0005829(cytosol);GO:0006897(endocytosis);GO:0061024(membrane organization);GO:0005546(phosphatidylinositol-4,5-bisphosphate binding);GO:0048268(clathrin coat assembly);GO:0030136(clathrin-coated vesicle)…	NA	NA
circRNA2076	160.487	55.1577	12	4	1.54082	up	0.23879	1	no	chr10	1080011	1080476	+	2	circRNA	ENST00000358220	WDR37	chr10:1078003-1080010|chr10:1080476-1084402	WD repeat domain 37 [Source:HGNC Symbol;Acc:HGNC:31406]	GO:0030687(preribosome, large subunit precursor);GO:0000470(maturation of LSU-rRNA);GO:0000460(maturation of 5.8S rRNA);GO:0070545(PeBoW complex)	NA	NA
circRNA7184	53.4957	137.894	4	10	-1.36607	down	0.23879	1	no	chr6	6248312	6250929	-	2	circRNA	ENST00000264870	F13A1	chr6:6224860-6248311|chr6:6250929-6266557	coagulation factor XIII A chain [Source:HGNC Symbol;Acc:HGNC:3531]	GO:0005737(cytoplasm);GO:0046872(metal ion binding);GO:0016740(transferase activity);GO:0016746(transferase activity, transferring acyl groups);GO:0005576(extracellular region);GO:0003810(protein-glutamine gamma-glutamyltransferase activity);GO:0018149(peptide cross-linking);GO:0072562(blood microparticle);GO:0072378(blood coagulation, fibrin clot formation);GO:0002576(platelet degranulation);GO:…	04610(Complement and coagulation cascades)	EC:2.3.2.13
circRNA13159	160.487	55.1577	12	4	1.54082	up	0.23879	1	no	chr9	97994631	97998678	+	2	circRNA	ENST00000339399	ANP32B	chr9:97983609-97994630|chr9:97998678-98004963	acidic nuclear phosphoprotein 32 family member B [Source:HGNC Symbol;Acc:HGNC:16677]	GO:0005634(nucleus);GO:0005737(cytoplasm);GO:0006334(nucleosome assembly);GO:0005515(protein binding);GO:0005730(nucleolus);GO:0070062(extracellular exosome);GO:0042393(histone binding);GO:0045596(negative regulation of cell differentiation);GO:0006919(activation of cysteine-type endopeptidase activity involved in apoptotic process);GO:0043486(histone exchange);GO:0070063(RNA polymerase binding);…	NA	NA
circRNA6690	53.4957	137.894	4	10	-1.36607	down	0.23879	1	no	chr7	72728822	72744601	-	2	circRNA	ENST00000612372	TYW1B	chr7:72713798-72728821|chr7:72744601-72777415	tRNA-yW synthesizing protein 1 homolog B [Source:HGNC Symbol;Acc:HGNC:33908]	GO:0016020(membrane);GO:0016021(integral component of membrane);GO:0008033(tRNA processing);GO:0003824(catalytic activity);GO:0051536(iron-sulfur cluster binding);GO:0051539(4 iron, 4 sulfur cluster binding);GO:0055114(oxidation-reduction process);GO:0010181(FMN binding)	NA	NA
circRNA10305	53.4957	137.894	4	10	-1.36607	down	0.23879	1	no	chr2	23958301	23977075	+	4	circRNA	ENST00000446425	UBXN2A	chr2:23927615-23958300|chr2:23977075-23982895	UBX domain protein 2A [Source:HGNC Symbol;Acc:HGNC:27265]	GO:0050790(regulation of catalytic activity);GO:0005515(protein binding);GO:0005634(nucleus);GO:0043161(proteasome-mediated ubiquitin-dependent protein catabolic process);GO:0000045(autophagosome assembly);GO:0005829(cytosol);GO:0007030(Golgi organization);GO:0043130(ubiquitin binding);GO:0061025(membrane fusion);GO:0019888(protein phosphatase regulator activity);GO:0031468(nuclear envelope reass…	NA	NA
circRNA1585	160.487	55.1577	12	4	1.54082	up	0.23879	1	no	chr11	36227085	36227430	+	1	circRNA	ENST00000524419	LDLRAD3	chr11:36102031-36227084|chr11:36227430-36229159	low density lipoprotein receptor class A domain containing 3 [Source:HGNC Symbol;Acc:HGNC:27046]	GO:0016020(membrane);GO:0016021(integral component of membrane);GO:0005886(plasma membrane);GO:0001540(amyloid-beta binding);GO:0006898(receptor-mediated endocytosis);GO:0070613(regulation of protein processing)	NA	NA
circRNA2381	53.4957	137.894	4	10	-1.36607	down	0.23879	1	no	chr10	67988663	68014186	-	7	circRNA	ENST00000277817	HERC4	chr10:67966802-67988662|chr10:68014186-68025545	HECT and RLD domain containing E3 ubiquitin protein ligase 4 [Source:HGNC Symbol;Acc:HGNC:24521]	GO:0005737(cytoplasm);GO:0005829(cytosol);GO:0016740(transferase activity);GO:0016567(protein ubiquitination);GO:0001650(fibrillar center);GO:0004842(ubiquitin-protein transferase activity);GO:0030154(cell differentiation);GO:0007283(spermatogenesis);GO:0061630(ubiquitin protein ligase activity)	04120(Ubiquitin mediated proteolysis)	EC:2.3.2.26
circRNA5775	534.957	248.21	40	18	1.10786	up	0.241443	1	no	chr22	26457859	26458577	-	2	circRNA	ENST00000519774	HPS4	chr22:26443552-26457858|chr22:26458577-26463916	HPS4, biogenesis of lysosomal organelles complex 3 subunit 2 [Source:HGNC Symbol;Acc:HGNC:15844]	GO:0005737(cytoplasm);GO:0016020(membrane);GO:0042803(protein homodimerization activity);GO:0043547(positive regulation of GTPase activity);GO:0005515(protein binding);GO:0042470(melanosome);GO:0005764(lysosome);GO:0005085(guanyl-nucleotide exchange factor activity);GO:0005829(cytosol);GO:0050821(protein stabilization);GO:0061024(membrane organization);GO:0006605(protein targeting);GO:0007599(hem…	NA	NA
circRNA885	120.365	234.42	9	17	-0.961677	down	0.241983	1	no	chr12	46239679	46243314	-	2	circRNA	ENST00000398637	SLC38A1	chr12:46229639-46239678|chr12:46243314-46268525	solute carrier family 38 member 1 [Source:HGNC Symbol;Acc:HGNC:13447]	GO:0006810(transport);GO:0016020(membrane);GO:0016021(integral component of membrane);GO:0015293(symporter activity);GO:0006811(ion transport);GO:0005886(plasma membrane);GO:0005515(protein binding);GO:0006814(sodium ion transport);GO:0005887(integral component of plasma membrane);GO:0070062(extracellular exosome);GO:1902475(L-alpha-amino acid transmembrane transport);GO:0015171(amino acid transm…	04724(Glutamatergic synapse);04727(GABAergic synapse)	NA
circRNA11487	120.365	234.42	9	17	-0.961677	down	0.241983	1	no	chr1	6806983	6825210	+	2	circRNA	ENST00000467404	CAMTA1	chr1:6785575-6806982|chr1:6825210-6871756	calmodulin binding transcription activator 1 [Source:HGNC Symbol;Acc:HGNC:18806]	GO:0005634(nucleus);GO:0005737(cytoplasm);GO:0005730(nucleolus);GO:0005829(cytosol);GO:0006366(transcription from RNA polymerase II promoter);GO:0006351(transcription, DNA-templated);GO:0006355(regulation of transcription, DNA-templated);GO:0003677(DNA binding);GO:0045944(positive regulation of transcription from RNA polymerase II promoter);GO:0001077(transcriptional activator activity, RNA polym…	NA	NA
circRNA2247	254.105	96.526	19	7	1.39643	up	0.241983	1	no	chr10	28147483	28150059	-	2	circRNA	ENST00000337532	MPP7	chr10:28131691-28147482|chr10:28150059-28202152	membrane palmitoylated protein 7 [Source:HGNC Symbol;Acc:HGNC:26542]	GO:0016020(membrane);GO:0005654(nucleoplasm);GO:0009967(positive regulation of signal transduction);GO:0030054(cell junction);GO:0005515(protein binding);GO:0005923(bicellular tight junction);GO:0045296(cadherin binding);GO:0019904(protein domain specific binding);GO:0032947(protein complex scaffold);GO:0005912(adherens junction);GO:0046982(protein heterodimerization activity);GO:0031334(positive…	NA	NA
circRNA2588	120.365	234.42	9	17	-0.961677	down	0.241983	1	no	chr10	101792839	101810314	-	9	circRNA	ENST00000361464	MGEA5	chr10:101791439-101792838|chr10:101810314-101813029	meningioma expressed antigen 5 (hyaluronidase) [Source:HGNC Symbol;Acc:HGNC:7056]	GO:0005634(nucleus);GO:0005737(cytoplasm);GO:0016020(membrane);GO:0005829(cytosol);GO:0016787(hydrolase activity);GO:0008152(metabolic process);GO:0016798(hydrolase activity, acting on glycosyl bonds);GO:0004415(hyalurononglucosaminidase activity);GO:0016231(beta-N-acetylglucosaminidase activity);GO:0102166([protein]-3-O-(N-acetyl-D-glucosaminyl)-L-threonine O-N-acetyl-alpha-D-glucosaminase activ…	04931(Insulin resistance)	EC:2.3.1.48
circRNA7898	427.966	193.052	32	14	1.14851	up	0.244669	1	no	chr5	43161249	43161931	+	2	circRNA	ENST00000510026	ZNF131	chr5:43139309-43161248|chr5:43161931-43173317	zinc finger protein 131 [Source:HGNC Symbol;Acc:HGNC:12915]	GO:0005634(nucleus);GO:0006357(regulation of transcription from RNA polymerase II promoter);GO:0003700(transcription factor activity, sequence-specific DNA binding);GO:0000981(RNA polymerase II transcription factor activity, sequence-specific DNA binding);GO:0006351(transcription, DNA-templated);GO:0003676(nucleic acid binding);GO:0046872(metal ion binding);GO:0005654(nucleoplasm);GO:0006366(tran…	NA	NA
circRNA13620	334.348	137.894	25	10	1.27779	up	0.248713	1	no	chr8	42957094	42964474	+	3	circRNA	ENST00000307602	HOOK3	chr8:42950455-42957093|chr8:42964474-42966472	hook microtubule tethering protein 3 [Source:HGNC Symbol;Acc:HGNC:23576]	GO:0006810(transport);GO:0005737(cytoplasm);GO:0015031(protein transport);GO:0005829(cytosol);GO:0005794(Golgi apparatus);GO:0005856(cytoskeleton);GO:0005515(protein binding);GO:0005874(microtubule);GO:0008017(microtubule binding);GO:0005813(centrosome);GO:0008333(endosome to lysosome transport);GO:0051959(dynein light intermediate chain binding);GO:0030705(cytoskeleton-dependent intracellular tr…	NA	NA
circRNA2818	40.1218	110.315	3	8	-1.45918	down	0.251568	1	no	chr17	8238031	8238629	-	2	circRNA	ENST00000315684	CTC1	chr17:8237519-8238030|chr17:8238629-8242984	CST telomere replication complex component 1 [Source:HGNC Symbol;Acc:HGNC:26169]	GO:0005634(nucleus);GO:0003677(DNA binding);GO:0005694(chromosome);GO:0005515(protein binding);GO:0003697(single-stranded DNA binding);GO:0000781(chromosome, telomeric region);GO:0000723(telomere maintenance);GO:0045740(positive regulation of DNA replication);GO:0042162(telomeric DNA binding);GO:0032211(negative regulation of telomere maintenance via telomerase);GO:0000784(nuclear chromosome, tel…	NA	NA
circRNA4966	133.739	41.3683	10	3	1.69283	up	0.251568	1	no	chr14	91481576	91485730	-	2	circRNA	ENST00000554684	PPP4R3A	chr14:91476986-91481575|chr14:91485730-91490746	protein phosphatase 4 regulatory subunit 3A [Source:HGNC Symbol;Acc:HGNC:20219]	GO:0005634(nucleus);GO:0005737(cytoplasm);GO:0005654(nucleoplasm);GO:0005856(cytoskeleton);GO:0005815(microtubule organizing center)	04922(Glucagon signaling pathway)	NA
circRNA6711	40.1218	110.315	3	8	-1.45918	down	0.251568	1	no	chr7	73686636	73687095	+	3	circRNA	ENST00000265758	BUD23	chr7:73683804-73686635|chr7:73687095-73690915	BUD23, rRNA methyltransferase and ribosome maturation factor [Source:HGNC Symbol;Acc:HGNC:16405]	GO:0003723(RNA binding);GO:0005634(nucleus);GO:0005737(cytoplasm);GO:0005730(nucleolus);GO:0008168(methyltransferase activity);GO:0016740(transferase activity);GO:0032259(methylation);GO:0006351(transcription, DNA-templated);GO:0006355(regulation of transcription, DNA-templated);GO:0016569(covalent chromatin modification);GO:0008152(metabolic process);GO:0042254(ribosome biogenesis);GO:0006364(rR…	NA	NA
circRNA11045	40.1218	110.315	3	8	-1.45918	down	0.251568	1	no	chr2	168129541	168140758	-	5	circRNA	ENST00000355999	STK39	chr2:168075231-168129540|chr2:168140758-168161786	serine/threonine kinase 39 [Source:HGNC Symbol;Acc:HGNC:17717]	GO:0005634(nucleus);GO:0005737(cytoplasm);GO:0043231(intracellular membrane-bounded organelle);GO:0000166(nucleotide binding);GO:0004672(protein kinase activity);GO:0004674(protein serine/threonine kinase activity);GO:0005524(ATP binding);GO:0006468(protein phosphorylation);GO:0005829(cytosol);GO:0005654(nucleoplasm);GO:0016740(transferase activity);GO:0016301(kinase activity);GO:0016310(phosphor…	NA	NA
circRNA6075	40.1218	110.315	3	8	-1.45918	down	0.251568	1	no	chr20	35842573	35858381	+	3	circRNA	ENST00000461122	PHF20	chr20:35838442-35842572|chr20:35858381-35863012	PHD finger protein 20 [Source:HGNC Symbol;Acc:HGNC:16098]	GO:0003676(nucleic acid binding);GO:0005634(nucleus);GO:0046872(metal ion binding);GO:0005829(cytosol);GO:0005654(nucleoplasm);GO:0006366(transcription from RNA polymerase II promoter);GO:0006351(transcription, DNA-templated);GO:0006355(regulation of transcription, DNA-templated);GO:0016569(covalent chromatin modification);GO:0031965(nuclear membrane);GO:0003677(DNA binding);GO:0005515(protein bi…	NA	NA
circRNA3604	40.1218	110.315	3	8	-1.45918	down	0.251568	1	no	chr16	19616114	19647882	+	12	circRNA	ENST00000438132	C16orf62	chr16:19610415-19616113|chr16:19647882-19650381	chromosome 16 open reading frame 62 [Source:HGNC Symbol;Acc:HGNC:24641]	GO:0006810(transport);GO:0016020(membrane);GO:0016021(integral component of membrane);GO:0015031(protein transport);GO:0005886(plasma membrane);GO:0005515(protein binding);GO:0005768(endosome);GO:0005769(early endosome);GO:0043312(neutrophil degranulation);GO:0101003(ficolin-1-rich granule membrane);GO:0006893(Golgi to plasma membrane transport)	NA	NA
circRNA563	40.1218	110.315	3	8	-1.45918	down	0.251568	1	no	chr13	78635110	78644997	-	4	circRNA	ENST00000282003	RNF219	chr13:78617122-78635109|chr13:78644997-78659048	ring finger protein 219 [Source:HGNC Symbol;Acc:HGNC:20308]	GO:0046872(metal ion binding);GO:0005515(protein binding)	NA	NA
circRNA2342	133.739	41.3683	10	3	1.69283	up	0.251568	1	no	chr10	48401612	48410168	+	4	circRNA	ENST00000395611	MAPK8	chr10:48306821-48401611|chr10:48410168-48420154	mitogen-activated protein kinase 8 [Source:HGNC Symbol;Acc:HGNC:6881]	GO:0005622(intracellular);GO:0004672(protein kinase activity);GO:0005524(ATP binding);GO:0006468(protein phosphorylation);GO:0004707(MAP kinase activity);GO:0000165(MAPK cascade);GO:0010628(positive regulation of gene expression);GO:0005634(nucleus);GO:0005739(mitochondrion);GO:0005737(cytoplasm);GO:0000166(nucleotide binding);GO:0004674(protein serine/threonine kinase activity);GO:0016740(transf…	04141(Protein processing in endoplasmic reticulum);04014(Ras signaling pathway);04010(MAPK signaling pathway);04012(ErbB signaling pathway);04310(Wnt signaling pathway);04668(TNF signaling pathway);04068(FoxO signaling pathway);04071(Sphingolipid signaling pathway);04024(cAMP signaling pathway);04140(Autophagy - animal);04137(Mitophagy - animal);04210(Apoptosis);04215(Apoptosis - multiple species…	EC:2.7.11.24
circRNA12272	133.739	41.3683	10	3	1.69283	up	0.251568	1	no	chr1	151262161	151264028	+	2	circRNA	ENST00000368884	PSMD4	chr1:151254808-151262160|chr1:151264028-151264831	proteasome 26S subunit, non-ATPase 4 [Source:HGNC Symbol;Acc:HGNC:9561]	GO:0003723(RNA binding);GO:0005829(cytosol);GO:0005654(nucleoplasm);GO:0005515(protein binding);GO:0000502(proteasome complex);GO:0006511(ubiquitin-dependent protein catabolic process);GO:0038095(Fc-epsilon receptor signaling pathway);GO:0005634(nucleus);GO:0042802(identical protein binding);GO:0043161(proteasome-mediated ubiquitin-dependent protein catabolic process);GO:0000165(MAPK cascade);GO:…	03050(Proteasome);05169(Epstein-Barr virus infection)	NA
circRNA6010	133.739	41.3683	10	3	1.69283	up	0.251568	1	no	chr20	31527484	31528050	+	2	circRNA	ENST00000466766	HM13	chr20:31514734-31527483|chr20:31528050-31538178	histocompatibility minor 13 [Source:HGNC Symbol;Acc:HGNC:16435]	GO:0016020(membrane);GO:0016021(integral component of membrane);GO:0005783(endoplasmic reticulum);GO:0016787(hydrolase activity);GO:0005789(endoplasmic reticulum membrane);GO:0042803(protein homodimerization activity);GO:0005886(plasma membrane);GO:0005515(protein binding);GO:0008233(peptidase activity);GO:0006508(proteolysis);GO:0004190(aspartic-type endopeptidase activity);GO:0031625(ubiquitin …	NA	NA
circRNA12329	40.1218	110.315	3	8	-1.45918	down	0.251568	1	no	chr1	155672560	155679512	-	4	circRNA	ENST00000368339	YY1AP1	chr1:155670464-155672559|chr1:155679512-155680415	YY1 associated protein 1 [Source:HGNC Symbol;Acc:HGNC:30935]	GO:0005634(nucleus);GO:0005737(cytoplasm);GO:0006351(transcription, DNA-templated);GO:0006355(regulation of transcription, DNA-templated);GO:0001650(fibrillar center);GO:0005515(protein binding);GO:0030154(cell differentiation);GO:0005654(nucleoplasm);GO:0005730(nucleolus);GO:0008283(cell proliferation);GO:0051726(regulation of cell cycle);GO:0031011(Ino80 complex)	NA	NA
circRNA3247	40.1218	110.315	3	8	-1.45918	down	0.251568	1	no	chr17	60265412	60271481	-	4	circRNA	ENST00000300896	USP32	chr17:60255258-60265411|chr17:60271481-60288522	ubiquitin specific peptidase 32 [Source:HGNC Symbol;Acc:HGNC:19143]	GO:0016020(membrane);GO:0005794(Golgi apparatus);GO:0046872(metal ion binding);GO:0005829(cytosol);GO:0004843(thiol-dependent ubiquitin-specific protease activity);GO:0016579(protein deubiquitination);GO:0016787(hydrolase activity);GO:0005509(calcium ion binding);GO:0005515(protein binding);GO:0008233(peptidase activity);GO:0008234(cysteine-type peptidase activity);GO:0006508(proteolysis);GO:0006…	NA	NA
circRNA6692	133.739	41.3683	10	3	1.69283	up	0.251568	1	no	chr7	72830692	72831798	+	2	circRNA	ENST00000456312	SBDSP1	chr7:72829976-72830691|chr7:72831798-72833763	SBDS, ribosome maturation factor pseudogene 1 [Source:HGNC Symbol;Acc:HGNC:21646]	NA	NA	NA
circRNA13051	133.739	41.3683	10	3	1.69283	up	0.251568	1	no	chr9	77238002	77252352	+	5	circRNA	ENST00000376634	VPS13A	chr9:77228264-77238001|chr9:77252352-77260085	vacuolar protein sorting 13 homolog A [Source:HGNC Symbol;Acc:HGNC:1908]	GO:0006810(transport);GO:0015031(protein transport);GO:0005829(cytosol);GO:0005515(protein binding);GO:0005622(intracellular);GO:0006895(Golgi to endosome transport);GO:0008104(protein localization);GO:0006914(autophagy);GO:0007399(nervous system development);GO:0007626(locomotory behavior);GO:0035176(social behavior);GO:0031045(dense core granule)	NA	NA
circRNA2046	40.1218	110.315	3	8	-1.45918	down	0.251568	1	no	chr11	128484823	128490576	-	4	circRNA	ENST00000392668	ETS1	chr11:128480451-128484822|chr11:128490576-128556290	ETS proto-oncogene 1, transcription factor [Source:HGNC Symbol;Acc:HGNC:3488]	GO:0045944(positive regulation of transcription from RNA polymerase II promoter);GO:0005634(nucleus);GO:0050729(positive regulation of inflammatory response);GO:1904996(positive regulation of leukocyte adhesion to vascular endothelial cell);GO:0005737(cytoplasm);GO:0005654(nucleoplasm);GO:0006355(regulation of transcription, DNA-templated);GO:0006351(transcription, DNA-templated);GO:0003677(DNA b…	04014(Ras signaling pathway);04218(Cellular senescence);05200(Pathways in cancer);05211(Renal cell carcinoma);05166(HTLV-I infection)	NA
circRNA12284	133.739	41.3683	10	3	1.69283	up	0.251568	1	no	chr1	153811731	153813452	-	3	circRNA	ENST00000368655	GATAD2B	chr1:153810310-153811730|chr1:153813452-153816272	GATA zinc finger domain containing 2B [Source:HGNC Symbol;Acc:HGNC:30778]	GO:0005634(nucleus);GO:0016607(nuclear speck);GO:0008270(zinc ion binding);GO:0046872(metal ion binding);GO:0005654(nucleoplasm);GO:0006355(regulation of transcription, DNA-templated);GO:0006351(transcription, DNA-templated);GO:0003700(transcription factor activity, sequence-specific DNA binding);GO:0000790(nuclear chromatin);GO:0043565(sequence-specific DNA binding);GO:0005515(protein binding);G…	NA	NA
circRNA7768	40.1218	110.315	3	8	-1.45918	down	0.251568	1	no	chr6	154199668	154214276	-	3	circRNA	ENST00000265198	IPCEF1	chr6:154168113-154199667|chr6:154214276-154221256	interaction protein for cytohesin exchange factors 1 [Source:HGNC Symbol;Acc:HGNC:21204]	GO:0005737(cytoplasm);GO:0016020(membrane);GO:0005886(plasma membrane);GO:0098869(cellular oxidant detoxification);GO:0004601(peroxidase activity);GO:0005344(oxygen transporter activity);GO:0015671(oxygen transport);GO:0006979(response to oxidative stress);GO:0019904(protein domain specific binding);GO:0005829(cytosol)	NA	NA
circRNA10507	133.739	41.3683	10	3	1.69283	up	0.251568	1	no	chr2	40428473	40430301	-	1	circRNA	ENST00000403092	SLC8A1	chr2:40178493-40428472|chr2:40430301-40512348	solute carrier family 8 member A1 [Source:HGNC Symbol;Acc:HGNC:11068]	GO:0010881(regulation of cardiac muscle contraction by regulation of the release of sequestered calcium ion);GO:0002027(regulation of heart rate);GO:0006810(transport);GO:0016020(membrane);GO:0016021(integral component of membrane);GO:0055085(transmembrane transport);GO:0046872(metal ion binding);GO:0005654(nucleoplasm);GO:0005886(plasma membrane);GO:0006811(ion transport);GO:0015297(antiporter a…	04371(Apelin signaling pathway);04020(Calcium signaling pathway);04022(cGMP - PKG signaling pathway);04260(Cardiac muscle contraction);04261(Adrenergic signaling in cardiomyocytes);04974(Protein digestion and absorption);04978(Mineral absorption);04961(Endocrine and other factor-regulated calcium reabsorption);04740(Olfactory transduction);05410(Hypertrophic cardiomyopathy (HCM));05412(Arrhythmog…	NA
circRNA2700	40.1218	110.315	3	8	-1.45918	down	0.251568	1	no	chr10	125038997	125111093	-	2	circRNA	ENST00000337195	CTBP2	chr10:125003492-125038996|chr10:125111093-125160318	C-terminal binding protein 2 [Source:HGNC Symbol;Acc:HGNC:2495]	GO:0005634(nucleus);GO:0016491(oxidoreductase activity);GO:0055114(oxidation-reduction process);GO:0006351(transcription, DNA-templated);GO:0006355(regulation of transcription, DNA-templated);GO:0008152(metabolic process);GO:0016616(oxidoreductase activity, acting on the CH-OH group of donors, NAD or NADP as acceptor);GO:0005515(protein binding);GO:0051287(NAD binding);GO:0030054(cell junction);G…	04310(Wnt signaling pathway);04330(Notch signaling pathway);05200(Pathways in cancer);05220(Chronic myeloid leukemia)	NA
circRNA12052	40.1218	110.315	3	8	-1.45918	down	0.251568	1	no	chr1	91861471	91861644	-	1	circRNA	ENST00000212355	TGFBR3	chr1:91797471-91861470|chr1:91861644-91885877	transforming growth factor beta receptor 3 [Source:HGNC Symbol;Acc:HGNC:11774]	GO:0005615(extracellular space);GO:0060045(positive regulation of cardiac muscle cell proliferation);GO:0060412(ventricular septum morphogenesis);GO:0003151(outflow tract morphogenesis);GO:0050680(negative regulation of epithelial cell proliferation);GO:0007179(transforming growth factor beta receptor signaling pathway);GO:0030509(BMP signaling pathway);GO:0016020(membrane);GO:0016021(integral co…	NA	NA
circRNA13784	133.739	41.3683	10	3	1.69283	up	0.251568	1	no	chr8	97713662	97719189	+	2	circRNA	ENST00000336273	MTDH	chr8:97706750-97713661|chr8:97719189-97722878	metadherin [Source:HGNC Symbol;Acc:HGNC:29608]	GO:0003723(RNA binding);GO:0005634(nucleus);GO:0005737(cytoplasm);GO:0016020(membrane);GO:0016021(integral component of membrane);GO:0043066(negative regulation of apoptotic process);GO:0005783(endoplasmic reticulum);GO:0001650(fibrillar center);GO:0005789(endoplasmic reticulum membrane);GO:0005515(protein binding);GO:0048471(perinuclear region of cytoplasm);GO:0030054(cell junction);GO:0045766(p…	NA	NA
circRNA12813	40.1218	110.315	3	8	-1.45918	down	0.251568	1	no	chr1	246621429	246634587	+	3	circRNA	ENST00000483271	CNST	chr1:246591941-246621428|chr1:246634587-246641748	consortin, connexin sorting protein [Source:HGNC Symbol;Acc:HGNC:26486]	GO:0016020(membrane);GO:0016021(integral component of membrane);GO:0043231(intracellular membrane-bounded organelle);GO:0005794(Golgi apparatus);GO:0005886(plasma membrane);GO:0005515(protein binding);GO:0005802(trans-Golgi network);GO:0031410(cytoplasmic vesicle);GO:0019902(phosphatase binding);GO:0010923(negative regulation of phosphatase activity);GO:0030133(transport vesicle);GO:0042998(posit…	NA	NA
circRNA12323	40.1218	110.315	3	8	-1.45918	down	0.251568	1	no	chr1	155521100	155521618	-	1	circRNA	ENST00000368346	ASH1L	chr1:155482449-155521099|chr1:155521618-155562152	ASH1 like histone lysine methyltransferase [Source:HGNC Symbol;Acc:HGNC:19088]	GO:0005634(nucleus);GO:0005794(Golgi apparatus);GO:0046872(metal ion binding);GO:0005654(nucleoplasm);GO:0008168(methyltransferase activity);GO:0016740(transferase activity);GO:0032259(methylation);GO:0006351(transcription, DNA-templated);GO:0006355(regulation of transcription, DNA-templated);GO:0016569(covalent chromatin modification);GO:0003677(DNA binding);GO:0005694(chromosome);GO:0030054(cel…	00310(Lysine degradation)	NA
circRNA3795	40.1218	110.315	3	8	-1.45918	down	0.251568	1	no	chr16	68190768	68191775	+	1	circRNA	ENST00000569766	NFATC3	chr16:68183366-68190767|chr16:68191775-68226349	nuclear factor of activated T-cells 3 [Source:HGNC Symbol;Acc:HGNC:7777]	GO:0006355(regulation of transcription, DNA-templated);GO:0003677(DNA binding);GO:0003700(transcription factor activity, sequence-specific DNA binding);GO:0005634(nucleus);GO:0005737(cytoplasm);GO:0005829(cytosol);GO:0005654(nucleoplasm);GO:0006351(transcription, DNA-templated);GO:0005515(protein binding);GO:0038095(Fc-epsilon receptor signaling pathway);GO:0000978(RNA polymerase II core promoter…	04010(MAPK signaling pathway);04310(Wnt signaling pathway);04022(cGMP - PKG signaling pathway);04218(Cellular senescence);04660(T cell receptor signaling pathway);04658(Th1 and Th2 cell differentiation);04659(Th17 cell differentiation);04662(B cell receptor signaling pathway);04921(Oxytocin signaling pathway);04360(Axon guidance);05166(HTLV-I infection);05161(Hepatitis B);05167(Kaposi's sarcoma-a…	NA
circRNA88	133.739	41.3683	10	3	1.69283	up	0.251568	1	no	chrX	37386599	37426000	+	3	circRNA	ENST00000542554	PRRG1	chrX:37349469-37386598|chrX:37426000-37453135	proline rich and Gla domain 1 [Source:HGNC Symbol;Acc:HGNC:9469]	GO:0016020(membrane);GO:0016021(integral component of membrane);GO:0005509(calcium ion binding);GO:0005576(extracellular region);GO:0005887(integral component of plasma membrane)	NA	NA
circRNA1006	133.739	41.3683	10	3	1.69283	up	0.251568	1	no	chr12	66226723	66228370	+	2	circRNA	ENST00000261233	IRAK3	chr12:66217235-66226722|chr12:66228370-66244485	interleukin 1 receptor associated kinase 3 [Source:HGNC Symbol;Acc:HGNC:17020]	GO:0005737(cytoplasm);GO:0005634(nucleus);GO:0045824(negative regulation of innate immune response);GO:0000166(nucleotide binding);GO:0004672(protein kinase activity);GO:0004674(protein serine/threonine kinase activity);GO:0005524(ATP binding);GO:0006468(protein phosphorylation);GO:0016740(transferase activity);GO:0016301(kinase activity);GO:0016310(phosphorylation);GO:0007165(signal transduction…	04722(Neurotrophin signaling pathway)	EC:2.7.11.1
circRNA4761	40.1218	110.315	3	8	-1.45918	down	0.251568	1	no	chr14	55648025	55648870	+	2	circRNA	ENST00000438792	KTN1	chr14:55647007-55648024|chr14:55648870-55649775	kinectin 1 [Source:HGNC Symbol;Acc:HGNC:6467]	GO:0003723(RNA binding);GO:0016020(membrane);GO:0016021(integral component of membrane);GO:0005783(endoplasmic reticulum);GO:0005789(endoplasmic reticulum membrane);GO:0005515(protein binding);GO:0007018(microtubule-based movement);GO:0019894(kinesin binding);GO:0045296(cadherin binding);GO:0044267(cellular protein metabolic process);GO:0043687(post-translational protein modification);GO:0005887(…	NA	NA
circRNA13291	227.357	82.7366	17	6	1.45836	up	0.253153	1	no	chr9	121161856	121162271	+	2	circRNA	ENST00000373855	CNTRL	chr9:121160302-121161855|chr9:121162271-121164942	centriolin [Source:HGNC Symbol;Acc:HGNC:1858]	GO:0051301(cell division);GO:0000278(mitotic cell cycle);GO:0005737(cytoplasm);GO:0016020(membrane);GO:0005829(cytosol);GO:0018108(peptidyl-tyrosine phosphorylation);GO:0005813(centrosome);GO:0005856(cytoskeleton);GO:0007049(cell cycle);GO:0005815(microtubule organizing center);GO:0030496(midbody);GO:0005515(protein binding);GO:0000086(G2/M transition of mitotic cell cycle);GO:0010389(regulation …	NA	NA
circRNA5095	106.991	206.841	8	15	-0.95103	down	0.253153	1	no	chr19	3660966	3662001	-	2	circRNA	ENST00000335312	PIP5K1C	chr19:3656557-3660965|chr19:3662001-3664821	phosphatidylinositol-4-phosphate 5-kinase type 1 gamma [Source:HGNC Symbol;Acc:HGNC:8996]	GO:0005634(nucleus);GO:0005737(cytoplasm);GO:0016020(membrane);GO:0000166(nucleotide binding);GO:0005524(ATP binding);GO:0005829(cytosol);GO:0005654(nucleoplasm);GO:0016740(transferase activity);GO:0016301(kinase activity);GO:0016310(phosphorylation);GO:0007155(cell adhesion);GO:0005886(plasma membrane);GO:0042995(cell projection);GO:0005515(protein binding);GO:0045202(synapse);GO:0030054(cell ju…	00562(Inositol phosphate metabolism);04070(Phosphatidylinositol signaling system);04072(Phospholipase D signaling pathway);04144(Endocytosis);04510(Focal adhesion);04810(Regulation of actin cytoskeleton);04666(Fc gamma R-mediated phagocytosis);05231(Choline metabolism in cancer)	EC:2.7.1.68
circRNA13148	227.357	82.7366	17	6	1.45836	up	0.253153	1	no	chr9	96522506	96565483	-	11	circRNA	ENST00000474602	CDC14B	chr9:96496359-96522505|chr9:96565483-96619218	cell division cycle 14B [Source:HGNC Symbol;Acc:HGNC:1719]	GO:0005634(nucleus);GO:0016787(hydrolase activity);GO:0004725(protein tyrosine phosphatase activity);GO:0008138(protein tyrosine/serine/threonine phosphatase activity);GO:0016791(phosphatase activity);GO:0006470(protein dephosphorylation);GO:0016311(dephosphorylation);GO:0035335(peptidyl-tyrosine dephosphorylation);GO:0004721(phosphoprotein phosphatase activity);GO:0005515(protein binding);GO:000…	04110(Cell cycle)	EC:3.1.3.48
circRNA10892	106.991	206.841	8	15	-0.95103	down	0.253153	1	no	chr2	119926598	119945240	+	4	circRNA	ENST00000263708	PTPN4	chr2:119920241-119926597|chr2:119945240-119946340	protein tyrosine phosphatase, non-receptor type 4 [Source:HGNC Symbol;Acc:HGNC:9656]	GO:0005737(cytoplasm);GO:0016020(membrane);GO:0016787(hydrolase activity);GO:0004725(protein tyrosine phosphatase activity);GO:0016791(phosphatase activity);GO:0006470(protein dephosphorylation);GO:0016311(dephosphorylation);GO:0035335(peptidyl-tyrosine dephosphorylation);GO:0005886(plasma membrane);GO:0004721(phosphoprotein phosphatase activity);GO:0005856(cytoskeleton);GO:0005515(protein bindin…	NA	NA
circRNA5331	789.062	386.104	59	28	1.03115	up	0.253916	1	no	chr19	40583398	40583717	+	2	circRNA	ENST00000291842	SHKBP1	chr19:40582466-40583397|chr19:40583717-40586773	SH3KBP1 binding protein 1 [Source:HGNC Symbol;Acc:HGNC:19214]	GO:0051260(protein homooligomerization);GO:0005515(protein binding);GO:0005764(lysosome);GO:0045742(positive regulation of epidermal growth factor receptor signaling pathway)	NA	NA
circRNA2401	468.088	220.631	35	16	1.08514	up	0.254857	1	no	chr10	68468123	68470163	-	2	circRNA	ENST00000551118	DNA2	chr10:68465812-68468122|chr10:68470163-68471790	DNA replication helicase/nuclease 2 [Source:HGNC Symbol;Acc:HGNC:2939]	GO:0005634(nucleus);GO:0005739(mitochondrion);GO:0046872(metal ion binding);GO:0000166(nucleotide binding);GO:0005524(ATP binding);GO:0016787(hydrolase activity);GO:0004386(helicase activity);GO:0032508(DNA duplex unwinding);GO:0003677(DNA binding);GO:0003824(catalytic activity);GO:0008152(metabolic process);GO:0006281(DNA repair);GO:0006974(cellular response to DNA damage stimulus);GO:0004519(en…	03030(DNA replication)	EC:3.6.4.12
circRNA11372	240.731	427.472	18	31	-0.82841	down	0.254857	1	no	chr2	226906793	226914351	+	3	circRNA	ENST00000341329	RHBDD1	chr2:226867318-226906792|chr2:226914351-226995430	rhomboid domain containing 1 [Source:HGNC Symbol;Acc:HGNC:23081]	GO:0016020(membrane);GO:0016021(integral component of membrane);GO:0005783(endoplasmic reticulum);GO:0004252(serine-type endopeptidase activity);GO:0006508(proteolysis);GO:0016787(hydrolase activity);GO:0005789(endoplasmic reticulum membrane);GO:0005739(mitochondrion);GO:0008233(peptidase activity);GO:0006915(apoptotic process);GO:0030154(cell differentiation);GO:0008236(serine-type peptidase act…	NA	NA
circRNA8696	682.071	330.946	51	24	1.04332	up	0.258293	1	no	chr4	39737420	39774933	+	4	circRNA	ENST00000261427	UBE2K	chr4:39698390-39737419|chr4:39774933-39777681	ubiquitin conjugating enzyme E2 K [Source:HGNC Symbol;Acc:HGNC:4914]	GO:0005737(cytoplasm);GO:0000166(nucleotide binding);GO:0005524(ATP binding);GO:0016740(transferase activity);GO:0016567(protein ubiquitination);GO:0005515(protein binding);GO:0005634(nucleus);GO:0043161(proteasome-mediated ubiquitin-dependent protein catabolic process);GO:0005829(cytosol);GO:0070062(extracellular exosome);GO:0010800(positive regulation of peptidyl-threonine phosphorylation);GO:0…	04120(Ubiquitin mediated proteolysis)	EC:2.3.2.23
circRNA8116	294.227	124.105	22	9	1.24537	up	0.25882	1	no	chr5	83537007	83542268	+	1	circRNA	ENST00000265077	VCAN	chr5:83522309-83537006|chr5:83542268-83545536	versican [Source:HGNC Symbol;Acc:HGNC:2464]	GO:0005615(extracellular space);GO:0016020(membrane);GO:0030246(carbohydrate binding);GO:0005509(calcium ion binding);GO:0007155(cell adhesion);GO:0005515(protein binding);GO:0005576(extracellular region);GO:0005578(proteinaceous extracellular matrix);GO:0005540(hyaluronic acid binding);GO:0044267(cellular protein metabolic process);GO:0031012(extracellular matrix);GO:0043687(post-translational p…	04514(Cell adhesion molecules (CAMs))	NA
circRNA4887	307.601	124.105	23	9	1.3095	up	0.25882	1	no	chr14	73147795	73148106	+	2	circRNA	ENST00000557293	PSEN1	chr14:73136579-73147794|chr14:73148106-73170796	presenilin 1 [Source:HGNC Symbol;Acc:HGNC:9508]	GO:0016020(membrane);GO:0016021(integral component of membrane);GO:0005794(Golgi apparatus);GO:0005634(nucleus);GO:0035556(intracellular signal transduction);GO:0030054(cell junction);GO:0004190(aspartic-type endopeptidase activity);GO:0042500(aspartic endopeptidase activity, intramembrane cleaving);GO:0016485(protein processing);GO:0042987(amyloid precursor protein catabolic process);GO:0006508(…	04310(Wnt signaling pathway);04330(Notch signaling pathway);04722(Neurotrophin signaling pathway);05010(Alzheimer's disease);05165(Human papillomavirus infection)	NA
circRNA11471	147.113	275.789	11	20	-0.906635	down	0.25882	1	no	chr1	1804419	1817875	-	4	circRNA	ENST00000610897	GNB1	chr1:1793311-1804418|chr1:1817875-1825396	G protein subunit beta 1 [Source:HGNC Symbol;Acc:HGNC:4396]	GO:0007165(signal transduction);GO:0005765(lysosomal membrane);GO:0005515(protein binding);GO:0004871(signal transducer activity);GO:0005886(plasma membrane);GO:0005829(cytosol);GO:0070062(extracellular exosome);GO:0006457(protein folding);GO:0003924(GTPase activity);GO:0030168(platelet activation);GO:0032403(protein complex binding);GO:1903561(extracellular vesicle);GO:0005834(heterotrimeric G-p…	04014(Ras signaling pathway);04371(Apelin signaling pathway);04151(PI3K-Akt signaling pathway);04062(Chemokine signaling pathway);04926(Relaxin signaling pathway);04724(Glutamatergic synapse);04727(GABAergic synapse);04725(Cholinergic synapse);04728(Dopaminergic synapse);04726(Serotonergic synapse);04723(Retrograde endocannabinoid signaling);04744(Phototransduction);04740(Olfactory transduction);…	NA
circRNA1077	26.7479	96.526	2	7	-1.85149	down	0.266667	1	no	chr12	89459638	89472275	-	6	circRNA	ENST00000393179	POC1B	chr12:89425379-89459637|chr12:89472275-89491935	POC1 centriolar protein B [Source:HGNC Symbol;Acc:HGNC:30836]	GO:0005737(cytoplasm);GO:0005856(cytoskeleton);GO:0042995(cell projection);GO:0005515(protein binding);GO:0000922(spindle pole);GO:0005813(centrosome);GO:0060271(cilium assembly);GO:0030030(cell projection organization);GO:0005814(centriole);GO:0001895(retina homeostasis);GO:0036064(ciliary basal body);GO:0008283(cell proliferation)	NA	NA
circRNA5527	26.7479	96.526	2	7	-1.85149	down	0.266667	1	no	chr18	21006351	21008194	-	3	circRNA	ENST00000399799	ROCK1	chr18:20992937-21006350|chr18:21008194-21015430	Rho associated coiled-coil containing protein kinase 1 [Source:HGNC Symbol;Acc:HGNC:10251]	GO:0005737(cytoplasm);GO:0016020(membrane);GO:0046872(metal ion binding);GO:0000166(nucleotide binding);GO:0004672(protein kinase activity);GO:0004674(protein serine/threonine kinase activity);GO:0005524(ATP binding);GO:0006468(protein phosphorylation);GO:0016740(transferase activity);GO:0016301(kinase activity);GO:0016310(phosphorylation);GO:0035556(intracellular signal transduction);GO:0005794(…	04350(TGF-beta signaling pathway);04071(Sphingolipid signaling pathway);04024(cAMP signaling pathway);04022(cGMP - PKG signaling pathway);04510(Focal adhesion);04530(Tight junction);04810(Regulation of actin cytoskeleton);04611(Platelet activation);04670(Leukocyte transendothelial migration);04062(Chemokine signaling pathway);04921(Oxytocin signaling pathway);04270(Vascular smooth muscle contract…	EC:2.7.11.1
circRNA7782	26.7479	96.526	2	7	-1.85149	down	0.266667	1	no	chr6	157110472	157133207	+	2	circRNA	ENST00000346085	ARID1B	chr6:157084905-157110471|chr6:157133207-157148623	AT-rich interaction domain 1B [Source:HGNC Symbol;Acc:HGNC:18040]	GO:0005634(nucleus);GO:0005829(cytosol);GO:0005654(nucleoplasm);GO:0006351(transcription, DNA-templated);GO:0006355(regulation of transcription, DNA-templated);GO:0016569(covalent chromatin modification);GO:0003677(DNA binding);GO:0005886(plasma membrane);GO:0005515(protein binding);GO:0007399(nervous system development);GO:0003713(transcription coactivator activity);GO:0006338(chromatin remodeli…	05225(Hepatocellular carcinoma)	NA
circRNA11317	26.7479	96.526	2	7	-1.85149	down	0.266667	1	no	chr2	214752447	214792445	-	5	circRNA	ENST00000260947	BARD1	chr2:214745854-214752446|chr2:214792445-214797060	BRCA1 associated RING domain 1 [Source:HGNC Symbol;Acc:HGNC:952]	GO:0005634(nucleus);GO:0005737(cytoplasm);GO:0016607(nuclear speck);GO:0046872(metal ion binding);GO:0016740(transferase activity);GO:0016567(protein ubiquitination);GO:0042803(protein homodimerization activity);GO:0005515(protein binding);GO:0006281(DNA repair);GO:0006974(cellular response to DNA damage stimulus);GO:0000932(P-body);GO:0043065(positive regulation of apoptotic process);GO:0031436(…	03440(Homologous recombination)	NA
circRNA5111	93.6176	27.5789	7	2	1.76322	up	0.266667	1	no	chr19	5653115	5653420	+	2	circRNA	ENST00000589863	SAFB	chr19:5651072-5653114|chr19:5653420-5654060	scaffold attachment factor B [Source:HGNC Symbol;Acc:HGNC:10520]	GO:0006355(regulation of transcription, DNA-templated);GO:0050684(regulation of mRNA processing);GO:0003676(nucleic acid binding);GO:0003723(RNA binding);GO:0005634(nucleus);GO:0005654(nucleoplasm);GO:0006351(transcription, DNA-templated);GO:0003677(DNA binding);GO:0005515(protein binding);GO:0006357(regulation of transcription from RNA polymerase II promoter);GO:0043565(sequence-specific DNA bin…	NA	NA
circRNA626	93.6176	27.5789	7	2	1.76322	up	0.266667	1	no	chr13	111205289	111217880	+	3	circRNA	ENST00000317133	ARHGEF7	chr13:111153991-111205288|chr13:111217880-111233204	Rho guanine nucleotide exchange factor 7 [Source:HGNC Symbol;Acc:HGNC:15607]	GO:0005737(cytoplasm);GO:0035556(intracellular signal transduction);GO:0005089(Rho guanyl-nucleotide exchange factor activity);GO:0035023(regulation of Rho protein signal transduction);GO:0042995(cell projection);GO:0005515(protein binding);GO:0030054(cell junction);GO:0007399(nervous system development);GO:0005925(focal adhesion);GO:0005085(guanyl-nucleotide exchange factor activity);GO:0005829(…	04810(Regulation of actin cytoskeleton)	NA
circRNA6910	26.7479	96.526	2	7	-1.85149	down	0.266667	1	no	chr7	105459168	105465414	-	4	circRNA	ENST00000481939	PUS7	chr7:105439858-105459167|chr7:105465414-105468336	pseudouridylate synthase 7 (putative) [Source:HGNC Symbol;Acc:HGNC:26033]	GO:0003723(RNA binding);GO:0009982(pseudouridine synthase activity);GO:0001522(pseudouridine synthesis);GO:0009451(RNA modification);GO:0016853(isomerase activity);GO:0008033(tRNA processing);GO:0005634(nucleus);GO:0019899(enzyme binding)	NA	NA
circRNA12667	93.6176	27.5789	7	2	1.76322	up	0.266667	1	no	chr1	224365879	224371423	+	2	circRNA	ENST00000465271	CNIH4	chr1:224360563-224365878|chr1:224371423-224375794	cornichon family AMPA receptor auxiliary protein 4 [Source:HGNC Symbol;Acc:HGNC:25013]	GO:0016020(membrane);GO:0016021(integral component of membrane);GO:0006810(transport);GO:0015031(protein transport);GO:0005783(endoplasmic reticulum);GO:0016192(vesicle-mediated transport);GO:0005515(protein binding);GO:0006888(ER to Golgi vesicle-mediated transport);GO:0005793(endoplasmic reticulum-Golgi intermediate compartment);GO:0031730(CCR5 chemokine receptor binding)	NA	NA
circRNA1791	26.7479	96.526	2	7	-1.85149	down	0.266667	1	no	chr11	76526462	76528466	+	2	circRNA	ENST00000524490	EMSY	chr11:76523291-76526461|chr11:76528466-76535894	EMSY, BRCA2 interacting transcriptional repressor [Source:HGNC Symbol;Acc:HGNC:18071]	GO:0005634(nucleus);GO:0005654(nucleoplasm);GO:0006355(regulation of transcription, DNA-templated);GO:0006351(transcription, DNA-templated);GO:0016569(covalent chromatin modification);GO:0005515(protein binding);GO:0006281(DNA repair);GO:0006974(cellular response to DNA damage stimulus);GO:0042803(protein homodimerization activity)	NA	NA
circRNA11353	93.6176	27.5789	7	2	1.76322	up	0.266667	1	no	chr2	223884648	223895630	-	3	circRNA	ENST00000233055	WDFY1	chr2:223882072-223884647|chr2:223895630-223898957	WD repeat and FYVE domain containing 1 [Source:HGNC Symbol;Acc:HGNC:20451]	GO:0005634(nucleus);GO:0046872(metal ion binding);GO:0005829(cytosol);GO:0008270(zinc ion binding);GO:0034141(positive regulation of toll-like receptor 3 signaling pathway);GO:0034145(positive regulation of toll-like receptor 4 signaling pathway);GO:0005769(early endosome);GO:0005515(protein binding);GO:0005768(endosome);GO:0008150(biological_process);GO:0005545(1-phosphatidylinositol binding)	NA	NA
circRNA10889	93.6176	27.5789	7	2	1.76322	up	0.266667	1	no	chr2	119920069	119934958	+	4	circRNA	ENST00000263708	PTPN4	chr2:119915242-119920068|chr2:119934958-119945080	protein tyrosine phosphatase, non-receptor type 4 [Source:HGNC Symbol;Acc:HGNC:9656]	GO:0005737(cytoplasm);GO:0016020(membrane);GO:0016787(hydrolase activity);GO:0004725(protein tyrosine phosphatase activity);GO:0016791(phosphatase activity);GO:0006470(protein dephosphorylation);GO:0016311(dephosphorylation);GO:0035335(peptidyl-tyrosine dephosphorylation);GO:0005886(plasma membrane);GO:0004721(phosphoprotein phosphatase activity);GO:0005856(cytoskeleton);GO:0005515(protein bindin…	NA	NA
circRNA2083	26.7479	96.526	2	7	-1.85149	down	0.266667	1	no	chr10	1124218	1125024	+	2	circRNA	ENST00000358220	WDR37	chr10:1105267-1124217|chr10:1125024-1129212	WD repeat domain 37 [Source:HGNC Symbol;Acc:HGNC:31406]	GO:0030687(preribosome, large subunit precursor);GO:0000470(maturation of LSU-rRNA);GO:0000460(maturation of 5.8S rRNA);GO:0070545(PeBoW complex)	NA	NA
circRNA9924	93.6176	27.5789	7	2	1.76322	up	0.266667	1	no	chr3	150562542	150568292	+	6	circRNA	ENST00000487799	EIF2A	chr3:150552425-150562541|chr3:150568292-150571957	eukaryotic translation initiation factor 2A [Source:HGNC Symbol;Acc:HGNC:3254]	GO:0005737(cytoplasm);GO:0003743(translation initiation factor activity);GO:0006412(translation);GO:0006413(translational initiation);GO:0005615(extracellular space);GO:0000049(tRNA binding);GO:0043022(ribosome binding);GO:0005515(protein binding);GO:0045296(cadherin binding);GO:0072562(blood microparticle);GO:0006417(regulation of translation);GO:0003729(mRNA binding);GO:0005850(eukaryotic trans…	NA	NA
circRNA10699	93.6176	27.5789	7	2	1.76322	up	0.266667	1	no	chr2	69354489	69363670	-	5	circRNA	ENST00000357308	GFPT1	chr2:69354312-69354488|chr2:69363670-69370000	glutamine--fructose-6-phosphate transaminase 1 [Source:HGNC Symbol;Acc:HGNC:4241]	GO:0016740(transferase activity);GO:0008483(transaminase activity);GO:0048511(rhythmic process);GO:0006541(glutamine metabolic process);GO:0097367(carbohydrate derivative binding);GO:1901135(carbohydrate derivative metabolic process);GO:0004360(glutamine-fructose-6-phosphate transaminase (isomerizing) activity);GO:1901137(carbohydrate derivative biosynthetic process);GO:0005829(cytosol);GO:007006…	00520(Amino sugar and nucleotide sugar metabolism);00250(Alanine, aspartate and glutamate metabolism);04931(Insulin resistance)	EC:2.6.1.16
circRNA6329	93.6176	27.5789	7	2	1.76322	up	0.266667	1	no	chr21	33426884	33432871	+	3	circRNA	ENST00000290219	IFNGR2	chr21:33421685-33426883|chr21:33432871-33436827	interferon gamma receptor 2 [Source:HGNC Symbol;Acc:HGNC:5440]	GO:0005737(cytoplasm);GO:0016020(membrane);GO:0016021(integral component of membrane);GO:0005794(Golgi apparatus);GO:0005783(endoplasmic reticulum);GO:0005789(endoplasmic reticulum membrane);GO:0005886(plasma membrane);GO:0000139(Golgi membrane);GO:0030659(cytoplasmic vesicle membrane);GO:0031410(cytoplasmic vesicle);GO:0005887(integral component of plasma membrane);GO:0004920(interleukin-10 rece…	04630(Jak-STAT signaling pathway);04066(HIF-1 signaling pathway);04060(Cytokine-cytokine receptor interaction);04217(Necroptosis);04650(Natural killer cell mediated cytotoxicity);04658(Th1 and Th2 cell differentiation);04659(Th17 cell differentiation);04380(Osteoclast differentiation);05200(Pathways in cancer);05321(Inflammatiory bowel disease (IBD));05132(Salmonella infection);05152(Tuberculosis…	NA
circRNA13945	26.7479	96.526	2	7	-1.85149	down	0.266667	1	no	chr8	130118161	130126089	-	4	circRNA	ENST00000524124	ASAP1	chr8:130116995-130118160|chr8:130126089-130127926	ArfGAP with SH3 domain, ankyrin repeat and PH domain 1 [Source:HGNC Symbol;Acc:HGNC:2720]	GO:0043547(positive regulation of GTPase activity);GO:0005096(GTPase activator activity);GO:0005737(cytoplasm);GO:0016020(membrane);GO:0046872(metal ion binding);GO:0005515(protein binding);GO:0060271(cilium assembly);GO:0005829(cytosol);GO:0045296(cadherin binding);GO:0030030(cell projection organization);GO:0001786(phosphatidylserine binding);GO:0005546(phosphatidylinositol-4,5-bisphosphate bin…	04144(Endocytosis);04666(Fc gamma R-mediated phagocytosis)	NA
circRNA9151	26.7479	96.526	2	7	-1.85149	down	0.266667	1	no	chr4	150806271	150808398	-	2	circRNA	ENST00000510413	LRBA	chr4:150798142-150806270|chr4:150808398-150817123	LPS responsive beige-like anchor protein [Source:HGNC Symbol;Acc:HGNC:1742]	GO:0016020(membrane);GO:0016021(integral component of membrane);GO:0005794(Golgi apparatus);GO:0005783(endoplasmic reticulum);GO:0005886(plasma membrane);GO:0005764(lysosome);GO:0003674(molecular_function);GO:0008150(biological_process)	NA	NA
circRNA4528	93.6176	27.5789	7	2	1.76322	up	0.266667	1	no	chr15	101010450	101010837	+	2	circRNA	ENST00000388948	LRRK1	chr15:101009063-101010449|chr15:101010837-101012007	leucine rich repeat kinase 1 [Source:HGNC Symbol;Acc:HGNC:18608]	GO:0005737(cytoplasm);GO:0005525(GTP binding);GO:0007264(small GTPase mediated signal transduction);GO:0046872(metal ion binding);GO:0000166(nucleotide binding);GO:0004672(protein kinase activity);GO:0004674(protein serine/threonine kinase activity);GO:0005524(ATP binding);GO:0006468(protein phosphorylation);GO:0005829(cytosol);GO:0016740(transferase activity);GO:0016301(kinase activity);GO:00163…	NA	NA
circRNA2182	26.7479	96.526	2	7	-1.85149	down	0.266667	1	no	chr10	20176999	20177409	+	2	circRNA	ENST00000377242	PLXDC2	chr10:20164567-20176998|chr10:20177409-20211668	plexin domain containing 2 [Source:HGNC Symbol;Acc:HGNC:21013]	GO:0016020(membrane);GO:0016021(integral component of membrane);GO:0005515(protein binding);GO:0070062(extracellular exosome)	NA	NA
circRNA4834	93.6176	27.5789	7	2	1.76322	up	0.266667	1	no	chr14	65561337	65629606	+	4	circRNA	ENST00000360689	FUT8	chr14:65455718-65561336|chr14:65629606-65669242	fucosyltransferase 8 [Source:HGNC Symbol;Acc:HGNC:4019]	GO:0016020(membrane);GO:0016021(integral component of membrane);GO:0005829(cytosol);GO:0016740(transferase activity);GO:0016757(transferase activity, transferring glycosyl groups);GO:0005794(Golgi apparatus);GO:0006486(protein glycosylation);GO:0018279(protein N-linked glycosylation via asparagine);GO:0032580(Golgi cisterna membrane);GO:0070062(extracellular exosome);GO:0017124(SH3 domain binding…	00510(N-Glycan biosynthesis);00533(Glycosaminoglycan biosynthesis - keratan sulfate);05202(Transcriptional misregulation in cancers)	EC:2.4.1.68
circRNA10197	26.7479	96.526	2	7	-1.85149	down	0.266667	1	no	chr3	197866112	197871462	+	3	circRNA	ENST00000438796	LRCH3	chr3:197865471-197866111|chr3:197871462-197875697	leucine rich repeats and calponin homology domain containing 3 [Source:HGNC Symbol;Acc:HGNC:28637]	GO:0005829(cytosol);GO:0005515(protein binding);GO:0005576(extracellular region);GO:0005886(plasma membrane);GO:0007165(signal transduction);GO:0016020(membrane);GO:0016021(integral component of membrane)	NA	NA
circRNA12488	93.6176	27.5789	7	2	1.76322	up	0.266667	1	no	chr1	179986169	180006567	+	7	circRNA	ENST00000367607	CEP350	chr1:179955142-179986168|chr1:180006567-180011928	centrosomal protein 350 [Source:HGNC Symbol;Acc:HGNC:24238]	GO:0005634(nucleus);GO:0005737(cytoplasm);GO:0016020(membrane);GO:0005813(centrosome);GO:0005856(cytoskeleton);GO:0008017(microtubule binding);GO:0005815(microtubule organizing center);GO:0005819(spindle);GO:0034453(microtubule anchoring);GO:0005515(protein binding)	NA	NA
circRNA10891	26.7479	96.526	2	7	-1.85149	down	0.266667	1	no	chr2	119926598	119934958	+	3	circRNA	ENST00000263708	PTPN4	chr2:119920241-119926597|chr2:119934958-119945080	protein tyrosine phosphatase, non-receptor type 4 [Source:HGNC Symbol;Acc:HGNC:9656]	GO:0005737(cytoplasm);GO:0016020(membrane);GO:0016787(hydrolase activity);GO:0004725(protein tyrosine phosphatase activity);GO:0016791(phosphatase activity);GO:0006470(protein dephosphorylation);GO:0016311(dephosphorylation);GO:0035335(peptidyl-tyrosine dephosphorylation);GO:0005886(plasma membrane);GO:0004721(phosphoprotein phosphatase activity);GO:0005856(cytoskeleton);GO:0005515(protein bindin…	NA	NA
circRNA2739	26.7479	96.526	2	7	-1.85149	down	0.266667	1	no	chr17	1436790	1437155	-	1	circRNA	ENST00000398970	CRK	chr17:1423650-1436789|chr17:1437155-1455876	CRK proto-oncogene, adaptor protein [Source:HGNC Symbol;Acc:HGNC:2362]	GO:0005737(cytoplasm);GO:0016020(membrane);GO:0005886(plasma membrane);GO:0005515(protein binding);GO:0038096(Fc-gamma receptor signaling pathway involved in phagocytosis);GO:0005829(cytosol);GO:0070062(extracellular exosome);GO:0032956(regulation of actin cytoskeleton organization);GO:0042169(SH2 domain binding);GO:0005634(nucleus);GO:0043234(protein complex);GO:0006357(regulation of transcripti…	04015(Rap1 signaling pathway);04010(MAPK signaling pathway);04012(ErbB signaling pathway);04510(Focal adhesion);04810(Regulation of actin cytoskeleton);04666(Fc gamma R-mediated phagocytosis);04062(Chemokine signaling pathway);04910(Insulin signaling pathway);04722(Neurotrophin signaling pathway);05200(Pathways in cancer);05206(MicroRNAs in cancer);05220(Chronic myeloid leukemia);05211(Renal cell…	NA
circRNA13562	26.7479	96.526	2	7	-1.85149	down	0.266667	1	no	chr8	37870420	37877551	-	3	circRNA	ENST00000287263	RAB11FIP1	chr8:37863113-37870419|chr8:37877551-37899070	RAB11 family interacting protein 1 [Source:HGNC Symbol;Acc:HGNC:30265]	GO:0006810(transport);GO:0016020(membrane);GO:0015031(protein transport);GO:0043231(intracellular membrane-bounded organelle);GO:0005829(cytosol);GO:0031410(cytoplasmic vesicle);GO:0005737(cytoplasm);GO:0017137(Rab GTPase binding);GO:0005768(endosome);GO:0030670(phagocytic vesicle membrane);GO:0055037(recycling endosome);GO:0070164(negative regulation of adiponectin secretion);GO:0045055(regulate…	04144(Endocytosis)	NA
circRNA5355	26.7479	96.526	2	7	-1.85149	down	0.266667	1	no	chr19	43497118	43497876	-	2	circRNA	ENST00000292140	PHLDB3	chr19:43495620-43497117|chr19:43497876-43501733	pleckstrin homology like domain family B member 3 [Source:HGNC Symbol;Acc:HGNC:30499]	GO:0019899(enzyme binding)	NA	NA
circRNA7624	93.6176	27.5789	7	2	1.76322	up	0.266667	1	no	chr6	127829476	127901081	-	3	circRNA	ENST00000368250	THEMIS	chr6:127813931-127829475|chr6:127901081-127918427	thymocyte selection associated [Source:HGNC Symbol;Acc:HGNC:21569]	GO:0005634(nucleus);GO:0005737(cytoplasm);GO:0005515(protein binding);GO:0007275(multicellular organism development);GO:0002376(immune system process);GO:0002250(adaptive immune response);GO:0008180(COP9 signalosome);GO:0050852(T cell receptor signaling pathway);GO:0043368(positive T cell selection);GO:0043383(negative T cell selection);GO:0005911(cell-cell junction)	NA	NA
circRNA13956	93.6176	27.5789	7	2	1.76322	up	0.266667	1	no	chr8	130214556	130236994	-	2	circRNA	ENST00000357668	ASAP1	chr8:130188183-130214555|chr8:130236994-130358016	ArfGAP with SH3 domain, ankyrin repeat and PH domain 1 [Source:HGNC Symbol;Acc:HGNC:2720]	GO:0043547(positive regulation of GTPase activity);GO:0005096(GTPase activator activity);GO:0005737(cytoplasm);GO:0016020(membrane);GO:0046872(metal ion binding);GO:0005515(protein binding);GO:0060271(cilium assembly);GO:0005829(cytosol);GO:0045296(cadherin binding);GO:0030030(cell projection organization);GO:0001786(phosphatidylserine binding);GO:0005546(phosphatidylinositol-4,5-bisphosphate bin…	04144(Endocytosis);04666(Fc gamma R-mediated phagocytosis)	NA
circRNA10025	93.6176	27.5789	7	2	1.76322	up	0.266667	1	no	chr3	172247533	172285984	+	3	circRNA	ENST00000415807	FNDC3B	chr3:172226947-172247532|chr3:172285984-172295362	fibronectin type III domain containing 3B [Source:HGNC Symbol;Acc:HGNC:24670]	GO:0003723(RNA binding);GO:0016020(membrane);GO:0016021(integral component of membrane)	NA	NA
circRNA13352	26.7479	96.526	2	7	-1.85149	down	0.266667	1	no	chr9	126340508	126395697	+	5	circRNA	ENST00000361171	MVB12B	chr9:126327010-126340507|chr9:126395697-126421853	multivesicular body subunit 12B [Source:HGNC Symbol;Acc:HGNC:23368]	GO:0006810(transport);GO:0005634(nucleus);GO:0016020(membrane);GO:0015031(protein transport);GO:0005829(cytosol);GO:0005886(plasma membrane);GO:0005515(protein binding);GO:0000813(ESCRT I complex);GO:0008289(lipid binding);GO:0005768(endosome);GO:0031902(late endosome membrane);GO:0070062(extracellular exosome);GO:0016197(endosomal transport);GO:0019058(viral life cycle);GO:0075733(intracellular …	04144(Endocytosis)	NA
circRNA6663	93.6176	27.5789	7	2	1.76322	up	0.266667	1	no	chr7	66130744	66134374	+	2	circRNA	ENST00000450043	AC068533.4	chr7:66127740-66130743|chr7:66134374-66145442	NA	GO:0003824(catalytic activity);GO:0006351(transcription, DNA-templated);GO:0003899(DNA-directed 5'-3' RNA polymerase activity);GO:0000166(nucleotide binding);GO:0044237(cellular metabolic process);GO:0004056(argininosuccinate lyase activity);GO:0042450(arginine biosynthetic process via ornithine);GO:0005737(cytoplasm)	NA	NA
circRNA7523	93.6176	27.5789	7	2	1.76322	up	0.266667	1	no	chr6	98899268	98917719	-	3	circRNA	ENST00000369244	FBXL4	chr6:98880624-98899267|chr6:98917719-98926476	F-box and leucine rich repeat protein 4 [Source:HGNC Symbol;Acc:HGNC:13601]	GO:0005634(nucleus);GO:0005737(cytoplasm);GO:0016607(nuclear speck);GO:0005739(mitochondrion);GO:0005758(mitochondrial intermembrane space);GO:0005829(cytosol);GO:0000209(protein polyubiquitination);GO:0043687(post-translational protein modification);GO:0000151(ubiquitin ligase complex);GO:0004842(ubiquitin-protein transferase activity);GO:0006511(ubiquitin-dependent protein catabolic process)	NA	NA
circRNA7580	26.7479	96.526	2	7	-1.85149	down	0.266667	1	no	chr6	110887505	110888983	+	2	circRNA	ENST00000368885	AMD1	chr6:110875215-110887504|chr6:110888983-110890253	adenosylmethionine decarboxylase 1 [Source:HGNC Symbol;Acc:HGNC:457]	GO:0016829(lyase activity);GO:0016831(carboxy-lyase activity);GO:0005829(cytosol);GO:0004014(adenosylmethionine decarboxylase activity);GO:0006597(spermine biosynthetic process);GO:0008295(spermidine biosynthetic process);GO:0006596(polyamine biosynthetic process);GO:0006595(polyamine metabolic process);GO:0019810(putrescine binding);GO:0006557(S-adenosylmethioninamine biosynthetic process);GO:00…	00270(Cysteine and methionine metabolism);00330(Arginine and proline metabolism)	EC:4.1.1.50
circRNA8170	26.7479	96.526	2	7	-1.85149	down	0.266667	1	no	chr5	102257115	102270806	-	6	circRNA	ENST00000310954	SLCO4C1	chr5:102249788-102257114|chr5:102270806-102291342	solute carrier organic anion transporter family member 4C1 [Source:HGNC Symbol;Acc:HGNC:23612]	GO:0006810(transport);GO:0016020(membrane);GO:0016021(integral component of membrane);GO:0005215(transporter activity);GO:0006811(ion transport);GO:0005886(plasma membrane);GO:0007275(multicellular organism development);GO:0030154(cell differentiation);GO:0007283(spermatogenesis);GO:0015347(sodium-independent organic anion transmembrane transporter activity);GO:0043252(sodium-independent organic …	NA	NA
circRNA12553	93.6176	27.5789	7	2	1.76322	up	0.266667	1	no	chr1	198232553	198253180	+	2	circRNA	ENST00000367385	NEK7	chr1:198157276-198232552|chr1:198253180-198262574	NIMA related kinase 7 [Source:HGNC Symbol;Acc:HGNC:13386]	GO:0005634(nucleus);GO:0005737(cytoplasm);GO:0046872(metal ion binding);GO:0000166(nucleotide binding);GO:0004672(protein kinase activity);GO:0004674(protein serine/threonine kinase activity);GO:0005524(ATP binding);GO:0006468(protein phosphorylation);GO:0005654(nucleoplasm);GO:0016740(transferase activity);GO:0016301(kinase activity);GO:0016310(phosphorylation);GO:0005856(cytoskeleton);GO:000587…	04621(NOD-like receptor signaling pathway)	EC:2.7.11.1
circRNA3907	93.6176	27.5789	7	2	1.76322	up	0.266667	1	no	chr16	89224719	89225631	+	2	circRNA	ENST00000433976	ZNF778	chr16:89223283-89224718|chr16:89225631-89226693	zinc finger protein 778 [Source:HGNC Symbol;Acc:HGNC:26479]	GO:0003676(nucleic acid binding);GO:0006355(regulation of transcription, DNA-templated);GO:0005622(intracellular);GO:0005634(nucleus);GO:0046872(metal ion binding);GO:0006351(transcription, DNA-templated);GO:0003677(DNA binding);GO:0005515(protein binding)	NA	NA
circRNA12846	26.7479	96.526	2	7	-1.85149	down	0.266667	1	no	chr9	4823548	4833228	+	3	circRNA	ENST00000381750	RCL1	chr9:4793227-4823547|chr9:4833228-4834140	RNA terminal phosphate cyclase like 1 [Source:HGNC Symbol;Acc:HGNC:17687]	GO:0006396(RNA processing);GO:0005634(nucleus);GO:0003824(catalytic activity);GO:0005730(nucleolus);GO:0042254(ribosome biogenesis);GO:0008150(biological_process);GO:0005654(nucleoplasm);GO:0004521(endoribonuclease activity);GO:0006364(rRNA processing);GO:0000479(endonucleolytic cleavage of tricistronic rRNA transcript (SSU-rRNA, 5.8S rRNA, LSU-rRNA));GO:0000447(endonucleolytic cleavage in ITS1 t…	03008(Ribosome biogenesis in eukaryotes)	NA
circRNA972	93.6176	27.5789	7	2	1.76322	up	0.266667	1	no	chr12	57535056	57535845	-	3	circRNA	ENST00000548249	DCTN2	chr12:57534452-57535055|chr12:57535845-57546027	dynactin subunit 2 [Source:HGNC Symbol;Acc:HGNC:2712]	GO:0005737(cytoplasm);GO:0016020(membrane);GO:0005829(cytosol);GO:0005813(centrosome);GO:0005856(cytoskeleton);GO:0005515(protein binding);GO:0005874(microtubule);GO:0003774(motor activity);GO:0005815(microtubule organizing center);GO:0007017(microtubule-based process);GO:0042802(identical protein binding);GO:0000776(kinetochore);GO:0000278(mitotic cell cycle);GO:0005869(dynactin complex);GO:0030…	04962(Vasopressin-regulated water reabsorption);05016(Huntington's disease)	NA
circRNA3656	93.6176	27.5789	7	2	1.76322	up	0.266667	1	no	chr16	28166508	28169909	-	2	circRNA	ENST00000565698	XPO6	chr16:28156527-28166507|chr16:28169909-28175897	exportin 6 [Source:HGNC Symbol;Acc:HGNC:19733]	GO:0006810(transport);GO:0005634(nucleus);GO:0005737(cytoplasm);GO:0006886(intracellular protein transport);GO:0015031(protein transport);GO:0005730(nucleolus);GO:0005829(cytosol);GO:0005886(plasma membrane);GO:0008536(Ran GTPase binding);GO:0005515(protein binding);GO:0008565(protein transporter activity);GO:0006611(protein export from nucleus)	NA	NA
circRNA5867	93.6176	27.5789	7	2	1.76322	up	0.266667	1	no	chr22	40881770	40882177	+	1	circRNA	ENST00000357137	XPNPEP3	chr22:40869115-40881769|chr22:40882177-40886312	X-prolyl aminopeptidase 3 [Source:HGNC Symbol;Acc:HGNC:28052]	GO:0046872(metal ion binding);GO:0016787(hydrolase activity);GO:0005739(mitochondrion);GO:0008233(peptidase activity);GO:0006508(proteolysis);GO:0030145(manganese ion binding);GO:0008237(metallopeptidase activity);GO:0004177(aminopeptidase activity);GO:0070062(extracellular exosome);GO:0016485(protein processing);GO:0003094(glomerular filtration)	NA	NA
circRNA2916	93.6176	27.5789	7	2	1.76322	up	0.266667	1	no	chr17	29451455	29467216	+	2	circRNA	ENST00000583121	TAOK1	chr17:29391024-29451454|chr17:29467216-29475669	TAO kinase 1 [Source:HGNC Symbol;Acc:HGNC:29259]	GO:0004672(protein kinase activity);GO:0005524(ATP binding);GO:0006468(protein phosphorylation);GO:0005737(cytoplasm);GO:0000166(nucleotide binding);GO:0004674(protein serine/threonine kinase activity);GO:0016740(transferase activity);GO:0016301(kinase activity);GO:0000165(MAPK cascade);GO:0016310(phosphorylation);GO:0006281(DNA repair);GO:0006974(cellular response to DNA damage stimulus);GO:0006…	04010(MAPK signaling pathway)	NA
circRNA12577	93.6176	27.5789	7	2	1.76322	up	0.266667	1	no	chr1	202157739	202158301	-	2	circRNA	ENST00000367279	PTPN7	chr1:202155609-202157738|chr1:202158301-202159280	protein tyrosine phosphatase, non-receptor type 7 [Source:HGNC Symbol;Acc:HGNC:9659]	GO:0005737(cytoplasm);GO:0016787(hydrolase activity);GO:0004725(protein tyrosine phosphatase activity);GO:0016791(phosphatase activity);GO:0006470(protein dephosphorylation);GO:0016311(dephosphorylation);GO:0035335(peptidyl-tyrosine dephosphorylation);GO:0004721(phosphoprotein phosphatase activity);GO:0005856(cytoskeleton);GO:0005515(protein binding);GO:0005829(cytosol);GO:0009898(cytoplasmic sid…	04010(MAPK signaling pathway)	EC:3.1.3.48
circRNA12696	93.6176	27.5789	7	2	1.76322	up	0.266667	1	no	chr1	230943806	230961303	-	5	circRNA	ENST00000366661	TTC13	chr1:230940556-230943805|chr1:230961303-230978559	tetratricopeptide repeat domain 13 [Source:HGNC Symbol;Acc:HGNC:26204]	NA	NA	NA
circRNA10541	26.7479	96.526	2	7	-1.85149	down	0.266667	1	no	chr2	46907810	46909177	-	2	circRNA	ENST00000409105	MCFD2	chr2:46905594-46907809|chr2:46909177-46912542	multiple coagulation factor deficiency 2 [Source:HGNC Symbol;Acc:HGNC:18451]	GO:0006810(transport);GO:0015031(protein transport);GO:0046872(metal ion binding);GO:0005509(calcium ion binding);GO:0005794(Golgi apparatus);GO:0005783(endoplasmic reticulum);GO:0016192(vesicle-mediated transport);GO:0000139(Golgi membrane);GO:0005789(endoplasmic reticulum membrane);GO:0006888(ER to Golgi vesicle-mediated transport);GO:0048208(COPII vesicle coating);GO:0012507(ER to Golgi transp…	NA	NA
circRNA6517	93.6176	27.5789	7	2	1.76322	up	0.266667	1	no	chr7	17890363	17897446	-	4	circRNA	ENST00000428135	SNX13	chr7:17875790-17890362|chr7:17897446-17940283	sorting nexin 13 [Source:HGNC Symbol;Acc:HGNC:21335]	GO:0006810(transport);GO:0016020(membrane);GO:0016021(integral component of membrane);GO:0015031(protein transport);GO:0035091(phosphatidylinositol binding);GO:0006886(intracellular protein transport);GO:0043547(positive regulation of GTPase activity);GO:0008289(lipid binding);GO:0005768(endosome);GO:0032266(phosphatidylinositol-3-phosphate binding);GO:0005769(early endosome);GO:0031901(early end…	NA	NA
circRNA6658	93.6176	27.5789	7	2	1.76322	up	0.266667	1	no	chr7	56083278	56083715	-	2	circRNA	ENST00000452681	PHKG1	chr7:56082253-56083277|chr7:56083715-56084148	phosphorylase kinase catalytic subunit gamma 1 [Source:HGNC Symbol;Acc:HGNC:8930]	GO:0000166(nucleotide binding);GO:0004672(protein kinase activity);GO:0004674(protein serine/threonine kinase activity);GO:0005524(ATP binding);GO:0006468(protein phosphorylation);GO:0016740(transferase activity);GO:0016301(kinase activity);GO:0016310(phosphorylation);GO:0005975(carbohydrate metabolic process);GO:0005516(calmodulin binding);GO:0004689(phosphorylase kinase activity);GO:0005978(gly…	04020(Calcium signaling pathway);04910(Insulin signaling pathway);04922(Glucagon signaling pathway)	EC:2.7.11.19
circRNA4286	93.6176	27.5789	7	2	1.76322	up	0.266667	1	no	chr15	65737707	65738875	-	2	circRNA	ENST00000443035	DENND4A	chr15:65732818-65737706|chr15:65738875-65741714	DENN domain containing 4A [Source:HGNC Symbol;Acc:HGNC:24321]	GO:0005634(nucleus);GO:0006351(transcription, DNA-templated);GO:0006355(regulation of transcription, DNA-templated);GO:0003677(DNA binding);GO:0043547(positive regulation of GTPase activity);GO:0005085(guanyl-nucleotide exchange factor activity);GO:0005829(cytosol);GO:0017112(Rab guanyl-nucleotide exchange factor activity);GO:0061024(membrane organization)	NA	NA
circRNA5690	93.6176	27.5789	7	2	1.76322	up	0.266667	1	no	chr18	69895701	69947532	-	3	circRNA	ENST00000579496	CD226	chr18:69873246-69895700|chr18:69947532-69961591	CD226 molecule [Source:HGNC Symbol;Acc:HGNC:16961]	GO:0016020(membrane);GO:0016021(integral component of membrane);GO:0007155(cell adhesion);GO:0005886(plasma membrane);GO:0005515(protein binding);GO:0050776(regulation of immune response);GO:0005887(integral component of plasma membrane);GO:0009986(cell surface);GO:0007165(signal transduction);GO:0019901(protein kinase binding);GO:0004872(receptor activity);GO:0042803(protein homodimerization act…	04514(Cell adhesion molecules (CAMs))	NA
circRNA189	93.6176	27.5789	7	2	1.76322	up	0.266667	1	no	chrX	107088436	107088839	-	1	circRNA	ENST00000372487	RBM41	chrX:107069402-107088435|chrX:107088839-107115351	RNA binding motif protein 41 [Source:HGNC Symbol;Acc:HGNC:25617]	GO:0003676(nucleic acid binding);GO:0003723(RNA binding);GO:0005515(protein binding);GO:0000398(mRNA splicing, via spliceosome);GO:0032502(developmental process);GO:0097157(pre-mRNA intronic binding);GO:0030626(U12 snRNA binding);GO:0005689(U12-type spliceosomal complex)	NA	NA
circRNA8176	26.7479	96.526	2	7	-1.85149	down	0.266667	1	no	chr5	108020925	108348530	-	4	circRNA	ENST00000359660	FBXL17	chr5:107881179-108020924|chr5:108348530-108364737	F-box and leucine rich repeat protein 17 [Source:HGNC Symbol;Acc:HGNC:13615]	NA	NA	NA
circRNA12174	93.6176	179.263	7	13	-0.937224	down	0.26675	1	no	chr1	113829592	113834439	-	4	circRNA	ENST00000359785	PTPN22	chr1:113825172-113829591|chr1:113834439-113834909	protein tyrosine phosphatase, non-receptor type 22 [Source:HGNC Symbol;Acc:HGNC:9652]	GO:0048471(perinuclear region of cytoplasm);GO:0005737(cytoplasm);GO:0005634(nucleus);GO:0016787(hydrolase activity);GO:0004725(protein tyrosine phosphatase activity);GO:0016791(phosphatase activity);GO:0006470(protein dephosphorylation);GO:0016311(dephosphorylation);GO:0035335(peptidyl-tyrosine dephosphorylation);GO:0004721(phosphoprotein phosphatase activity);GO:0005515(protein binding);GO:0006…	NA	NA
circRNA5023	93.6176	179.263	7	13	-0.937224	down	0.26675	1	no	chr14	101901719	101906529	+	2	circRNA	ENST00000422945	PPP2R5C	chr14:101894560-101901718|chr14:101906529-101909588	protein phosphatase 2 regulatory subunit B'gamma [Source:HGNC Symbol;Acc:HGNC:9311]	GO:0005634(nucleus);GO:0005794(Golgi apparatus);GO:0005829(cytosol);GO:0005654(nucleoplasm);GO:0007165(signal transduction);GO:0005694(chromosome);GO:0050790(regulation of catalytic activity);GO:0005515(protein binding);GO:0019888(protein phosphatase regulator activity);GO:0000159(protein phosphatase type 2A complex);GO:0000775(chromosome, centromeric region);GO:0008285(negative regulation of cel…	03015(mRNA surveillance pathway);04071(Sphingolipid signaling pathway);04151(PI3K-Akt signaling pathway);04152(AMPK signaling pathway);04114(Oocyte meiosis);04261(Adrenergic signaling in cardiomyocytes);04728(Dopaminergic synapse);05165(Human papillomavirus infection)	NA
circRNA5141	93.6176	179.263	7	13	-0.937224	down	0.26675	1	no	chr19	8553139	8553437	-	2	circRNA	ENST00000338257	MYO1F	chr19:8552164-8553138|chr19:8553437-8554476	myosin IF [Source:HGNC Symbol;Acc:HGNC:7600]	GO:0000166(nucleotide binding);GO:0005524(ATP binding);GO:0003774(motor activity);GO:0016459(myosin complex);GO:0003779(actin binding);GO:0005516(calmodulin binding);GO:0008150(biological_process);GO:0016461(unconventional myosin complex)	NA	NA
circRNA10397	93.6176	179.263	7	13	-0.937224	down	0.26675	1	no	chr2	32478635	32479617	+	2	circRNA	ENST00000421745	BIRC6	chr2:32477583-32478634|chr2:32479617-32481319	baculoviral IAP repeat containing 6 [Source:HGNC Symbol;Acc:HGNC:13516]	GO:0005737(cytoplasm);GO:0016020(membrane);GO:0005794(Golgi apparatus);GO:0043231(intracellular membrane-bounded organelle);GO:0016740(transferase activity);GO:0016567(protein ubiquitination);GO:0051301(cell division);GO:0004842(ubiquitin-protein transferase activity);GO:0010951(negative regulation of endopeptidase activity);GO:0006915(apoptotic process);GO:0005856(cytoskeleton);GO:0005515(protei…	04120(Ubiquitin mediated proteolysis);04215(Apoptosis - multiple species)	EC:2.3.2.23
circRNA8077	93.6176	179.263	7	13	-0.937224	down	0.26675	1	no	chr5	77449760	77464809	-	6	circRNA	ENST00000296679	WDR41	chr5:77440997-77449759|chr5:77464809-77489456	WD repeat domain 41 [Source:HGNC Symbol;Acc:HGNC:25601]	GO:0005737(cytoplasm);GO:0005765(lysosomal membrane);GO:0043547(positive regulation of GTPase activity);GO:0006914(autophagy);GO:0005515(protein binding);GO:0010506(regulation of autophagy);GO:1990316(ATG1/ULK1 kinase complex);GO:0032045(guanyl-nucleotide exchange factor complex);GO:0017112(Rab guanyl-nucleotide exchange factor activity)	NA	NA
circRNA8373	641.949	1020.42	48	74	-0.66863	down	0.267862	1	no	chr5	143054439	143057747	+	3	circRNA	ENST00000274498	ARHGAP26	chr5:143041890-143054438|chr5:143057747-143120987	Rho GTPase activating protein 26 [Source:HGNC Symbol;Acc:HGNC:17073]	GO:0005737(cytoplasm);GO:0007165(signal transduction);GO:0043547(positive regulation of GTPase activity);GO:0030036(actin cytoskeleton organization);GO:0005856(cytoskeleton);GO:0005515(protein binding);GO:0005096(GTPase activator activity);GO:0030054(cell junction);GO:0007399(nervous system development);GO:0051056(regulation of small GTPase mediated signal transduction);GO:0005925(focal adhesion)…	NA	NA
circRNA10907	133.739	248.21	10	18	-0.892136	down	0.270771	1	no	chr2	121757240	121761524	+	3	circRNA	ENST00000455432	TSN	chr2:121737185-121757239|chr2:121761524-121763004	translin [Source:HGNC Symbol;Acc:HGNC:12379]	GO:0003723(RNA binding);GO:0043565(sequence-specific DNA binding);GO:0016070(RNA metabolic process);GO:0003697(single-stranded DNA binding);GO:0005634(nucleus);GO:0005737(cytoplasm);GO:0016787(hydrolase activity);GO:0003677(DNA binding);GO:0090305(nucleic acid phosphodiester bond hydrolysis);GO:0005515(protein binding);GO:0004519(endonuclease activity);GO:0004518(nuclease activity);GO:0042802(ide…	NA	NA
circRNA12973	347.722	151.684	26	11	1.19687	up	0.2718	1	no	chr9	33948374	33948587	-	1	circRNA	ENST00000379238	UBAP2	chr9:33944639-33948373|chr9:33948587-33953284	ubiquitin associated protein 2 [Source:HGNC Symbol;Acc:HGNC:14185]	GO:0003723(RNA binding);GO:0005634(nucleus);GO:0005737(cytoplasm);GO:0045296(cadherin binding);GO:0010628(positive regulation of gene expression)	NA	NA
circRNA8770	334.348	537.788	25	39	-0.685685	down	0.277562	1	no	chr4	53425872	53428183	+	2	circRNA	ENST00000337488	FIP1L1	chr4:53414722-53425871|chr4:53428183-53442652	factor interacting with PAPOLA and CPSF1 [Source:HGNC Symbol;Acc:HGNC:19124]	GO:0003723(RNA binding);GO:0006397(mRNA processing);GO:0005634(nucleus);GO:0005654(nucleoplasm);GO:0005515(protein binding);GO:0006378(mRNA polyadenylation);GO:0098789(pre-mRNA cleavage required for polyadenylation);GO:0005847(mRNA cleavage and polyadenylation specificity factor complex);GO:0006369(termination of RNA polymerase II transcription);GO:0031124(mRNA 3'-end processing);GO:0000398(mRNA …	03015(mRNA surveillance pathway)	NA
circRNA8191	534.957	261.999	40	19	1.02986	up	0.278896	1	no	chr5	109713520	109716264	+	2	circRNA	ENST00000261483	MAN2A1	chr5:109690552-109713519|chr5:109716264-109729341	mannosidase alpha class 2A member 1 [Source:HGNC Symbol;Acc:HGNC:6824]	GO:0016020(membrane);GO:0016021(integral component of membrane);GO:0046872(metal ion binding);GO:0030246(carbohydrate binding);GO:0016787(hydrolase activity);GO:0003824(catalytic activity);GO:0005794(Golgi apparatus);GO:0005975(carbohydrate metabolic process);GO:0008152(metabolic process);GO:0016798(hydrolase activity, acting on glycosyl bonds);GO:0000139(Golgi membrane);GO:0006486(protein glycos…	00510(N-Glycan biosynthesis)	EC:3.2.1.114
circRNA5287	387.844	179.263	29	13	1.1134	up	0.282111	1	no	chr19	34430576	34438766	+	5	circRNA	ENST00000246548	UBA2	chr19:34428570-34430575|chr19:34438766-34443843	ubiquitin like modifier activating enzyme 2 [Source:HGNC Symbol;Acc:HGNC:30661]	GO:0008641(small protein activating enzyme activity);GO:0005634(nucleus);GO:0005737(cytoplasm);GO:0046872(metal ion binding);GO:0000166(nucleotide binding);GO:0005524(ATP binding);GO:0005654(nucleoplasm);GO:0043085(positive regulation of catalytic activity);GO:0016874(ligase activity);GO:0005515(protein binding);GO:0016925(protein sumoylation);GO:0046982(protein heterodimerization activity);GO:00…	04120(Ubiquitin mediated proteolysis)	EC:6.2.1.45
circRNA2278	13.3739	68.9472	1	5	-2.36607	down	0.282609	1	no	chr10	32271554	32273281	-	3	circRNA	ENST00000319778	EPC1	chr10:32269135-32271553|chr10:32273281-32284697	enhancer of polycomb homolog 1 [Source:HGNC Symbol;Acc:HGNC:19876]	GO:0005634(nucleus);GO:0006351(transcription, DNA-templated);GO:0006355(regulation of transcription, DNA-templated);GO:0016569(covalent chromatin modification);GO:0006357(regulation of transcription from RNA polymerase II promoter);GO:0005515(protein binding);GO:0004402(histone acetyltransferase activity);GO:0045893(positive regulation of transcription, DNA-templated);GO:0005654(nucleoplasm);GO:0…	NA	NA
circRNA7823	66.8697	13.7894	5	1	2.27779	up	0.282609	1	no	chr6	170388287	170395579	+	3	circRNA	ENST00000630384	FAM120B	chr6:170358318-170388286|chr6:170395579-170404549	family with sequence similarity 120B [Source:HGNC Symbol;Acc:HGNC:21109]	GO:0005634(nucleus);GO:0035357(peroxisome proliferator activated receptor signaling pathway);GO:0045444(fat cell differentiation);GO:0006351(transcription, DNA-templated);GO:0006355(regulation of transcription, DNA-templated);GO:0005515(protein binding);GO:0030154(cell differentiation)	NA	NA
circRNA6442	66.8697	13.7894	5	1	2.27779	up	0.282609	1	no	chr7	2364372	2366448	+	2	circRNA	ENST00000360876	EIF3B	chr7:2363760-2364371|chr7:2366448-2366524	eukaryotic translation initiation factor 3 subunit B [Source:HGNC Symbol;Acc:HGNC:3280]	GO:0003676(nucleic acid binding);GO:0003723(RNA binding);GO:0005737(cytoplasm);GO:0003743(translation initiation factor activity);GO:0031369(translation initiation factor binding);GO:0001731(formation of translation preinitiation complex);GO:0006412(translation);GO:0006413(translational initiation);GO:0006446(regulation of translational initiation);GO:0005852(eukaryotic translation initiation fac…	03013(RNA transport)	NA
circRNA5995	13.3739	68.9472	1	5	-2.36607	down	0.282609	1	no	chr20	18543019	18554390	+	5	circRNA	ENST00000262544	SEC23B	chr20:18542402-18543018|chr20:18554390-18555107	Sec23 homolog B, coat complex II component [Source:HGNC Symbol;Acc:HGNC:10702]	GO:0006886(intracellular protein transport);GO:0008270(zinc ion binding);GO:0006888(ER to Golgi vesicle-mediated transport);GO:0030127(COPII vesicle coat);GO:0006810(transport);GO:0016020(membrane);GO:0015031(protein transport);GO:0005794(Golgi apparatus);GO:0005783(endoplasmic reticulum);GO:0005789(endoplasmic reticulum membrane);GO:0005515(protein binding);GO:0000139(Golgi membrane);GO:0016192(…	04141(Protein processing in endoplasmic reticulum)	NA
circRNA10836	13.3739	68.9472	1	5	-2.36607	down	0.282609	1	no	chr2	108489838	108497109	+	4	circRNA	ENST00000309863	GCC2	chr2:108487820-108489837|chr2:108497109-108499552	GRIP and coiled-coil domain containing 2 [Source:HGNC Symbol;Acc:HGNC:23218]	GO:0006810(transport);GO:0005737(cytoplasm);GO:0016020(membrane);GO:0015031(protein transport);GO:0005794(Golgi apparatus);GO:0005654(nucleoplasm);GO:0005515(protein binding);GO:0042802(identical protein binding);GO:0000042(protein targeting to Golgi);GO:0005829(cytosol);GO:0005802(trans-Golgi network);GO:0042147(retrograde transport, endosome to Golgi);GO:0090161(Golgi ribbon formation);GO:00066…	NA	NA
circRNA3217	66.8697	13.7894	5	1	2.27779	up	0.282609	1	no	chr17	59051214	59057054	-	2	circRNA	ENST00000393066	TRIM37	chr17:59049393-59051213|chr17:59057054-59061031	tripartite motif containing 37 [Source:HGNC Symbol;Acc:HGNC:7523]	GO:0005737(cytoplasm);GO:0008270(zinc ion binding);GO:0046872(metal ion binding);GO:0016740(transferase activity);GO:0006351(transcription, DNA-templated);GO:0016567(protein ubiquitination);GO:0005622(intracellular);GO:0005829(cytosol);GO:0042803(protein homodimerization activity);GO:0005515(protein binding);GO:0048471(perinuclear region of cytoplasm);GO:0005777(peroxisome);GO:0000122(negative re…	04120(Ubiquitin mediated proteolysis)	EC:2.3.2.27
circRNA8368	13.3739	68.9472	1	5	-2.36607	down	0.282609	1	no	chr5	142885298	142932125	+	7	circRNA	ENST00000274498	ARHGAP26	chr5:142879445-142885297|chr5:142932125-143014079	Rho GTPase activating protein 26 [Source:HGNC Symbol;Acc:HGNC:17073]	GO:0005737(cytoplasm);GO:0007165(signal transduction);GO:0043547(positive regulation of GTPase activity);GO:0030036(actin cytoskeleton organization);GO:0005856(cytoskeleton);GO:0005515(protein binding);GO:0005096(GTPase activator activity);GO:0030054(cell junction);GO:0007399(nervous system development);GO:0051056(regulation of small GTPase mediated signal transduction);GO:0005925(focal adhesion)…	NA	NA
circRNA11749	13.3739	68.9472	1	5	-2.36607	down	0.282609	1	no	chr1	33013207	33014594	-	2	circRNA	ENST00000629371	AK2	chr1:33010833-33013206|chr1:33014594-33021592	adenylate kinase 2 [Source:HGNC Symbol;Acc:HGNC:362]	GO:0000166(nucleotide binding);GO:0005524(ATP binding);GO:0016740(transferase activity);GO:0016301(kinase activity);GO:0016310(phosphorylation);GO:0006139(nucleobase-containing compound metabolic process);GO:0005739(mitochondrion);GO:0019205(nucleobase-containing compound kinase activity);GO:0004017(adenylate kinase activity);GO:0016776(phosphotransferase activity, phosphate group as acceptor);GO…	00230(Purine metabolism);00730(Thiamine metabolism)	NA
circRNA1495	13.3739	68.9472	1	5	-2.36607	down	0.282609	1	no	chr11	14859043	14861366	+	2	circRNA	ENST00000282096	PDE3B	chr11:14844026-14859042|chr11:14861366-14867505	phosphodiesterase 3B [Source:HGNC Symbol;Acc:HGNC:8779]	GO:0016020(membrane);GO:0016021(integral component of membrane);GO:0046872(metal ion binding);GO:0016787(hydrolase activity);GO:0007165(signal transduction);GO:0005515(protein binding);GO:0008081(phosphoric diester hydrolase activity);GO:0004114(3',5'-cyclic-nucleotide phosphodiesterase activity);GO:0005829(cytosol);GO:0005783(endoplasmic reticulum);GO:0004115(3',5'-cyclic-AMP phosphodiesterase a…	00230(Purine metabolism);04371(Apelin signaling pathway);04024(cAMP signaling pathway);04022(cGMP - PKG signaling pathway);04910(Insulin signaling pathway);04922(Glucagon signaling pathway);04923(Regulation of lipolysis in adipocyte);04914(Progesterone-mediated oocyte maturation);04924(Renin secretion);05032(Morphine addiction)	EC:3.1.4.17
circRNA12349	13.3739	68.9472	1	5	-2.36607	down	0.282609	1	no	chr1	155813634	155814449	-	2	circRNA	ENST00000368331	GON4L	chr1:155805141-155813633|chr1:155814449-155815804	gon-4 like [Source:HGNC Symbol;Acc:HGNC:25973]	GO:0005634(nucleus);GO:0005654(nucleoplasm);GO:0006355(regulation of transcription, DNA-templated);GO:0006351(transcription, DNA-templated);GO:0003677(DNA binding);GO:0003714(transcription corepressor activity);GO:0045892(negative regulation of transcription, DNA-templated);GO:0016604(nuclear body);GO:0030183(B cell differentiation)	NA	NA
circRNA6498	13.3739	68.9472	1	5	-2.36607	down	0.282609	1	no	chr7	8055436	8071131	+	3	circRNA	ENST00000489405	GLCCI1	chr7:8022569-8055435|chr7:8071131-8086192	glucocorticoid induced 1 [Source:HGNC Symbol;Acc:HGNC:18713]	NA	NA	NA
circRNA6533	66.8697	13.7894	5	1	2.27779	up	0.282609	1	no	chr7	23342064	23346062	-	3	circRNA	ENST00000258729	IGF2BP3	chr7:23319254-23342063|chr7:23346062-23347599	insulin like growth factor 2 mRNA binding protein 3 [Source:HGNC Symbol;Acc:HGNC:28868]	GO:0005737(cytoplasm);GO:0003676(nucleic acid binding);GO:0003723(RNA binding);GO:0006810(transport);GO:0051028(mRNA transport);GO:0005634(nucleus);GO:0005829(cytosol);GO:0005515(protein binding);GO:0043488(regulation of mRNA stability);GO:0006417(regulation of translation);GO:0017148(negative regulation of translation);GO:0003730(mRNA 3'-UTR binding);GO:0045182(translation regulator activity);GO…	NA	NA
circRNA3918	13.3739	68.9472	1	5	-2.36607	down	0.282609	1	no	chr16	89895038	89900794	+	5	circRNA	ENST00000640279	TCF25	chr16:89893858-89895037|chr16:89900794-89904117	transcription factor 25 [Source:HGNC Symbol;Acc:HGNC:29181]	GO:0005634(nucleus);GO:0006351(transcription, DNA-templated);GO:0006355(regulation of transcription, DNA-templated);GO:0003677(DNA binding);GO:0003700(transcription factor activity, sequence-specific DNA binding);GO:0005515(protein binding);GO:0000122(negative regulation of transcription from RNA polymerase II promoter);GO:0007507(heart development)	NA	NA
circRNA5624	13.3739	68.9472	1	5	-2.36607	down	0.282609	1	no	chr18	50895809	50908196	+	2	circRNA	ENST00000321341	ME2	chr18:50879308-50895808|chr18:50908196-50912800	malic enzyme 2 [Source:HGNC Symbol;Acc:HGNC:6984]	GO:0046872(metal ion binding);GO:0016491(oxidoreductase activity);GO:0055114(oxidation-reduction process);GO:0005739(mitochondrion);GO:0003824(catalytic activity);GO:0008152(metabolic process);GO:0051287(NAD binding);GO:0005759(mitochondrial matrix);GO:0004470(malic enzyme activity);GO:0004471(malate dehydrogenase (decarboxylating) (NAD+) activity);GO:0009055(electron carrier activity);GO:0006108…	00620(Pyruvate metabolism)	EC:1.1.1.38
circRNA701	13.3739	68.9472	1	5	-2.36607	down	0.282609	1	no	chr12	10386903	10388875	-	2	circRNA	ENST00000240618	KLRK1	chr12:10379792-10386902|chr12:10388875-10389942	killer cell lectin like receptor K1 [Source:HGNC Symbol;Acc:HGNC:18788]	GO:0016020(membrane);GO:0016021(integral component of membrane);GO:0030246(carbohydrate binding);GO:0005886(plasma membrane);GO:0005515(protein binding);GO:0030154(cell differentiation);GO:0002376(immune system process);GO:0045087(innate immune response);GO:0032394(MHC class Ib receptor activity);GO:0042288(MHC class I protein binding);GO:0042803(protein homodimerization activity);GO:0002223(stim…	04650(Natural killer cell mediated cytotoxicity);05144(Malaria)	NA
circRNA5688	66.8697	13.7894	5	1	2.27779	up	0.282609	1	no	chr18	69873144	69947532	-	4	circRNA	ENST00000579496	CD226	None|chr18:69947532-69961591	CD226 molecule [Source:HGNC Symbol;Acc:HGNC:16961]	GO:0016020(membrane);GO:0016021(integral component of membrane);GO:0007155(cell adhesion);GO:0005886(plasma membrane);GO:0005515(protein binding);GO:0050776(regulation of immune response);GO:0005887(integral component of plasma membrane);GO:0009986(cell surface);GO:0007165(signal transduction);GO:0019901(protein kinase binding);GO:0004872(receptor activity);GO:0042803(protein homodimerization act…	04514(Cell adhesion molecules (CAMs))	NA
circRNA3430	66.8697	13.7894	5	1	2.27779	up	0.282609	1	no	chr17	80922724	80925480	+	3	circRNA	ENST00000306801	RPTOR	chr17:80908929-80922723|chr17:80925480-80940495	regulatory associated protein of MTOR complex 1 [Source:HGNC Symbol;Acc:HGNC:30287]	GO:0031929(TOR signaling);GO:0031931(TORC1 complex);GO:0005737(cytoplasm);GO:0005829(cytosol);GO:0005654(nucleoplasm);GO:0005765(lysosomal membrane);GO:0005515(protein binding);GO:0071901(negative regulation of protein serine/threonine kinase activity);GO:0005764(lysosome);GO:0032147(activation of protein kinase activity);GO:0071230(cellular response to amino acid stimulus);GO:0019901(protein kin…	04151(PI3K-Akt signaling pathway);04152(AMPK signaling pathway);04150(mTOR signaling pathway);04140(Autophagy - animal);04136(Autophagy - other eukaryotes);04910(Insulin signaling pathway);04211(Longevity regulating pathway - mammal);04213(Longevity regulating pathway - multiple species);05206(MicroRNAs in cancer)	NA
circRNA6827	66.8697	13.7894	5	1	2.27779	up	0.282609	1	no	chr7	93291703	93297243	+	4	circRNA	ENST00000305866	VPS50	chr7:93276305-93291702|chr7:93297243-93303459	VPS50, EARP/GARPII complex subunit [Source:HGNC Symbol;Acc:HGNC:25956]	GO:0006810(transport);GO:0016020(membrane);GO:0015031(protein transport);GO:0005768(endosome);GO:0070062(extracellular exosome);GO:0055037(recycling endosome);GO:0000149(SNARE binding);GO:0032456(endocytic recycling);GO:1990745(EARP complex)	NA	NA
circRNA5444	13.3739	68.9472	1	5	-2.36607	down	0.282609	1	no	chr18	2694527	2698041	+	3	circRNA	ENST00000320876	SMCHD1	chr18:2688747-2694526|chr18:2698041-2700538	structural maintenance of chromosomes flexible hinge domain containing 1 [Source:HGNC Symbol;Acc:HGNC:29090]	GO:0005524(ATP binding);GO:0005694(chromosome);GO:0051276(chromosome organization);GO:0000784(nuclear chromosome, telomeric region);GO:0016887(ATPase activity);GO:0009048(dosage compensation by inactivation of X chromosome);GO:0043584(nose development);GO:0060821(inactivation of X chromosome by DNA methylation);GO:0001740(Barr body)	NA	NA
circRNA2969	66.8697	13.7894	5	1	2.27779	up	0.282609	1	no	chr17	31155983	31163376	+	3	circRNA	ENST00000487476	NF1	chr17:31095369-31155982|chr17:31163376-31169890	neurofibromin 1 [Source:HGNC Symbol;Acc:HGNC:7765]	GO:0005634(nucleus);GO:0016020(membrane);GO:0007165(signal transduction);GO:0005515(protein binding);GO:0005096(GTPase activator activity);GO:0043087(regulation of GTPase activity);GO:0098793(presynapse);GO:0043547(positive regulation of GTPase activity);GO:0005730(nucleolus);GO:0005737(cytoplasm);GO:0008289(lipid binding);GO:0005829(cytosol);GO:0008429(phosphatidylethanolamine binding);GO:003121…	04014(Ras signaling pathway);04010(MAPK signaling pathway);01521(EGFR tyrosine kinase inhibitor resistance)	NA
circRNA3799	66.8697	13.7894	5	1	2.27779	up	0.282609	1	no	chr16	68274691	68275249	+	1	circRNA	ENST00000618043	SLC7A6	chr16:68266721-68274690|chr16:68275249-68287745	solute carrier family 7 member 6 [Source:HGNC Symbol;Acc:HGNC:11064]	GO:0006810(transport);GO:0016020(membrane);GO:0016021(integral component of membrane);GO:0043231(intracellular membrane-bounded organelle);GO:0005886(plasma membrane);GO:0015297(antiporter activity);GO:0015171(amino acid transmembrane transporter activity);GO:0003333(amino acid transmembrane transport);GO:0050900(leukocyte migration);GO:1902475(L-alpha-amino acid transmembrane transport);GO:00163…	NA	NA
circRNA2029	13.3739	68.9472	1	5	-2.36607	down	0.282609	1	no	chr11	121488032	121497049	+	3	circRNA	ENST00000260197	SORL1	chr11:121478243-121488031|chr11:121497049-121513002	sortilin related receptor 1 [Source:HGNC Symbol;Acc:HGNC:11185]	GO:0006810(transport);GO:0016020(membrane);GO:0016021(integral component of membrane);GO:0005794(Golgi apparatus);GO:0006629(lipid metabolic process);GO:0008202(steroid metabolic process);GO:0005576(extracellular region);GO:0005615(extracellular space);GO:0006869(lipid transport);GO:0008203(cholesterol metabolic process);GO:0007165(signal transduction);GO:0005515(protein binding);GO:0005768(endos…	NA	NA
circRNA2174	66.8697	13.7894	5	1	2.27779	up	0.282609	1	no	chr10	20001775	20047015	+	2	circRNA	ENST00000377252	PLXDC2	chr10:19817191-20001774|chr10:20047015-20068169	plexin domain containing 2 [Source:HGNC Symbol;Acc:HGNC:21013]	GO:0016020(membrane);GO:0016021(integral component of membrane);GO:0005515(protein binding);GO:0070062(extracellular exosome)	NA	NA
circRNA5957	66.8697	13.7894	5	1	2.27779	up	0.282609	1	no	chr20	3945177	3964024	-	3	circRNA	ENST00000336095	RNF24	chr20:3935073-3945176|chr20:3964024-4015144	ring finger protein 24 [Source:HGNC Symbol;Acc:HGNC:13779]	GO:0016020(membrane);GO:0016021(integral component of membrane);GO:0005794(Golgi apparatus);GO:0008270(zinc ion binding);GO:0046872(metal ion binding);GO:0005515(protein binding);GO:0000139(Golgi membrane);GO:0061630(ubiquitin protein ligase activity);GO:0043161(proteasome-mediated ubiquitin-dependent protein catabolic process);GO:0042787(protein ubiquitination involved in ubiquitin-dependent pro…	NA	NA
circRNA8351	66.8697	13.7894	5	1	2.27779	up	0.282609	1	no	chr5	140438461	140445975	+	4	circRNA	ENST00000616482	ANKHD1	chr5:140436257-140438460|chr5:140445975-140449210	ankyrin repeat and KH domain containing 1 [Source:HGNC Symbol;Acc:HGNC:24714]	GO:0003676(nucleic acid binding);GO:0003723(RNA binding);GO:0005737(cytoplasm);GO:0005515(protein binding);GO:0045087(innate immune response)	NA	NA
circRNA1487	66.8697	13.7894	5	1	2.27779	up	0.282609	1	no	chr11	14457784	14458687	-	2	circRNA	ENST00000525214	COPB1	chr11:14453305-14457783|chr11:14458687-14460207	coatomer protein complex subunit beta 1 [Source:HGNC Symbol;Acc:HGNC:2231]	GO:0006810(transport);GO:0005737(cytoplasm);GO:0016020(membrane);GO:0006886(intracellular protein transport);GO:0015031(protein transport);GO:0016192(vesicle-mediated transport);GO:0030117(membrane coat);GO:0005794(Golgi apparatus);GO:0043231(intracellular membrane-bounded organelle);GO:0005829(cytosol);GO:0005198(structural molecule activity);GO:0005886(plasma membrane);GO:0005515(protein bindin…	NA	NA
circRNA10329	66.8697	13.7894	5	1	2.27779	up	0.282609	1	no	chr2	25767583	25771540	-	3	circRNA	ENST00000435504	ASXL2	chr2:25759645-25767582|chr2:25771540-25799384	additional sex combs like 2, transcriptional regulator [Source:HGNC Symbol;Acc:HGNC:23805]	GO:0005634(nucleus);GO:0046872(metal ion binding);GO:0005654(nucleoplasm);GO:0006355(regulation of transcription, DNA-templated);GO:0006351(transcription, DNA-templated);GO:0003677(DNA binding);GO:0045944(positive regulation of transcription from RNA polymerase II promoter);GO:0016579(protein deubiquitination);GO:0045600(positive regulation of fat cell differentiation);GO:0042975(peroxisome proli…	NA	NA
circRNA5895	66.8697	13.7894	5	1	2.27779	up	0.282609	1	no	chr22	42409435	42411736	-	2	circRNA	ENST00000329021	NFAM1	chr22:42397956-42409434|chr22:42411736-42432236	NFAT activating protein with ITAM motif 1 [Source:HGNC Symbol;Acc:HGNC:29872]	GO:0016020(membrane);GO:0016021(integral component of membrane);GO:0005886(plasma membrane);GO:0004888(transmembrane signaling receptor activity);GO:0007166(cell surface receptor signaling pathway);GO:0043312(neutrophil degranulation);GO:0001819(positive regulation of cytokine production);GO:0045577(regulation of B cell differentiation);GO:0050861(positive regulation of B cell receptor signaling …	NA	NA
circRNA7036	66.8697	13.7894	5	1	2.27779	up	0.282609	1	no	chr7	140054662	140058034	-	3	circRNA	ENST00000263549	PARP12	chr7:140047007-140054661|chr7:140058034-140062521	poly(ADP-ribose) polymerase family member 12 [Source:HGNC Symbol;Acc:HGNC:21919]	GO:0046872(metal ion binding);GO:0016740(transferase activity);GO:0016757(transferase activity, transferring glycosyl groups);GO:0003950(NAD+ ADP-ribosyltransferase activity);GO:0003723(RNA binding);GO:0005634(nucleus)	NA	NA
circRNA3342	66.8697	13.7894	5	1	2.27779	up	0.282609	1	no	chr17	67166478	67167796	-	2	circRNA	ENST00000358691	HELZ	chr17:67161076-67166477|chr17:67167796-67178658	helicase with zinc finger [Source:HGNC Symbol;Acc:HGNC:16878]	GO:0003723(RNA binding);GO:0005634(nucleus);GO:0016020(membrane);GO:0046872(metal ion binding);GO:0000166(nucleotide binding);GO:0005524(ATP binding);GO:0016787(hydrolase activity);GO:0004386(helicase activity);GO:0016021(integral component of membrane)	NA	NA
circRNA9462	13.3739	68.9472	1	5	-2.36607	down	0.282609	1	no	chr3	47056821	47062346	-	2	circRNA	ENST00000431180	SETD2	chr3:47046621-47056820|chr3:47062346-47067069	SET domain containing 2 [Source:HGNC Symbol;Acc:HGNC:18420]	GO:0005634(nucleus);GO:0018024(histone-lysine N-methyltransferase activity);GO:0034968(histone lysine methylation);GO:0008168(methyltransferase activity);GO:0016740(transferase activity);GO:0032259(methylation);GO:0006355(regulation of transcription, DNA-templated);GO:0006351(transcription, DNA-templated);GO:0016569(covalent chromatin modification);GO:0005694(chromosome);GO:0005515(protein bindin…	00310(Lysine degradation)	EC:2.1.1.43
circRNA11220	13.3739	68.9472	1	5	-2.36607	down	0.282609	1	no	chr2	200856682	200858089	-	4	circRNA	ENST00000321356	CLK1	chr2:200855086-200856681|chr2:200858089-200859679	CDC like kinase 1 [Source:HGNC Symbol;Acc:HGNC:2068]	GO:0005634(nucleus);GO:0000166(nucleotide binding);GO:0004672(protein kinase activity);GO:0004674(protein serine/threonine kinase activity);GO:0005524(ATP binding);GO:0006468(protein phosphorylation);GO:0016740(transferase activity);GO:0016301(kinase activity);GO:0016310(phosphorylation);GO:0004713(protein tyrosine kinase activity);GO:0005515(protein binding);GO:0043484(regulation of RNA splicing…	05134(Legionellosis)	EC:2.7.12.1
circRNA13727	66.8697	13.7894	5	1	2.27779	up	0.282609	1	no	chr8	73673107	73739868	-	5	circRNA	ENST00000524300	STAU2	chr8:73617451-73673106|chr8:73739868-73746782	staufen double-stranded RNA binding protein 2 [Source:HGNC Symbol;Acc:HGNC:11371]	GO:0003723(RNA binding);GO:0006810(transport);GO:0005634(nucleus);GO:0005737(cytoplasm);GO:0016020(membrane);GO:0005783(endoplasmic reticulum);GO:0005515(protein binding);GO:0005874(microtubule);GO:0005730(nucleolus);GO:0003725(double-stranded RNA binding)	NA	NA
circRNA10408	66.8697	13.7894	5	1	2.27779	up	0.282609	1	no	chr2	32491425	32493667	+	2	circRNA	ENST00000421745	BIRC6	chr2:32490151-32491424|chr2:32493667-32499546	baculoviral IAP repeat containing 6 [Source:HGNC Symbol;Acc:HGNC:13516]	GO:0005737(cytoplasm);GO:0016020(membrane);GO:0005794(Golgi apparatus);GO:0043231(intracellular membrane-bounded organelle);GO:0016740(transferase activity);GO:0016567(protein ubiquitination);GO:0051301(cell division);GO:0004842(ubiquitin-protein transferase activity);GO:0010951(negative regulation of endopeptidase activity);GO:0006915(apoptotic process);GO:0005856(cytoskeleton);GO:0005515(protei…	04120(Ubiquitin mediated proteolysis);04215(Apoptosis - multiple species)	EC:2.3.2.23
circRNA10952	66.8697	13.7894	5	1	2.27779	up	0.282609	1	no	chr2	135313489	135345635	-	3	circRNA	ENST00000401392	ZRANB3	chr2:135275755-135313488|chr2:135345635-135349983	zinc finger RANBP2-type containing 3 [Source:HGNC Symbol;Acc:HGNC:25249]	GO:0003676(nucleic acid binding);GO:0005634(nucleus);GO:0046872(metal ion binding);GO:0000166(nucleotide binding);GO:0005524(ATP binding);GO:0016787(hydrolase activity);GO:0004386(helicase activity);GO:0005694(chromosome);GO:0004519(endonuclease activity);GO:0090305(nucleic acid phosphodiester bond hydrolysis);GO:0005515(protein binding);GO:0003824(catalytic activity);GO:0008152(metabolic process…	NA	NA
circRNA5881	66.8697	13.7894	5	1	2.27779	up	0.282609	1	no	chr22	41170406	41173784	+	3	circRNA	ENST00000263253	EP300	chr22:41169616-41170405|chr22:41173784-41176246	E1A binding protein p300 [Source:HGNC Symbol;Acc:HGNC:3373]	GO:0005634(nucleus);GO:0005737(cytoplasm);GO:0008270(zinc ion binding);GO:0046872(metal ion binding);GO:0005829(cytosol);GO:0005654(nucleoplasm);GO:0016740(transferase activity);GO:0003713(transcription coactivator activity);GO:0006355(regulation of transcription, DNA-templated);GO:0006366(transcription from RNA polymerase II promoter);GO:0006351(transcription, DNA-templated);GO:0003677(DNA bindi…	04310(Wnt signaling pathway);04330(Notch signaling pathway);04350(TGF-beta signaling pathway);04630(Jak-STAT signaling pathway);04066(HIF-1 signaling pathway);04068(FoxO signaling pathway);04024(cAMP signaling pathway);04110(Cell cycle);04520(Adherens junction);04922(Glucagon signaling pathway);04919(Thyroid hormone signaling pathway);04916(Melanogenesis);04720(Long-term potentiation);05200(Pathw…	EC:2.3.1.48
circRNA12449	13.3739	68.9472	1	5	-2.36607	down	0.282609	1	no	chr1	172600064	172602787	+	3	circRNA	ENST00000367723	SUCO	chr1:172591071-172600063|chr1:172602787-172608746	SUN domain containing ossification factor [Source:HGNC Symbol;Acc:HGNC:1240]	GO:0016020(membrane);GO:0016021(integral component of membrane);GO:0005783(endoplasmic reticulum);GO:0007275(multicellular organism development);GO:0032967(positive regulation of collagen biosynthetic process);GO:0045669(positive regulation of osteoblast differentiation);GO:0046850(regulation of bone remodeling);GO:0005791(rough endoplasmic reticulum);GO:0001503(ossification);GO:0030867(rough end…	NA	NA
circRNA9216	66.8697	13.7894	5	1	2.27779	up	0.282609	1	no	chr4	169602008	169602678	-	2	circRNA	ENST00000439128	NEK1	chr4:169599197-169602007|chr4:169602678-169612019	NIMA related kinase 1 [Source:HGNC Symbol;Acc:HGNC:7744]	GO:0005634(nucleus);GO:0005737(cytoplasm);GO:0046872(metal ion binding);GO:0000166(nucleotide binding);GO:0004672(protein kinase activity);GO:0004674(protein serine/threonine kinase activity);GO:0005524(ATP binding);GO:0006468(protein phosphorylation);GO:0016740(transferase activity);GO:0016301(kinase activity);GO:0016310(phosphorylation);GO:0004713(protein tyrosine kinase activity);GO:0018108(pe…	NA	NA
circRNA12697	66.8697	13.7894	5	1	2.27779	up	0.282609	1	no	chr1	230945389	230961303	-	4	circRNA	ENST00000366661	TTC13	chr1:230943898-230945388|chr1:230961303-230978559	tetratricopeptide repeat domain 13 [Source:HGNC Symbol;Acc:HGNC:26204]	NA	NA	NA
circRNA5479	66.8697	13.7894	5	1	2.27779	up	0.282609	1	no	chr18	9204476	9211784	+	3	circRNA	ENST00000262126	ANKRD12	chr18:9195698-9204475|chr18:9211784-9216757	ankyrin repeat domain 12 [Source:HGNC Symbol;Acc:HGNC:29135]	GO:0005634(nucleus);GO:0005829(cytosol);GO:0005654(nucleoplasm)	NA	NA
circRNA7484	66.8697	13.7894	5	1	2.27779	up	0.282609	1	no	chr6	85565332	85574378	-	5	circRNA	ENST00000314673	SNX14	chr6:85558060-85565331|chr6:85574378-85593578	sorting nexin 14 [Source:HGNC Symbol;Acc:HGNC:14977]	GO:0006810(transport);GO:0016020(membrane);GO:0016021(integral component of membrane);GO:0015031(protein transport);GO:0005765(lysosomal membrane);GO:0042995(cell projection);GO:0035091(phosphatidylinositol binding);GO:0005764(lysosome);GO:0030425(dendrite);GO:0005768(endosome);GO:0031902(late endosome membrane);GO:0080025(phosphatidylinositol-3,5-bisphosphate binding);GO:0005770(late endosome);G…	NA	NA
circRNA11932	66.8697	13.7894	5	1	2.27779	up	0.282609	1	no	chr1	58681785	58685251	-	2	circRNA	ENST00000472487	MYSM1	chr1:58677056-58681784|chr1:58685251-58689037	Myb like, SWIRM and MPN domains 1 [Source:HGNC Symbol;Acc:HGNC:29401]	GO:0005634(nucleus);GO:0046872(metal ion binding);GO:0005654(nucleoplasm);GO:0004843(thiol-dependent ubiquitin-specific protease activity);GO:0016787(hydrolase activity);GO:0006351(transcription, DNA-templated);GO:0006355(regulation of transcription, DNA-templated);GO:0016569(covalent chromatin modification);GO:0003677(DNA binding);GO:0005886(plasma membrane);GO:0008233(peptidase activity);GO:000…	NA	NA
circRNA177	66.8697	13.7894	5	1	2.27779	up	0.282609	1	no	chrX	80809013	80809304	-	2	circRNA	ENST00000373275	BRWD3	chrX:80808598-80809012|chrX:80809304-80809440	bromodomain and WD repeat domain containing 3 [Source:HGNC Symbol;Acc:HGNC:17342]	GO:0005634(nucleus);GO:0007010(cytoskeleton organization);GO:0008360(regulation of cell shape);GO:0006357(regulation of transcription from RNA polymerase II promoter)	NA	NA
circRNA13239	66.8697	13.7894	5	1	2.27779	up	0.282609	1	no	chr9	112111654	112143623	-	5	circRNA	ENST00000355396	SUSD1	chr9:112102285-112111653|chr9:112143623-112149243	sushi domain containing 1 [Source:HGNC Symbol;Acc:HGNC:25413]	GO:0005509(calcium ion binding);GO:0016020(membrane);GO:0016021(integral component of membrane)	NA	NA
circRNA2119	13.3739	68.9472	1	5	-2.36607	down	0.282609	1	no	chr10	11851997	11852215	+	1	circRNA	ENST00000474155	PROSER2	chr10:11823470-11851996|chr10:11852215-11862911	proline and serine rich 2 [Source:HGNC Symbol;Acc:HGNC:23728]	GO:0005515(protein binding)	NA	NA
circRNA2140	66.8697	13.7894	5	1	2.27779	up	0.282609	1	no	chr10	13127745	13133581	+	3	circRNA	ENST00000263036	OPTN	chr10:13126039-13127744|chr10:13133581-13136744	optineurin [Source:HGNC Symbol;Acc:HGNC:17142]	GO:0005737(cytoplasm);GO:0016192(vesicle-mediated transport);GO:0046872(metal ion binding);GO:0006914(autophagy);GO:0005829(cytosol);GO:0005794(Golgi apparatus);GO:0005515(protein binding);GO:0043130(ubiquitin binding);GO:0048471(perinuclear region of cytoplasm);GO:0031410(cytoplasmic vesicle);GO:0005634(nucleus);GO:0042802(identical protein binding);GO:0031593(polyubiquitin binding);GO:0005768(e…	04137(Mitophagy - animal)	NA
circRNA13257	13.3739	68.9472	1	5	-2.36607	down	0.282609	1	no	chr9	112403995	112418958	+	5	circRNA	ENST00000398805	HSDL2	chr9:112380180-112403994|chr9:112418958-112438430	hydroxysteroid dehydrogenase like 2 [Source:HGNC Symbol;Acc:HGNC:18572]	GO:0016020(membrane);GO:0016491(oxidoreductase activity);GO:0055114(oxidation-reduction process);GO:0005777(peroxisome);GO:0003674(molecular_function);GO:0008150(biological_process);GO:0005739(mitochondrion)	NA	NA
circRNA1136	13.3739	68.9472	1	5	-2.36607	down	0.282609	1	no	chr12	101396399	101405981	-	4	circRNA	ENST00000261636	ARL1	chr12:101395670-101396398|chr12:101405981-101407641	ADP ribosylation factor like GTPase 1 [Source:HGNC Symbol;Acc:HGNC:692]	GO:0005737(cytoplasm);GO:0016020(membrane);GO:0005794(Golgi apparatus);GO:0005525(GTP binding);GO:0007264(small GTPase mediated signal transduction);GO:0046872(metal ion binding);GO:0000166(nucleotide binding);GO:0005622(intracellular);GO:0000139(Golgi membrane);GO:0003924(GTPase activity);GO:0005829(cytosol);GO:0070062(extracellular exosome);GO:0005802(trans-Golgi network);GO:0042147(retrograde …	NA	NA
circRNA10412	66.8697	13.7894	5	1	2.27779	up	0.282609	1	no	chr2	32543241	32549481	+	4	circRNA	ENST00000421745	BIRC6	chr2:32531551-32543240|chr2:32549481-32575155	baculoviral IAP repeat containing 6 [Source:HGNC Symbol;Acc:HGNC:13516]	GO:0005737(cytoplasm);GO:0016020(membrane);GO:0005794(Golgi apparatus);GO:0043231(intracellular membrane-bounded organelle);GO:0016740(transferase activity);GO:0016567(protein ubiquitination);GO:0051301(cell division);GO:0004842(ubiquitin-protein transferase activity);GO:0010951(negative regulation of endopeptidase activity);GO:0006915(apoptotic process);GO:0005856(cytoskeleton);GO:0005515(protei…	04120(Ubiquitin mediated proteolysis);04215(Apoptosis - multiple species)	EC:2.3.2.23
circRNA4527	66.8697	13.7894	5	1	2.27779	up	0.282609	1	no	chr15	100609707	100612427	+	2	circRNA	ENST00000332783	ASB7	chr15:100603313-100609706|chr15:100612427-100629436	ankyrin repeat and SOCS box containing 7 [Source:HGNC Symbol;Acc:HGNC:17182]	GO:0005622(intracellular);GO:0016567(protein ubiquitination);GO:0035556(intracellular signal transduction);GO:0005515(protein binding);GO:0005829(cytosol);GO:0043687(post-translational protein modification)	NA	NA
circRNA7937	66.8697	13.7894	5	1	2.27779	up	0.282609	1	no	chr5	56856600	56865977	+	5	circRNA	ENST00000399503	MAP3K1	chr5:56816055-56856599|chr5:56865977-56871909	mitogen-activated protein kinase kinase kinase 1 [Source:HGNC Symbol;Acc:HGNC:6848]	GO:0008270(zinc ion binding);GO:0046872(metal ion binding);GO:0000166(nucleotide binding);GO:0004672(protein kinase activity);GO:0004674(protein serine/threonine kinase activity);GO:0005524(ATP binding);GO:0006468(protein phosphorylation);GO:0016740(transferase activity);GO:0016301(kinase activity);GO:0000165(MAPK cascade);GO:0016310(phosphorylation);GO:0005515(protein binding);GO:0000186(activat…	04120(Ubiquitin mediated proteolysis);04010(MAPK signaling pathway);04530(Tight junction);04622(RIG-I-like receptor signaling pathway);04912(GnRH signaling pathway);04722(Neurotrophin signaling pathway);05166(HTLV-I infection);05161(Hepatitis B)	EC:2.7.11.25
circRNA575	66.8697	13.7894	5	1	2.27779	up	0.282609	1	no	chr13	95034605	95044438	-	3	circRNA	ENST00000376887	ABCC4	chr13:95021682-95034604|chr13:95044438-95053094	ATP binding cassette subfamily C member 4 [Source:HGNC Symbol;Acc:HGNC:55]	GO:0006810(transport);GO:0016020(membrane);GO:0016021(integral component of membrane);GO:0055085(transmembrane transport);GO:0000166(nucleotide binding);GO:0005524(ATP binding);GO:0055114(oxidation-reduction process);GO:0042626(ATPase activity, coupled to transmembrane movement of substances);GO:0016887(ATPase activity);GO:0005886(plasma membrane);GO:0005887(integral component of plasma membrane)…	02010(ABC transporters);04024(cAMP signaling pathway);04976(Bile secretion);01523(Antifolate resistance)	NA
circRNA1988	13.3739	68.9472	1	5	-2.36607	down	0.282609	1	no	chr11	118481715	118482495	+	2	circRNA	ENST00000534358	KMT2A	chr11:118480238-118481714|chr11:118482495-118484182	lysine methyltransferase 2A [Source:HGNC Symbol;Acc:HGNC:7132]	GO:0045944(positive regulation of transcription from RNA polymerase II promoter);GO:0005634(nucleus);GO:0008270(zinc ion binding);GO:0046872(metal ion binding);GO:0005829(cytosol);GO:0005654(nucleoplasm);GO:0008168(methyltransferase activity);GO:0016740(transferase activity);GO:0032259(methylation);GO:0006355(regulation of transcription, DNA-templated);GO:0006351(transcription, DNA-templated);GO:…	00310(Lysine degradation);05202(Transcriptional misregulation in cancers)	EC:2.1.1.43
circRNA1578	66.8697	13.7894	5	1	2.27779	up	0.282609	1	no	chr11	34957384	34984728	+	6	circRNA	ENST00000448838	PDHX	chr11:34947606-34957383|chr11:34984728-34992314	pyruvate dehydrogenase complex component X [Source:HGNC Symbol;Acc:HGNC:21350]	GO:0016746(transferase activity, transferring acyl groups);GO:0008152(metabolic process);GO:0005739(mitochondrion);GO:0005515(protein binding);GO:0005759(mitochondrial matrix);GO:0034641(cellular nitrogen compound metabolic process);GO:0034604(pyruvate dehydrogenase (NAD+) activity);GO:0006090(pyruvate metabolic process);GO:0010510(regulation of acetyl-CoA biosynthetic process from pyruvate);GO:0…	00010(Glycolysis / Gluconeogenesis);00020(Citrate cycle (TCA cycle));00620(Pyruvate metabolism)	NA
circRNA3281	13.3739	68.9472	1	5	-2.36607	down	0.282609	1	no	chr17	62010550	62035608	-	6	circRNA	ENST00000397786	MED13	chr17:61995365-62010549|chr17:62035608-62052536	mediator complex subunit 13 [Source:HGNC Symbol;Acc:HGNC:22474]	GO:0005634(nucleus);GO:0016020(membrane);GO:0006351(transcription, DNA-templated);GO:0006355(regulation of transcription, DNA-templated);GO:0001104(RNA polymerase II transcription cofactor activity);GO:0006357(regulation of transcription from RNA polymerase II promoter);GO:0042632(cholesterol homeostasis);GO:0070328(triglyceride homeostasis);GO:1904168(negative regulation of thyroid hormone recep…	04919(Thyroid hormone signaling pathway)	NA
circRNA12032	13.3739	68.9472	1	5	-2.36607	down	0.282609	1	no	chr1	86719507	86724405	+	3	circRNA	ENST00000535010	SH3GLB1	chr1:86704971-86719506|chr1:86724405-86734601	SH3 domain containing GRB2 like, endophilin B1 [Source:HGNC Symbol;Acc:HGNC:10833]	GO:0005737(cytoplasm);GO:0016020(membrane);GO:0005829(cytosol);GO:0005794(Golgi apparatus);GO:0005739(mitochondrion);GO:0005515(protein binding);GO:0006915(apoptotic process);GO:0000139(Golgi membrane);GO:0005741(mitochondrial outer membrane);GO:0006914(autophagy);GO:0031410(cytoplasmic vesicle);GO:0030496(midbody);GO:0042802(identical protein binding);GO:0008289(lipid binding);GO:0045296(cadheri…	04144(Endocytosis);04140(Autophagy - animal)	NA
circRNA9767	66.8697	13.7894	5	1	2.27779	up	0.282609	1	no	chr3	125313308	125313656	-	1	circRNA	ENST00000360647	ZNF148	chr3:125288228-125313307|chr3:125313656-125323308	zinc finger protein 148 [Source:HGNC Symbol;Acc:HGNC:12933]	GO:0003676(nucleic acid binding);GO:0005634(nucleus);GO:0005794(Golgi apparatus);GO:0046872(metal ion binding);GO:0006351(transcription, DNA-templated);GO:0006355(regulation of transcription, DNA-templated);GO:0003677(DNA binding);GO:0005515(protein binding);GO:0000978(RNA polymerase II core promoter proximal region sequence-specific DNA binding);GO:0001078(transcriptional repressor activity, RNA…	NA	NA
circRNA13655	66.8697	13.7894	5	1	2.27779	up	0.282609	1	no	chr8	53769618	53772167	-	2	circRNA	ENST00000355221	ATP6V1H	chr8:53756656-53769617|chr8:53772167-53795646	ATPase H+ transporting V1 subunit H [Source:HGNC Symbol;Acc:HGNC:18303]	GO:0006810(transport);GO:0005765(lysosomal membrane);GO:0006811(ion transport);GO:0050790(regulation of catalytic activity);GO:0015991(ATP hydrolysis coupled proton transport);GO:0015992(proton transport);GO:0016820(hydrolase activity, acting on acid anhydrides, catalyzing transmembrane movement of substances);GO:0046961(proton-transporting ATPase activity, rotational mechanism);GO:0000221(vacuol…	00190(Oxidative phosphorylation);04150(mTOR signaling pathway);04145(Phagosome);04142(Lysosome);04721(Synaptic vesicle cycle);05323(Rheumatoid arthritis);05110(Vibrio cholerae infection);05120(Epithelial cell signaling in Helicobacter pylori infection);05152(Tuberculosis)	NA
circRNA11010	13.3739	68.9472	1	5	-2.36607	down	0.282609	1	no	chr2	156549608	156557582	+	3	circRNA	ENST00000310454	GPD2	chr2:156513496-156549607|chr2:156557582-156568824	glycerol-3-phosphate dehydrogenase 2 [Source:HGNC Symbol;Acc:HGNC:4456]	GO:0016491(oxidoreductase activity);GO:0055114(oxidation-reduction process);GO:0006072(glycerol-3-phosphate metabolic process);GO:0009331(glycerol-3-phosphate dehydrogenase complex);GO:0004368(glycerol-3-phosphate dehydrogenase activity);GO:0052590(sn-glycerol-3-phosphate:ubiquinone oxidoreductase activity);GO:0052591(sn-glycerol-3-phosphate:ubiquinone-8 oxidoreductase activity);GO:0046872(metal …	00564(Glycerophospholipid metabolism)	EC:1.1.5.3
circRNA3264	66.8697	13.7894	5	1	2.27779	up	0.282609	1	no	chr17	61776401	61780401	-	2	circRNA	ENST00000259008	BRIP1	chr17:61744591-61776400|chr17:61780401-61780839	BRCA1 interacting protein C-terminal helicase 1 [Source:HGNC Symbol;Acc:HGNC:20473]	GO:0003676(nucleic acid binding);GO:0005634(nucleus);GO:0046872(metal ion binding);GO:0000166(nucleotide binding);GO:0005524(ATP binding);GO:0016787(hydrolase activity);GO:0003677(DNA binding);GO:0003682(chromatin binding);GO:0004003(ATP-dependent DNA helicase activity);GO:0004386(helicase activity);GO:0008026(ATP-dependent helicase activity);GO:0016818(hydrolase activity, acting on acid anhydrid…	03440(Homologous recombination);03460(Fanconi anemia pathway)	EC:3.6.4.12
circRNA4014	66.8697	13.7894	5	1	2.27779	up	0.282609	1	no	chr15	42872611	42878684	-	2	circRNA	ENST00000267890	TTBK2	chr15:42840433-42872610|chr15:42878684-42920437	tau tubulin kinase 2 [Source:HGNC Symbol;Acc:HGNC:19141]	GO:0005634(nucleus);GO:0005737(cytoplasm);GO:0000166(nucleotide binding);GO:0004672(protein kinase activity);GO:0004674(protein serine/threonine kinase activity);GO:0005524(ATP binding);GO:0006468(protein phosphorylation);GO:0016740(transferase activity);GO:0016301(kinase activity);GO:0016310(phosphorylation);GO:0005829(cytosol);GO:0005856(cytoskeleton);GO:0042995(cell projection);GO:0005515(prot…	NA	NA
circRNA10242	66.8697	13.7894	5	1	2.27779	up	0.282609	1	no	chr2	10600853	10607311	-	4	circRNA	ENST00000345985	NOL10	chr2:10589751-10600852|chr2:10607311-10644319	nucleolar protein 10 [Source:HGNC Symbol;Acc:HGNC:25862]	GO:0005634(nucleus);GO:0003723(RNA binding);GO:0005730(nucleolus)	NA	NA
circRNA13710	66.8697	13.7894	5	1	2.27779	up	0.282609	1	no	chr8	67275976	67277457	-	2	circRNA	ENST00000262215	ARFGEF1	chr8:67271936-67275975|chr8:67277457-67287954	ADP ribosylation factor guanine nucleotide exchange factor 1 [Source:HGNC Symbol;Acc:HGNC:15772]	GO:0043547(positive regulation of GTPase activity);GO:0005086(ARF guanyl-nucleotide exchange factor activity);GO:0032012(regulation of ARF protein signal transduction);GO:0006810(transport);GO:0005634(nucleus);GO:0005737(cytoplasm);GO:0016020(membrane);GO:0015031(protein transport);GO:0005794(Golgi apparatus);GO:0005829(cytosol);GO:0005654(nucleoplasm);GO:0005515(protein binding);GO:0000139(Golgi…	04144(Endocytosis)	NA
circRNA3722	66.8697	13.7894	5	1	2.27779	up	0.282609	1	no	chr16	50786855	50793664	+	5	circRNA	ENST00000569418	CYLD	chr16:50784451-50786854|chr16:50793664-50794211	CYLD lysine 63 deubiquitinase [Source:HGNC Symbol;Acc:HGNC:2584]	GO:0005737(cytoplasm);GO:0016020(membrane);GO:0046872(metal ion binding);GO:0016579(protein deubiquitination);GO:0016787(hydrolase activity);GO:0005829(cytosol);GO:0008270(zinc ion binding);GO:0005886(plasma membrane);GO:0005856(cytoskeleton);GO:0042995(cell projection);GO:0005515(protein binding);GO:0008233(peptidase activity);GO:0008234(cysteine-type peptidase activity);GO:0006508(proteolysis);…	04217(Necroptosis);04622(RIG-I-like receptor signaling pathway);04380(Osteoclast differentiation)	EC:3.4.19.12
circRNA3034	66.8697	13.7894	5	1	2.27779	up	0.282609	1	no	chr17	37576341	37586549	-	5	circRNA	ENST00000612223	SYNRG	chr17:37571987-37576340|chr17:37586549-37596222	synergin gamma [Source:HGNC Symbol;Acc:HGNC:557]	GO:0006810(transport);GO:0005737(cytoplasm);GO:0016020(membrane);GO:0015031(protein transport);GO:0005794(Golgi apparatus);GO:0005515(protein binding);GO:0006897(endocytosis);GO:0006886(intracellular protein transport);GO:0030121(AP-1 adaptor complex)	NA	NA
circRNA7018	66.8697	13.7894	5	1	2.27779	up	0.282609	1	no	chr7	139055205	139061138	-	2	circRNA	ENST00000242351	ZC3HAV1	chr7:139054095-139055204|chr7:139061138-139064878	zinc finger CCCH-type containing, antiviral 1 [Source:HGNC Symbol;Acc:HGNC:23721]	GO:0003723(RNA binding);GO:0005634(nucleus);GO:0005737(cytoplasm);GO:0046872(metal ion binding);GO:0005829(cytosol);GO:0005515(protein binding);GO:0002376(immune system process);GO:0045087(innate immune response);GO:0051607(defense response to virus);GO:0045296(cadherin binding);GO:0009615(response to virus);GO:0045071(negative regulation of viral genome replication);GO:0061014(positive regulatio…	NA	NA
circRNA6924	66.8697	13.7894	5	1	2.27779	up	0.282609	1	no	chr7	107281300	107298346	-	3	circRNA	ENST00000347053	COG5	chr7:107258383-107281299|chr7:107298346-107324439	component of oligomeric golgi complex 5 [Source:HGNC Symbol;Acc:HGNC:14857]	GO:0006810(transport);GO:0005737(cytoplasm);GO:0016020(membrane);GO:0015031(protein transport);GO:0005794(Golgi apparatus);GO:0005654(nucleoplasm);GO:0005829(cytosol);GO:0005515(protein binding);GO:0000139(Golgi membrane);GO:0017119(Golgi transport complex);GO:0006891(intra-Golgi vesicle-mediated transport);GO:0003674(molecular_function);GO:0032588(trans-Golgi network membrane);GO:0006888(ER to G…	NA	NA
circRNA7676	66.8697	13.7894	5	1	2.27779	up	0.282609	1	no	chr6	138907495	138915976	-	6	circRNA	ENST00000450536	REPS1	chr6:138905132-138907494|chr6:138915976-138917554	RALBP1 associated Eps domain containing 1 [Source:HGNC Symbol;Acc:HGNC:15578]	GO:0016020(membrane);GO:0046872(metal ion binding);GO:0005509(calcium ion binding);GO:0005886(plasma membrane);GO:0005515(protein binding);GO:0005905(clathrin-coated pit);GO:0006898(receptor-mediated endocytosis);GO:0005829(cytosol);GO:0061024(membrane organization);GO:0017124(SH3 domain binding)	NA	NA
circRNA7538	13.3739	68.9472	1	5	-2.36607	down	0.282609	1	no	chr6	104833042	104849246	-	3	circRNA	ENST00000262903	HACE1	chr6:104811393-104833041|chr6:104849246-104850906	HECT domain and ankyrin repeat containing E3 ubiquitin protein ligase 1 [Source:HGNC Symbol;Acc:HGNC:21033]	GO:0005737(cytoplasm);GO:0016020(membrane);GO:0005783(endoplasmic reticulum);GO:0016740(transferase activity);GO:0006351(transcription, DNA-templated);GO:0006355(regulation of transcription, DNA-templated);GO:0016567(protein ubiquitination);GO:0005794(Golgi apparatus);GO:0004842(ubiquitin-protein transferase activity);GO:0005515(protein binding);GO:0007049(cell cycle);GO:0000139(Golgi membrane);G…	NA	NA
circRNA13429	66.8697	13.7894	5	1	2.27779	up	0.282609	1	no	chr9	134401632	134409119	+	3	circRNA	ENST00000481739	RXRA	chr9:134326659-134401631|chr9:134409119-134417157	retinoid X receptor alpha [Source:HGNC Symbol;Acc:HGNC:10477]	GO:0005634(nucleus);GO:0008270(zinc ion binding);GO:0046872(metal ion binding);GO:0006355(regulation of transcription, DNA-templated);GO:0006351(transcription, DNA-templated);GO:0003677(DNA binding);GO:0003700(transcription factor activity, sequence-specific DNA binding);GO:0043565(sequence-specific DNA binding);GO:0005515(protein binding);GO:0003707(steroid hormone receptor activity);GO:0043401(…	04151(PI3K-Akt signaling pathway);04659(Th17 cell differentiation);04920(Adipocytokine signaling pathway);03320(PPAR signaling pathway);04919(Thyroid hormone signaling pathway);04976(Bile secretion);05200(Pathways in cancer);05202(Transcriptional misregulation in cancers);05226(Gastric cancer);05216(Thyroid cancer);05222(Small cell lung cancer);05223(Non-small cell lung cancer);04932(Non-alcoholi…	NA
circRNA3834	13.3739	68.9472	1	5	-2.36607	down	0.282609	1	no	chr16	70463169	70463774	+	2	circRNA	ENST00000288078	FUK	chr16:70454630-70463168|chr16:70463774-70465125	fucokinase [Source:HGNC Symbol;Acc:HGNC:29500]	GO:0000166(nucleotide binding);GO:0005524(ATP binding);GO:0016740(transferase activity);GO:0016301(kinase activity);GO:0016310(phosphorylation);GO:0016772(transferase activity, transferring phosphorus-containing groups);GO:0005829(cytosol);GO:0050201(fucokinase activity);GO:0042352(GDP-L-fucose salvage);GO:0046835(carbohydrate phosphorylation)	00051(Fructose and mannose metabolism);00520(Amino sugar and nucleotide sugar metabolism)	EC:2.7.1.52
circRNA1843	13.3739	68.9472	1	5	-2.36607	down	0.282609	1	no	chr11	85990250	86031611	-	12	circRNA	ENST00000526033	PICALM	chr11:85983973-85990249|chr11:86031611-86068650	phosphatidylinositol binding clathrin assembly protein [Source:HGNC Symbol;Acc:HGNC:15514]	GO:0048471(perinuclear region of cytoplasm);GO:0005634(nucleus);GO:0016020(membrane);GO:0043231(intracellular membrane-bounded organelle);GO:0006897(endocytosis);GO:0005794(Golgi apparatus);GO:0031410(cytoplasmic vesicle);GO:0005543(phospholipid binding);GO:0005545(1-phosphatidylinositol binding);GO:0030276(clathrin binding);GO:0048268(clathrin coat assembly);GO:0030136(clathrin-coated vesicle);G…	NA	NA
circRNA6694	13.3739	68.9472	1	5	-2.36607	down	0.282609	1	no	chr7	72831602	72831798	+	1	circRNA	ENST00000423945	SBDSP1	chr7:72829783-72831601|chr7:72831798-72836576	SBDS, ribosome maturation factor pseudogene 1 [Source:HGNC Symbol;Acc:HGNC:21646]	NA	NA	NA
circRNA7625	66.8697	13.7894	5	1	2.27779	up	0.282609	1	no	chr6	127855030	127901081	-	2	circRNA	ENST00000368250	THEMIS	chr6:127829934-127855029|chr6:127901081-127918427	thymocyte selection associated [Source:HGNC Symbol;Acc:HGNC:21569]	GO:0005634(nucleus);GO:0005737(cytoplasm);GO:0005515(protein binding);GO:0007275(multicellular organism development);GO:0002376(immune system process);GO:0002250(adaptive immune response);GO:0008180(COP9 signalosome);GO:0050852(T cell receptor signaling pathway);GO:0043368(positive T cell selection);GO:0043383(negative T cell selection);GO:0005911(cell-cell junction)	NA	NA
circRNA2662	13.3739	68.9472	1	5	-2.36607	down	0.282609	1	no	chr10	117318872	117341102	-	2	circRNA	ENST00000334464	PDZD8	chr10:117290348-117318871|chr10:117341102-117374355	PDZ domain containing 8 [Source:HGNC Symbol;Acc:HGNC:26974]	GO:0005622(intracellular);GO:0016020(membrane);GO:0046872(metal ion binding);GO:0035556(intracellular signal transduction);GO:0007010(cytoskeleton organization);GO:0022604(regulation of cell morphogenesis);GO:0016032(viral process)	NA	NA
circRNA2475	13.3739	68.9472	1	5	-2.36607	down	0.282609	1	no	chr10	74089196	74094461	+	3	circRNA	ENST00000623461	VCL	chr10:74083513-74089195|chr10:74094461-74095655	vinculin [Source:HGNC Symbol;Acc:HGNC:12665]	GO:0003779(actin binding);GO:0051015(actin filament binding);GO:0007155(cell adhesion);GO:0005737(cytoplasm);GO:0016020(membrane);GO:0005198(structural molecule activity);GO:0005925(focal adhesion);GO:0015629(actin cytoskeleton);GO:0005886(plasma membrane);GO:0005856(cytoskeleton);GO:0005515(protein binding);GO:0030054(cell junction);GO:0005576(extracellular region);GO:0005829(cytosol);GO:0045296…	04510(Focal adhesion);04520(Adherens junction);04810(Regulation of actin cytoskeleton);04670(Leukocyte transendothelial migration);05131(Shigellosis);05100(Bacterial invasion of epithelial cells);05146(Amoebiasis)	NA
circRNA5198	13.3739	68.9472	1	5	-2.36607	down	0.282609	1	no	chr19	14743420	14746323	-	3	circRNA	ENST00000315576	ADGRE2	chr19:14736244-14743419|chr19:14746323-14746895	adhesion G protein-coupled receptor E2 [Source:HGNC Symbol;Acc:HGNC:3337]	GO:0016020(membrane);GO:0016021(integral component of membrane);GO:0004930(G-protein coupled receptor activity);GO:0007186(G-protein coupled receptor signaling pathway);GO:0005509(calcium ion binding);GO:0007155(cell adhesion);GO:0005886(plasma membrane);GO:0042995(cell projection);GO:0004871(signal transducer activity);GO:0007165(signal transduction);GO:0004888(transmembrane signaling receptor a…	NA	NA
circRNA5618	66.8697	13.7894	5	1	2.27779	up	0.282609	1	no	chr18	49329573	49379758	-	6	circRNA	ENST00000418472	DYM	chr18:49286613-49329572|chr18:49379758-49391592	dymeclin [Source:HGNC Symbol;Acc:HGNC:21317]	GO:0005737(cytoplasm);GO:0016020(membrane);GO:0005794(Golgi apparatus);GO:0005515(protein binding);GO:0060348(bone development);GO:0019899(enzyme binding);GO:0007030(Golgi organization)	NA	NA
circRNA3667	66.8697	13.7894	5	1	2.27779	up	0.282609	1	no	chr16	29355787	29365059	+	4	circRNA	ENST00000604430	AC025279.1	chr16:29328624-29355786|chr16:29365059-29369534	NA	NA	NA	NA
circRNA5073	66.8697	13.7894	5	1	2.27779	up	0.282609	1	no	chr19	1090908	1091907	-	2	circRNA	ENST00000586746	POLR2E	chr19:1090145-1090907|chr19:1091907-1093903	RNA polymerase II subunit E [Source:HGNC Symbol;Acc:HGNC:9192]	GO:0005634(nucleus);GO:0005654(nucleoplasm);GO:0003677(DNA binding);GO:0006351(transcription, DNA-templated);GO:0005515(protein binding);GO:0003899(DNA-directed 5'-3' RNA polymerase activity);GO:0005666(DNA-directed RNA polymerase III complex);GO:0005829(cytosol);GO:0006366(transcription from RNA polymerase II promoter);GO:0016032(viral process);GO:0045815(positive regulation of gene expression, …	00230(Purine metabolism);00240(Pyrimidine metabolism);03020(RNA polymerase);04623(Cytosolic DNA-sensing pathway);05016(Huntington's disease);05169(Epstein-Barr virus infection)	NA
circRNA7950	66.8697	13.7894	5	1	2.27779	up	0.282609	1	no	chr5	60638750	60647533	-	5	circRNA	ENST00000265036	DEPDC1B	chr5:60605856-60638749|chr5:60647533-60686961	DEP domain containing 1B [Source:HGNC Symbol;Acc:HGNC:24902]	GO:0035556(intracellular signal transduction);GO:0007165(signal transduction);GO:0043547(positive regulation of GTPase activity);GO:0005096(GTPase activator activity);GO:0005829(cytosol);GO:0051056(regulation of small GTPase mediated signal transduction);GO:0016477(cell migration);GO:0030177(positive regulation of Wnt signaling pathway)	NA	NA
circRNA3669	66.8697	13.7894	5	1	2.27779	up	0.282609	1	no	chr16	29833733	29835798	+	3	circRNA	ENST00000395353	MVP	chr16:29831073-29833732|chr16:29835798-29836721	major vault protein [Source:HGNC Symbol;Acc:HGNC:7531]	GO:0005737(cytoplasm);GO:0030529(intracellular ribonucleoprotein complex);GO:0006810(transport);GO:0051028(mRNA transport);GO:0005634(nucleus);GO:0016020(membrane);GO:0015031(protein transport);GO:0005829(cytosol);GO:0005856(cytoskeleton);GO:0048471(perinuclear region of cytoplasm);GO:0005643(nuclear pore);GO:0005576(extracellular region);GO:0042802(identical protein binding);GO:0005515(protein b…	NA	NA
circRNA8203	13.3739	68.9472	1	5	-2.36607	down	0.282609	1	no	chr5	109842328	109847790	+	3	circRNA	ENST00000261483	MAN2A1	chr5:109823837-109842327|chr5:109847790-109855139	mannosidase alpha class 2A member 1 [Source:HGNC Symbol;Acc:HGNC:6824]	GO:0016020(membrane);GO:0016021(integral component of membrane);GO:0046872(metal ion binding);GO:0030246(carbohydrate binding);GO:0016787(hydrolase activity);GO:0003824(catalytic activity);GO:0005794(Golgi apparatus);GO:0005975(carbohydrate metabolic process);GO:0008152(metabolic process);GO:0016798(hydrolase activity, acting on glycosyl bonds);GO:0000139(Golgi membrane);GO:0006486(protein glycos…	00510(N-Glycan biosynthesis)	EC:3.2.1.114
circRNA5181	66.8697	13.7894	5	1	2.27779	up	0.282609	1	no	chr19	12714821	12715739	-	5	circRNA	ENST00000425528	TNPO2	chr19:12711613-12714820|chr19:12715739-12719028	transportin 2 [Source:HGNC Symbol;Acc:HGNC:19998]	GO:0006810(transport);GO:0005634(nucleus);GO:0005737(cytoplasm);GO:0006886(intracellular protein transport);GO:0015031(protein transport);GO:0005515(protein binding);GO:0008536(Ran GTPase binding);GO:0008565(protein transporter activity);GO:0006607(NLS-bearing protein import into nucleus);GO:0000060(protein import into nucleus, translocation);GO:0031965(nuclear membrane);GO:0034399(nuclear periph…	NA	NA
circRNA12699	13.3739	68.9472	1	5	-2.36607	down	0.282609	1	no	chr1	231370562	231374099	-	2	circRNA	ENST00000366641	EGLN1	chr1:231367636-231370561|chr1:231374099-231420997	egl-9 family hypoxia inducible factor 1 [Source:HGNC Symbol;Acc:HGNC:1232]	GO:0005634(nucleus);GO:0005737(cytoplasm);GO:0046872(metal ion binding);GO:0005829(cytosol);GO:0016491(oxidoreductase activity);GO:0055114(oxidation-reduction process);GO:0005506(iron ion binding);GO:0016705(oxidoreductase activity, acting on paired donors, with incorporation or reduction of molecular oxygen);GO:0031418(L-ascorbic acid binding);GO:0005515(protein binding);GO:0051213(dioxygenase a…	04066(HIF-1 signaling pathway);05200(Pathways in cancer);05211(Renal cell carcinoma)	EC:1.14.11.29
circRNA9956	66.8697	13.7894	5	1	2.27779	up	0.282609	1	no	chr3	155893518	155911279	+	6	circRNA	ENST00000496455	GMPS	chr3:155870897-155893517|chr3:155911279-155914418	guanine monophosphate synthase [Source:HGNC Symbol;Acc:HGNC:4378]	GO:0005737(cytoplasm);GO:0000166(nucleotide binding);GO:0005524(ATP binding);GO:0005829(cytosol);GO:0016874(ligase activity);GO:0006164(purine nucleotide biosynthetic process);GO:0006541(glutamine metabolic process);GO:0016462(pyrophosphatase activity);GO:0003922(GMP synthase (glutamine-hydrolyzing) activity);GO:0006177(GMP biosynthetic process);GO:0009168(purine ribonucleoside monophosphate bios…	00230(Purine metabolism);00983(Drug metabolism - other enzymes)	EC:6.3.5.2
circRNA4932	66.8697	13.7894	5	1	2.27779	up	0.282609	1	no	chr14	80895718	80906081	-	4	circRNA	ENST00000281129	CEP128	chr14:80862873-80895717|chr14:80906081-80914321	centrosomal protein 128 [Source:HGNC Symbol;Acc:HGNC:20359]	GO:0005737(cytoplasm);GO:0005856(cytoskeleton);GO:0000922(spindle pole);GO:0005814(centriole)	NA	NA
circRNA5337	66.8697	13.7894	5	1	2.27779	up	0.282609	1	no	chr19	41268223	41281275	+	6	circRNA	ENST00000352456	HNRNPUL1	chr19:41262582-41268222|chr19:41281275-41292244	heterogeneous nuclear ribonucleoprotein U like 1 [Source:HGNC Symbol;Acc:HGNC:17011]	GO:0006396(RNA processing);GO:0005654(nucleoplasm);GO:0009615(response to virus);GO:0003723(RNA binding);GO:0005634(nucleus);GO:0006351(transcription, DNA-templated);GO:0006355(regulation of transcription, DNA-templated);GO:0019013(viral nucleocapsid);GO:0030529(intracellular ribonucleoprotein complex);GO:0005515(protein binding);GO:0019899(enzyme binding);GO:0000398(mRNA splicing, via spliceosom…	05164(Influenza A)	NA
circRNA10567	13.3739	68.9472	1	5	-2.36607	down	0.282609	1	no	chr2	53750783	53765585	-	2	circRNA	ENST00000263634	ASB3	chr2:53729570-53750782|chr2:53765585-53786820	ankyrin repeat and SOCS box containing 3 [Source:HGNC Symbol;Acc:HGNC:16013]	GO:0016567(protein ubiquitination);GO:0035556(intracellular signal transduction);GO:0005515(protein binding);GO:0005634(nucleus);GO:0005737(cytoplasm);GO:0004842(ubiquitin-protein transferase activity);GO:0031625(ubiquitin protein ligase binding);GO:0000151(ubiquitin ligase complex);GO:0005829(cytosol);GO:0043687(post-translational protein modification)	NA	NA
circRNA13632	66.8697	13.7894	5	1	2.27779	up	0.282609	1	no	chr8	47279862	47294030	+	4	circRNA	ENST00000297423	SPIDR	chr8:47260991-47279861|chr8:47294030-47396375	scaffolding protein involved in DNA repair [Source:HGNC Symbol;Acc:HGNC:28971]	GO:0005634(nucleus);GO:0005654(nucleoplasm);GO:0006281(DNA repair);GO:0006310(DNA recombination);GO:0006974(cellular response to DNA damage stimulus);GO:0005515(protein binding);GO:0010569(regulation of double-strand break repair via homologous recombination);GO:0000724(double-strand break repair via homologous recombination);GO:0031334(positive regulation of protein complex assembly);GO:0000228(…	NA	NA
circRNA6123	66.8697	13.7894	5	1	2.27779	up	0.282609	1	no	chr20	41512846	41514952	-	2	circRNA	ENST00000373233	CHD6	chr20:41499357-41512845|chr20:41514952-41533049	chromodomain helicase DNA binding protein 6 [Source:HGNC Symbol;Acc:HGNC:19057]	GO:0005634(nucleus);GO:0000166(nucleotide binding);GO:0005524(ATP binding);GO:0016787(hydrolase activity);GO:0006351(transcription, DNA-templated);GO:0006355(regulation of transcription, DNA-templated);GO:0016569(covalent chromatin modification);GO:0004386(helicase activity);GO:0003677(DNA binding);GO:0005654(nucleoplasm);GO:0016817(hydrolase activity, acting on acid anhydrides);GO:0008094(DNA-de…	NA	NA
circRNA5788	13.3739	68.9472	1	5	-2.36607	down	0.282609	1	no	chr22	29286923	29287134	+	1	circRNA	ENST00000332050	EWSR1	chr22:29282557-29286922|chr22:29287134-29288986	EWS RNA binding protein 1 [Source:HGNC Symbol;Acc:HGNC:3508]	GO:0003723(RNA binding);GO:0006355(regulation of transcription, DNA-templated);GO:0003676(nucleic acid binding);GO:0005634(nucleus);GO:0005737(cytoplasm);GO:0016020(membrane);GO:0046872(metal ion binding);GO:0005730(nucleolus);GO:0006351(transcription, DNA-templated);GO:0005886(plasma membrane);GO:0005515(protein binding);GO:0042802(identical protein binding);GO:0005516(calmodulin binding)	05202(Transcriptional misregulation in cancers)	NA
circRNA11008	66.8697	13.7894	5	1	2.27779	up	0.282609	1	no	chr2	156496044	156513496	+	4	circRNA	ENST00000310454	GPD2	chr2:156476207-156496043|chr2:156513496-156549607	glycerol-3-phosphate dehydrogenase 2 [Source:HGNC Symbol;Acc:HGNC:4456]	GO:0016491(oxidoreductase activity);GO:0055114(oxidation-reduction process);GO:0006072(glycerol-3-phosphate metabolic process);GO:0009331(glycerol-3-phosphate dehydrogenase complex);GO:0004368(glycerol-3-phosphate dehydrogenase activity);GO:0052590(sn-glycerol-3-phosphate:ubiquinone oxidoreductase activity);GO:0052591(sn-glycerol-3-phosphate:ubiquinone-8 oxidoreductase activity);GO:0046872(metal …	00564(Glycerophospholipid metabolism)	EC:1.1.5.3
circRNA8627	66.8697	13.7894	5	1	2.27779	up	0.282609	1	no	chr4	15625252	15644708	-	8	circRNA	ENST00000341285	FBXL5	chr4:15612414-15625251|chr4:15644708-15655203	F-box and leucine rich repeat protein 5 [Source:HGNC Symbol;Acc:HGNC:13602]	GO:0005737(cytoplasm);GO:0046872(metal ion binding);GO:0016567(protein ubiquitination);GO:0005515(protein binding);GO:0048471(perinuclear region of cytoplasm);GO:0005506(iron ion binding);GO:0005829(cytosol);GO:0000209(protein polyubiquitination);GO:0043687(post-translational protein modification);GO:0004842(ubiquitin-protein transferase activity);GO:0000151(ubiquitin ligase complex);GO:0006879(c…	NA	NA
circRNA5579	66.8697	13.7894	5	1	2.27779	up	0.282609	1	no	chr18	35478282	35480563	-	3	circRNA	ENST00000592173	INO80C	chr18:35454968-35478281|chr18:35480563-35497718	INO80 complex subunit C [Source:HGNC Symbol;Acc:HGNC:26994]	GO:0005634(nucleus);GO:0006355(regulation of transcription, DNA-templated);GO:0006351(transcription, DNA-templated);GO:0001650(fibrillar center);GO:0006281(DNA repair);GO:0006310(DNA recombination);GO:0006974(cellular response to DNA damage stimulus);GO:0031011(Ino80 complex);GO:0006338(chromatin remodeling);GO:0003674(molecular_function);GO:0008150(biological_process);GO:0005654(nucleoplasm);GO:…	NA	NA
circRNA10740	66.8697	13.7894	5	1	2.27779	up	0.282609	1	no	chr2	73534824	73573424	+	5	circRNA	ENST00000484298	ALMS1	chr2:73520016-73534823|chr2:73573424-73599400	ALMS1, centrosome and basal body associated protein [Source:HGNC Symbol;Acc:HGNC:428]	GO:0005829(cytosol);GO:0016197(endosomal transport);GO:0051492(regulation of stress fiber assembly);GO:0051393(alpha-actinin binding);GO:0001736(establishment of planar polarity);GO:0006629(lipid metabolic process);GO:0007286(spermatid development);GO:0007605(sensory perception of sound);GO:0019722(calcium-mediated signaling);GO:0030728(ovulation);GO:0040015(negative regulation of multicellular o…	NA	NA
circRNA12980	66.8697	13.7894	5	1	2.27779	up	0.282609	1	no	chr9	33953285	33996333	-	9	circRNA	ENST00000379238	UBAP2	chr9:33948587-33953284|chr9:33996333-33998786	ubiquitin associated protein 2 [Source:HGNC Symbol;Acc:HGNC:14185]	GO:0003723(RNA binding);GO:0005634(nucleus);GO:0005737(cytoplasm);GO:0045296(cadherin binding);GO:0010628(positive regulation of gene expression)	NA	NA
circRNA7383	13.3739	68.9472	1	5	-2.36607	down	0.282609	1	no	chr6	47283938	47286595	-	2	circRNA	ENST00000296861	TNFRSF21	chr6:47253521-47283937|chr6:47286595-47309415	TNF receptor superfamily member 21 [Source:HGNC Symbol;Acc:HGNC:13469]	GO:0016020(membrane);GO:0016021(integral component of membrane);GO:0007165(signal transduction);GO:0005886(plasma membrane);GO:0005515(protein binding);GO:0006915(apoptotic process);GO:0002376(immune system process);GO:0001783(B cell apoptotic process);GO:0002250(adaptive immune response);GO:0006959(humoral immune response);GO:0030889(negative regulation of B cell proliferation);GO:0042130(negati…	04060(Cytokine-cytokine receptor interaction)	NA
circRNA348	66.8697	13.7894	5	1	2.27779	up	0.282609	1	no	chr13	24477701	24478276	-	2	circRNA	ENST00000381989	PARP4	chr13:24475596-24477700|chr13:24478276-24484652	poly(ADP-ribose) polymerase family member 4 [Source:HGNC Symbol;Acc:HGNC:271]	GO:0006810(transport);GO:0005634(nucleus);GO:0005737(cytoplasm);GO:0016020(membrane);GO:0005829(cytosol);GO:0016740(transferase activity);GO:0030529(intracellular ribonucleoprotein complex);GO:0016757(transferase activity, transferring glycosyl groups);GO:0005856(cytoskeleton);GO:0005515(protein binding);GO:0006281(DNA repair);GO:0006974(cellular response to DNA damage stimulus);GO:0003950(NAD+ A…	03410(Base excision repair);04210(Apoptosis);04217(Necroptosis)	EC:2.4.2.30
circRNA11221	13.3739	68.9472	1	5	-2.36607	down	0.282609	1	no	chr2	200856682	200861862	-	8	circRNA	ENST00000321356	CLK1	chr2:200855086-200856681|chr2:200861862-200864563	CDC like kinase 1 [Source:HGNC Symbol;Acc:HGNC:2068]	GO:0005634(nucleus);GO:0000166(nucleotide binding);GO:0004672(protein kinase activity);GO:0004674(protein serine/threonine kinase activity);GO:0005524(ATP binding);GO:0006468(protein phosphorylation);GO:0016740(transferase activity);GO:0016301(kinase activity);GO:0016310(phosphorylation);GO:0004713(protein tyrosine kinase activity);GO:0005515(protein binding);GO:0043484(regulation of RNA splicing…	05134(Legionellosis)	EC:2.7.12.1
circRNA23	66.8697	13.7894	5	1	2.27779	up	0.282609	1	no	chrX	2408745	2425304	-	2	circRNA	ENST00000334651	DHRSX	chrX:2291603-2408744|chrX:2425304-2500816	dehydrogenase/reductase X-linked [Source:HGNC Symbol;Acc:HGNC:18399]	GO:0016491(oxidoreductase activity);GO:0055114(oxidation-reduction process);GO:0005576(extracellular region);GO:0010508(positive regulation of autophagy)	NA	NA
circRNA2801	66.8697	13.7894	5	1	2.27779	up	0.282609	1	no	chr17	5460939	5462546	-	2	circRNA	ENST00000225296	DHX33	chr17:5456182-5460938|chr17:5462546-5463528	DEAH-box helicase 33 [Source:HGNC Symbol;Acc:HGNC:16718]	GO:0003676(nucleic acid binding);GO:0003723(RNA binding);GO:0005634(nucleus);GO:0000166(nucleotide binding);GO:0005524(ATP binding);GO:0005730(nucleolus);GO:0016787(hydrolase activity);GO:0004386(helicase activity);GO:0005654(nucleoplasm);GO:0005737(cytoplasm);GO:0004004(ATP-dependent RNA helicase activity);GO:0000182(rDNA binding);GO:0045943(positive regulation of transcription from RNA polymera…	04621(NOD-like receptor signaling pathway)	EC:3.6.4.13
circRNA3733	13.3739	68.9472	1	5	-2.36607	down	0.282609	1	no	chr16	53267294	53268126	+	2	circRNA	ENST00000447540	CHD9	chr16:53263097-53267293|chr16:53268126-53273625	chromodomain helicase DNA binding protein 9 [Source:HGNC Symbol;Acc:HGNC:25701]	GO:0005634(nucleus);GO:0005737(cytoplasm);GO:0000166(nucleotide binding);GO:0005524(ATP binding);GO:0016787(hydrolase activity);GO:0006351(transcription, DNA-templated);GO:0006355(regulation of transcription, DNA-templated);GO:0016569(covalent chromatin modification);GO:0004386(helicase activity);GO:0003677(DNA binding);GO:0016817(hydrolase activity, acting on acid anhydrides);GO:0005654(nucleopl…	NA	NA
circRNA9934	66.8697	13.7894	5	1	2.27779	up	0.282609	1	no	chr3	151350059	151360605	+	5	circRNA	ENST00000474524	MED12L	chr3:151193666-151350058|chr3:151360605-151364978	mediator complex subunit 12 like [Source:HGNC Symbol;Acc:HGNC:16050]	GO:0005634(nucleus);GO:0008013(beta-catenin binding);GO:0006351(transcription, DNA-templated);GO:0006355(regulation of transcription, DNA-templated);GO:0001104(RNA polymerase II transcription cofactor activity);GO:0006357(regulation of transcription from RNA polymerase II promoter);GO:0016592(mediator complex);GO:0045944(positive regulation of transcription from RNA polymerase II promoter);GO:000…	04919(Thyroid hormone signaling pathway)	NA
circRNA10313	66.8697	13.7894	5	1	2.27779	up	0.282609	1	no	chr2	24293688	24295804	-	2	circRNA	ENST00000361999	ITSN2	chr2:24286351-24293687|chr2:24295804-24298664	intersectin 2 [Source:HGNC Symbol;Acc:HGNC:6184]	GO:0005737(cytoplasm);GO:0046872(metal ion binding);GO:0005509(calcium ion binding);GO:0006897(endocytosis);GO:0009967(positive regulation of signal transduction);GO:0005089(Rho guanyl-nucleotide exchange factor activity);GO:0035023(regulation of Rho protein signal transduction);GO:0043547(positive regulation of GTPase activity);GO:0005515(protein binding);GO:0030154(cell differentiation);GO:0070…	NA	NA
circRNA10306	66.8697	13.7894	5	1	2.27779	up	0.282609	1	no	chr2	23982896	23984831	+	2	circRNA	ENST00000446425	UBXN2A	chr2:23977075-23982895|chr2:23984831-23999671	UBX domain protein 2A [Source:HGNC Symbol;Acc:HGNC:27265]	GO:0050790(regulation of catalytic activity);GO:0005515(protein binding);GO:0005634(nucleus);GO:0043161(proteasome-mediated ubiquitin-dependent protein catabolic process);GO:0000045(autophagosome assembly);GO:0005829(cytosol);GO:0007030(Golgi organization);GO:0043130(ubiquitin binding);GO:0061025(membrane fusion);GO:0019888(protein phosphatase regulator activity);GO:0031468(nuclear envelope reass…	NA	NA
circRNA2795	66.8697	13.7894	5	1	2.27779	up	0.282609	1	no	chr17	5365122	5368468	+	2	circRNA	ENST00000537505	RABEP1	chr17:5363016-5365121|chr17:5368468-5373313	rabaptin, RAB GTPase binding effector protein 1 [Source:HGNC Symbol;Acc:HGNC:17677]	GO:0006897(endocytosis);GO:0008083(growth factor activity);GO:0043547(positive regulation of GTPase activity);GO:0005096(GTPase activator activity);GO:0005768(endosome);GO:0006810(transport);GO:0005737(cytoplasm);GO:0015031(protein transport);GO:0043231(intracellular membrane-bounded organelle);GO:0042803(protein homodimerization activity);GO:0005515(protein binding);GO:0006915(apoptotic process)…	04144(Endocytosis)	NA
circRNA8459	66.8697	13.7894	5	1	2.27779	up	0.282609	1	no	chr5	171391305	171392978	+	4	circRNA	ENST00000517671	NPM1	chr5:171390130-171391304|chr5:171392978-171400152	nucleophosmin [Source:HGNC Symbol;Acc:HGNC:7910]	GO:0003676(nucleic acid binding);GO:0003723(RNA binding);GO:0005634(nucleus);GO:0005737(cytoplasm);GO:0016020(membrane);GO:0006334(nucleosome assembly);GO:0042803(protein homodimerization activity);GO:0005856(cytoskeleton);GO:0005515(protein binding);GO:0007165(signal transduction);GO:0006281(DNA repair);GO:0004860(protein kinase inhibitor activity);GO:0003713(transcription coactivator activity);…	NA	NA
circRNA10566	66.8697	13.7894	5	1	2.27779	up	0.282609	1	no	chr2	53714384	53716743	-	2	circRNA	ENST00000406053	ASB3	chr2:53700528-53714383|chr2:53716743-53728711	ankyrin repeat and SOCS box containing 3 [Source:HGNC Symbol;Acc:HGNC:16013]	GO:0016567(protein ubiquitination);GO:0035556(intracellular signal transduction);GO:0005515(protein binding);GO:0005634(nucleus);GO:0005737(cytoplasm);GO:0004842(ubiquitin-protein transferase activity);GO:0031625(ubiquitin protein ligase binding);GO:0000151(ubiquitin ligase complex);GO:0005829(cytosol);GO:0043687(post-translational protein modification)	NA	NA
circRNA3569	66.8697	13.7894	5	1	2.27779	up	0.282609	1	no	chr16	15694165	15696860	+	2	circRNA	ENST00000396355	NDE1	chr16:15691323-15694164|chr16:15696860-15724190	nudE neurodevelopment protein 1 [Source:HGNC Symbol;Acc:HGNC:17619]	GO:0005737(cytoplasm);GO:0016020(membrane);GO:0051301(cell division);GO:0005694(chromosome);GO:0005856(cytoskeleton);GO:0005515(protein binding);GO:0007049(cell cycle);GO:0007275(multicellular organism development);GO:0007399(nervous system development);GO:0030154(cell differentiation);GO:0005874(microtubule);GO:0008017(microtubule binding);GO:0005813(centrosome);GO:0005815(microtubule organizing…	NA	NA
circRNA8873	66.8697	13.7894	5	1	2.27779	up	0.282609	1	no	chr4	82930943	82946474	-	8	circRNA	ENST00000340417	LIN54	chr4:82928303-82930942|chr4:82946474-82970326	lin-54 DREAM MuvB core complex component [Source:HGNC Symbol;Acc:HGNC:25397]	GO:0005634(nucleus);GO:0006351(transcription, DNA-templated);GO:0006355(regulation of transcription, DNA-templated);GO:0003677(DNA binding);GO:0005515(protein binding);GO:0007049(cell cycle);GO:0005654(nucleoplasm);GO:0051726(regulation of cell cycle)	04218(Cellular senescence)	NA
circRNA923	173.861	68.9472	13	5	1.33437	up	0.283653	1	no	chr12	51008476	51010766	-	2	circRNA	ENST00000262051	SLC11A2	chr12:51005436-51008475|chr12:51010766-51026309	solute carrier family 11 member 2 [Source:HGNC Symbol;Acc:HGNC:10908]	GO:0016020(membrane);GO:0016021(integral component of membrane);GO:0006810(transport);GO:0005215(transporter activity);GO:0048471(perinuclear region of cytoplasm);GO:0005737(cytoplasm);GO:0005634(nucleus);GO:0005739(mitochondrion);GO:0005765(lysosomal membrane);GO:0006811(ion transport);GO:0005886(plasma membrane);GO:1902600(hydrogen ion transmembrane transport);GO:0005741(mitochondrial outer mem…	04142(Lysosome);04216(Ferroptosis);04978(Mineral absorption)	NA
circRNA12847	173.861	68.9472	13	5	1.33437	up	0.283653	1	no	chr9	4823548	4827033	+	2	circRNA	ENST00000381750	RCL1	chr9:4793227-4823547|chr9:4827033-4833153	RNA terminal phosphate cyclase like 1 [Source:HGNC Symbol;Acc:HGNC:17687]	GO:0006396(RNA processing);GO:0005634(nucleus);GO:0003824(catalytic activity);GO:0005730(nucleolus);GO:0042254(ribosome biogenesis);GO:0008150(biological_process);GO:0005654(nucleoplasm);GO:0004521(endoribonuclease activity);GO:0006364(rRNA processing);GO:0000479(endonucleolytic cleavage of tricistronic rRNA transcript (SSU-rRNA, 5.8S rRNA, LSU-rRNA));GO:0000447(endonucleolytic cleavage in ITS1 t…	03008(Ribosome biogenesis in eukaryotes)	NA
circRNA2576	173.861	68.9472	13	5	1.33437	up	0.283653	1	no	chr10	100923975	100926019	+	2	circRNA	ENST00000238961	SLF2	chr10:100918441-100923974|chr10:100926019-100929316	SMC5-SMC6 complex localization factor 2 [Source:HGNC Symbol;Acc:HGNC:17814]	GO:0005634(nucleus);GO:0043231(intracellular membrane-bounded organelle);GO:0006281(DNA repair);GO:0006974(cellular response to DNA damage stimulus);GO:0005615(extracellular space);GO:0005515(protein binding);GO:0031625(ubiquitin protein ligase binding);GO:0000785(chromatin);GO:0032403(protein complex binding);GO:0031334(positive regulation of protein complex assembly);GO:0035861(site of double-s…	NA	NA
circRNA10041	173.861	68.9472	13	5	1.33437	up	0.283653	1	no	chr3	179413412	179419505	-	5	circRNA	ENST00000232564	GNB4	chr3:179405406-179413411|chr3:179419505-179420888	G protein subunit beta 4 [Source:HGNC Symbol;Acc:HGNC:20731]	GO:0007165(signal transduction);GO:0005765(lysosomal membrane);GO:0004871(signal transducer activity);GO:0005829(cytosol);GO:0070062(extracellular exosome);GO:0006457(protein folding);GO:0021762(substantia nigra development);GO:0032403(protein complex binding);GO:0071377(cellular response to glucagon stimulus);GO:0043209(myelin sheath)	04014(Ras signaling pathway);04371(Apelin signaling pathway);04151(PI3K-Akt signaling pathway);04062(Chemokine signaling pathway);04926(Relaxin signaling pathway);04724(Glutamatergic synapse);04727(GABAergic synapse);04725(Cholinergic synapse);04728(Dopaminergic synapse);04726(Serotonergic synapse);04723(Retrograde endocannabinoid signaling);04713(Circadian entrainment);05200(Pathways in cancer);…	NA
circRNA1307	173.861	68.9472	13	5	1.33437	up	0.283653	1	no	chr12	121416159	121417911	+	2	circRNA	ENST00000361234	RNF34	chr12:121400218-121416158|chr12:121417911-121420241	ring finger protein 34 [Source:HGNC Symbol;Acc:HGNC:17297]	GO:0005634(nucleus);GO:0005737(cytoplasm);GO:0016607(nuclear speck);GO:0016020(membrane);GO:0046872(metal ion binding);GO:0005654(nucleoplasm);GO:0016740(transferase activity);GO:0016567(protein ubiquitination);GO:0005829(cytosol);GO:0005886(plasma membrane);GO:0005515(protein binding);GO:0016604(nuclear body);GO:0006915(apoptotic process);GO:0061630(ubiquitin protein ligase activity);GO:0012505(…	NA	NA
circRNA4060	173.861	68.9472	13	5	1.33437	up	0.283653	1	no	chr15	44569398	44570658	-	2	circRNA	ENST00000261866	SPG11	chr15:44567592-44569397|chr15:44570658-44572682	SPG11, spatacsin vesicle trafficking associated [Source:HGNC Symbol;Acc:HGNC:11226]	GO:0005634(nucleus);GO:0005737(cytoplasm);GO:0005730(nucleolus);GO:0005829(cytosol);GO:0005765(lysosomal membrane);GO:0005886(plasma membrane);GO:0042995(cell projection);GO:0005515(protein binding);GO:0045202(synapse);GO:0030425(dendrite);GO:0030424(axon);GO:0070062(extracellular exosome);GO:0007268(chemical synaptic transmission);GO:0031410(cytoplasmic vesicle);GO:0048489(synaptic vesicle trans…	NA	NA
circRNA12368	173.861	68.9472	13	5	1.33437	up	0.283653	1	no	chr1	160323431	160332557	-	3	circRNA	ENST00000368069	COPA	chr1:160314125-160323430|chr1:160332557-160333602	coatomer protein complex subunit alpha [Source:HGNC Symbol;Acc:HGNC:2230]	GO:0006810(transport);GO:0005737(cytoplasm);GO:0016020(membrane);GO:0006886(intracellular protein transport);GO:0015031(protein transport);GO:0016192(vesicle-mediated transport);GO:0030117(membrane coat);GO:0005794(Golgi apparatus);GO:0005198(structural molecule activity);GO:0005576(extracellular region);GO:0000139(Golgi membrane);GO:0031410(cytoplasmic vesicle);GO:0005179(hormone activity);GO:00…	NA	NA
circRNA339	173.861	68.9472	13	5	1.33437	up	0.283653	1	no	chr13	21400373	21421164	-	5	circRNA	ENST00000382466	ZDHHC20	chr13:21391854-21400372|chr13:21421164-21425651	zinc finger DHHC-type containing 20 [Source:HGNC Symbol;Acc:HGNC:20749]	GO:0016020(membrane);GO:0016021(integral component of membrane);GO:0016740(transferase activity);GO:0016746(transferase activity, transferring acyl groups);GO:0019706(protein-cysteine S-palmitoyltransferase activity);GO:0005886(plasma membrane);GO:0016409(palmitoyltransferase activity);GO:0018345(protein palmitoylation)	NA	NA
circRNA600	66.8697	151.684	5	11	-1.18164	down	0.283653	1	no	chr13	98474821	98482321	-	3	circRNA	ENST00000539966	STK24	chr13:98466561-98474820|chr13:98482321-98519242	serine/threonine kinase 24 [Source:HGNC Symbol;Acc:HGNC:11403]	GO:0005737(cytoplasm);GO:0005634(nucleus);GO:0016020(membrane);GO:0046872(metal ion binding);GO:0000166(nucleotide binding);GO:0004672(protein kinase activity);GO:0004674(protein serine/threonine kinase activity);GO:0005524(ATP binding);GO:0006468(protein phosphorylation);GO:0005730(nucleolus);GO:0005829(cytosol);GO:0016740(transferase activity);GO:0016301(kinase activity);GO:0000165(MAPK cascade…	NA	NA
circRNA1854	173.861	68.9472	13	5	1.33437	up	0.283653	1	no	chr11	86250296	86256512	+	4	circRNA	ENST00000263360	EED	chr11:86245343-86250295|chr11:86256512-86257514	embryonic ectoderm development [Source:HGNC Symbol;Acc:HGNC:3188]	GO:0005634(nucleus);GO:0005829(cytosol);GO:0005654(nucleoplasm);GO:0006351(transcription, DNA-templated);GO:0006355(regulation of transcription, DNA-templated);GO:0016569(covalent chromatin modification);GO:0005694(chromosome);GO:0005515(protein binding);GO:0042802(identical protein binding);GO:0035098(ESC/E(Z) complex);GO:0045892(negative regulation of transcription, DNA-templated);GO:0045814(ne…	NA	NA
circRNA11669	173.861	68.9472	13	5	1.33437	up	0.283653	1	no	chr1	26257597	26259802	+	3	circRNA	ENST00000451429	CEP85	chr1:26255865-26257596|chr1:26259802-26268482	centrosomal protein 85 [Source:HGNC Symbol;Acc:HGNC:25309]	GO:0005634(nucleus);GO:0005737(cytoplasm);GO:0005794(Golgi apparatus);GO:0005730(nucleolus);GO:0005829(cytosol);GO:0005856(cytoskeleton);GO:0005515(protein binding);GO:0000922(spindle pole);GO:0005813(centrosome);GO:0005815(microtubule organizing center);GO:0007059(chromosome segregation);GO:0006469(negative regulation of protein kinase activity);GO:0046602(regulation of mitotic centrosome separa…	NA	NA
circRNA6641	628.575	979.05	47	71	-0.639297	down	0.283729	1	no	chr7	50319048	50327757	+	2	circRNA	ENST00000413698	IKZF1	chr7:50304922-50319047|chr7:50327757-50368005	IKAROS family zinc finger 1 [Source:HGNC Symbol;Acc:HGNC:13176]	GO:0003676(nucleic acid binding);GO:0005634(nucleus);GO:0005737(cytoplasm);GO:0043231(intracellular membrane-bounded organelle);GO:0046872(metal ion binding);GO:0005730(nucleolus);GO:0005654(nucleoplasm);GO:0006351(transcription, DNA-templated);GO:0006355(regulation of transcription, DNA-templated);GO:0016569(covalent chromatin modification);GO:0003677(DNA binding);GO:0005515(protein binding);GO:…	NA	NA
circRNA3123	160.487	289.578	12	21	-0.851494	down	0.283853	1	no	chr17	45475100	45475726	-	1	circRNA	ENST00000430334	PLEKHM1	chr17:45468593-45475099|chr17:45475726-45477899	pleckstrin homology and RUN domain containing M1 [Source:HGNC Symbol;Acc:HGNC:29017]	GO:0006810(transport);GO:0005737(cytoplasm);GO:0016020(membrane);GO:0015031(protein transport);GO:0043231(intracellular membrane-bounded organelle);GO:0046872(metal ion binding);GO:0005730(nucleolus);GO:0035556(intracellular signal transduction);GO:0005765(lysosomal membrane);GO:0006914(autophagy);GO:0005764(lysosome);GO:0005768(endosome);GO:0010008(endosome membrane);GO:0005622(intracellular)	NA	NA
circRNA8300	120.365	220.631	9	16	-0.874214	down	0.285115	1	no	chr5	134741063	134744052	+	2	circRNA	ENST00000297156	CAMLG	chr5:134738792-134741062|chr5:134744052-134750758	calcium modulating ligand [Source:HGNC Symbol;Acc:HGNC:1471]	GO:0016020(membrane);GO:0016021(integral component of membrane);GO:0005515(protein binding);GO:0016032(viral process);GO:0007165(signal transduction);GO:0006952(defense response);GO:0005783(endoplasmic reticulum);GO:0050839(cell adhesion molecule binding);GO:0001881(receptor recycling);GO:0007173(epidermal growth factor receptor signaling pathway)	NA	NA
circRNA5042	240.731	96.526	18	7	1.31843	up	0.285115	1	no	chr14	103003928	103012188	-	3	circRNA	ENST00000361246	CDC42BPB	chr14:102999713-103003927|chr14:103012188-103056998	CDC42 binding protein kinase beta [Source:HGNC Symbol;Acc:HGNC:1738]	GO:0005737(cytoplasm);GO:0016020(membrane);GO:0046872(metal ion binding);GO:0000166(nucleotide binding);GO:0004672(protein kinase activity);GO:0004674(protein serine/threonine kinase activity);GO:0005524(ATP binding);GO:0006468(protein phosphorylation);GO:0016740(transferase activity);GO:0016301(kinase activity);GO:0016310(phosphorylation);GO:0035556(intracellular signal transduction);GO:0005886(…	NA	NA
[truncated: 19,659 more rows]
