# Supplementary material for: Integrated analysis of competing endogenous RNA networks in peripheral blood mononuclear cells of systemic lupus erythematosus
Source: J Transl Med. 2021 Aug 21;19:362. doi: 10.1186/s12967-021-03033-8 (PMC8380341; doi:10.1186/s12967-021-03033-8)
Supplement: Supplementary file 9 — Additional file 9. Common elements of GO terms and KEGG pathways [file 12967_2021_3033_MOESM9_ESM.xlsx]

## Sheet: Common elements of GO & KEGG
GO terms identified by previous studies	Partial GO terms identified by our current study	KEGG Pathways indentified by previous studies	Partial KEGG pathways indentified by our current study	Common elements of GO terms & KEGG pathways between previous studies and ours in total	30 top Common elements of GO terms and KEGG pathways	significant Common elements of GO terms and KEGG pathways
Type I interferon signaling pathway	Regulation of transcription, DNA-Templated	Jak-STAT signaling pathway	Viral carcinogenesis	Systemic lupus erythematosus	Jak-STAT signaling pathway	IL-17 signaling pathway
Regulation of lymphocyte activation	Transcription, DNA-Templated	Oxidation related superoxide dismutase (SOD)	Tuberculosis	IL-17 signaling pathway	Apoptosis	Type I interferon signaling pathway
Transcription regulatory region DNA binding	Transport	Complement and Coagulation Cascades	Toll-like receptor signaling pathway	Regulation of lymphocyte activation	NF-kappa B signaling pathway
CD4-positive, alpha-beta T cell activation	Signal transduction	Apoptosis	Th17 cell differentiation	recycling endosome	TNF signaling pathway
Macrophage activation	Positive regulation of transcription from RNA polymerase II promoter	PI3K-Akt signaling pathway	Th1 and Th2 cell differentiation	PI3K-Akt signaling pathway	Toll-like receptor signaling pathway
Cytokine-mediated signaling pathway	Neutrophil degranulation	NF-kappa B signaling pathway	Pertussis	Lysosome	IL-17 signaling pathway
B cell activation	Negative regulation of transcription from RNA polymerase II promoter	TNF signaling pathway	Other types of O−glycan biosynthesis Osteoclast differentiation	negative regulation of cytotoxic T cell degranulation
regulation of receptor recycling	Apoptotic process	Lupus nephritis	NOD−like receptor signaling pathway NF−kappa B signaling pathway	Toll-like receptor signaling pathway
actin polymerization or depolymerization	Cell cycle	T cell receptor signaling pathway	Natural killer cell mediated cytotoxicity	Wnt signaling pathway
respiratory electron transport chain	Immune system process	MAPK signaling pathway	Legionellosis	Regulation of actin cytoskeleton
mitochondrial hyperpolarization underlies mitochondrial dysfunction	Phosphorylation	Regulation of actin cytoskeleton	IL−17 signaling pathway	actin polymerization or depolymerization
depletion of ATP	Negative regulation of transcription, DNA-Templated	Wnt signaling pathway	Hepatitis B	regulation of nitric oxide biosynthetic process
response to oxidative stress	Positive regulation of transcription, DNA-Templated	mTOR signaling pathway	Graft−versus−host disease	MAPK signaling pathway
regulation of nitric oxide biosynthetic process	Protein transport	TCR/BCR signaling	Apoptosis	CD4-positive, alpha-beta T cell activation
high-mobility group B1 protein	Protein ubiquitination	Systemic lupus erythematosus	Antigen processing and presentation Adherens junction	mTOR signaling pathway
DNA methyl transferase 1	Protein Phosphorylation	Expression of endogenous retroviral and repetitive elements	Acute myeloid leukemia	Proteasome
histone deacetylase activity	Transcription from RNA polymerase II promoter	The long interspersed nuclear elements 1	Leishmaniasis	Transcription regulatory region DNA binding
recycling endosome	Viral process	Toll-like receptor signaling pathway		TNF signaling pathway
positive regulation of cytotoxic T cell differentiation	Positive regulation of GTPase activity	Extracellular signal-regulated kinase		positive regulation of cytotoxic T cell differentiation
negative regulation of cytotoxic T cell degranulation	Innate immune response	Spleen tyrosine kinase		NF-kappa B signaling pathway
ERK1 and ERK2 cascade	Multicellular organism development	Proteasome		Type I interferon signaling pathway
IL2 transcription	Negative regulation of apoptotic process	Immune system		Apoptosis
	Cellular response to DNA damage stimulus	Lysosome		Jak-STAT signaling pathway
	Cell differentiation	IL-17 signaling pathway		B cell activation
	Regulation of transcription from RNA polymerase II promoter			T cell receptor signaling pathway
	Nucleus			response to oxidative stress
	Membrane			respiratory electron transport chain
	Cytoplasm			ERK1 and ERK2 cascade
	Cytosol			regulation of receptor recycling
	Nucleoplasm			histone deacetylase activity
	Plasma membrane
	Integral component of membrane
	Extracellular exosome
	Intracellular
	Mitochondrion
	Cytoskeleton
	Endoplasmic reticulum
	Extracellular region
	Golgi apparatus
	Nucleolus
	Protein binding
	Metal ion binding
	DNA binding
	RNA binding
	Nucleic acid binding
	Transferase activity
	Hydrolase activity
	ATP binding
	Nucleic acid binding
	Transcription factor activity, sequence-specific DNA binding

## Sheet: GO enrichment summary
GO_ID	GO_Term	GO_function	GO_class	S gene number	TS gene number	B gene number	TB gene number	pvalue	Q-value (FDR)	k	GO terms identified by previous studies	Partial GO terms identified by our current study	Common elements in the GO terms between Previous and Ours
GO:0043312	neutrophil degranulation	biological_process	9	179	2423	860	17096	3.32541e-08	7.38242e-06	1	Type I interferon signaling pathway
GO:0035580	specific granule lumen	cellular_component	8	30	2423	108	17096	0.000163452	0.0181432	2	Regulation of lymphocyte activation	Regulation of transcription, DNA-Templated	type I interferon signaling pathway
GO:0002376	immune system process	biological_process	3	138	2423	756	17096	0.000844116	0.0624646	3	Transcription regulatory region DNA binding	Transcription, DNA-Templated	regulation of lymphocyte activation
GO:0050832	defense response to fungus	biological_process	8	12	2423	33	17096	0.00125145	0.0694554	4	CD4-positive, alpha-beta T cell activation	Transport	transcription regulatory region DNA binding
GO:1904724	tertiary granule lumen	cellular_component	7	25	2423	95	17096	0.00130317	0.0578606	5	Macrophage activation	Signal transduction	CD4-positive, alpha-beta T cell activation
GO:0070821	tertiary granule membrane	cellular_component	8	33	2423	137	17096	0.00130461	0.0482705	6	Cytokine-mediated signaling pathway	Positive regulation of transcription from RNA polymerase II promoter	cytokine-mediated signaling pathway
GO:0061844	antimicrobial humoral immune response mediated by antimicrobial peptide	biological_process	7	16	2423	52	17096	0.00165977	0.0526383	7	B cell activation	Neutrophil degranulation	B cell activation
GO:0097153	cysteine-type endopeptidase activity involved in apoptotic process	molecular_function	9	9	2423	22	17096	0.00196847	0.0546252	8	regulation of receptor recycling	Negative regulation of transcription from RNA polymerase II promoter	regulation of receptor recycling
GO:0034097	response to cytokine	biological_process	6	26	2423	104	17096	0.00233263	0.0575382	9	actin polymerization or depolymerization	Apoptotic process	actin polymerization or depolymerization
GO:0031640	killing of cells of other organism	biological_process	4	13	2423	40	17096	0.00257237	0.0571066	10	respiratory electron transport chain	Cell cycle	respiratory electron transport chain
GO:0044130	negative regulation of growth of symbiont in host	biological_process	7	10	2423	27	17096	0.00269582	0.0544065	11	mitochondrial hyperpolarization underlies mitochondrial dysfunction	Immune system process	response to oxidative stress
GO:0042581	specific granule	cellular_component	9	10	2423	27	17096	0.00269582	0.0498726	12	depletion of ATP	Phosphorylation	regulation of nitric oxide biosynthetic process
GO:0009615	response to virus	biological_process	7	39	2423	177	17096	0.00293837	0.0501784	13	response to oxidative stress	Negative regulation of transcription, DNA-Templated	histone deacetylase activity
GO:0061702	inflammasome complex	cellular_component	4	6	2423	12	17096	0.00345151	0.0547311	14	regulation of nitric oxide biosynthetic process	Positive regulation of transcription, DNA-Templated	recycling endosome
GO:0043029	T cell homeostasis	biological_process	6	15	2423	51	17096	0.00372386	0.0551131	15	high-mobility group B1 protein	Protein transport	positive regulation of cytotoxic T cell differentiation
GO:0045577	regulation of B cell differentiation	biological_process	9	7	2423	16	17096	0.00402133	0.055796	16	DNA methyl transferase 1	Protein ubiquitination	negative regulation of cytotoxic T cell degranulation
GO:0051873	killing by host of symbiont cells	biological_process	9	4	2423	6	17096	0.00475253	0.0620625	17	histone deacetylase activity	Protein Phosphorylation	ERK1 and ERK2 cascade
GO:0072557	IPAF inflammasome complex	cellular_component	5	4	2423	6	17096	0.00475253	0.0586145	18	recycling endosome	Transcription from RNA polymerase II promoter	T cell receptor signaling pathway
GO:0035579	specific granule membrane	cellular_component	8	38	2423	177	17096	0.00521751	0.0609625	19	positive regulation of cytotoxic T cell differentiation	Viral process	Wnt signaling pathway
GO:0050715	positive regulation of cytokine secretion	biological_process	8	14	2423	48	17096	0.00542022	0.0601644	20	negative regulation of cytotoxic T cell degranulation	Positive regulation of GTPase activity	lysosome
GO:0032480	negative regulation of type I interferon production	biological_process	8	18	2423	68	17096	0.00547926	0.0579236	21	ERK1 and ERK2 cascade	Innate immune response
GO:0033256	I-kappaB/NF-kappaB complex	cellular_component	4	6	2423	13	17096	0.00564694	0.0569827	22	IL2 transcription	Multicellular organism development
GO:0045087	innate immune response	biological_process	5	117	2423	661	17096	0.00568895	0.0549107	23		Negative regulation of apoptotic process
GO:0050764	regulation of phagocytosis	biological_process	7	7	2423	17	17096	0.00600897	0.0555829	24		Cellular response to DNA damage stimulus
GO:0001784	phosphotyrosine residue binding	molecular_function	7	18	2423	69	17096	0.00645257	0.0572989	25		Cell differentiation
GO:0006306	DNA methylation	biological_process	10	15	2423	54	17096	0.00669145	0.0571347	26		Regulation of transcription from RNA polymerase II promoter
GO:0050860	negative regulation of T cell receptor signaling pathway	biological_process	10	11	2423	35	17096	0.00714436	0.0587425	27		Nucleus
GO:0097067	cellular response to thyroid hormone stimulus	biological_process	7	9	2423	26	17096	0.00727816	0.0577054	28		Membrane
GO:0060333	interferon-gamma-mediated signaling pathway	biological_process	7	28	2423	124	17096	0.00753008	0.0576441	29		Cytoplasm
GO:0035722	interleukin-12-mediated signaling pathway	biological_process	7	24	2423	102	17096	0.00757328	0.0560423	30		Cytosol
GO:0071375	cellular response to peptide hormone stimulus	biological_process	7	12	2423	40	17096	0.00761833	0.0545571	31		Nucleoplasm
GO:0044194	cytolytic granule	cellular_component	9	5	2423	10	17096	0.00770892	0.0534806	32		Plasma membrane
GO:0035577	azurophil granule membrane	cellular_component	10	25	2423	108	17096	0.00808249	0.0543731	33		Integral component of membrane
GO:0006334	nucleosome assembly	biological_process	7	22	2423	92	17096	0.00845458	0.0552034	34		Extracellular exosome
GO:0031234	extrinsic component of cytoplasmic side of plasma membrane	cellular_component	6	30	2423	137	17096	0.00912399	0.0578722	35		Intracellular
GO:0042742	defense response to bacterium	biological_process	8	34	2423	160	17096	0.00927244	0.05718	36		Mitochondrion
GO:0051403	stress-activated MAPK cascade	biological_process	12	13	2423	46	17096	0.00961047	0.0576628	37		Cytoskeleton
GO:0051987	positive regulation of attachment of spindle microtubules to kinetochore	biological_process	8	4	2423	7	17096	0.0098471	0.0575278	38		Endoplasmic reticulum
GO:0007262	STAT protein import into nucleus	NA	NA	4	2423	7	17096	0.0098471	0.0560527	39		Extracellular region
GO:0000288	nuclear-transcribed mRNA catabolic process, deadenylation-dependent decay	biological_process	12	8	2423	23	17096	0.0108631	0.0602905	40		Golgi apparatus
GO:0032695	negative regulation of interleukin-12 production	biological_process	8	8	2423	23	17096	0.0108631	0.05882	41		Nucleolus
GO:0003725	double-stranded RNA binding	molecular_function	7	25	2423	111	17096	0.0114899	0.0607321	42		Protein binding
GO:0043123	positive regulation of I-kappaB kinase/NF-kappaB signaling	biological_process	10	56	2423	294	17096	0.0119526	0.0617087	43		Metal ion binding
GO:0032486	Rap protein signal transduction	biological_process	8	7	2423	19	17096	0.0120425	0.0607598	44		DNA binding
GO:0042609	CD4 receptor binding	molecular_function	6	7	2423	19	17096	0.0120425	0.0594096	45		RNA binding
GO:0010801	negative regulation of peptidyl-threonine phosphorylation	biological_process	11	9	2423	28	17096	0.0123647	0.0596733	46		Nucleic acid binding
GO:0009409	response to cold	biological_process	5	17	2423	68	17096	0.0123677	0.0584178	47		Transferase activity
GO:0004308	exo-alpha-sialidase activity	molecular_function	8	5	2423	11	17096	0.0124999	0.0578118	48		Hydrolase activity
GO:0072559	NLRP3 inflammasome complex	cellular_component	5	6	2423	15	17096	0.0128	0.0579918	49		ATP binding
GO:0000060	protein import into nucleus, translocation	biological_process	NA	13	2423	48	17096	0.0138977	0.0617059	50		Nucleic acid binding
GO:0035518	histone H2A monoubiquitination	biological_process	14	8	2423	24	17096	0.014311	0.0622948	51		Transcription factor activity, sequence-specific DNA binding
GO:0010803	regulation of tumor necrosis factor-mediated signaling pathway	biological_process	9	16	2423	64	17096	0.0149557	0.0638495	52
GO:0035578	azurophil granule lumen	cellular_component	8	32	2423	154	17096	0.0155872	0.0652898	53
GO:0043923	positive regulation by host of viral transcription	biological_process	10	9	2423	29	17096	0.0157248	0.0646464	54
GO:0070528	protein kinase C signaling	biological_process	6	7	2423	20	17096	0.016304	0.0658089	55
GO:0051607	defense response to virus	biological_process	5	55	2423	293	17096	0.0166785	0.0661182	56
GO:0030218	erythrocyte differentiation	biological_process	7	19	2423	81	17096	0.0168099	0.0654701	57
GO:0031440	regulation of mRNA 3'-end processing	biological_process	9	4	2423	8	17096	0.0175006	0.066985	58
GO:1990037	Lewy body core	cellular_component	5	4	2423	8	17096	0.0175006	0.0658497	59
GO:0097169	AIM2 inflammasome complex	cellular_component	5	4	2423	8	17096	0.0175006	0.0647522	60
GO:0045071	negative regulation of viral genome replication	biological_process	10	18	2423	76	17096	0.0178288	0.064885	61
GO:0019730	antimicrobial humoral response	biological_process	6	15	2423	60	17096	0.0181099	0.0648453	62
GO:0101003	ficolin-1-rich granule membrane	cellular_component	8	24	2423	110	17096	0.0190598	0.0671632	63
GO:0045296	cadherin binding	molecular_function	6	94	2423	541	17096	0.019501	0.0676443	64
GO:0038096	Fc-gamma receptor signaling pathway involved in phagocytosis	biological_process	8	30	2423	145	17096	0.0198233	0.0677041	65
GO:0034506	chromosome, centromeric core domain	cellular_component	7	2	2423	2	17096	0.02008	0.0675419	66
GO:1905090	negative regulation of parkin-mediated stimulation of mitophagy in response to mitochondrial depolarization	biological_process	7	2	2423	2	17096	0.02008	0.0665338	67
GO:0045221	negative regulation of FasL biosynthetic process	biological_process	10	2	2423	2	17096	0.02008	0.0655553	68
GO:0034337	RNA folding	biological_process	4	2	2423	2	17096	0.02008	0.0646053	69
GO:0060557	positive regulation of vitamin D biosynthetic process	biological_process	11	2	2423	2	17096	0.02008	0.0636823	70
GO:0072356	chromosome passenger complex localization to kinetochore	biological_process	11	2	2423	2	17096	0.02008	0.0627854	71
GO:0002731	negative regulation of dendritic cell cytokine production	biological_process	9	2	2423	2	17096	0.02008	0.0619134	72
GO:0002418	immune response to tumor cell	biological_process	6	2	2423	2	17096	0.02008	0.0610652	73
GO:0032274	gonadotropin secretion	biological_process	9	2	2423	2	17096	0.02008	0.06024	74
GO:0035635	entry of bacterium into host cell	biological_process	9	7	2423	21	17096	0.0215305	0.0637303	75
GO:0035456	response to interferon-beta	biological_process	7	7	2423	21	17096	0.0215305	0.0628918	76
GO:0071277	cellular response to calcium ion	biological_process	8	20	2423	89	17096	0.0226382	0.0652687	77
GO:0070779	D-aspartate import	biological_process	13	3	2423	5	17096	0.0227414	0.0647256	78
GO:0000308	cytoplasmic cyclin-dependent protein kinase holoenzyme complex	cellular_component	6	3	2423	5	17096	0.0227414	0.0639063	79
GO:0097013	phagocytic vesicle lumen	cellular_component	8	3	2423	5	17096	0.0227414	0.0631074	80
GO:0042824	MHC class I peptide loading complex	cellular_component	7	3	2423	5	17096	0.0227414	0.0623283	81
GO:0045259	proton-transporting ATP synthase complex	cellular_component	6	3	2423	5	17096	0.0227414	0.0615682	82
GO:0010498	proteasomal protein catabolic process	biological_process	8	8	2423	26	17096	0.0234729	0.0627829	83
GO:0032495	response to muramyl dipeptide	biological_process	6	8	2423	26	17096	0.0234729	0.0620355	84
GO:0070530	K63-linked polyubiquitin binding	molecular_function	7	11	2423	41	17096	0.0242871	0.0634322	85
GO:0035267	NuA4 histone acetyltransferase complex	cellular_component	9	10	2423	36	17096	0.0245669	0.0634168	86
GO:0016600	flotillin complex	cellular_component	6	6	2423	17	17096	0.0246444	0.0628857	87
GO:0070059	intrinsic apoptotic signaling pathway in response to endoplasmic reticulum stress	biological_process	7	14	2423	57	17096	0.0254323	0.0641587	88
GO:0047485	protein N-terminus binding	molecular_function	5	38	2423	196	17096	0.0261259	0.065168	89
GO:0043931	ossification involved in bone maturation	biological_process	5	5	2423	13	17096	0.0272855	0.0673042	90
GO:0061154	endothelial tube morphogenesis	biological_process	8	5	2423	13	17096	0.0272855	0.0665646	91
GO:0038027	apolipoprotein A-I-mediated signaling pathway	biological_process	6	5	2423	13	17096	0.0272855	0.065841	92
GO:0044829	positive regulation by host of viral genome replication	biological_process	9	5	2423	13	17096	0.0272855	0.0651331	93
GO:1903265	positive regulation of tumor necrosis factor-mediated signaling pathway	biological_process	10	5	2423	13	17096	0.0272855	0.0644402	94
GO:0016442	RISC complex	cellular_component	6	7	2423	22	17096	0.0278123	0.064993	95
GO:0035771	interleukin-4-mediated signaling pathway	biological_process	7	4	2423	9	17096	0.0280127	0.0647793	96
GO:0034645	cellular macromolecule biosynthetic process	biological_process	7	4	2423	9	17096	0.0280127	0.0641114	97
GO:0043367	CD4-positive, alpha-beta T cell differentiation	biological_process	10	4	2423	9	17096	0.0280127	0.0634572	98
GO:0061470	T follicular helper cell differentiation	biological_process	13	4	2423	9	17096	0.0280127	0.0628163	99
GO:2000343	positive regulation of chemokine (C-X-C motif) ligand 2 production	biological_process	9	4	2423	9	17096	0.0280127	0.0621881	100
GO:0045579	positive regulation of B cell differentiation	biological_process	10	8	2423	27	17096	0.029327	0.0644614	101
GO:0051402	neuron apoptotic process	biological_process	7	16	2423	69	17096	0.0295943	0.064411	102
GO:0030670	phagocytic vesicle membrane	cellular_component	8	26	2423	127	17096	0.0321882	0.0693765	103
GO:0045657	positive regulation of monocyte differentiation	biological_process	10	6	2423	18	17096	0.0326435	0.0696813	104
GO:0005080	protein kinase C binding	molecular_function	8	18	2423	81	17096	0.032706	0.0691499	105
GO:0060337	Type I interferon signaling pathway	biological_process	7	23	2423	110	17096	0.0338396	0.0708715	106
GO:0019013	viral nucleocapsid	cellular_component	4	11	2423	43	17096	0.0339261	0.0703888	107
GO:0030866	cortical actin cytoskeleton organization	biological_process	8	10	2423	38	17096	0.0351349	0.0722218	108
GO:0000123	histone acetyltransferase complex	cellular_component	6	13	2423	54	17096	0.0356123	0.0725315	109
GO:0001105	RNA polymerase II transcription coactivator activity	NA	NA	15	2423	65	17096	0.03582	0.0722912	110
GO:0042346	positive regulation of NF-kappaB import into nucleus	NA	NA	8	2423	28	17096	0.036112	0.0722239	111
GO:0071359	cellular response to dsRNA	biological_process	8	5	2423	14	17096	0.0376053	0.0745391	112
GO:0032025	response to cobalt ion	biological_process	7	5	2423	14	17096	0.0376053	0.0738795	113
GO:0042608	T cell receptor binding	molecular_function	6	5	2423	14	17096	0.0376053	0.0732314	114
GO:0072091	regulation of stem cell proliferation	biological_process	7	5	2423	14	17096	0.0376053	0.0725946	115
GO:0051712	positive regulation of killing of cells of other organism	biological_process	7	3	2423	6	17096	0.0407303	0.0779494	116
GO:0042610	CD8 receptor binding	molecular_function	6	3	2423	6	17096	0.0407303	0.0772831	117
GO:0002366	leukocyte activation involved in immune response	biological_process	6	3	2423	6	17096	0.0407303	0.0766282	118
GO:0004660	protein farnesyltransferase activity	molecular_function	8	3	2423	6	17096	0.0407303	0.0759843	119
GO:0002292	T cell differentiation involved in immune response	biological_process	9	3	2423	6	17096	0.0407303	0.0753511	120
GO:0000819	sister chromatid segregation	biological_process	7	3	2423	6	17096	0.0407303	0.0747283	121
GO:0051270	regulation of cellular component movement	biological_process	6	3	2423	6	17096	0.0407303	0.0741158	122
GO:0098712	L-glutamate import across plasma membrane	biological_process	7	3	2423	6	17096	0.0407303	0.0735132	123
GO:0006043	glucosamine catabolic process	biological_process	9	3	2423	6	17096	0.0407303	0.0729204	124
GO:0045626	negative regulation of T-helper 1 cell differentiation	biological_process	11	3	2423	6	17096	0.0407303	0.072337	125
GO:0098575	lumenal side of lysosomal membrane	cellular_component	7	3	2423	6	17096	0.0407303	0.0717629	126
GO:0071888	macrophage apoptotic process	biological_process	8	3	2423	6	17096	0.0407303	0.0711979	127
GO:0005965	protein farnesyltransferase complex	cellular_component	6	3	2423	6	17096	0.0407303	0.0706416	128
GO:1990418	response to insulin-like growth factor stimulus	biological_process	6	3	2423	6	17096	0.0407303	0.070094	129
GO:0032747	positive regulation of interleukin-23 production	biological_process	8	3	2423	6	17096	0.0407303	0.0695548	130
GO:0004342	glucosamine-6-phosphate deaminase activity	molecular_function	7	3	2423	6	17096	0.0407303	0.0690239	131
GO:0005884	actin filament	cellular_component	7	24	2423	118	17096	0.0411133	0.0691451	132
GO:0005720	nuclear heterochromatin	cellular_component	8	10	2423	39	17096	0.041454	0.0691938	133
GO:0042098	T cell proliferation	biological_process	8	10	2423	39	17096	0.041454	0.0686775	134
GO:0032715	negative regulation of interleukin-6 production	biological_process	8	10	2423	39	17096	0.041454	0.0681688	135
GO:0036021	endolysosome lumen	cellular_component	9	4	2423	10	17096	0.0415485	0.0678218	136
GO:0045261	proton-transporting ATP synthase complex, catalytic core F(1	cellular_component	6	4	2423	10	17096	0.0415485	0.0673267	137
GO:0051567	histone H3-K9 methylation	biological_process	13	4	2423	10	17096	0.0415485	0.0668389	138
GO:0001504	neurotransmitter uptake	biological_process	6	4	2423	10	17096	0.0415485	0.066358	139
GO:0097300	programmed necrotic cell death	biological_process	6	4	2423	10	17096	0.0415485	0.065884	140
GO:0072558	NLRP1 inflammasome complex	cellular_component	5	4	2423	10	17096	0.0415485	0.0654168	141
GO:0071801	regulation of podosome assembly	biological_process	7	4	2423	10	17096	0.0415485	0.0649561	142
GO:0006511	ubiquitin-dependent protein catabolic process	biological_process	10	58	2423	328	17096	0.0421416	0.0654227	143
GO:2000406	positive regulation of T cell migration	biological_process	9	6	2423	19	17096	0.0421516	0.0649837	144
GO:0097178	ruffle assembly	biological_process	8	6	2423	19	17096	0.0421516	0.0645356	145
GO:0042582	azurophil granule	cellular_component	10	6	2423	19	17096	0.0421516	0.0640936	146
GO:0043297	apical junction assembly	biological_process	8	6	2423	19	17096	0.0421516	0.0636575	147
GO:1902895	positive regulation of pri-miRNA transcription from RNA polymerase II promoter	biological_process	11	9	2423	34	17096	0.0429489	0.0644233	148
GO:0000184	nuclear-transcribed mRNA catabolic process, nonsense-mediated decay	biological_process	12	42	2423	228	17096	0.0430861	0.0641955	149
GO:0045055	regulated exocytosis	biological_process	8	7	2423	24	17096	0.0438403	0.0648837	150
GO:0032727	positive regulation of interferon-alpha production	biological_process	9	7	2423	24	17096	0.0438403	0.064454	151
GO:0045637	regulation of myeloid cell differentiation	biological_process	7	7	2423	24	17096	0.0438403	0.06403	152
GO:2000060	positive regulation of protein ubiquitination involved in ubiquitin-dependent protein catabolic process	biological_process	11	8	2423	29	17096	0.0438785	0.0636668	153
GO:0004197	cysteine-type endopeptidase activity	molecular_function	8	22	2423	107	17096	0.0440603	0.0635154	154
GO:0006928	movement of cell or subcellular component	biological_process	4	27	2423	137	17096	0.0452134	0.0647573	155
GO:0051019	mitogen-activated protein kinase binding	molecular_function	8	11	2423	45	17096	0.0459874	0.0654436	156
GO:1901224	positive regulation of NIK/NF-kappaB signaling	biological_process	10	11	2423	45	17096	0.0459874	0.0650268	157
GO:0038083	peptidyl-tyrosine autophosphorylation	biological_process	11	19	2423	90	17096	0.046231	0.0649575	158
GO:0002755	MyD88-dependent toll-like receptor signaling pathway	biological_process	9	13	2423	56	17096	0.0464913	0.0649123	159
GO:0046961	proton-transporting ATPase activity, rotational mechanism	molecular_function	10	10	2423	40	17096	0.0485066	0.067303	160
GO:1904813	ficolin-1-rich granule lumen	cellular_component	7	41	2423	224	17096	0.0492682	0.067935	161
GO:0031663	lipopolysaccharide-mediated signaling pathway	biological_process	6	12	2423	51	17096	0.0496962	0.0681022	162
GO:0034629	cellular protein complex localization	biological_process	7	5	2423	15	17096	0.050008	0.068109	163
GO:0034116	positive regulation of heterotypic cell-cell adhesion	biological_process	8	5	2423	15	17096	0.050008	0.0676937	164
GO:0045348	positive regulation of MHC class II biosynthetic process	biological_process	9	5	2423	15	17096	0.050008	0.0672835	165
GO:0035194	posttranscriptional gene silencing by RNA	biological_process	10	5	2423	15	17096	0.050008	0.0668782	166
GO:0042974	retinoic acid receptor binding	molecular_function	8	9	2423	35	17096	0.050809	0.0675425	167
GO:0031519	PcG protein complex	cellular_component	4	11	2423	46	17096	0.0529945	0.0700284	168
GO:0050718	positive regulation of interleukin-1 beta secretion	biological_process	10	11	2423	46	17096	0.0529945	0.0696141	169
GO:0017070	U6 snRNA binding	molecular_function	8	6	2423	20	17096	0.0532292	0.069511	170
GO:0033179	proton-transporting V-type ATPase, V0 domain	cellular_component	6	6	2423	20	17096	0.0532292	0.0691045	171
GO:0060340	positive regulation of type I interferon-mediated signaling pathway	biological_process	10	6	2423	20	17096	0.0532292	0.0687028	172
GO:0042532	negative regulation of tyrosine phosphorylation of STAT protein	biological_process	11	6	2423	20	17096	0.0532292	0.0683056	173
GO:0043394	proteoglycan binding	molecular_function	5	6	2423	20	17096	0.0532292	0.0679131	174
GO:0016579	protein deubiquitination	biological_process	9	79	2423	468	17096	0.0534125	0.0677576	175
GO:0060334	regulation of interferon-gamma-mediated signaling pathway	biological_process	9	7	2423	25	17096	0.0536988	0.0677337	176
GO:0016580	Sin3 complex	cellular_component	9	7	2423	25	17096	0.0536988	0.0673511	177
GO:0051457	maintenance of protein location in nucleus	biological_process	8	7	2423	25	17096	0.0536988	0.0669727	178
GO:0035605	peptidyl-cysteine S-nitrosylase activity	molecular_function	6	2	2423	3	17096	0.0545522	0.0676569	179
GO:0033257	Bcl3/NF-kappaB2 complex	cellular_component	5	2	2423	3	17096	0.0545522	0.0672811	180
GO:0043299	leukocyte degranulation	biological_process	5	2	2423	3	17096	0.0545522	0.0669094	181
GO:1903673	mitotic cleavage furrow formation	biological_process	7	2	2423	3	17096	0.0545522	0.0665417	182
GO:1902172	regulation of keratinocyte apoptotic process	biological_process	10	2	2423	3	17096	0.0545522	0.0661781	183
GO:0002502	peptide antigen assembly with MHC class I protein complex	biological_process	9	2	2423	3	17096	0.0545522	0.0658184	184
GO:1903489	positive regulation of lactation	biological_process	9	2	2423	3	17096	0.0545522	0.0654627	185
GO:0061857	endoplasmic reticulum stress-induced pre-emptive quality control	biological_process	7	2	2423	3	17096	0.0545522	0.0651107	186
GO:0033989	3alpha,7alpha,12alpha-trihydroxy-5beta-cholest-24-enoyl-CoA hydratase activity	molecular_function	7	2	2423	3	17096	0.0545522	0.0647625	187
GO:0051852	disruption by host of symbiont cells	biological_process	8	2	2423	3	17096	0.0545522	0.0644181	188
GO:0022829	wide pore channel activity	molecular_function	7	2	2423	3	17096	0.0545522	0.0640772	189
GO:0044594	17-beta-hydroxysteroid dehydrogenase (NAD+) activity	molecular_function	7	2	2423	3	17096	0.0545522	0.06374	190
GO:0004365	glyceraldehyde-3-phosphate dehydrogenase (NAD+) (phosphorylating) activity	molecular_function	8	2	2423	3	17096	0.0545522	0.0634062	191
GO:0005691	U6atac snRNP	cellular_component	8	2	2423	3	17096	0.0545522	0.063076	192
GO:0061097	regulation of protein tyrosine kinase activity	biological_process	11	2	2423	3	17096	0.0545522	0.0627492	193
GO:0060691	epithelial cell maturation involved in salivary gland development	biological_process	7	2	2423	3	17096	0.0545522	0.0624257	194
GO:1900100	positive regulation of plasma cell differentiation	biological_process	8	2	2423	3	17096	0.0545522	0.0621056	195
GO:0036111	very long-chain fatty-acyl-CoA metabolic process	biological_process	9	2	2423	3	17096	0.0545522	0.0617887	196
GO:0043630	ncRNA polyadenylation involved in polyadenylation-dependent ncRNA catabolic process	biological_process	11	2	2423	3	17096	0.0545522	0.0614751	197
GO:0061395	positive regulation of transcription from RNA polymerase II promoter in response to arsenic-containing substance	biological_process	12	2	2423	3	17096	0.0545522	0.0611646	198
GO:0002357	defense response to tumor cell	biological_process	6	2	2423	3	17096	0.0545522	0.0608573	199
GO:0030624	U6atac snRNA binding	molecular_function	8	2	2423	3	17096	0.0545522	0.060553	200
GO:0060837	blood vessel endothelial cell differentiation	biological_process	8	2	2423	3	17096	0.0545522	0.0602517	201
GO:0001096	TFIIF-class transcription factor binding	molecular_function	8	2	2423	3	17096	0.0545522	0.0599534	202
GO:0031086	nuclear-transcribed mRNA catabolic process, deadenylation-independent decay	biological_process	12	2	2423	3	17096	0.0545522	0.0596581	203
GO:0097403	cellular response to raffinose	biological_process	8	2	2423	3	17096	0.0545522	0.0593657	204
GO:1904582	positive regulation of intracellular mRNA localization	biological_process	6	2	2423	3	17096	0.0545522	0.0590761	205
GO:0060559	positive regulation of calcidiol 1-monooxygenase activity	biological_process	9	2	2423	3	17096	0.0545522	0.0587893	206
GO:1904876	negative regulation of DNA ligase activity	biological_process	10	2	2423	3	17096	0.0545522	0.0585053	207
GO:0035470	positive regulation of vascular wound healing	biological_process	9	2	2423	3	17096	0.0545522	0.058224	208
GO:0010424	DNA methylation on cytosine within a CG sequence	biological_process	12	2	2423	3	17096	0.0545522	0.0579454	209
GO:0070232	regulation of T cell apoptotic process	biological_process	11	2	2423	3	17096	0.0545522	0.0576695	210
GO:0072537	fibroblast activation	biological_process	5	2	2423	3	17096	0.0545522	0.0573962	211
GO:1904784	NLRP1 inflammasome complex assembly	biological_process	7	2	2423	3	17096	0.0545522	0.0571254	212
GO:0052501	positive regulation by organism of apoptotic process in other organism involved in symbiotic interaction	biological_process	11	2	2423	3	17096	0.0545522	0.0568572	213
GO:0044029	hypomethylation of CpG island	biological_process	11	2	2423	3	17096	0.0545522	0.0565916	214
GO:0036166	phenotypic switching	biological_process	4	2	2423	3	17096	0.0545522	0.0563283	215
GO:0002758	innate immune response-activating signal transduction	biological_process	6	2	2423	3	17096	0.0545522	0.0560676	216
GO:1903586	positive regulation of histone deubiquitination	biological_process	11	2	2423	3	17096	0.0545522	0.0558092	217
GO:0061383	trabecula morphogenesis	biological_process	5	2	2423	3	17096	0.0545522	0.0555532	218
GO:1904292	regulation of ERAD pathway	biological_process	11	2	2423	3	17096	0.0545522	0.0552995	219
GO:0002268	follicular dendritic cell differentiation	biological_process	6	2	2423	3	17096	0.0545522	0.0550482	220
GO:0044657	pore formation in membrane of other organism during symbiotic interaction	biological_process	8	2	2423	3	17096	0.0545522	0.0547991	221
GO:0030526	granulocyte macrophage colony-stimulating factor receptor complex	cellular_component	6	2	2423	3	17096	0.0545522	0.0545522	222
GO:0030217	T cell differentiation	biological_process	8	15	2423	69	17096	0.057105	0.0568489	223
GO:1903232	melanosome assembly	biological_process	9	4	2423	11	17096	0.0581477	0.0576285	224
GO:0071800	podosome assembly	biological_process	7	4	2423	11	17096	0.0581477	2.15741	225
GO:1904358	positive regulation of telomere maintenance via telomere lengthening	biological_process	11	4	2423	11	17096	0.0581477	2.14786	226
GO:0070940	dephosphorylation of RNA polymerase II C-terminal domain	biological_process	10	4	2423	11	17096	0.0581477	2.1384	227
GO:0031730	CCR5 chemokine receptor binding	molecular_function	9	4	2423	11	17096	0.0581477	2.12902	228
GO:0032611	interleukin-1 beta production	biological_process	6	4	2423	11	17096	0.0581477	2.11972	229
GO:2000301	negative regulation of synaptic vesicle exocytosis	biological_process	8	4	2423	11	17096	0.0581477	2.11051	230
GO:0042105	alpha-beta T cell receptor complex	cellular_component	7	4	2423	11	17096	0.0581477	2.10137	231
GO:0046974	histone methyltransferase activity (H3-K9 specific	molecular_function	10	4	2423	11	17096	0.0581477	2.09231	232
GO:0031492	nucleosomal DNA binding	molecular_function	8	13	2423	58	17096	0.0594797	2.13106	233
GO:0043536	positive regulation of blood vessel endothelial cell migration	biological_process	11	9	2423	36	17096	0.0595564	2.12469	234
GO:0001106	RNA polymerase II transcription corepressor activity	NA	NA	11	2423	47	17096	0.0606814	2.15561	235
GO:0006913	nucleocytoplasmic transport	biological_process	8	11	2423	47	17096	0.0606814	2.14648	236
GO:0043968	histone H2A acetylation	biological_process	11	8	2423	31	17096	0.0625093	2.2018	237
GO:0019731	antibacterial humoral response	biological_process	7	8	2423	31	17096	0.0625093	2.19255	238
GO:0000183	chromatin silencing at rDNA	biological_process	6	8	2423	31	17096	0.0625093	2.18338	239
GO:0034988	Fc-gamma receptor I complex binding	molecular_function	7	3	2423	7	17096	0.0638927	2.2224	240
GO:0002553	histamine secretion by mast cell	biological_process	9	3	2423	7	17096	0.0638927	2.21318	241
GO:0042345	regulation of NF-kappaB import into nucleus	NA	NA	3	2423	7	17096	0.0638927	2.20403	242
GO:0061737	leukotriene signaling pathway	biological_process	6	3	2423	7	17096	0.0638927	2.19496	243
GO:0097199	cysteine-type endopeptidase activity involved in apoptotic signaling pathway	molecular_function	10	3	2423	7	17096	0.0638927	2.18597	244
GO:0033142	progesterone receptor binding	molecular_function	9	3	2423	7	17096	0.0638927	2.17705	245
GO:0097368	establishment of Sertoli cell barrier	biological_process	8	3	2423	7	17096	0.0638927	2.1682	246
GO:0045629	negative regulation of T-helper 2 cell differentiation	biological_process	9	3	2423	7	17096	0.0638927	2.15942	247
GO:0000182	rDNA binding	molecular_function	9	3	2423	7	17096	0.0638927	2.15071	248
GO:0031838	haptoglobin-hemoglobin complex	cellular_component	4	3	2423	7	17096	0.0638927	2.14207	249
GO:0001754	eye photoreceptor cell differentiation	biological_process	8	3	2423	7	17096	0.0638927	2.13351	250
GO:1901165	positive regulation of trophoblast cell migration	biological_process	9	3	2423	7	17096	0.0638927	2.12501	251
GO:0035976	transcription factor AP-1 complex	cellular_component	7	3	2423	7	17096	0.0638927	2.11657	252
GO:0043369	CD4-positive or CD8-positive, alpha-beta T cell lineage commitment	biological_process	7	3	2423	7	17096	0.0638927	2.10821	253
GO:1901991	negative regulation of mitotic cell cycle phase transition	biological_process	9	3	2423	7	17096	0.0638927	2.09991	254
GO:0050994	regulation of lipid catabolic process	biological_process	7	3	2423	7	17096	0.0638927	2.09167	255
GO:0032226	positive regulation of synaptic transmission, dopaminergic	biological_process	10	3	2423	7	17096	0.0638927	2.0835	256
GO:0045123	cellular extravasation	biological_process	5	3	2423	7	17096	0.0638927	2.07539	257
GO:0018343	protein farnesylation	biological_process	10	3	2423	7	17096	0.0638927	2.06735	258
GO:1905618	positive regulation of miRNA mediated inhibition of translation	biological_process	11	3	2423	7	17096	0.0638927	2.05937	259
GO:0071226	cellular response to molecule of fungal origin	biological_process	7	3	2423	7	17096	0.0638927	2.05145	260
GO:0035305	negative regulation of dephosphorylation	biological_process	10	3	2423	7	17096	0.0638927	2.04359	261
GO:0038094	Fc-gamma receptor signaling pathway	biological_process	8	3	2423	7	17096	0.0638927	2.03579	262
GO:0035692	macrophage migration inhibitory factor receptor complex	cellular_component	5	3	2423	7	17096	0.0638927	2.02805	263
GO:0039529	RIG-I signaling pathway	biological_process	9	3	2423	7	17096	0.0638927	2.02036	264
GO:0045588	positive regulation of gamma-delta T cell differentiation	biological_process	11	3	2423	7	17096	0.0638927	2.01274	265
GO:0010888	negative regulation of lipid storage	biological_process	6	5	2423	16	17096	0.0645265	2.02507	266
GO:0002639	positive regulation of immunoglobulin production	biological_process	9	5	2423	16	17096	0.0645265	2.01748	267
GO:0032479	regulation of type I interferon production	biological_process	7	7	2423	26	17096	0.0648347	2.01955	268
GO:0035278	miRNA mediated inhibition of translation	biological_process	12	7	2423	26	17096	0.0648347	2.01204	269
GO:1903204	negative regulation of oxidative stress-induced neuron death	biological_process	9	7	2423	26	17096	0.0648347	2.00459	270
GO:0070491	repressing transcription factor binding	molecular_function	7	16	2423	76	17096	0.0649208	1.99985	271
GO:0019773	proteasome core complex, alpha-subunit complex	cellular_component	4	6	2423	21	17096	0.0659086	2.02281	272
GO:0051639	actin filament network formation	biological_process	7	6	2423	21	17096	0.0659086	2.0154	273
GO:0045652	regulation of megakaryocyte differentiation	biological_process	8	17	2423	82	17096	0.0659504	2.00932	274
GO:0006614	SRP-dependent cotranslational protein targeting to membrane	biological_process	14	32	2423	173	17096	0.0667665	2.02679	275
GO:0097718	disordered domain specific binding	molecular_function	6	13	2423	59	17096	0.0668045	2.02059	276
GO:0071108	protein K48-linked deubiquitination	biological_process	10	11	2423	48	17096	0.0690644	2.08141	277
GO:0031334	positive regulation of protein complex assembly	biological_process	7	9	2423	37	17096	0.0692116	2.07834	278
GO:0042149	cellular response to glucose starvation	biological_process	9	15	2423	71	17096	0.0704603	2.10825	279
GO:0002479	antigen processing and presentation of exogenous peptide antigen via MHC class I, TAP-dependent	biological_process	8	27	2423	143	17096	0.0706359	2.10596	280
GO:0006413	translational initiation	biological_process	5	48	2423	275	17096	0.0715278	2.12496	281
GO:0006513	protein monoubiquitination	biological_process	12	12	2423	54	17096	0.0722618	2.13915	282
GO:0031668	cellular response to extracellular stimulus	biological_process	5	8	2423	32	17096	0.0734225	2.16583	283
GO:0032469	endoplasmic reticulum calcium ion homeostasis	biological_process	12	8	2423	32	17096	0.0734225	2.15821	284
GO:0045737	positive regulation of cyclin-dependent protein serine/threonine kinase activity	biological_process	13	10	2423	43	17096	0.0743032	2.17643	285
GO:0071353	cellular response to interleukin-4	biological_process	8	10	2423	43	17096	0.0743032	2.16882	286
GO:0006919	activation of cysteine-type endopeptidase activity involved in apoptotic process	biological_process	11	26	2423	138	17096	0.0764805	2.2246	287
GO:0046933	proton-transporting ATP synthase activity, rotational mechanism	molecular_function	10	7	2423	27	17096	0.0772624	2.23954	288
GO:0001931	uropod	cellular_component	6	7	2423	27	17096	0.0772624	2.23179	289
GO:0051895	negative regulation of focal adhesion assembly	biological_process	9	7	2423	27	17096	0.0772624	2.22409	290
GO:0044319	wound healing, spreading of cells	biological_process	7	7	2423	27	17096	0.0772624	2.21645	291
GO:1900153	positive regulation of nuclear-transcribed mRNA catabolic process, deadenylation-dependent decay	biological_process	10	7	2423	27	17096	0.0772624	2.20886	292
GO:0042288	MHC class I protein binding	molecular_function	7	7	2423	27	17096	0.0772624	2.20132	293
GO:0030126	COPI vesicle coat	cellular_component	8	7	2423	27	17096	0.0772624	2.19383	294
GO:0000220	vacuolar proton-transporting V-type ATPase, V0 domain	cellular_component	7	4	2423	12	17096	0.0777401	2.19991	295
GO:0051902	negative regulation of mitochondrial depolarization	biological_process	8	4	2423	12	17096	0.0777401	2.19248	296
GO:0035325	Toll-like receptor binding	molecular_function	6	4	2423	12	17096	0.0777401	2.1851	297
GO:0033177	proton-transporting two-sector ATPase complex, proton-transporting domain	cellular_component	5	4	2423	12	17096	0.0777401	2.17777	298
GO:0001765	membrane raft assembly	biological_process	7	4	2423	12	17096	0.0777401	2.17048	299
GO:1990668	vesicle fusion with endoplasmic reticulum-Golgi intermediate compartment (ERGIC) membrane	biological_process	8	4	2423	12	17096	0.0777401	2.16325	300
GO:0005801	cis-Golgi network	cellular_component	6	17	2423	84	17096	0.0793701	2.20127	301
GO:0010494	cytoplasmic stress granule	cellular_component	8	17	2423	84	17096	0.0793701	2.19398	302
GO:0009411	response to UV	biological_process	7	18	2423	90	17096	0.0796866	2.19546	303
GO:0016575	histone deacetylation	biological_process	11	19	2423	96	17096	0.0797745	2.19065	304
GO:0010608	posttranscriptional regulation of gene expression	biological_process	8	9	2423	38	17096	0.0797872	2.18381	305
GO:0090150	establishment of protein localization to membrane	biological_process	7	6	2423	22	17096	0.0801947	2.1878	306
GO:0097200	cysteine-type endopeptidase activity involved in execution phase of apoptosis	molecular_function	10	6	2423	22	17096	0.0801947	2.18067	307
GO:0002102	podosome	cellular_component	4	12	2423	55	17096	0.0810426	2.19657	308
GO:0034498	early endosome to Golgi transport	biological_process	9	5	2423	17	17096	0.0811441	2.1922	309
GO:2000737	negative regulation of stem cell differentiation	biological_process	8	5	2423	17	17096	0.0811441	2.18513	310
GO:0005677	chromatin silencing complex	cellular_component	6	5	2423	17	17096	0.0811441	2.17811	311
GO:0004652	polynucleotide adenylyltransferase activity	molecular_function	8	5	2423	17	17096	0.0811441	2.17112	312
GO:0016458	gene silencing	biological_process	4	5	2423	17	17096	0.0811441	2.16419	313
GO:0007229	integrin-mediated signaling pathway	biological_process	6	30	2423	164	17096	0.0829158	2.2044	314
GO:0008656	cysteine-type endopeptidase activator activity involved in apoptotic process	molecular_function	8	8	2423	33	17096	0.0854145	2.26362	315
GO:0030889	negative regulation of B cell proliferation	biological_process	11	8	2423	33	17096	0.0854145	2.25646	316
GO:0010212	response to ionizing radiation	biological_process	6	20	2423	103	17096	0.0862847	2.27225	317
GO:0044344	cellular response to fibroblast growth factor stimulus	biological_process	8	11	2423	50	17096	0.087961	2.30911	318
GO:0034451	centriolar satellite	cellular_component	7	11	2423	50	17096	0.087961	2.30188	319
GO:1901216	positive regulation of neuron death	biological_process	8	12	2423	56	17096	0.0904657	2.36002	320
GO:0051291	protein heterooligomerization	biological_process	8	23	2423	122	17096	0.0907823	2.36091	321
GO:0050727	regulation of inflammatory response	biological_process	8	23	2423	122	17096	0.0907823	2.35357	322
GO:0010033	response to organic substance	biological_process	5	28	2423	153	17096	0.0909218	2.34989	323
GO:0035259	glucocorticoid receptor binding	molecular_function	9	7	2423	28	17096	0.0909792	2.34412	324
GO:0048821	erythrocyte development	biological_process	7	7	2423	28	17096	0.0909792	2.33691	325
GO:0007035	vacuolar acidification	biological_process	13	7	2423	28	17096	0.0909792	2.32974	326
GO:0070371	ERK1 and ERK2 cascade	biological_process	12	9	2423	39	17096	0.0912871	2.33047	327
GO:0090023	positive regulation of neutrophil chemotaxis	biological_process	10	9	2423	39	17096	0.0912871	2.32337	328
GO:0071221	cellular response to bacterial lipopeptide	biological_process	9	3	2423	8	17096	0.091728	2.32749	329
GO:0050717	positive regulation of interleukin-1 alpha secretion	biological_process	10	3	2423	8	17096	0.091728	2.32044	330
GO:0061428	negative regulation of transcription from RNA polymerase II promoter in response to hypoxia	biological_process	12	3	2423	8	17096	0.091728	2.31343	331
GO:0044828	negative regulation by host of viral genome replication	biological_process	9	3	2423	8	17096	0.091728	2.30646	332
GO:0045925	positive regulation of female receptivity	biological_process	8	3	2423	8	17096	0.091728	2.29954	333
GO:0051791	medium-chain fatty acid metabolic process	biological_process	10	3	2423	8	17096	0.091728	2.29265	334
GO:0070537	histone H2A K63-linked deubiquitination	biological_process	11	3	2423	8	17096	0.091728	2.28581	335
GO:0071332	cellular response to fructose stimulus	biological_process	10	3	2423	8	17096	0.091728	2.279	336
GO:1900127	positive regulation of hyaluronan biosynthetic process	biological_process	9	3	2423	8	17096	0.091728	2.27224	337
GO:0035061	interchromatin granule	cellular_component	8	3	2423	8	17096	0.091728	2.26552	338
GO:0044805	late nucleophagy	biological_process	8	3	2423	8	17096	0.091728	2.25884	339
GO:1904628	cellular response to phorbol 13-acetate 12-myristate	biological_process	7	3	2423	8	17096	0.091728	2.25219	340
GO:0043532	angiostatin binding	molecular_function	5	3	2423	8	17096	0.091728	2.24559	341
GO:0071500	cellular response to nitrosative stress	biological_process	6	3	2423	8	17096	0.091728	2.23902	342
GO:0001845	phagolysosome assembly	biological_process	9	3	2423	8	17096	0.091728	2.23249	343
GO:0060628	regulation of ER to Golgi vesicle-mediated transport	biological_process	8	3	2423	8	17096	0.091728	2.226	344
GO:2000058	regulation of protein ubiquitination involved in ubiquitin-dependent protein catabolic process	biological_process	10	3	2423	8	17096	0.091728	2.21955	345
GO:2001205	negative regulation of osteoclast development	biological_process	9	3	2423	8	17096	0.091728	2.21314	346
GO:0002634	regulation of germinal center formation	biological_process	9	3	2423	8	17096	0.091728	2.20676	347
GO:0002283	neutrophil activation involved in immune response	biological_process	8	3	2423	8	17096	0.091728	2.20042	348
GO:0072487	MSL complex	cellular_component	8	3	2423	8	17096	0.091728	2.19411	349
GO:0032010	phagolysosome	cellular_component	10	3	2423	8	17096	0.091728	2.18784	350
GO:0070164	negative regulation of adiponectin secretion	biological_process	9	3	2423	8	17096	0.091728	2.18161	351
GO:1990869	cellular response to chemokine	biological_process	8	3	2423	8	17096	0.091728	2.17541	352
GO:1990254	keratin filament binding	molecular_function	6	3	2423	8	17096	0.091728	2.16925	353
GO:0031120	snRNA pseudouridine synthesis	biological_process	11	3	2423	8	17096	0.091728	2.16312	354
GO:0071008	U2-type post-mRNA release spliceosomal complex	cellular_component	8	3	2423	8	17096	0.091728	2.15703	355
GO:0047374	methylumbelliferyl-acetate deacetylase activity	molecular_function	6	3	2423	8	17096	0.091728	2.15097	356
GO:0002326	B cell lineage commitment	biological_process	6	3	2423	8	17096	0.091728	2.14494	357
GO:0023051	regulation of signaling	biological_process	5	3	2423	8	17096	0.091728	2.13895	358
GO:0015016	[heparan sulfate]-glucosamine N-sulfotransferase activity	molecular_function	8	3	2423	8	17096	0.091728	2.133	359
GO:0061025	membrane fusion	biological_process	6	14	2423	68	17096	0.0933983	2.1658	360
GO:0031648	protein destabilization	biological_process	6	15	2423	74	17096	0.0941044	2.17613	361
GO:0034976	response to endoplasmic reticulum stress	biological_process	6	25	2423	135	17096	0.0948964	2.18838	362
GO:0031625	ubiquitin protein ligase binding	molecular_function	7	83	2423	510	17096	0.0955211	2.19672	363
GO:1903364	positive regulation of cellular protein catabolic process	biological_process	9	6	2423	23	17096	0.0960655	2.20317	364
GO:0006044	N-acetylglucosamine metabolic process	biological_process	8	6	2423	23	17096	0.0960655	2.19714	365
GO:0043922	negative regulation by host of viral transcription	biological_process	10	6	2423	23	17096	0.0960655	2.19113	366
GO:0060397	JAK-STAT cascade involved in growth hormone signaling pathway	biological_process	9	6	2423	23	17096	0.0960655	2.18516	367
GO:0016281	eukaryotic translation initiation factor 4F complex	cellular_component	4	6	2423	23	17096	0.0960655	2.17922	368
GO:0002227	innate immune response in mucosa	biological_process	7	6	2423	23	17096	0.0960655	2.17332	369
GO:0038061	NIK/NF-kappaB signaling	biological_process	6	24	2423	129	17096	0.096156	2.16949	370
GO:0043982	histone H4-K8 acetylation	biological_process	12	8	2423	34	17096	0.0984808	2.21595	371
GO:0043981	histone H4-K5 acetylation	biological_process	12	8	2423	34	17096	0.0984808	2.20999	372
GO:0002474	antigen processing and presentation of peptide antigen via MHC class I	biological_process	6	11	2423	51	17096	0.0984838	2.20414	373
GO:0035666	TRIF-dependent toll-like receptor signaling pathway	biological_process	10	11	2423	51	17096	0.0984838	2.19824	374
GO:0032728	positive regulation of interferon-beta production	biological_process	9	11	2423	51	17096	0.0984838	2.19238	375
GO:0002522	leukocyte migration involved in immune response	biological_process	5	2	2423	4	17096	0.0989367	2.19661	376
GO:0004051	arachidonate 5-lipoxygenase activity	molecular_function	7	2	2423	4	17096	0.0989367	2.19078	377
GO:0036112	medium-chain fatty-acyl-CoA metabolic process	biological_process	9	2	2423	4	17096	0.0989367	2.18498	378
GO:0015786	UDP-glucose transport	biological_process	9	2	2423	4	17096	0.0989367	2.17922	379
GO:0031859	platelet activating factor receptor binding	molecular_function	7	2	2423	4	17096	0.0989367	2.17348	380
GO:0047017	prostaglandin-F synthase activity	molecular_function	7	2	2423	4	17096	0.0989367	2.16778	381
GO:1903978	regulation of microglial cell activation	biological_process	8	2	2423	4	17096	0.0989367	2.1621	382
GO:0019884	antigen processing and presentation of exogenous antigen	biological_process	5	2	2423	4	17096	0.0989367	2.15646	383
GO:0061723	glycophagy	biological_process	11	2	2423	4	17096	0.0989367	2.15084	384
GO:0016590	ACF complex	cellular_component	9	2	2423	4	17096	0.0989367	2.14526	385
GO:0033145	positive regulation of intracellular steroid hormone receptor signaling pathway	biological_process	9	2	2423	4	17096	0.0989367	2.1397	386
GO:0098625	methylselenol reductase activity	molecular_function	6	2	2423	4	17096	0.0989367	2.13417	387
GO:0017005	3'-tyrosyl-DNA phosphodiesterase activity	molecular_function	9	2	2423	4	17096	0.0989367	2.12867	388
GO:0032738	positive regulation of interleukin-15 production	biological_process	8	2	2423	4	17096	0.0989367	2.1232	389
GO:0031370	eukaryotic initiation factor 4G binding	molecular_function	6	2	2423	4	17096	0.0989367	2.11775	390
GO:0015501	glutamate:sodium symporter activity	molecular_function	8	2	2423	4	17096	0.0989367	2.11234	391
GO:1900169	regulation of glucocorticoid mediated signaling pathway	biological_process	8	2	2423	4	17096	0.0989367	2.10695	392
GO:1905696	regulation of polysome binding	biological_process	6	2	2423	4	17096	0.0989367	2.10159	393
GO:0050922	negative regulation of chemotaxis	biological_process	8	2	2423	4	17096	0.0989367	2.09625	394
GO:1901874	negative regulation of post-translational protein modification	biological_process	10	2	2423	4	17096	0.0989367	2.09095	395
GO:0072710	response to hydroxyurea	biological_process	6	2	2423	4	17096	0.0989367	2.08567	396
GO:0090044	positive regulation of tubulin deacetylation	biological_process	11	2	2423	4	17096	0.0989367	2.08041	397
GO:0051793	medium-chain fatty acid catabolic process	biological_process	11	2	2423	4	17096	0.0989367	2.07519	398
GO:0045898	regulation of RNA polymerase II transcriptional preinitiation complex assembly	biological_process	7	2	2423	4	17096	0.0989367	2.06998	399
GO:0061433	cellular response to caloric restriction	biological_process	6	2	2423	4	17096	0.0989367	2.06481	400
GO:0044307	dendritic branch	cellular_component	7	2	2423	4	17096	0.0989367	2.05966	401
GO:0045728	respiratory burst after phagocytosis	biological_process	6	2	2423	4	17096	0.0989367	2.05454	402
GO:0032834	positive regulation of CD4-positive, CD25-positive, alpha-beta regulatory T cell differentiation involved in immune response	biological_process	8	2	2423	4	17096	0.0989367	2.04944	403
GO:0070446	negative regulation of oligodendrocyte progenitor proliferation	biological_process	11	2	2423	4	17096	0.0989367	2.04437	404
GO:0001189	RNA polymerase I transcriptional preinitiation complex assembly at the promoter for the nuclear large rRNA transcript	NA	NA	2	2423	4	17096	0.0989367	2.03932	405
GO:0071104	response to interleukin-9	biological_process	7	2	2423	4	17096	0.0989367	2.0343	406
GO:0035639	purine ribonucleoside triphosphate binding	molecular_function	6	2	2423	4	17096	0.0989367	2.0293	407
GO:0000805	X chromosome	cellular_component	8	2	2423	4	17096	0.0989367	2.02432	408
GO:1990450	linear polyubiquitin binding	molecular_function	7	2	2423	4	17096	0.0989367	2.01937	409
GO:0071846	actin filament debranching	biological_process	6	2	2423	4	17096	0.0989367	2.01445	410
GO:0072716	response to actinomycin D	biological_process	6	2	2423	4	17096	0.0989367	2.00955	411
GO:1901076	positive regulation of engulfment of apoptotic cell	biological_process	10	2	2423	4	17096	0.0989367	2.00467	412
GO:0035665	TIRAP-dependent toll-like receptor 4 signaling pathway	biological_process	10	2	2423	4	17096	0.0989367	1.99982	413
GO:0034473	U1 snRNA 3'-end processing	biological_process	13	2	2423	4	17096	0.0989367	1.99499	414
GO:0034476	U5 snRNA 3'-end processing	biological_process	13	2	2423	4	17096	0.0989367	1.99018	415
GO:0085032	modulation by symbiont of host I-kappaB kinase/NF-kappaB cascade	biological_process	10	2	2423	4	17096	0.0989367	1.98539	416
GO:0031720	haptoglobin binding	molecular_function	5	2	2423	4	17096	0.0989367	1.98063	417
GO:1905719	protein localization to perinuclear region of cytoplasm	biological_process	6	2	2423	4	17096	0.0989367	1.97589	418
GO:0061400	positive regulation of transcription from RNA polymerase II promoter in response to calcium ion	biological_process	12	2	2423	4	17096	0.0989367	1.97118	419
GO:2000309	positive regulation of tumor necrosis factor (ligand) superfamily member 11 production	biological_process	9	2	2423	4	17096	0.0989367	1.96649	420
GO:0046977	TAP binding	molecular_function	5	2	2423	4	17096	0.0989367	1.96181	421
GO:0004873	asialoglycoprotein receptor activity	molecular_function	4	2	2423	4	17096	0.0989367	1.95717	422
GO:1905612	positive regulation of mRNA cap binding	biological_process	9	2	2423	4	17096	0.0989367	1.95254	423
GO:0007388	posterior compartment specification	biological_process	8	2	2423	4	17096	0.0989367	1.94793	424
GO:0061656	SUMO conjugating enzyme activity	molecular_function	7	2	2423	4	17096	0.0989367	1.94335	425
GO:0098626	methylseleninic acid reductase activity	molecular_function	6	2	2423	4	17096	0.0989367	1.93879	426
GO:1903626	positive regulation of DNA catabolic process	biological_process	9	2	2423	4	17096	0.0989367	1.93425	427
GO:1903755	positive regulation of SUMO transferase activity	biological_process	12	2	2423	4	17096	0.0989367	1.92973	428
GO:2000334	positive regulation of blood microparticle formation	biological_process	7	2	2423	4	17096	0.0989367	1.92523	429
GO:0015433	peptide antigen-transporting ATPase activity	molecular_function	11	2	2423	4	17096	0.0989367	1.92075	430
GO:0042986	positive regulation of amyloid precursor protein biosynthetic process	biological_process	10	2	2423	4	17096	0.0989367	1.9163	431
GO:0039650	suppression by virus of host cysteine-type endopeptidase activity involved in apoptotic process	biological_process	12	2	2423	4	17096	0.0989367	1.91186	432
GO:0072434	signal transduction involved in mitotic G2 DNA damage checkpoint	biological_process	11	2	2423	4	17096	0.0989367	1.90745	433
GO:0032928	regulation of superoxide anion generation	biological_process	9	2	2423	4	17096	0.0989367	1.90305	434
GO:0034157	positive regulation of toll-like receptor 7 signaling pathway	biological_process	10	2	2423	4	17096	0.0989367	1.89868	435
GO:0003918	DNA topoisomerase type II (ATP-hydrolyzing) activity	molecular_function	12	2	2423	4	17096	0.0989367	1.89432	436
GO:0019046	release from viral latency	biological_process	7	2	2423	4	17096	0.0989367	1.88999	437
GO:1905537	positive regulation of eukaryotic translation initiation factor 4F complex assembly	biological_process	8	2	2423	4	17096	0.0989367	1.88567	438
GO:0030037	actin filament reorganization involved in cell cycle	biological_process	5	2	2423	4	17096	0.0989367	1.88138	439
GO:0035606	peptidyl-cysteine S-trans-nitrosylation	biological_process	11	2	2423	4	17096	0.0989367	1.8771	440
GO:0072720	response to dithiothreitol	biological_process	6	2	2423	4	17096	0.0989367	1.87284	441
GO:0004912	interleukin-3 receptor activity	molecular_function	7	2	2423	4	17096	0.0989367	1.86861	442
GO:0046970	NAD-dependent histone deacetylase activity (H4-K16 specific	molecular_function	9	2	2423	4	17096	0.0989367	1.86439	443
GO:0004822	isoleucine-tRNA ligase activity	molecular_function	7	2	2423	4	17096	0.0989367	1.86019	444
GO:0034212	peptide N-acetyltransferase activity	molecular_function	9	2	2423	4	17096	0.0989367	1.85601	445
GO:0035651	AP-3 adaptor complex binding	molecular_function	5	2	2423	4	17096	0.0989367	1.85185	446
GO:0004492	methylmalonyl-CoA decarboxylase activity	molecular_function	7	2	2423	4	17096	0.0989367	1.8477	447
GO:2001153	positive regulation of renal water transport	biological_process	7	2	2423	4	17096	0.0989367	1.84358	448
GO:0016312	inositol bisphosphate phosphatase activity	molecular_function	9	2	2423	4	17096	0.0989367	1.83947	449
GO:0090068	positive regulation of cell cycle process	biological_process	8	2	2423	4	17096	0.0989367	1.83539	450
GO:0050119	N-acetylglucosamine deacetylase activity	molecular_function	7	2	2423	4	17096	0.0989367	1.83132	451
GO:0010266	response to vitamin B1	biological_process	7	2	2423	4	17096	0.0989367	1.82727	452
GO:0034669	integrin alpha4-beta7 complex	cellular_component	6	2	2423	4	17096	0.0989367	1.82323	453
GO:0003366	cell-matrix adhesion involved in ameboidal cell migration	biological_process	7	2	2423	4	17096	0.0989367	1.81922	454
GO:0007387	anterior compartment pattern formation	biological_process	8	2	2423	4	17096	0.0989367	1.81522	455
GO:0015320	phosphate ion carrier activity	NA	NA	2	2423	4	17096	0.0989367	1.81124	456
GO:0035507	regulation of myosin-light-chain-phosphatase activity	biological_process	12	2	2423	4	17096	0.0989367	1.80727	457
GO:0072739	response to anisomycin	biological_process	7	2	2423	4	17096	0.0989367	1.80333	458
GO:0000806	Y chromosome	cellular_component	8	2	2423	4	17096	0.0989367	1.7994	459
GO:0045161	neuronal ion channel clustering	biological_process	6	2	2423	4	17096	0.0989367	1.79549	460
GO:0046030	inositol trisphosphate phosphatase activity	molecular_function	9	2	2423	4	17096	0.0989367	1.79159	461
GO:0006428	isoleucyl-tRNA aminoacylation	biological_process	13	2	2423	4	17096	0.0989367	1.78771	462
GO:0032559	adenyl ribonucleotide binding	molecular_function	8	2	2423	4	17096	0.0989367	1.78385	463
GO:1990356	sumoylated E2 ligase complex	cellular_component	4	2	2423	4	17096	0.0989367	1.78001	464
GO:1990071	TRAPPII protein complex	cellular_component	6	2	2423	4	17096	0.0989367	1.77618	465
GO:1905843	regulation of cellular response to gamma radiation	biological_process	6	2	2423	4	17096	0.0989367	1.77237	466
GO:1903461	Okazaki fragment processing involved in mitotic DNA replication	biological_process	9	2	2423	4	17096	0.0989367	1.76857	467
GO:0090237	regulation of arachidonic acid secretion	biological_process	9	2	2423	4	17096	0.0989367	1.76479	468
GO:0002540	leukotriene production involved in inflammatory response	biological_process	6	2	2423	4	17096	0.0989367	1.76103	469
GO:0070646	protein modification by small protein removal	biological_process	8	2	2423	4	17096	0.0989367	1.75728	470
GO:0038156	interleukin-3-mediated signaling pathway	biological_process	7	2	2423	4	17096	0.0989367	1.75355	471
GO:0036344	platelet morphogenesis	biological_process	8	2	2423	4	17096	0.0989367	1.74984	472
GO:0002153	steroid receptor RNA activator RNA binding	molecular_function	8	2	2423	4	17096	0.0989367	1.74614	473
GO:0061709	reticulophagy	biological_process	9	2	2423	4	17096	0.0989367	1.74246	474
GO:0004057	arginyltransferase activity	molecular_function	7	2	2423	4	17096	0.0989367	1.73879	475
GO:0072365	regulation of cellular ketone metabolic process by negative regulation of transcription from RNA polymerase II promoter	biological_process	11	2	2423	4	17096	0.0989367	1.73513	476
GO:0060396	growth hormone receptor signaling pathway	biological_process	8	5	2423	18	17096	0.0997982	1.74657	477
GO:0005916	fascia adherens	cellular_component	6	5	2423	18	17096	0.0997982	1.74292	478
GO:0016817	hydrolase activity, acting on acid anhydrides	molecular_function	5	5	2423	18	17096	0.0997982	1.73928	479
GO:0019864	IgG binding	molecular_function	6	5	2423	18	17096	0.0997982	1.73566	480
GO:0046626	regulation of insulin receptor signaling pathway	biological_process	8	5	2423	18	17096	0.0997982	1.73205	481
GO:0019855	calcium channel inhibitor activity	molecular_function	7	5	2423	18	17096	0.0997982	1.72845	482
GO:0043983	histone H4-K12 acetylation	biological_process	12	5	2423	18	17096	0.0997982	1.72488	483
GO:1901799	negative regulation of proteasomal protein catabolic process	biological_process	11	4	2423	13	17096	0.100164	1.72763	484
GO:2000144	positive regulation of DNA-templated transcription, initiation	biological_process	10	4	2423	13	17096	0.100164	1.72407	485
GO:0032009	early phagosome	cellular_component	9	4	2423	13	17096	0.100164	1.72052	486
GO:0034141	positive regulation of toll-like receptor 3 signaling pathway	biological_process	10	4	2423	13	17096	0.100164	1.71699	487
GO:1904469	positive regulation of tumor necrosis factor secretion	biological_process	10	4	2423	13	17096	0.100164	1.71347	488
GO:0060992	response to fungicide	biological_process	6	4	2423	13	17096	0.100164	1.70996	489
GO:0051223	regulation of protein transport	biological_process	8	4	2423	13	17096	0.100164	1.70647	490
GO:0019787	ubiquitin-like protein transferase activity	molecular_function	5	4	2423	13	17096	0.100164	1.703	491
GO:0046976	histone methyltransferase activity (H3-K27 specific	molecular_function	10	4	2423	13	17096	0.100164	1.69954	492
GO:0036035	osteoclast development	biological_process	7	4	2423	13	17096	0.100164	1.69609	493
GO:0030011	maintenance of cell polarity	biological_process	5	4	2423	13	17096	0.100164	1.69266	494
GO:0052658	inositol-1,4,5-trisphosphate 5-phosphatase activity	molecular_function	10	4	2423	13	17096	0.100164	1.68924	495
GO:1900026	positive regulation of substrate adhesion-dependent cell spreading	biological_process	10	12	2423	57	17096	0.100533	1.69204	496
GO:0050830	defense response to Gram-positive bacterium	biological_process	9	19	2423	99	17096	0.101415	1.70345	497
GO:0005547	phosphatidylinositol-3,4,5-trisphosphate binding	molecular_function	8	14	2423	69	17096	0.102637	1.7205	498
GO:0032502	developmental process	biological_process	3	9	2423	40	17096	0.103707	1.73497	499
GO:0000502	proteasome complex	cellular_component	5	23	2423	124	17096	0.104251	1.74057	500
GO:0042789	mRNA transcription from RNA polymerase II promoter	biological_process	10	7	2423	29	17096	0.105966	1.76567	501
GO:2000573	positive regulation of DNA biosynthetic process	biological_process	9	7	2423	29	17096	0.105966	1.76216	502
GO:0006275	regulation of DNA replication	biological_process	9	7	2423	29	17096	0.105966	1.75865	503
GO:0070742	C2H2 zinc finger domain binding	molecular_function	6	7	2423	29	17096	0.105966	1.75516	504
GO:0004715	non-membrane spanning protein tyrosine kinase activity	molecular_function	9	19	2423	100	17096	0.109376	1.80805	505
GO:0004693	cyclin-dependent protein serine/threonine kinase activity	molecular_function	9	11	2423	52	17096	0.109721	1.81018	506
GO:0001205	transcriptional activator activity, RNA polymerase II distal enhancer sequence-specific binding	NA	NA	11	2423	52	17096	0.109721	1.80661	507
GO:0006376	mRNA splice site selection	biological_process	9	8	2423	35	17096	0.112606	1.85046	508
GO:0033558	protein deacetylase activity	molecular_function	6	6	2423	24	17096	0.113474	1.86106	509
GO:0071682	endocytic vesicle lumen	cellular_component	7	6	2423	24	17096	0.113474	1.85741	510
GO:0043522	leucine zipper domain binding	molecular_function	7	6	2423	24	17096	0.113474	1.85378	511
GO:0009982	pseudouridine synthase activity	molecular_function	6	6	2423	24	17096	0.113474	1.85016	512
GO:0034329	cell junction assembly	biological_process	6	6	2423	24	17096	0.113474	1.84655	513
GO:0097284	hepatocyte apoptotic process	biological_process	8	6	2423	24	17096	0.113474	1.84296	514
GO:0048041	focal adhesion assembly	biological_process	9	9	2423	41	17096	0.117035	1.8971	515
GO:0097352	autophagosome maturation	biological_process	7	9	2423	41	17096	0.117035	1.89343	516
GO:2000114	regulation of establishment of cell polarity	biological_process	7	9	2423	41	17096	0.117035	1.88977	517
GO:0022604	regulation of cell morphogenesis	biological_process	7	9	2423	41	17096	0.117035	1.88612	518
GO:0032211	negative regulation of telomere maintenance via telomerase	biological_process	12	9	2423	41	17096	0.117035	1.88248	519
GO:0043044	ATP-dependent chromatin remodeling	biological_process	7	10	2423	47	17096	0.119911	1.92504	520
GO:0045780	positive regulation of bone resorption	biological_process	9	5	2423	19	17096	0.120386	1.92895	521
GO:0070102	interleukin-6-mediated signaling pathway	biological_process	7	5	2423	19	17096	0.120386	1.92526	522
GO:0016342	catenin complex	cellular_component	6	5	2423	19	17096	0.120386	1.92158	523
GO:0051764	actin crosslink formation	biological_process	7	5	2423	19	17096	0.120386	1.91791	524
GO:0031629	synaptic vesicle fusion to presynaptic active zone membrane	biological_process	9	5	2423	19	17096	0.120386	1.91426	525
GO:0007143	female meiotic nuclear division	biological_process	5	5	2423	19	17096	0.120386	1.91062	526
GO:0070531	BRCA1-A complex	cellular_component	4	5	2423	19	17096	0.120386	1.90699	527
GO:0035455	response to interferon-alpha	biological_process	7	5	2423	19	17096	0.120386	1.90338	528
GO:0006903	vesicle targeting	biological_process	4	5	2423	19	17096	0.120386	1.89978	529
GO:0033210	leptin-mediated signaling pathway	biological_process	7	5	2423	19	17096	0.120386	1.8962	530
GO:0010762	regulation of fibroblast migration	biological_process	8	5	2423	19	17096	0.120386	1.89263	531
GO:0001085	RNA polymerase II transcription factor binding	molecular_function	6	16	2423	83	17096	0.121342	1.90406	532
GO:0022627	cytosolic small ribosomal subunit	cellular_component	8	16	2423	83	17096	0.121342	1.90049	533
GO:0042059	negative regulation of epidermal growth factor receptor signaling pathway	biological_process	10	11	2423	53	17096	0.121665	1.90198	534
GO:0007259	JAK-STAT cascade	biological_process	7	11	2423	53	17096	0.121665	1.89842	535
GO:0005925	focal adhesion	cellular_component	7	114	2423	725	17096	0.121915	1.89877	536
GO:0061014	positive regulation of mRNA catabolic process	biological_process	9	7	2423	30	17096	0.122187	1.89947	537
GO:0001522	pseudouridine synthesis	biological_process	10	7	2423	30	17096	0.122187	1.89594	538
GO:0035994	response to muscle stretch	biological_process	6	7	2423	30	17096	0.122187	1.89242	539
GO:0070527	platelet aggregation	biological_process	7	14	2423	71	17096	0.122712	1.89704	540
GO:0006909	phagocytosis	biological_process	7	21	2423	114	17096	0.122758	1.89423	541
GO:0018394	peptidyl-lysine acetylation	biological_process	11	3	2423	9	17096	0.123586	1.90349	542
GO:0010499	proteasomal ubiquitin-independent protein catabolic process	biological_process	9	3	2423	9	17096	0.123586	1.89999	543
GO:0032648	regulation of interferon-beta production	biological_process	8	3	2423	9	17096	0.123586	1.89649	544
GO:0005047	signal recognition particle binding	molecular_function	6	3	2423	9	17096	0.123586	1.89301	545
GO:1904798	positive regulation of core promoter binding	biological_process	9	3	2423	9	17096	0.123586	1.88955	546
GO:0008175	tRNA methyltransferase activity	molecular_function	8	3	2423	9	17096	0.123586	1.88609	547
GO:1900226	negative regulation of NLRP3 inflammasome complex assembly	biological_process	8	3	2423	9	17096	0.123586	1.88265	548
GO:0001885	endothelial cell development	biological_process	7	3	2423	9	17096	0.123586	1.87922	549
GO:0009635	response to herbicide	biological_process	5	3	2423	9	17096	0.123586	1.87581	550
GO:0051101	regulation of DNA binding	biological_process	6	3	2423	9	17096	0.123586	1.8724	551
GO:0071466	cellular response to xenobiotic stimulus	biological_process	6	3	2423	9	17096	0.123586	1.86901	552
GO:0045541	negative regulation of cholesterol biosynthetic process	biological_process	11	3	2423	9	17096	0.123586	1.86563	553
GO:0043398	HLH domain binding	molecular_function	6	3	2423	9	17096	0.123586	1.86226	554
GO:1901026	ripoptosome assembly involved in necroptotic process	biological_process	8	3	2423	9	17096	0.123586	1.85891	555
GO:0072589	box H/ACA scaRNP complex	cellular_component	7	3	2423	9	17096	0.123586	1.85556	556
GO:0021695	cerebellar cortex development	biological_process	5	3	2423	9	17096	0.123586	1.85223	557
GO:0036091	positive regulation of transcription from RNA polymerase II promoter in response to oxidative stress	biological_process	12	3	2423	9	17096	0.123586	1.84891	558
GO:1901888	regulation of cell junction assembly	biological_process	6	3	2423	9	17096	0.123586	1.8456	559
GO:0045416	positive regulation of interleukin-8 biosynthetic process	biological_process	9	3	2423	9	17096	0.123586	1.84231	560
GO:0035877	death effector domain binding	molecular_function	6	3	2423	9	17096	0.123586	1.83903	561
GO:0002155	regulation of thyroid hormone mediated signaling pathway	biological_process	8	3	2423	9	17096	0.123586	1.83575	562
GO:0090661	box H/ACA telomerase RNP complex	cellular_component	6	3	2423	9	17096	0.123586	1.83249	563
GO:1901164	negative regulation of trophoblast cell migration	biological_process	9	3	2423	9	17096	0.123586	1.82924	564
GO:0032483	regulation of Rab protein signal transduction	biological_process	11	3	2423	9	17096	0.123586	1.82601	565
GO:0042287	MHC protein binding	molecular_function	6	3	2423	9	17096	0.123586	1.82278	566
GO:1990405	protein antigen binding	molecular_function	5	3	2423	9	17096	0.123586	1.81956	567
GO:0072734	cellular response to staurosporine	biological_process	8	3	2423	9	17096	0.123586	1.81636	568
GO:0031265	CD95 death-inducing signaling complex	cellular_component	7	4	2423	14	17096	0.125188	1.83668	569
GO:0010831	positive regulation of myotube differentiation	biological_process	10	4	2423	14	17096	0.125188	1.83345	570
GO:0032691	negative regulation of interleukin-1 beta production	biological_process	9	4	2423	14	17096	0.125188	1.83024	571
GO:0070461	SAGA-type complex	cellular_component	7	4	2423	14	17096	0.125188	1.82704	572
GO:0039536	negative regulation of RIG-I signaling pathway	biological_process	9	4	2423	14	17096	0.125188	1.82386	573
GO:0099078	BORC complex	cellular_component	4	4	2423	14	17096	0.125188	1.82068	574
GO:0005979	regulation of glycogen biosynthetic process	biological_process	10	4	2423	14	17096	0.125188	1.81751	575
GO:0022617	extracellular matrix disassembly	biological_process	6	19	2423	102	17096	0.126418	1.83218	576
GO:0071222	cellular response to lipopolysaccharide	biological_process	8	34	2423	197	17096	0.127059	1.83828	577
GO:0042832	defense response to protozoan	biological_process	8	8	2423	36	17096	0.127763	1.84527	578
GO:0010506	regulation of autophagy	biological_process	8	18	2423	96	17096	0.128137	1.84747	579
GO:0000980	RNA polymerase II distal enhancer sequence-specific DNA binding	molecular_function	10	22	2423	121	17096	0.128935	1.85577	580
GO:0016241	regulation of macroautophagy	biological_process	9	22	2423	121	17096	0.128935	1.85258	581
GO:0005719	nuclear euchromatin	cellular_component	8	9	2423	42	17096	0.13125	1.88261	582
GO:0008637	apoptotic mitochondrial changes	biological_process	7	9	2423	42	17096	0.13125	1.87938	583
GO:0005487	nucleocytoplasmic transporter activity	NA	NA	9	2423	42	17096	0.13125	1.87616	584
GO:0070536	protein K63-linked deubiquitination	biological_process	10	9	2423	42	17096	0.13125	1.87295	585
GO:0045616	regulation of keratinocyte differentiation	biological_process	9	6	2423	25	17096	0.13235	1.88543	586
GO:0043122	regulation of I-kappaB kinase/NF-kappaB signaling	biological_process	9	6	2423	25	17096	0.13235	1.88221	587
GO:0033962	cytoplasmic mRNA processing body assembly	biological_process	9	6	2423	25	17096	0.13235	1.87901	588
GO:0006953	acute-phase response	biological_process	8	10	2423	48	17096	0.133292	1.88917	589
GO:0006611	protein export from nucleus	biological_process	11	10	2423	48	17096	0.133292	1.88597	590
GO:0030838	positive regulation of actin filament polymerization	biological_process	9	14	2423	72	17096	0.13354	1.88628	591
GO:1904837	beta-catenin-TCF complex assembly	biological_process	7	13	2423	66	17096	0.134261	1.89326	592
GO:0043484	regulation of RNA splicing	biological_process	8	13	2423	66	17096	0.134261	1.89006	593
GO:0045747	positive regulation of Notch signaling pathway	biological_process	9	11	2423	54	17096	0.134303	1.88747	594
GO:0042127	regulation of cell proliferation	biological_process	6	58	2423	355	17096	0.135245	1.89752	595
GO:0030496	midbody	cellular_component	4	47	2423	283	17096	0.136726	1.91508	596
GO:0045727	positive regulation of translation	biological_process	10	22	2423	122	17096	0.137328	1.9203	597
GO:0006417	regulation of translation	biological_process	9	43	2423	257	17096	0.137476	1.91915	598
GO:2000249	regulation of actin cytoskeleton reorganization	biological_process	8	7	2423	31	17096	0.139593	1.94545	599
GO:0006895	Golgi to endosome transport	biological_process	9	7	2423	31	17096	0.139593	1.9422	600
GO:0032270	positive regulation of cellular protein metabolic process	biological_process	8	7	2423	31	17096	0.139593	1.93897	601
GO:0016197	endosomal transport	biological_process	7	21	2423	116	17096	0.139868	1.93956	602
GO:0044297	cell body	cellular_component	4	24	2423	135	17096	0.140374	1.94336	603
GO:0045859	regulation of protein kinase activity	biological_process	10	16	2423	85	17096	0.141539	1.95624	604
GO:0071544	diphosphoinositol polyphosphate catabolic process	biological_process	9	1	2423	1	17096	0.141729	1.95563	605
GO:0071820	N-box binding	molecular_function	11	1	2423	1	17096	0.141729	1.9524	606
GO:0046523	S-methyl-5-thioribose-1-phosphate isomerase activity	molecular_function	7	1	2423	1	17096	0.141729	1.94918	607
GO:0010819	regulation of T cell chemotaxis	biological_process	9	1	2423	1	17096	0.141729	1.94598	608
GO:1902388	ceramide 1-phosphate transporter activity	molecular_function	7	1	2423	1	17096	0.141729	1.94278	609
GO:0001698	gastrin-induced gastric acid secretion	biological_process	7	1	2423	1	17096	0.141729	1.9396	610
GO:2000227	negative regulation of pancreatic A cell differentiation	biological_process	9	1	2423	1	17096	0.141729	1.93642	611
GO:1904999	positive regulation of leukocyte adhesion to arterial endothelial cell	biological_process	10	1	2423	1	17096	0.141729	1.93326	612
GO:0035822	gene conversion	biological_process	9	1	2423	1	17096	0.141729	1.9301	613
GO:0004655	porphobilinogen synthase activity	molecular_function	7	1	2423	1	17096	0.141729	1.92696	614
GO:0015662	ATPase activity, coupled to transmembrane movement of ions, phosphorylative mechanism	molecular_function	7	1	2423	1	17096	0.141729	1.92383	615
GO:1990969	modulation by host of viral RNA-binding transcription factor activity	biological_process	10	1	2423	1	17096	0.141729	1.9207	616
GO:0032996	Bcl3-Bcl10 complex	cellular_component	4	1	2423	1	17096	0.141729	1.91759	617
GO:0072141	renal interstitial fibroblast development	biological_process	6	1	2423	1	17096	0.141729	1.91449	618
GO:0045870	positive regulation of single stranded viral RNA replication via double stranded DNA intermediate	biological_process	11	1	2423	1	17096	0.141729	1.9114	619
GO:0045977	positive regulation of mitotic cell cycle, embryonic	biological_process	9	1	2423	1	17096	0.141729	1.90831	620
GO:2000981	negative regulation of inner ear receptor cell differentiation	biological_process	12	1	2423	1	17096	0.141729	1.90524	621
GO:0044140	negative regulation of growth of symbiont on or near host surface	biological_process	8	1	2423	1	17096	0.141729	1.90218	622
GO:1905523	positive regulation of macrophage migration	biological_process	8	1	2423	1	17096	0.141729	1.89912	623
GO:0060816	random inactivation of X chromosome	biological_process	11	1	2423	1	17096	0.141729	1.89608	624
GO:0019035	viral integration complex	cellular_component	4	1	2423	1	17096	0.141729	1.89305	625
GO:0099131	ATP hydrolysis coupled ion transmembrane transport	biological_process	8	1	2423	1	17096	0.141729	1.89002	626
GO:1901890	positive regulation of cell junction assembly	biological_process	7	1	2423	1	17096	0.141729	1.88701	627
GO:0070140	SUMO-specific isopeptidase activity	molecular_function	10	1	2423	1	17096	0.141729	1.884	628
GO:0035838	growing cell tip	cellular_component	5	1	2423	1	17096	0.141729	1.88101	629
GO:0070947	neutrophil mediated killing of fungus	biological_process	11	1	2423	1	17096	0.141729	1.87802	630
GO:0015961	diadenosine polyphosphate catabolic process	biological_process	10	1	2423	1	17096	0.141729	1.87505	631
GO:0060552	positive regulation of fructose 1,6-bisphosphate metabolic process	biological_process	10	1	2423	1	17096	0.141729	1.87208	632
GO:0005133	interferon-gamma receptor binding	molecular_function	7	1	2423	1	17096	0.141729	1.86912	633
GO:0018400	peptidyl-proline hydroxylation to 3-hydroxy-L-proline	biological_process	6	1	2423	1	17096	0.141729	1.86617	634
GO:0033028	myeloid cell apoptotic process	biological_process	7	1	2423	1	17096	0.141729	1.86323	635
GO:0044854	plasma membrane raft assembly	biological_process	8	1	2423	1	17096	0.141729	1.86031	636
GO:0060550	positive regulation of fructose 1,6-bisphosphate 1-phosphatase activity	biological_process	12	1	2423	1	17096	0.141729	1.85738	637
GO:1990268	response to gold nanoparticle	biological_process	6	1	2423	1	17096	0.141729	1.85447	638
GO:0051350	negative regulation of lyase activity	biological_process	7	1	2423	1	17096	0.141729	1.85157	639
GO:2000978	negative regulation of forebrain neuron differentiation	biological_process	11	1	2423	1	17096	0.141729	1.84868	640
GO:0001697	histamine-induced gastric acid secretion	biological_process	7	1	2423	1	17096	0.141729	1.84579	641
GO:0061048	negative regulation of branching involved in lung morphogenesis	biological_process	9	1	2423	1	17096	0.141729	1.84292	642
GO:0018169	ribosomal S6-glutamic acid ligase activity	molecular_function	8	1	2423	1	17096	0.141729	1.84005	643
GO:0061182	negative regulation of chondrocyte development	biological_process	9	1	2423	1	17096	0.141729	1.8372	644
GO:0002717	positive regulation of natural killer cell mediated immunity	biological_process	10	1	2423	1	17096	0.141729	1.83435	645
GO:0060382	regulation of DNA strand elongation	biological_process	9	1	2423	1	17096	0.141729	1.83151	646
GO:0044146	negative regulation of growth of symbiont involved in interaction with host	biological_process	7	1	2423	1	17096	0.141729	1.82868	647
GO:0071585	detoxification of cadmium ion	biological_process	5	1	2423	1	17096	0.141729	1.82586	648
GO:0071351	cellular response to interleukin-18	biological_process	8	1	2423	1	17096	0.141729	1.82304	649
GO:0044231	host cell presynaptic membrane	cellular_component	6	1	2423	1	17096	0.141729	1.82024	650
GO:1903935	response to sodium arsenite	biological_process	6	1	2423	1	17096	0.141729	1.81744	651
GO:0071387	cellular response to cortisol stimulus	biological_process	7	1	2423	1	17096	0.141729	1.81465	652
GO:0006668	sphinganine-1-phosphate metabolic process	biological_process	8	1	2423	1	17096	0.141729	1.81187	653
GO:0071545	inositol phosphate catabolic process	biological_process	8	1	2423	1	17096	0.141729	1.8091	654
GO:0072389	flavin adenine dinucleotide catabolic process	biological_process	8	1	2423	1	17096	0.141729	1.80634	655
GO:1904949	ATPase complex	cellular_component	5	1	2423	1	17096	0.141729	1.80359	656
GO:0002812	biosynthetic process of antibacterial peptides active against Gram-negative bacteria	biological_process	11	1	2423	1	17096	0.141729	1.80084	657
GO:0003013	circulatory system process	biological_process	5	1	2423	1	17096	0.141729	1.79811	658
GO:2001165	positive regulation of phosphorylation of RNA polymerase II C-terminal domain serine 2 residues	biological_process	12	1	2423	1	17096	0.141729	1.79538	659
GO:0002263	cell activation involved in immune response	biological_process	5	1	2423	1	17096	0.141729	1.79266	660
GO:0061106	negative regulation of stomach neuroendocrine cell differentiation	biological_process	8	1	2423	1	17096	0.141729	1.78995	661
GO:0034462	small-subunit processome assembly	biological_process	9	1	2423	1	17096	0.141729	1.78724	662
GO:1903671	negative regulation of sprouting angiogenesis	biological_process	9	1	2423	1	17096	0.141729	1.78455	663
GO:1903007	positive regulation of Lys63-specific deubiquitinase activity	biological_process	8	1	2423	1	17096	0.141729	1.78186	664
GO:0002149	hypochlorous acid biosynthetic process	biological_process	8	1	2423	1	17096	0.141729	1.77918	665
GO:0019637	organophosphate metabolic process	biological_process	6	1	2423	1	17096	0.141729	1.77651	666
GO:0005754	mitochondrial proton-transporting ATP synthase, catalytic core	cellular_component	6	1	2423	1	17096	0.141729	1.77384	667
GO:0071584	negative regulation of zinc ion transmembrane import	biological_process	12	1	2423	1	17096	0.141729	1.77119	668
GO:1902387	ceramide 1-phosphate binding	molecular_function	6	1	2423	1	17096	0.141729	1.76854	669
GO:0045105	intermediate filament polymerization or depolymerization	biological_process	6	1	2423	1	17096	0.141729	1.7659	670
GO:1902975	mitotic DNA replication initiation	biological_process	11	1	2423	1	17096	0.141729	1.76327	671
GO:1903420	protein localization to endoplasmic reticulum tubular network	biological_process	9	1	2423	1	17096	0.141729	1.76065	672
GO:1900095	regulation of dosage compensation by inactivation of X chromosome	biological_process	8	1	2423	1	17096	0.141729	1.75803	673
GO:0035971	peptidyl-histidine dephosphorylation	biological_process	10	1	2423	1	17096	0.141729	1.75542	674
GO:1990968	modulation by host of RNA binding by virus	biological_process	9	1	2423	1	17096	0.141729	1.75282	675
GO:1902389	ceramide 1-phosphate transport	biological_process	9	1	2423	1	17096	0.141729	1.75023	676
GO:0031702	type 1 angiotensin receptor binding	molecular_function	8	5	2423	20	17096	0.142772	1.7605	677
GO:0044321	response to leptin	biological_process	6	5	2423	20	17096	0.142772	1.75791	678
GO:0090162	establishment of epithelial cell polarity	biological_process	6	5	2423	20	17096	0.142772	1.75532	679
GO:0015179	L-amino acid transmembrane transporter activity	molecular_function	8	5	2423	20	17096	0.142772	1.75274	680
GO:0000812	Swr1 complex	cellular_component	8	5	2423	20	17096	0.142772	1.75016	681
GO:0033160	positive regulation of protein import into nucleus, translocation	biological_process	NA	5	2423	20	17096	0.142772	1.7476	682
GO:0034987	immunoglobulin receptor binding	molecular_function	6	5	2423	20	17096	0.142772	1.74504	683
GO:0052659	inositol-1,3,4,5-tetrakisphosphate 5-phosphatase activity	molecular_function	10	5	2423	20	17096	0.142772	1.74249	684
GO:0017166	vinculin binding	molecular_function	6	5	2423	20	17096	0.142772	1.73994	685
GO:0001836	release of cytochrome c from mitochondria	biological_process	8	9	2423	43	17096	0.146324	1.78064	686
GO:0070034	telomerase RNA binding	molecular_function	7	9	2423	43	17096	0.146324	1.77804	687
GO:0034774	secretory granule lumen	cellular_component	7	34	2423	200	17096	0.146927	1.78278	688
GO:0015991	ATP hydrolysis coupled proton transport	biological_process	11	10	2423	49	17096	0.14743	1.78627	689
GO:0005761	mitochondrial ribosome	cellular_component	8	11	2423	55	17096	0.147618	1.78596	690
GO:0015629	actin cytoskeleton	cellular_component	7	63	2423	391	17096	0.149566	1.80691	691
GO:0004905	type I interferon receptor activity	molecular_function	8	2	2423	5	17096	0.149734	1.80632	692
GO:0045103	intermediate filament-based process	biological_process	4	2	2423	5	17096	0.149734	1.80372	693
GO:0048563	post-embryonic animal organ morphogenesis	biological_process	6	2	2423	5	17096	0.149734	1.80112	694
GO:0019981	interleukin-6 binding	molecular_function	6	2	2423	5	17096	0.149734	1.79853	695
GO:0002228	natural killer cell mediated immunity	biological_process	7	2	2423	5	17096	0.149734	1.79594	696
GO:0045041	protein import into mitochondrial intermembrane space	biological_process	12	2	2423	5	17096	0.149734	1.79337	697
GO:0071001	U4/U6 snRNP	cellular_component	8	2	2423	5	17096	0.149734	1.7908	698
GO:0004662	CAAX-protein geranylgeranyltransferase activity	molecular_function	9	2	2423	5	17096	0.149734	1.78823	699
GO:0005953	CAAX-protein geranylgeranyltransferase complex	cellular_component	5	2	2423	5	17096	0.149734	1.78568	700
GO:0038043	interleukin-5-mediated signaling pathway	biological_process	7	2	2423	5	17096	0.149734	1.78313	701
GO:0090042	tubulin deacetylation	biological_process	11	2	2423	5	17096	0.149734	1.78059	702
GO:0031533	mRNA cap methyltransferase complex	cellular_component	6	2	2423	5	17096	0.149734	1.77806	703
GO:0044210	'de novo' CTP biosynthetic process	biological_process	13	2	2423	5	17096	0.149734	1.77553	704
GO:0035281	pre-miRNA export from nucleus	biological_process	11	2	2423	5	17096	0.149734	1.77302	705
GO:0051280	negative regulation of release of sequestered calcium ion into cytosol	biological_process	8	2	2423	5	17096	0.149734	1.7705	706
GO:0045905	positive regulation of translational termination	biological_process	11	2	2423	5	17096	0.149734	1.768	707
GO:0035583	sequestering of TGFbeta in extracellular matrix	biological_process	11	2	2423	5	17096	0.149734	1.7655	708
GO:0004913	interleukin-4 receptor activity	molecular_function	7	2	2423	5	17096	0.149734	1.76301	709
GO:0051249	Regulation of lymphocyte activation	biological_process	7	2	2423	5	17096	0.149734	1.76053	710
GO:0033140	negative regulation of peptidyl-serine phosphorylation of STAT protein	biological_process	12	2	2423	5	17096	0.149734	1.75805	711
GO:0009450	gamma-aminobutyric acid catabolic process	biological_process	10	2	2423	5	17096	0.149734	1.75558	712
GO:0042825	TAP complex	cellular_component	7	2	2423	5	17096	0.149734	1.75312	713
GO:0018076	N-terminal peptidyl-lysine acetylation	biological_process	12	2	2423	5	17096	0.149734	1.75067	714
GO:0043242	negative regulation of protein complex disassembly	biological_process	8	2	2423	5	17096	0.149734	1.74822	715
GO:0030395	lactose binding	molecular_function	7	2	2423	5	17096	0.149734	1.74578	716
GO:0019074	viral RNA genome packaging	biological_process	8	2	2423	5	17096	0.149734	1.74334	717
GO:0032783	ELL-EAF complex	cellular_component	5	2	2423	5	17096	0.149734	1.74091	718
GO:0002331	pre-B cell allelic exclusion	biological_process	8	2	2423	5	17096	0.149734	1.73849	719
GO:0048248	CXCR3 chemokine receptor binding	molecular_function	9	2	2423	5	17096	0.149734	1.73608	720
GO:1902995	positive regulation of phospholipid efflux	biological_process	10	2	2423	5	17096	0.149734	1.73367	721
GO:0042773	ATP synthesis coupled electron transport	biological_process	8	2	2423	5	17096	0.149734	1.73127	722
GO:0003883	CTP synthase activity	molecular_function	6	2	2423	5	17096	0.149734	1.72887	723
GO:1905793	protein localization to pericentriolar material	biological_process	12	2	2423	5	17096	0.149734	1.72649	724
GO:2000340	positive regulation of chemokine (C-X-C motif) ligand 1 production	biological_process	9	2	2423	5	17096	0.149734	1.72411	725
GO:0086023	adrenergic receptor signaling pathway involved in heart process	biological_process	10	2	2423	5	17096	0.149734	1.72173	726
GO:2000777	positive regulation of proteasomal ubiquitin-dependent protein catabolic process involved in cellular response to hypoxia	biological_process	13	2	2423	5	17096	0.149734	1.71936	727
GO:0031691	alpha-1A adrenergic receptor binding	molecular_function	8	2	2423	5	17096	0.149734	1.717	728
GO:0004915	interleukin-6 receptor activity	molecular_function	7	2	2423	5	17096	0.149734	1.71464	729
GO:0003342	proepicardium development	biological_process	7	2	2423	5	17096	0.149734	1.7123	730
GO:0047493	ceramide cholinephosphotransferase activity	molecular_function	7	2	2423	5	17096	0.149734	1.70995	731
GO:0035574	histone H4-K20 demethylation	biological_process	13	2	2423	5	17096	0.149734	1.70762	732
GO:0033149	FFAT motif binding	molecular_function	6	2	2423	5	17096	0.149734	1.70529	733
GO:0045415	negative regulation of interleukin-8 biosynthetic process	biological_process	9	2	2423	5	17096	0.149734	1.70296	734
GO:1903691	positive regulation of wound healing, spreading of epidermal cells	biological_process	9	2	2423	5	17096	0.149734	1.70065	735
GO:0097498	endothelial tube lumen extension	biological_process	9	2	2423	5	17096	0.149734	1.69834	736
GO:0043291	RAVE complex	cellular_component	4	2	2423	5	17096	0.149734	1.69603	737
GO:1902766	skeletal muscle satellite cell migration	biological_process	7	2	2423	5	17096	0.149734	1.69373	738
GO:0045110	intermediate filament bundle assembly	biological_process	6	2	2423	5	17096	0.149734	1.69144	739
GO:0052651	monoacylglycerol catabolic process	biological_process	10	2	2423	5	17096	0.149734	1.68916	740
GO:0043366	beta selection	biological_process	5	2	2423	5	17096	0.149734	1.68688	741
GO:0031762	follicle-stimulating hormone receptor binding	molecular_function	7	2	2423	5	17096	0.149734	1.6846	742
GO:1902952	positive regulation of dendritic spine maintenance	biological_process	9	2	2423	5	17096	0.149734	1.68234	743
GO:0042565	RNA nuclear export complex	cellular_component	5	2	2423	5	17096	0.149734	1.68008	744
GO:0072708	response to sorbitol	biological_process	7	2	2423	5	17096	0.149734	1.67782	745
GO:0042903	tubulin deacetylase activity	molecular_function	7	2	2423	5	17096	0.149734	1.67557	746
GO:0016598	protein arginylation	biological_process	9	2	2423	5	17096	0.149734	1.67333	747
GO:0000390	spliceosomal complex disassembly	biological_process	8	2	2423	5	17096	0.149734	1.67109	748
GO:0031393	negative regulation of prostaglandin biosynthetic process	biological_process	12	2	2423	5	17096	0.149734	1.66886	749
GO:0004661	protein geranylgeranyltransferase activity	molecular_function	8	2	2423	5	17096	0.149734	1.66663	750
GO:0060297	regulation of sarcomere organization	biological_process	7	2	2423	5	17096	0.149734	1.66442	751
GO:0090114	COPII-coated vesicle budding	biological_process	9	2	2423	5	17096	0.149734	1.6622	752
GO:0043313	regulation of neutrophil degranulation	biological_process	9	2	2423	5	17096	0.149734	1.65999	753
GO:0006925	inflammatory cell apoptotic process	biological_process	7	2	2423	5	17096	0.149734	1.65779	754
GO:0002032	desensitization of G-protein coupled receptor protein signaling pathway by arrestin	biological_process	11	2	2423	5	17096	0.149734	1.6556	755
GO:0070669	response to interleukin-2	biological_process	7	2	2423	5	17096	0.149734	1.65341	756
GO:1902728	positive regulation of growth factor dependent skeletal muscle satellite cell proliferation	biological_process	10	2	2423	5	17096	0.149734	1.65122	757
GO:0106005	RNA 5'-cap (guanine-N7)-methylation	biological_process	12	2	2423	5	17096	0.149734	1.64905	758
GO:0014886	transition between slow and fast fiber	biological_process	8	2	2423	5	17096	0.149734	1.64687	759
GO:0030626	U12 snRNA binding	molecular_function	8	2	2423	5	17096	0.149734	1.64471	760
GO:0044774	mitotic DNA integrity checkpoint	biological_process	6	2	2423	5	17096	0.149734	1.64254	761
GO:0004482	mRNA (guanine-N7-)-methyltransferase activity	molecular_function	8	2	2423	5	17096	0.149734	1.64039	762
GO:0005283	sodium:amino acid symporter activity	molecular_function	7	2	2423	5	17096	0.149734	1.63824	763
GO:0035575	histone demethylase activity (H4-K20 specific	molecular_function	6	2	2423	5	17096	0.149734	1.63609	764
GO:0051570	regulation of histone H3-K9 methylation	biological_process	11	2	2423	5	17096	0.149734	1.63396	765
GO:0016620	oxidoreductase activity, acting on the aldehyde or oxo group of donors, NAD or NADP as acceptor	molecular_function	6	2	2423	5	17096	0.149734	1.63182	766
GO:1905053	positive regulation of base-excision repair	biological_process	11	2	2423	5	17096	0.149734	1.6297	767
GO:0006452	translational frameshifting	biological_process	9	2	2423	5	17096	0.149734	1.62757	768
GO:1990617	CHOP-ATF4 complex	cellular_component	7	2	2423	5	17096	0.149734	1.62546	769
GO:0008623	CHRAC	cellular_component	9	2	2423	5	17096	0.149734	1.62335	770
GO:0090631	pre-miRNA transporter activity	NA	NA	2	2423	5	17096	0.149734	1.62124	771
GO:1904996	positive regulation of leukocyte adhesion to vascular endothelial cell	biological_process	9	2	2423	5	17096	0.149734	1.61914	772
GO:1990589	ATF4-CREB1 transcription factor complex	cellular_component	7	2	2423	5	17096	0.149734	1.61705	773
GO:1902037	negative regulation of hematopoietic stem cell differentiation	biological_process	9	2	2423	5	17096	0.149734	1.61496	774
GO:1900037	regulation of cellular response to hypoxia	biological_process	7	2	2423	5	17096	0.149734	1.61287	775
GO:0019732	antifungal humoral response	biological_process	7	2	2423	5	17096	0.149734	1.61079	776
GO:0031344	regulation of cell projection organization	biological_process	7	2	2423	5	17096	0.149734	1.60872	777
GO:0048382	mesendoderm development	biological_process	5	2	2423	5	17096	0.149734	1.60665	778
GO:0032298	positive regulation of DNA-dependent DNA replication initiation	biological_process	10	2	2423	5	17096	0.149734	1.60459	779
GO:0004914	interleukin-5 receptor activity	molecular_function	7	2	2423	5	17096	0.149734	1.60253	780
GO:1990590	ATF1-ATF4 transcription factor complex	cellular_component	7	2	2423	5	17096	0.149734	1.60048	781
GO:0019200	carbohydrate kinase activity	molecular_function	7	2	2423	5	17096	0.149734	1.59844	782
GO:1905373	ceramide phosphoethanolamine biosynthetic process	biological_process	9	2	2423	5	17096	0.149734	1.59639	783
GO:0001069	regulatory region RNA binding	molecular_function	7	2	2423	5	17096	0.149734	1.59436	784
GO:0070672	response to interleukin-15	biological_process	7	2	2423	5	17096	0.149734	1.59233	785
GO:0070427	nucleotide-binding oligomerization domain containing 1 signaling pathway	biological_process	10	2	2423	5	17096	0.149734	1.5903	786
GO:0001771	immunological synapse formation	biological_process	6	4	2423	15	17096	0.152526	1.6179	787
GO:2000008	regulation of protein localization to cell surface	biological_process	8	4	2423	15	17096	0.152526	1.61585	788
GO:0050848	regulation of calcium-mediated signaling	biological_process	9	4	2423	15	17096	0.152526	1.6138	789
GO:0034983	peptidyl-lysine deacetylation	biological_process	11	4	2423	15	17096	0.152526	1.61176	790
GO:0031123	RNA 3'-end processing	biological_process	10	4	2423	15	17096	0.152526	1.60972	791
GO:0010818	T cell chemotaxis	biological_process	7	4	2423	15	17096	0.152526	1.60769	792
GO:0097227	sperm annulus	cellular_component	5	4	2423	15	17096	0.152526	1.60566	793
GO:0035068	micro-ribonucleoprotein complex	cellular_component	5	4	2423	15	17096	0.152526	1.60364	794
GO:0071803	positive regulation of podosome assembly	biological_process	8	4	2423	15	17096	0.152526	1.60162	795
GO:0071447	cellular response to hydroperoxide	biological_process	7	4	2423	15	17096	0.152526	1.59961	796
GO:0004691	cAMP-dependent protein kinase activity	molecular_function	10	4	2423	15	17096	0.152526	1.5976	797
GO:0070734	histone H3-K27 methylation	biological_process	13	4	2423	15	17096	0.152526	1.5956	798
GO:0016538	cyclin-dependent protein serine/threonine kinase regulator activity	molecular_function	7	6	2423	26	17096	0.152605	1.59442	799
GO:0050765	negative regulation of phagocytosis	biological_process	8	6	2423	26	17096	0.152605	1.59243	800
GO:0050862	positive regulation of T cell receptor signaling pathway	biological_process	10	6	2423	26	17096	0.152605	1.59044	801
GO:0043984	histone H4-K16 acetylation	biological_process	12	6	2423	26	17096	0.152605	1.58846	802
GO:1990381	ubiquitin-specific protease binding	molecular_function	7	6	2423	26	17096	0.152605	1.58648	803
GO:0001935	endothelial cell proliferation	biological_process	5	6	2423	26	17096	0.152605	1.58451	804
GO:0000209	protein polyubiquitination	biological_process	12	65	2423	405	17096	0.153064	1.5873	805
GO:0042470	melanosome	cellular_component	8	30	2423	175	17096	0.153097	1.58568	806
GO:0043209	myelin sheath	cellular_component	4	43	2423	260	17096	0.155618	1.60979	807
GO:0097191	extrinsic apoptotic signaling pathway	biological_process	6	14	2423	74	17096	0.156732	1.61931	808
GO:0045088	regulation of innate immune response	biological_process	7	7	2423	32	17096	0.158121	1.63163	809
GO:0010586	miRNA metabolic process	biological_process	10	7	2423	32	17096	0.158121	1.62962	810
GO:0036002	pre-mRNA binding	molecular_function	7	7	2423	32	17096	0.158121	1.62761	811
GO:1904380	endoplasmic reticulum mannose trimming	biological_process	12	7	2423	32	17096	0.158121	1.62561	812
GO:0000289	nuclear-transcribed mRNA poly(A) tail shortening	biological_process	12	13	2423	68	17096	0.158672	1.62927	813
GO:0035252	UDP-xylosyltransferase activity	molecular_function	7	3	2423	10	17096	0.158744	1.62801	814
GO:0031118	rRNA pseudouridine synthesis	biological_process	13	3	2423	10	17096	0.158744	1.62601	815
GO:0030263	apoptotic chromosome condensation	biological_process	10	3	2423	10	17096	0.158744	1.62402	816
GO:0000214	tRNA-intron endonuclease complex	cellular_component	6	3	2423	10	17096	0.158744	1.62203	817
GO:0015186	L-glutamine transmembrane transporter activity	molecular_function	7	3	2423	10	17096	0.158744	1.62005	818
GO:0006868	glutamine transport	biological_process	8	3	2423	10	17096	0.158744	1.61807	819
GO:0046822	regulation of nucleocytoplasmic transport	biological_process	8	3	2423	10	17096	0.158744	1.6161	820
GO:0061739	protein lipidation involved in autophagosome assembly	biological_process	11	3	2423	10	17096	0.158744	1.61413	821
GO:0045084	positive regulation of interleukin-12 biosynthetic process	biological_process	9	3	2423	10	17096	0.158744	1.61216	822
GO:0097433	dense body	cellular_component	6	3	2423	10	17096	0.158744	1.6102	823
GO:0042306	regulation of protein import into nucleus	biological_process	9	3	2423	10	17096	0.158744	1.60825	824
GO:0034513	box H/ACA snoRNA binding	molecular_function	8	3	2423	10	17096	0.158744	1.6063	825
GO:0050882	voluntary musculoskeletal movement	biological_process	6	3	2423	10	17096	0.158744	1.60436	826
GO:0016469	proton-transporting two-sector ATPase complex	cellular_component	5	3	2423	10	17096	0.158744	1.60242	827
GO:0032991	macromolecular complex	cellular_component	3	3	2423	10	17096	0.158744	1.60048	828
GO:0018344	protein geranylgeranylation	biological_process	10	3	2423	10	17096	0.158744	1.59855	829
GO:1902035	positive regulation of hematopoietic stem cell proliferation	biological_process	9	3	2423	10	17096	0.158744	1.59662	830
GO:0003909	DNA ligase activity	molecular_function	6	3	2423	10	17096	0.158744	1.5947	831
GO:0097386	glial cell projection	cellular_component	6	3	2423	10	17096	0.158744	1.59279	832
GO:0031429	box H/ACA snoRNP complex	cellular_component	7	3	2423	10	17096	0.158744	1.59087	833
GO:0048771	tissue remodeling	biological_process	4	3	2423	10	17096	0.158744	1.58897	834
GO:0031465	Cul4B-RING E3 ubiquitin ligase complex	cellular_component	8	3	2423	10	17096	0.158744	1.58706	835
GO:2000391	positive regulation of neutrophil extravasation	biological_process	9	3	2423	10	17096	0.158744	1.58517	836
GO:0035020	regulation of Rac protein signal transduction	biological_process	11	3	2423	10	17096	0.158744	1.58327	837
GO:1904714	regulation of chaperone-mediated autophagy	biological_process	9	3	2423	10	17096	0.158744	1.58138	838
GO:0045619	regulation of lymphocyte differentiation	biological_process	8	3	2423	10	17096	0.158744	1.5795	839
GO:1902570	protein localization to nucleolus	biological_process	9	3	2423	10	17096	0.158744	1.57762	840
GO:0048642	negative regulation of skeletal muscle tissue development	biological_process	10	3	2423	10	17096	0.158744	1.57574	841
GO:0033152	immunoglobulin V(D)J recombination	biological_process	7	3	2423	10	17096	0.158744	1.57387	842
GO:0035549	positive regulation of interferon-beta secretion	biological_process	10	3	2423	10	17096	0.158744	1.572	843
GO:0045063	T-helper 1 cell differentiation	biological_process	13	3	2423	10	17096	0.158744	1.57014	844
GO:0051434	BH3 domain binding	molecular_function	7	3	2423	10	17096	0.158744	1.56828	845
GO:0040020	regulation of meiotic nuclear division	biological_process	8	3	2423	10	17096	0.158744	1.56643	846
GO:1990845	adaptive thermogenesis	biological_process	4	3	2423	10	17096	0.158744	1.56458	847
GO:0001782	B cell homeostasis	biological_process	6	8	2423	38	17096	0.161015	1.58509	848
GO:0000717	nucleotide-excision repair, DNA duplex unwinding	biological_process	10	8	2423	38	17096	0.161015	1.58322	849
GO:0019083	viral transcription	biological_process	7	34	2423	202	17096	0.161139	1.58257	850
GO:0061024	membrane organization	biological_process	5	67	2423	420	17096	0.161421	1.58348	851
GO:0005795	Golgi stack	cellular_component	7	11	2423	56	17096	0.161588	1.58326	852
GO:0043330	response to exogenous dsRNA	biological_process	8	9	2423	44	17096	0.162222	1.58761	853
GO:0006342	chromatin silencing	biological_process	5	10	2423	50	17096	0.162297	1.58648	854
GO:0071345	cellular response to cytokine stimulus	biological_process	7	10	2423	50	17096	0.162297	1.58462	855
GO:0051090	regulation of sequence-specific DNA binding transcription factor activity	biological_process	9	10	2423	50	17096	0.162297	1.58277	856
GO:0032947	protein complex scaffold	NA	NA	16	2423	87	17096	0.163488	1.59253	857
GO:0007249	I-kappaB kinase/NF-kappaB signaling	biological_process	6	19	2423	106	17096	0.164903	1.60444	858
GO:0030665	clathrin-coated vesicle membrane	cellular_component	8	15	2423	81	17096	0.166325	1.61639	859
GO:0016282	eukaryotic 43S preinitiation complex	cellular_component	7	5	2423	21	17096	0.166792	1.61904	860
GO:0061158	3'-UTR-mediated mRNA destabilization	biological_process	12	5	2423	21	17096	0.166792	1.61716	861
GO:0019370	leukotriene biosynthetic process	biological_process	10	5	2423	21	17096	0.166792	1.61529	862
GO:0016591	DNA-directed RNA polymerase II, holoenzyme	cellular_component	7	5	2423	21	17096	0.166792	1.61342	863
GO:0042975	peroxisome proliferator activated receptor binding	molecular_function	6	5	2423	21	17096	0.166792	1.61155	864
GO:0033290	eukaryotic 48S preinitiation complex	cellular_component	7	5	2423	21	17096	0.166792	1.60968	865
GO:0051028	mRNA transport	biological_process	10	32	2423	190	17096	0.168769	1.62689	866
GO:0097194	execution phase of apoptosis	biological_process	4	14	2423	75	17096	0.169072	1.62793	867
GO:0006968	cellular defense response	biological_process	6	17	2423	94	17096	0.171678	1.65111	868
GO:0032870	cellular response to hormone stimulus	biological_process	6	13	2423	69	17096	0.17168	1.64923	869
GO:0006397	mRNA processing	biological_process	10	97	2423	624	17096	0.172524	1.65544	870
GO:0033572	transferrin transport	biological_process	11	12	2423	63	17096	0.174083	1.66848	871
GO:0010745	negative regulation of macrophage derived foam cell differentiation	biological_process	8	6	2423	27	17096	0.174131	1.66703	872
GO:0042994	cytoplasmic sequestering of transcription factor	biological_process	7	6	2423	27	17096	0.174131	1.66512	873
GO:0061099	negative regulation of protein tyrosine kinase activity	biological_process	12	6	2423	27	17096	0.174131	1.66321	874
GO:0051603	proteolysis involved in cellular protein catabolic process	biological_process	8	16	2423	88	17096	0.175094	1.6705	875
GO:0016925	protein sumoylation	biological_process	11	24	2423	139	17096	0.175496	1.67242	876
GO:0000790	nuclear chromatin	cellular_component	7	52	2423	323	17096	0.177573	1.69028	877
GO:0031258	lamellipodium membrane	cellular_component	6	7	2423	33	17096	0.177695	1.68952	878
GO:0017015	regulation of transforming growth factor beta receptor signaling pathway	biological_process	9	7	2423	33	17096	0.177695	1.6876	879
GO:0031593	polyubiquitin binding	molecular_function	6	10	2423	51	17096	0.177861	1.68725	880
GO:0015078	hydrogen ion transmembrane transporter activity	molecular_function	9	10	2423	51	17096	0.177861	1.68534	881
GO:0016571	histone methylation	biological_process	11	9	2423	45	17096	0.178903	1.69329	882
GO:0071556	integral component of lumenal side of endoplasmic reticulum membrane	cellular_component	8	9	2423	45	17096	0.178903	1.69137	883
GO:0045332	phospholipid translocation	biological_process	9	9	2423	45	17096	0.178903	1.68946	884
GO:0060338	regulation of type I interferon-mediated signaling pathway	biological_process	9	9	2423	45	17096	0.178903	1.68755	885
GO:0000407	pre-autophagosomal structure	cellular_component	6	9	2423	45	17096	0.178903	1.68564	886
GO:0010971	positive regulation of G2/M transition of mitotic cell cycle	biological_process	10	8	2423	39	17096	0.17901	1.68475	887
GO:0032481	positive regulation of type I interferon production	biological_process	8	18	2423	101	17096	0.179242	1.68504	888
GO:0008234	cysteine-type peptidase activity	molecular_function	7	40	2423	244	17096	0.18052	1.69514	889
GO:0006265	DNA topological change	biological_process	8	4	2423	16	17096	0.181859	1.7058	890
GO:0033129	positive regulation of histone phosphorylation	biological_process	11	4	2423	16	17096	0.181859	1.70388	891
GO:0002281	macrophage activation involved in immune response	biological_process	8	4	2423	16	17096	0.181859	1.70197	892
GO:0016926	protein desumoylation	biological_process	11	4	2423	16	17096	0.181859	1.70007	893
GO:0042921	glucocorticoid receptor signaling pathway	biological_process	8	4	2423	16	17096	0.181859	1.69817	894
GO:0035900	response to isolation stress	biological_process	5	4	2423	16	17096	0.181859	1.69627	895
GO:0031264	death-inducing signaling complex	cellular_component	6	4	2423	16	17096	0.181859	1.69438	896
GO:1900119	positive regulation of execution phase of apoptosis	biological_process	10	4	2423	16	17096	0.181859	1.69249	897
GO:0042119	neutrophil activation	biological_process	8	4	2423	16	17096	0.181859	1.6906	898
GO:0010042	response to manganese ion	biological_process	7	4	2423	16	17096	0.181859	1.68872	899
GO:0050786	RAGE receptor binding	molecular_function	6	4	2423	16	17096	0.181859	1.68685	900
GO:2000727	positive regulation of cardiac muscle cell differentiation	biological_process	10	4	2423	16	17096	0.181859	1.68497	901
GO:0002315	marginal zone B cell differentiation	biological_process	10	4	2423	16	17096	0.181859	1.68311	902
GO:0048820	hair follicle maturation	biological_process	6	4	2423	16	17096	0.181859	1.68124	903
GO:0009437	carnitine metabolic process	biological_process	7	4	2423	16	17096	0.181859	1.67938	904
GO:0043130	ubiquitin binding	molecular_function	6	20	2423	114	17096	0.182051	1.67929	905
GO:0019882	antigen processing and presentation	biological_process	4	13	2423	70	17096	0.185198	1.70644	906
GO:0001932	regulation of protein phosphorylation	biological_process	9	16	2423	89	17096	0.187106	1.72211	907
GO:0010507	negative regulation of autophagy	biological_process	9	12	2423	64	17096	0.18839	1.73203	908
GO:0032436	positive regulation of proteasomal ubiquitin-dependent protein catabolic process	biological_process	12	23	2423	134	17096	0.18943	1.73967	909
GO:1902036	regulation of hematopoietic stem cell differentiation	biological_process	8	25	2423	147	17096	0.189983	1.74283	910
GO:0007179	transforming growth factor beta receptor signaling pathway	biological_process	8	27	2423	160	17096	0.190055	1.74158	911
GO:0002223	stimulatory C-type lectin receptor signaling pathway	biological_process	8	36	2423	219	17096	0.190558	1.74428	912
GO:0003727	single-stranded RNA binding	molecular_function	7	15	2423	83	17096	0.191115	1.74746	913
GO:0042169	SH2 domain binding	molecular_function	6	11	2423	58	17096	0.191388	1.74804	914
GO:0008210	estrogen metabolic process	biological_process	7	5	2423	22	17096	0.192261	1.7541	915
GO:0036499	PERK-mediated unfolded protein response	biological_process	6	5	2423	22	17096	0.192261	1.75218	916
GO:0043306	positive regulation of mast cell degranulation	biological_process	10	5	2423	22	17096	0.192261	1.75027	917
GO:0071044	histone mRNA catabolic process	biological_process	12	5	2423	22	17096	0.192261	1.74836	918
GO:0060544	regulation of necroptotic process	biological_process	9	5	2423	22	17096	0.192261	1.74646	919
GO:0031253	cell projection membrane	cellular_component	5	5	2423	22	17096	0.192261	1.74456	920
GO:0060765	regulation of androgen receptor signaling pathway	biological_process	9	5	2423	22	17096	0.192261	1.74267	921
GO:0051279	regulation of release of sequestered calcium ion into cytosol	biological_process	7	5	2423	22	17096	0.192261	1.74078	922
GO:0071203	WASH complex	cellular_component	4	5	2423	22	17096	0.192261	1.73889	923
GO:0000932	P-body	cellular_component	8	32	2423	193	17096	0.192895	1.74274	924
GO:0005844	polysome	cellular_component	5	14	2423	77	17096	0.195156	1.76126	925
GO:0043124	negative regulation of I-kappaB kinase/NF-kappaB signaling	biological_process	10	14	2423	77	17096	0.195156	1.75936	926
GO:0006612	protein targeting to membrane	biological_process	12	9	2423	46	17096	0.196317	1.76791	927
GO:1905394	retromer complex binding	molecular_function	5	3	2423	11	17096	0.196468	1.76737	928
GO:0036435	K48-linked polyubiquitin binding	molecular_function	7	3	2423	11	17096	0.196468	1.76546	929
GO:1900024	regulation of substrate adhesion-dependent cell spreading	biological_process	9	3	2423	11	17096	0.196468	1.76357	930
GO:0014049	positive regulation of glutamate secretion	biological_process	10	3	2423	11	17096	0.196468	1.76167	931
GO:0016176	superoxide-generating NADPH oxidase activator activity	molecular_function	6	3	2423	11	17096	0.196468	1.75978	932
GO:0032494	response to peptidoglycan	biological_process	7	3	2423	11	17096	0.196468	1.7579	933
GO:0045953	negative regulation of natural killer cell mediated cytotoxicity	biological_process	8	3	2423	11	17096	0.196468	1.75601	934
GO:0060770	negative regulation of epithelial cell proliferation involved in prostate gland development	biological_process	9	3	2423	11	17096	0.196468	1.75414	935
GO:0097136	Bcl-2 family protein complex	cellular_component	4	3	2423	11	17096	0.196468	1.75226	936
GO:1903799	negative regulation of production of miRNAs involved in gene silencing by miRNA	biological_process	9	3	2423	11	17096	0.196468	1.75039	937
GO:0007221	positive regulation of transcription of Notch receptor target	biological_process	11	3	2423	11	17096	0.196468	1.74853	938
GO:0017136	NAD-dependent histone deacetylase activity	molecular_function	8	3	2423	11	17096	0.196468	1.74666	939
GO:0007253	cytoplasmic sequestering of NF-kappaB	biological_process	8	3	2423	11	17096	0.196468	1.7448	940
GO:0071558	histone demethylase activity (H3-K27 specific	molecular_function	6	3	2423	11	17096	0.196468	1.74295	941
GO:2000641	regulation of early endosome to late endosome transport	biological_process	7	3	2423	11	17096	0.196468	1.7411	942
GO:0032357	oxidized purine DNA binding	molecular_function	9	3	2423	11	17096	0.196468	1.73925	943
GO:0032432	actin filament bundle	cellular_component	6	3	2423	11	17096	0.196468	1.73741	944
GO:0045794	negative regulation of cell volume	biological_process	8	3	2423	11	17096	0.196468	1.73557	945
GO:0000347	THO complex	cellular_component	4	3	2423	11	17096	0.196468	1.73374	946
GO:0075525	viral translational termination-reinitiation	biological_process	7	3	2423	11	17096	0.196468	1.73191	947
GO:0030621	U4 snRNA binding	molecular_function	8	3	2423	11	17096	0.196468	1.73008	948
GO:0035356	cellular triglyceride homeostasis	biological_process	6	3	2423	11	17096	0.196468	1.72826	949
GO:0018230	peptidyl-L-cysteine S-palmitoylation	biological_process	12	3	2423	11	17096	0.196468	1.72644	950
GO:1902416	positive regulation of mRNA binding	biological_process	8	3	2423	11	17096	0.196468	1.72462	951
GO:2001171	positive regulation of ATP biosynthetic process	biological_process	12	3	2423	11	17096	0.196468	1.72281	952
GO:0098792	xenophagy	biological_process	9	3	2423	11	17096	0.196468	1.721	953
GO:0060576	intestinal epithelial cell development	biological_process	8	3	2423	11	17096	0.196468	1.7192	954
GO:0043219	lateral loop	cellular_component	4	3	2423	11	17096	0.196468	1.7174	955
GO:0090166	Golgi disassembly	biological_process	7	3	2423	11	17096	0.196468	1.7156	956
GO:0036003	positive regulation of transcription from RNA polymerase II promoter in response to stress	biological_process	11	3	2423	11	17096	0.196468	1.71381	957
GO:0006686	sphingomyelin biosynthetic process	biological_process	9	3	2423	11	17096	0.196468	1.71202	958
GO:0007406	negative regulation of neuroblast proliferation	biological_process	10	3	2423	11	17096	0.196468	1.71024	959
GO:0031313	extrinsic component of endosome membrane	cellular_component	6	3	2423	11	17096	0.196468	1.70845	960
GO:0071557	histone H3-K27 demethylation	biological_process	13	3	2423	11	17096	0.196468	1.70668	961
GO:2000667	positive regulation of interleukin-13 secretion	biological_process	9	3	2423	11	17096	0.196468	1.7049	962
GO:0010632	regulation of epithelial cell migration	biological_process	8	3	2423	11	17096	0.196468	1.70313	963
GO:0032237	activation of store-operated calcium channel activity	biological_process	10	3	2423	11	17096	0.196468	1.70137	964
GO:0070061	fructose binding	molecular_function	6	3	2423	11	17096	0.196468	1.6996	965
GO:0097322	7SK snRNA binding	molecular_function	8	3	2423	11	17096	0.196468	1.69784	966
GO:0043950	positive regulation of cAMP-mediated signaling	biological_process	10	3	2423	11	17096	0.196468	1.69609	967
GO:0008626	granzyme-mediated apoptotic signaling pathway	biological_process	6	3	2423	11	17096	0.196468	1.69434	968
GO:0005641	nuclear envelope lumen	cellular_component	6	3	2423	11	17096	0.196468	1.69259	969
GO:0044354	macropinosome	cellular_component	9	3	2423	11	17096	0.196468	1.69084	970
GO:0009451	RNA modification	biological_process	9	6	2423	28	17096	0.196809	1.69203	971
GO:2000045	regulation of G1/S transition of mitotic cell cycle	biological_process	9	6	2423	28	17096	0.196809	1.69029	972
GO:0042267	natural killer cell mediated cytotoxicity	biological_process	5	6	2423	28	17096	0.196809	1.68855	973
GO:0033539	fatty acid beta-oxidation using acyl-CoA dehydrogenase	biological_process	12	6	2423	28	17096	0.196809	1.68682	974
GO:0043518	negative regulation of DNA damage response, signal transduction by p53 class mediator	biological_process	11	6	2423	28	17096	0.196809	1.68509	975
GO:0050868	negative regulation of T cell activation	biological_process	9	6	2423	28	17096	0.196809	1.68336	976
GO:0035690	cellular response to drug	biological_process	6	19	2423	109	17096	0.197422	1.68688	977
GO:0005246	calcium channel regulator activity	molecular_function	6	8	2423	40	17096	0.197835	1.68868	978
GO:0051290	protein heterotetramerization	biological_process	9	8	2423	40	17096	0.197835	1.68696	979
GO:0032735	positive regulation of interleukin-12 production	biological_process	8	8	2423	40	17096	0.197835	1.68524	980
GO:2001234	negative regulation of apoptotic signaling pathway	biological_process	9	7	2423	34	17096	0.198233	1.6869	981
GO:0001891	phagocytic cup	cellular_component	5	7	2423	34	17096	0.198233	1.68518	982
GO:0046965	retinoid X receptor binding	molecular_function	9	7	2423	34	17096	0.198233	1.68346	983
GO:1901998	toxin transport	biological_process	6	13	2423	71	17096	0.199203	1.68999	984
GO:0005913	cell-cell adherens junction	cellular_component	5	23	2423	135	17096	0.199504	1.69082	985
GO:0016525	negative regulation of angiogenesis	biological_process	8	16	2423	90	17096	0.199507	1.68913	986
GO:0004896	cytokine receptor activity	molecular_function	6	12	2423	65	17096	0.203221	1.71883	987
GO:0030433	ubiquitin-dependent ERAD pathway	biological_process	8	20	2423	116	17096	0.203788	1.72188	988
GO:0004771	sterol esterase activity	molecular_function	7	2	2423	6	17096	0.204235	1.72392	989
GO:1901532	regulation of hematopoietic progenitor cell differentiation	biological_process	7	2	2423	6	17096	0.204235	1.72218	990
GO:1903378	positive regulation of oxidative stress-induced neuron intrinsic apoptotic signaling pathway	biological_process	11	2	2423	6	17096	0.204235	1.72044	991
GO:0001820	serotonin secretion	biological_process	8	2	2423	6	17096	0.204235	1.71871	992
GO:0097179	protease inhibitor complex	cellular_component	5	2	2423	6	17096	0.204235	1.71697	993
GO:0014054	positive regulation of gamma-aminobutyric acid secretion	biological_process	9	2	2423	6	17096	0.204235	1.71525	994
GO:0071159	NF-kappaB complex	cellular_component	4	2	2423	6	17096	0.204235	1.71352	995
GO:0010829	negative regulation of glucose transport	biological_process	9	2	2423	6	17096	0.204235	1.7118	996
GO:0052795	exo-alpha-(2->6)-sialidase activity	molecular_function	9	2	2423	6	17096	0.204235	1.71009	997
GO:0034594	phosphatidylinositol trisphosphate phosphatase activity	molecular_function	9	2	2423	6	17096	0.204235	1.70837	998
GO:0004829	threonine-tRNA ligase activity	molecular_function	7	2	2423	6	17096	0.204235	1.70666	999
GO:1904172	positive regulation of bleb assembly	biological_process	10	2	2423	6	17096	0.204235	1.70496	1000
GO:0071042	nuclear polyadenylation-dependent mRNA catabolic process	biological_process	12	2	2423	6	17096	0.204235	1.70325	1001
GO:1901895	negative regulation of calcium-transporting ATPase activity	biological_process	9	2	2423	6	17096	0.204235	1.70155	1002
GO:1904884	positive regulation of telomerase catalytic core complex assembly	biological_process	8	2	2423	6	17096	0.204235	1.69986	1003
GO:0033688	regulation of osteoblast proliferation	biological_process	7	2	2423	6	17096	0.204235	1.69816	1004
GO:0035189	Rb-E2F complex	cellular_component	7	2	2423	6	17096	0.204235	1.69647	1005
GO:0009223	pyrimidine deoxyribonucleotide catabolic process	biological_process	11	2	2423	6	17096	0.204235	1.69479	1006
GO:0010693	negative regulation of alkaline phosphatase activity	biological_process	12	2	2423	6	17096	0.204235	1.6931	1007
GO:0033277	abortive mitotic cell cycle	biological_process	6	2	2423	6	17096	0.204235	1.69142	1008
GO:0008252	nucleotidase activity	molecular_function	8	2	2423	6	17096	0.204235	1.68975	1009
GO:0005124	scavenger receptor binding	molecular_function	6	2	2423	6	17096	0.204235	1.68808	1010
GO:0005955	calcineurin complex	cellular_component	5	2	2423	6	17096	0.204235	1.68641	1011
GO:0045903	positive regulation of translational fidelity	biological_process	6	2	2423	6	17096	0.204235	1.68474	1012
GO:0050211	procollagen galactosyltransferase activity	molecular_function	8	2	2423	6	17096	0.204235	1.68308	1013
GO:0019815	B cell receptor complex	cellular_component	5	2	2423	6	17096	0.204235	1.68142	1014
GO:0046404	ATP-dependent polydeoxyribonucleotide 5'-hydroxyl-kinase activity	molecular_function	9	2	2423	6	17096	0.204235	1.67976	1015
GO:0032804	negative regulation of low-density lipoprotein particle receptor catabolic process	biological_process	10	2	2423	6	17096	0.204235	1.67811	1016
GO:0061308	cardiac neural crest cell development involved in heart development	biological_process	8	2	2423	6	17096	0.204235	1.67646	1017
GO:0090169	regulation of spindle assembly	biological_process	9	2	2423	6	17096	0.204235	1.67481	1018
GO:1903758	negative regulation of transcription from RNA polymerase II promoter by histone modification	NA	NA	2	2423	6	17096	0.204235	1.67317	1019
GO:0019883	antigen processing and presentation of endogenous antigen	biological_process	5	2	2423	6	17096	0.204235	1.67153	1020
GO:1904685	positive regulation of metalloendopeptidase activity	biological_process	12	2	2423	6	17096	0.204235	1.66989	1021
GO:0005497	androgen binding	molecular_function	5	2	2423	6	17096	0.204235	1.66825	1022
GO:0034188	apolipoprotein A-I receptor activity	molecular_function	6	2	2423	6	17096	0.204235	1.66662	1023
GO:0002191	cap-dependent translational initiation	biological_process	7	2	2423	6	17096	0.204235	1.665	1024
GO:0001651	dense fibrillar component	cellular_component	7	2	2423	6	17096	0.204235	1.66337	1025
GO:0071883	activation of MAPK activity by adrenergic receptor signaling pathway	biological_process	14	2	2423	6	17096	0.204235	1.66175	1026
GO:0003266	regulation of secondary heart field cardioblast proliferation	biological_process	10	2	2423	6	17096	0.204235	1.66013	1027
GO:1903670	regulation of sprouting angiogenesis	biological_process	8	2	2423	6	17096	0.204235	1.65852	1028
GO:1901031	regulation of response to reactive oxygen species	biological_process	8	2	2423	6	17096	0.204235	1.65691	1029
GO:0051533	positive regulation of NFAT protein import into nucleus	NA	NA	2	2423	6	17096	0.204235	1.6553	1030
GO:0071038	nuclear polyadenylation-dependent tRNA catabolic process	biological_process	12	2	2423	6	17096	0.204235	1.65369	1031
GO:0050711	negative regulation of interleukin-1 secretion	biological_process	9	2	2423	6	17096	0.204235	1.65209	1032
GO:0097695	establishment of macromolecular complex localization to telomere	biological_process	7	2	2423	6	17096	0.204235	1.65049	1033
GO:1900408	negative regulation of cellular response to oxidative stress	biological_process	7	2	2423	6	17096	0.204235	1.64889	1034
GO:0005896	interleukin-6 receptor complex	cellular_component	6	2	2423	6	17096	0.204235	1.6473	1035
GO:0002762	negative regulation of myeloid leukocyte differentiation	biological_process	9	2	2423	6	17096	0.204235	1.64571	1036
GO:0000467	exonucleolytic trimming to generate mature 3'-end of 5.8S rRNA from tricistronic rRNA transcript (SSU-rRNA, 5.8S rRNA, LSU-rRNA	biological_process	12	2	2423	6	17096	0.204235	1.64412	1037
GO:1900625	positive regulation of monocyte aggregation	biological_process	9	2	2423	6	17096	0.204235	1.64254	1038
GO:0008050	female courtship behavior	biological_process	7	2	2423	6	17096	0.204235	1.64096	1039
GO:0035621	ER to Golgi ceramide transport	biological_process	9	2	2423	6	17096	0.204235	1.63938	1040
GO:0016508	long-chain-enoyl-CoA hydratase activity	molecular_function	7	2	2423	6	17096	0.204235	1.63781	1041
GO:0120009	intermembrane lipid transfer	biological_process	8	2	2423	6	17096	0.204235	1.63623	1042
GO:1902774	late endosome to lysosome transport	biological_process	8	2	2423	6	17096	0.204235	1.63467	1043
GO:0015081	sodium ion transmembrane transporter activity	molecular_function	9	2	2423	6	17096	0.204235	1.6331	1044
GO:0052796	exo-alpha-(2->8)-sialidase activity	molecular_function	9	2	2423	6	17096	0.204235	1.63154	1045
GO:0043262	adenosine-diphosphatase activity	molecular_function	9	2	2423	6	17096	0.204235	1.62998	1046
GO:0035662	Toll-like receptor 4 binding	molecular_function	7	2	2423	6	17096	0.204235	1.62842	1047
GO:0043227	membrane-bounded organelle	cellular_component	4	2	2423	6	17096	0.204235	1.62687	1048
GO:0120013	intermembrane lipid transfer activity	molecular_function	4	2	2423	6	17096	0.204235	1.62532	1049
GO:0031701	angiotensin receptor binding	molecular_function	7	2	2423	6	17096	0.204235	1.62377	1050
GO:0010611	regulation of cardiac muscle hypertrophy	biological_process	9	2	2423	6	17096	0.204235	1.62222	1051
GO:1990481	mRNA pseudouridine synthesis	biological_process	11	2	2423	6	17096	0.204235	1.62068	1052
GO:0006435	threonyl-tRNA aminoacylation	biological_process	13	2	2423	6	17096	0.204235	1.61914	1053
GO:0070110	ciliary neurotrophic factor receptor complex	cellular_component	6	2	2423	6	17096	0.204235	1.61761	1054
GO:0044753	amphisome	cellular_component	8	2	2423	6	17096	0.204235	1.61607	1055
GO:0090045	positive regulation of deacetylase activity	biological_process	8	2	2423	6	17096	0.204235	1.61454	1056
GO:0038016	insulin receptor internalization	biological_process	10	2	2423	6	17096	0.204235	1.61301	1057
GO:0048588	developmental cell growth	biological_process	5	2	2423	6	17096	0.204235	1.61149	1058
GO:0080135	regulation of cellular response to stress	biological_process	6	2	2423	6	17096	0.204235	1.60997	1059
GO:0017055	negative regulation of RNA polymerase II transcriptional preinitiation complex assembly	biological_process	8	2	2423	6	17096	0.204235	1.60845	1060
GO:0045401	positive regulation of interleukin-3 biosynthetic process	biological_process	9	2	2423	6	17096	0.204235	1.60693	1061
GO:0051650	establishment of vesicle localization	biological_process	7	2	2423	6	17096	0.204235	1.60542	1062
GO:0065001	specification of axis polarity	biological_process	5	2	2423	6	17096	0.204235	1.60391	1063
GO:0061741	chaperone-mediated protein transport involved in chaperone-mediated autophagy	biological_process	11	2	2423	6	17096	0.204235	1.6024	1064
GO:1902897	regulation of postsynaptic density protein 95 clustering	biological_process	10	2	2423	6	17096	0.204235	1.6009	1065
GO:0032902	nerve growth factor production	biological_process	5	2	2423	6	17096	0.204235	1.5994	1066
GO:0019828	aspartic-type endopeptidase inhibitor activity	molecular_function	8	2	2423	6	17096	0.204235	1.5979	1067
GO:0006990	positive regulation of transcription from RNA polymerase II promoter involved in unfolded protein response	biological_process	12	2	2423	6	17096	0.204235	1.5964	1068
GO:0021555	midbrain-hindbrain boundary morphogenesis	biological_process	6	2	2423	6	17096	0.204235	1.59491	1069
GO:0042991	transcription factor import into nucleus	biological_process	NA	2	2423	6	17096	0.204235	1.59342	1070
GO:1902807	negative regulation of cell cycle G1/S phase transition	biological_process	10	2	2423	6	17096	0.204235	1.59193	1071
GO:0033032	regulation of myeloid cell apoptotic process	biological_process	9	2	2423	6	17096	0.204235	1.59044	1072
GO:2000813	negative regulation of barbed-end actin filament capping	biological_process	10	2	2423	6	17096	0.204235	1.58896	1073
GO:2000143	negative regulation of DNA-templated transcription, initiation	biological_process	10	2	2423	6	17096	0.204235	1.58748	1074
GO:0045901	positive regulation of translational elongation	biological_process	11	2	2423	6	17096	0.204235	1.58601	1075
GO:0061752	telomeric repeat-containing RNA binding	molecular_function	7	2	2423	6	17096	0.204235	1.58453	1076
GO:0090556	phosphatidylserine-translocating ATPase activity	molecular_function	6	2	2423	6	17096	0.204235	1.58306	1077
GO:0031692	alpha-1B adrenergic receptor binding	molecular_function	8	2	2423	6	17096	0.204235	1.58159	1078
GO:0090370	negative regulation of cholesterol efflux	biological_process	11	2	2423	6	17096	0.204235	1.58013	1079
GO:0045682	regulation of epidermis development	biological_process	6	2	2423	6	17096	0.204235	1.57866	1080
GO:2000670	positive regulation of dendritic cell apoptotic process	biological_process	11	2	2423	6	17096	0.204235	1.5772	1081
GO:0044336	canonical Wnt signaling pathway involved in negative regulation of apoptotic process	biological_process	9	2	2423	6	17096	0.204235	1.57574	1082
GO:1900195	positive regulation of oocyte maturation	biological_process	9	2	2423	6	17096	0.204235	1.57429	1083
GO:0097694	establishment of RNA localization to telomere	biological_process	6	2	2423	6	17096	0.204235	1.57284	1084
GO:0052794	exo-alpha-(2->3)-sialidase activity	molecular_function	9	2	2423	6	17096	0.204235	1.57139	1085
GO:1901509	regulation of endothelial tube morphogenesis	biological_process	8	2	2423	6	17096	0.204235	1.56994	1086
GO:2000779	regulation of double-strand break repair	biological_process	10	2	2423	6	17096	0.204235	1.5685	1087
GO:1905606	regulation of presynapse assembly	biological_process	7	2	2423	6	17096	0.204235	1.56706	1088
GO:0019862	IgA binding	molecular_function	6	2	2423	6	17096	0.204235	1.56562	1089
GO:0016428	tRNA (cytosine-5-)-methyltransferase activity	molecular_function	10	2	2423	6	17096	0.204235	1.56418	1090
GO:0051208	sequestering of calcium ion	biological_process	5	2	2423	6	17096	0.204235	1.56275	1091
GO:0009448	gamma-aminobutyric acid metabolic process	biological_process	9	2	2423	6	17096	0.204235	1.56131	1092
GO:0002554	serotonin secretion by platelet	biological_process	10	2	2423	6	17096	0.204235	1.55989	1093
GO:0070230	positive regulation of lymphocyte apoptotic process	biological_process	11	2	2423	6	17096	0.204235	1.55846	1094
GO:0030492	hemoglobin binding	molecular_function	5	2	2423	6	17096	0.204235	1.55704	1095
GO:0034165	positive regulation of toll-like receptor 9 signaling pathway	biological_process	10	2	2423	6	17096	0.204235	1.55562	1096
GO:0004982	N-formyl peptide receptor activity	molecular_function	7	2	2423	6	17096	0.204235	1.5542	1097
GO:0030135	coated vesicle	cellular_component	7	2	2423	6	17096	0.204235	1.55278	1098
GO:0031826	type 2A serotonin receptor binding	molecular_function	8	2	2423	6	17096	0.204235	1.55137	1099
GO:0006670	sphingosine metabolic process	biological_process	8	2	2423	6	17096	0.204235	1.54996	1100
GO:0070991	medium-chain-acyl-CoA dehydrogenase activity	molecular_function	7	2	2423	6	17096	0.204235	1.54855	1101
GO:0071677	positive regulation of mononuclear cell migration	biological_process	8	2	2423	6	17096	0.204235	1.54715	1102
GO:0070487	monocyte aggregation	biological_process	8	2	2423	6	17096	0.204235	1.54574	1103
GO:0071407	cellular response to organic cyclic compound	biological_process	7	22	2423	129	17096	0.204517	1.54647	1104
GO:0050852	T cell receptor signaling pathway	biological_process	8	44	2423	274	17096	0.205603	1.55328	1105
GO:0051092	positive regulation of NF-kappaB transcription factor activity	biological_process	7	39	2423	241	17096	0.207371	1.56522	1106
GO:0042771	intrinsic apoptotic signaling pathway in response to DNA damage by p53 class mediator	biological_process	8	10	2423	53	17096	0.210926	1.59062	1107
GO:0036500	ATF6-mediated unfolded protein response	biological_process	6	4	2423	17	17096	0.212849	1.60366	1108
GO:0032463	negative regulation of protein homooligomerization	biological_process	9	4	2423	17	17096	0.212849	1.60222	1109
GO:0046598	positive regulation of viral entry into host cell	biological_process	10	4	2423	17	17096	0.212849	1.60077	1110
GO:0061635	regulation of protein complex stability	biological_process	5	4	2423	17	17096	0.212849	1.59933	1111
GO:0004439	phosphatidylinositol-4,5-bisphosphate 5-phosphatase activity	molecular_function	10	4	2423	17	17096	0.212849	1.5979	1112
GO:0007172	signal complex assembly	biological_process	8	4	2423	17	17096	0.212849	1.59646	1113
GO:0043190	ATP-binding cassette (ABC) transporter complex	cellular_component	7	4	2423	17	17096	0.212849	1.59503	1114
GO:0001164	RNA polymerase I CORE element sequence-specific DNA binding	molecular_function	10	4	2423	17	17096	0.212849	1.5936	1115
GO:0015813	L-glutamate transport	biological_process	11	4	2423	17	17096	0.212849	1.59217	1116
GO:0000243	commitment complex	cellular_component	8	4	2423	17	17096	0.212849	1.59074	1117
GO:0017121	phospholipid scrambling	biological_process	7	4	2423	17	17096	0.212849	1.58932	1118
GO:1904851	positive regulation of establishment of protein localization to telomere	biological_process	10	4	2423	17	17096	0.212849	1.5879	1119
GO:0042135	neurotransmitter catabolic process	biological_process	7	4	2423	17	17096	0.212849	1.58648	1120
GO:0008094	DNA-dependent ATPase activity	molecular_function	11	13	2423	72	17096	0.213672	1.5912	1121
GO:0090002	establishment of protein localization to plasma membrane	NA	NA	13	2423	72	17096	0.213672	1.58978	1122
GO:0030334	regulation of cell migration	biological_process	7	18	2423	104	17096	0.214213	1.59238	1123
GO:0070423	nucleotide-binding oligomerization domain containing signaling pathway	biological_process	9	9	2423	47	17096	0.214413	1.59246	1124
GO:0006754	ATP biosynthetic process	biological_process	12	9	2423	47	17096	0.214413	1.59104	1125
GO:0003950	NAD+ ADP-ribosyltransferase activity	molecular_function	7	9	2423	47	17096	0.214413	1.58963	1126
GO:0061621	canonical glycolysis	biological_process	6	9	2423	47	17096	0.214413	1.58822	1127
GO:0050900	leukocyte migration	biological_process	4	39	2423	242	17096	0.2152	1.59263	1128
GO:0031572	G2 DNA damage checkpoint	biological_process	8	8	2423	41	17096	0.217423	1.60766	1129
GO:0030316	osteoclast differentiation	biological_process	8	8	2423	41	17096	0.217423	1.60624	1130
GO:0048661	positive regulation of smooth muscle cell proliferation	biological_process	8	15	2423	85	17096	0.21755	1.60576	1131
GO:0008630	intrinsic apoptotic signaling pathway in response to DNA damage	biological_process	7	15	2423	85	17096	0.21755	1.60434	1132
GO:0050681	androgen receptor binding	molecular_function	9	15	2423	85	17096	0.21755	1.60292	1133
GO:0002250	adaptive immune response	biological_process	5	40	2423	249	17096	0.21792	1.60423	1134
GO:0017160	Ral GTPase binding	molecular_function	9	5	2423	23	17096	0.218983	1.61063	1135
GO:0043254	regulation of protein complex assembly	biological_process	6	5	2423	23	17096	0.218983	1.60921	1136
GO:0010458	exit from mitosis	biological_process	7	5	2423	23	17096	0.218983	1.6078	1137
GO:0070411	I-SMAD binding	molecular_function	6	5	2423	23	17096	0.218983	1.60638	1138
GO:0031641	regulation of myelination	biological_process	6	5	2423	23	17096	0.218983	1.60497	1139
GO:0071404	cellular response to low-density lipoprotein particle stimulus	biological_process	6	5	2423	23	17096	0.218983	1.60357	1140
GO:0042592	homeostatic process	biological_process	5	5	2423	23	17096	0.218983	1.60216	1141
GO:1904754	positive regulation of vascular associated smooth muscle cell migration	biological_process	10	5	2423	23	17096	0.218983	1.60076	1142
GO:0033630	positive regulation of cell adhesion mediated by integrin	biological_process	7	5	2423	23	17096	0.218983	1.59936	1143
GO:0051044	positive regulation of membrane protein ectodomain proteolysis	biological_process	9	5	2423	23	17096	0.218983	1.59796	1144
GO:0001774	microglial cell activation	biological_process	7	5	2423	23	17096	0.218983	1.59656	1145
GO:0034244	negative regulation of transcription elongation from RNA polymerase II promoter	biological_process	11	5	2423	23	17096	0.218983	1.59517	1146
GO:0005753	mitochondrial proton-transporting ATP synthase complex	cellular_component	7	7	2423	35	17096	0.219639	1.59856	1147
GO:0070006	metalloaminopeptidase activity	molecular_function	9	7	2423	35	17096	0.219639	1.59717	1148
GO:0006892	post-Golgi vesicle-mediated transport	biological_process	8	7	2423	35	17096	0.219639	1.59578	1149
GO:0000979	RNA polymerase II core promoter sequence-specific DNA binding	molecular_function	10	17	2423	98	17096	0.219711	1.59491	1150
GO:0010875	positive regulation of cholesterol efflux	biological_process	11	6	2423	29	17096	0.220507	1.5993	1151
GO:0006402	mRNA catabolic process	biological_process	10	6	2423	29	17096	0.220507	1.59791	1152
GO:0004012	phospholipid-translocating ATPase activity	molecular_function	6	6	2423	29	17096	0.220507	1.59653	1153
GO:0000307	cyclin-dependent protein kinase holoenzyme complex	cellular_component	5	6	2423	29	17096	0.220507	1.59514	1154
GO:0051604	protein maturation	biological_process	7	6	2423	29	17096	0.220507	1.59376	1155
GO:0016032	viral process	biological_process	6	118	2423	778	17096	0.221827	1.60191	1156
GO:0004407	histone deacetylase activity	molecular_function	7	14	2423	79	17096	0.222981	1.60886	1157
GO:0070911	global genome nucleotide-excision repair	biological_process	10	11	2423	60	17096	0.223452	1.61086	1158
GO:0004177	aminopeptidase activity	molecular_function	8	11	2423	60	17096	0.223452	1.60947	1159
GO:1900740	positive regulation of protein insertion into mitochondrial membrane involved in apoptotic signaling pathway	biological_process	11	11	2423	60	17096	0.223452	1.60808	1160
GO:0046627	negative regulation of insulin receptor signaling pathway	biological_process	9	10	2423	54	17096	0.228341	1.64185	1161
GO:2001240	negative regulation of extrinsic apoptotic signaling pathway in absence of ligand	biological_process	10	10	2423	54	17096	0.228341	1.64044	1162
GO:0045785	positive regulation of cell adhesion	biological_process	6	13	2423	73	17096	0.228576	1.64071	1163
GO:0048538	thymus development	biological_process	7	13	2423	73	17096	0.228576	1.6393	1164
GO:0032403	protein complex binding	NA	NA	69	2423	446	17096	0.231187	1.65661	1165
GO:0008047	enzyme activator activity	molecular_function	5	15	2423	86	17096	0.231336	1.65625	1166
GO:0010501	RNA secondary structure unwinding	biological_process	9	15	2423	86	17096	0.231336	1.65484	1167
GO:0009267	cellular response to starvation	biological_process	8	17	2423	99	17096	0.232572	1.66225	1168
GO:0045892	negative regulation of transcription, DNA-templated	biological_process	9	128	2423	849	17096	0.232966	1.66364	1169
GO:0046966	thyroid hormone receptor binding	molecular_function	8	9	2423	48	17096	0.233134	1.66342	1170
GO:0090383	phagosome acidification	biological_process	13	9	2423	48	17096	0.233134	1.662	1171
GO:0071276	cellular response to cadmium ion	biological_process	8	9	2423	48	17096	0.233134	1.66058	1172
GO:0006338	chromatin remodeling	biological_process	6	26	2423	158	17096	0.234139	1.66632	1173
GO:0000118	histone deacetylase complex	cellular_component	7	12	2423	67	17096	0.234331	1.66627	1174
GO:0048643	positive regulation of skeletal muscle tissue development	biological_process	10	3	2423	12	17096	0.236044	1.67702	1175
GO:2000510	positive regulation of dendritic cell chemotaxis	biological_process	9	3	2423	12	17096	0.236044	1.67559	1176
GO:2000507	positive regulation of energy homeostasis	NA	NA	3	2423	12	17096	0.236044	1.67417	1177
GO:0048708	astrocyte differentiation	biological_process	7	3	2423	12	17096	0.236044	1.67275	1178
GO:0038092	nodal signaling pathway	biological_process	9	3	2423	12	17096	0.236044	1.67133	1179
GO:0036089	cleavage furrow formation	biological_process	6	3	2423	12	17096	0.236044	1.66991	1180
GO:0045647	negative regulation of erythrocyte differentiation	biological_process	9	3	2423	12	17096	0.236044	1.6685	1181
GO:0031017	exocrine pancreas development	biological_process	7	3	2423	12	17096	0.236044	1.66709	1182
GO:0072540	T-helper 17 cell lineage commitment	biological_process	10	3	2423	12	17096	0.236044	1.66568	1183
GO:0010793	regulation of mRNA export from nucleus	biological_process	8	3	2423	12	17096	0.236044	1.66427	1184
GO:0010594	regulation of endothelial cell migration	biological_process	9	3	2423	12	17096	0.236044	1.66287	1185
GO:0038066	p38MAPK cascade	biological_process	13	3	2423	12	17096	0.236044	1.66147	1186
GO:0061052	negative regulation of cell growth involved in cardiac muscle cell development	biological_process	11	3	2423	12	17096	0.236044	1.66007	1187
GO:0002467	germinal center formation	biological_process	7	3	2423	12	17096	0.236044	1.65867	1188
GO:0043631	RNA polyadenylation	biological_process	9	3	2423	12	17096	0.236044	1.65727	1189
GO:0050798	activated T cell proliferation	biological_process	9	3	2423	12	17096	0.236044	1.65588	1190
GO:0045661	regulation of myoblast differentiation	biological_process	7	3	2423	12	17096	0.236044	1.65449	1191
GO:0034773	histone H4-K20 trimethylation	biological_process	13	3	2423	12	17096	0.236044	1.6531	1192
GO:0070269	pyroptosis	biological_process	6	3	2423	12	17096	0.236044	1.65172	1193
GO:1900086	positive regulation of peptidyl-tyrosine autophosphorylation	biological_process	12	3	2423	12	17096	0.236044	1.65033	1194
GO:2000347	positive regulation of hepatocyte proliferation	biological_process	9	3	2423	12	17096	0.236044	1.64895	1195
GO:1902741	positive regulation of interferon-alpha secretion	biological_process	10	3	2423	12	17096	0.236044	1.64757	1196
GO:0010742	macrophage derived foam cell differentiation	biological_process	7	3	2423	12	17096	0.236044	1.6462	1197
GO:0045410	positive regulation of interleukin-6 biosynthetic process	biological_process	9	3	2423	12	17096	0.236044	1.64482	1198
GO:0050691	regulation of defense response to virus by host	biological_process	8	3	2423	12	17096	0.236044	1.64345	1199
GO:0060259	regulation of feeding behavior	biological_process	6	3	2423	12	17096	0.236044	1.64208	1200
GO:0005000	vasopressin receptor activity	molecular_function	7	3	2423	12	17096	0.236044	1.64071	1201
GO:0018027	peptidyl-lysine dimethylation	biological_process	12	3	2423	12	17096	0.236044	1.63935	1202
GO:0070290	N-acylphosphatidylethanolamine-specific phospholipase D activity	molecular_function	8	3	2423	12	17096	0.236044	1.63799	1203
GO:0019885	antigen processing and presentation of endogenous peptide antigen via MHC class I	biological_process	7	3	2423	12	17096	0.236044	1.63663	1204
GO:0090527	actin filament reorganization	biological_process	7	3	2423	12	17096	0.236044	1.63527	1205
GO:0070552	BRISC complex	cellular_component	4	3	2423	12	17096	0.236044	1.63391	1206
GO:2001269	positive regulation of cysteine-type endopeptidase activity involved in apoptotic signaling pathway	biological_process	11	3	2423	12	17096	0.236044	1.63256	1207
GO:0032453	histone demethylase activity (H3-K4 specific	molecular_function	6	3	2423	12	17096	0.236044	1.63121	1208
GO:0043405	regulation of MAP kinase activity	biological_process	11	3	2423	12	17096	0.236044	1.62986	1209
GO:0048743	positive regulation of skeletal muscle fiber development	biological_process	9	3	2423	12	17096	0.236044	1.62851	1210
GO:0008420	CTD phosphatase activity	molecular_function	10	3	2423	12	17096	0.236044	1.62717	1211
GO:0048406	nerve growth factor binding	molecular_function	7	3	2423	12	17096	0.236044	1.62582	1212
GO:1903077	negative regulation of protein localization to plasma membrane	biological_process	10	3	2423	12	17096	0.236044	1.62448	1213
GO:0071316	cellular response to nicotine	biological_process	7	3	2423	12	17096	0.236044	1.62314	1214
GO:0071681	cellular response to indole-3-methanol	biological_process	7	3	2423	12	17096	0.236044	1.62181	1215
GO:0030579	ubiquitin-dependent SMAD protein catabolic process	biological_process	11	3	2423	12	17096	0.236044	1.62047	1216
GO:0017025	TBP-class protein binding	molecular_function	7	8	2423	42	17096	0.2377	1.6305	1217
GO:0042787	protein ubiquitination involved in ubiquitin-dependent protein catabolic process	NA	NA	39	2423	245	17096	0.239539	1.64177	1218
GO:0016607	nuclear speck	cellular_component	8	98	2423	645	17096	0.239861	1.64263	1219
GO:0006446	regulation of translational initiation	biological_process	10	11	2423	61	17096	0.240239	1.64386	1220
GO:0070577	lysine-acetylated histone binding	molecular_function	6	7	2423	36	17096	0.241816	1.6533	1221
GO:0051928	positive regulation of calcium ion transport	biological_process	9	7	2423	36	17096	0.241816	1.65195	1222
GO:0000422	mitophagy	biological_process	7	13	2423	74	17096	0.243887	1.66473	1223
GO:0045589	regulation of regulatory T cell differentiation	biological_process	10	6	2423	30	17096	0.245088	1.67156	1224
GO:0008156	negative regulation of DNA replication	biological_process	10	6	2423	30	17096	0.245088	1.6702	1225
GO:0002230	positive regulation of defense response to virus by host	biological_process	9	6	2423	30	17096	0.245088	1.66883	1226
GO:0005123	death receptor binding	molecular_function	8	6	2423	30	17096	0.245088	1.66747	1227
GO:0006111	regulation of gluconeogenesis	biological_process	10	4	2423	18	17096	0.245149	1.66653	1228
GO:0008635	activation of cysteine-type endopeptidase activity involved in apoptotic process by cytochrome c	biological_process	12	4	2423	18	17096	0.245149	1.66518	1229
GO:0046007	negative regulation of activated T cell proliferation	biological_process	12	4	2423	18	17096	0.245149	1.66382	1230
GO:0060009	Sertoli cell development	biological_process	7	4	2423	18	17096	0.245149	1.66247	1231
GO:0044224	juxtaparanode region of axon	cellular_component	6	4	2423	18	17096	0.245149	1.66112	1232
GO:0042982	amyloid precursor protein metabolic process	biological_process	7	4	2423	18	17096	0.245149	1.65977	1233
GO:0048599	oocyte development	biological_process	6	4	2423	18	17096	0.245149	1.65843	1234
GO:1903076	regulation of protein localization to plasma membrane	biological_process	9	4	2423	18	17096	0.245149	1.65709	1235
GO:0007167	enzyme linked receptor protein signaling pathway	biological_process	6	4	2423	18	17096	0.245149	1.65575	1236
GO:0000012	single strand break repair	biological_process	9	4	2423	18	17096	0.245149	1.65441	1237
GO:0010666	positive regulation of cardiac muscle cell apoptotic process	biological_process	12	4	2423	18	17096	0.245149	1.65307	1238
GO:0033270	paranode region of axon	cellular_component	6	4	2423	18	17096	0.245149	1.65174	1239
GO:0015807	L-amino acid transport	biological_process	11	4	2423	18	17096	0.245149	1.6504	1240
GO:0031053	primary miRNA processing	biological_process	11	4	2423	18	17096	0.245149	1.64907	1241
GO:0051901	positive regulation of mitochondrial depolarization	biological_process	8	4	2423	18	17096	0.245149	1.64775	1242
GO:0034145	positive regulation of toll-like receptor 4 signaling pathway	biological_process	10	4	2423	18	17096	0.245149	1.64642	1243
GO:1990023	mitotic spindle midzone	cellular_component	7	4	2423	18	17096	0.245149	1.6451	1244
GO:0051896	regulation of protein kinase B signaling	biological_process	9	4	2423	18	17096	0.245149	1.64378	1245
GO:0030593	neutrophil chemotaxis	biological_process	7	15	2423	87	17096	0.245471	1.64462	1246
GO:0032496	response to lipopolysaccharide	biological_process	7	45	2423	286	17096	0.24552	1.64362	1247
GO:0003712	transcription cofactor activity	molecular_function	4	17	2423	100	17096	0.245741	1.64379	1248
GO:0034968	histone lysine methylation	biological_process	12	10	2423	55	17096	0.24628	1.64607	1249
GO:2000251	positive regulation of actin cytoskeleton reorganization	biological_process	10	5	2423	24	17096	0.246748	1.64788	1250
GO:0001829	trophectodermal cell differentiation	biological_process	6	5	2423	24	17096	0.246748	1.64656	1251
GO:0006476	protein deacetylation	biological_process	10	5	2423	24	17096	0.246748	1.64525	1252
GO:0045717	negative regulation of fatty acid biosynthetic process	biological_process	9	5	2423	24	17096	0.246748	1.64394	1253
GO:0008154	actin polymerization or depolymerization	biological_process	7	5	2423	24	17096	0.246748	1.64263	1254
GO:0051085	chaperone mediated protein folding requiring cofactor	biological_process	7	5	2423	24	17096	0.246748	1.64132	1255
GO:0046902	regulation of mitochondrial membrane permeability	biological_process	8	5	2423	24	17096	0.246748	1.64001	1256
GO:0031932	TORC2 complex	cellular_component	4	5	2423	24	17096	0.246748	1.6387	1257
GO:1902475	L-alpha-amino acid transmembrane transport	biological_process	12	5	2423	24	17096	0.246748	1.6374	1258
GO:0050700	CARD domain binding	molecular_function	6	5	2423	24	17096	0.246748	1.6361	1259
GO:0006266	DNA ligation	biological_process	8	5	2423	24	17096	0.246748	1.6348	1260
GO:1900025	negative regulation of substrate adhesion-dependent cell spreading	biological_process	10	5	2423	24	17096	0.246748	1.63351	1261
GO:1902230	negative regulation of intrinsic apoptotic signaling pathway in response to DNA damage	biological_process	9	5	2423	24	17096	0.246748	1.63221	1262
GO:0030140	trans-Golgi network transport vesicle	cellular_component	8	5	2423	24	17096	0.246748	1.63092	1263
GO:0010629	negative regulation of gene expression	biological_process	8	46	2423	293	17096	0.247615	1.63535	1264
GO:0000785	chromatin	cellular_component	6	30	2423	186	17096	0.249135	1.64409	1265
GO:0019216	regulation of lipid metabolic process	biological_process	7	25	2423	153	17096	0.251078	1.65561	1266
GO:0043161	proteasome-mediated ubiquitin-dependent protein catabolic process	biological_process	11	61	2423	395	17096	0.251852	1.6594	1267
GO:1901215	negative regulation of neuron death	biological_process	8	14	2423	81	17096	0.252359	1.66143	1268
GO:0004843	thiol-dependent ubiquitin-specific protease activity	molecular_function	10	23	2423	140	17096	0.253565	1.66805	1269
GO:0008360	regulation of cell shape	biological_process	8	38	2423	240	17096	0.253974	1.66943	1270
GO:0006096	glycolytic process	biological_process	10	11	2423	62	17096	0.257475	1.69111	1271
GO:0002039	p53 binding	molecular_function	5	19	2423	114	17096	0.257752	1.6916	1272
GO:0009791	post-embryonic development	biological_process	4	24	2423	147	17096	0.257916	1.69134	1273
GO:0031397	negative regulation of protein ubiquitination	biological_process	11	13	2423	75	17096	0.259574	1.70088	1274
GO:2000664	positive regulation of interleukin-5 secretion	biological_process	9	2	2423	7	17096	0.260372	1.70477	1275
GO:0042270	protection from natural killer cell mediated cytotoxicity	biological_process	9	2	2423	7	17096	0.260372	1.70344	1276
GO:0031670	cellular response to nutrient	biological_process	8	2	2423	7	17096	0.260372	1.7021	1277
GO:0035663	Toll-like receptor 2 binding	molecular_function	7	2	2423	7	17096	0.260372	1.70077	1278
GO:2000392	regulation of lamellipodium morphogenesis	biological_process	8	2	2423	7	17096	0.260372	1.69944	1279
GO:1904715	negative regulation of chaperone-mediated autophagy	biological_process	10	2	2423	7	17096	0.260372	1.69812	1280
GO:0021801	cerebral cortex radial glia guided migration	biological_process	11	2	2423	7	17096	0.260372	1.69679	1281
GO:0043201	response to leucine	biological_process	7	2	2423	7	17096	0.260372	1.69547	1282
GO:1990460	leptin receptor binding	molecular_function	6	2	2423	7	17096	0.260372	1.69414	1283
GO:0070644	vitamin D response element binding	molecular_function	11	2	2423	7	17096	0.260372	1.69283	1284
GO:0032925	regulation of activin receptor signaling pathway	biological_process	9	2	2423	7	17096	0.260372	1.69151	1285
GO:0071035	nuclear polyadenylation-dependent rRNA catabolic process	biological_process	12	2	2423	7	17096	0.260372	1.69019	1286
GO:0002685	regulation of leukocyte migration	biological_process	6	2	2423	7	17096	0.260372	1.68888	1287
GO:0010536	positive regulation of activation of Janus kinase activity	biological_process	12	2	2423	7	17096	0.260372	1.68757	1288
GO:1990837	sequence-specific double-stranded DNA binding	molecular_function	8	2	2423	7	17096	0.260372	1.68626	1289
GO:0045425	positive regulation of granulocyte macrophage colony-stimulating factor biosynthetic process	biological_process	9	2	2423	7	17096	0.260372	1.68495	1290
GO:0002924	negative regulation of humoral immune response mediated by circulating immunoglobulin	biological_process	12	2	2423	7	17096	0.260372	1.68365	1291
GO:0060715	syncytiotrophoblast cell differentiation involved in labyrinthine layer development	biological_process	6	2	2423	7	17096	0.260372	1.68234	1292
GO:1903003	positive regulation of protein deubiquitination	biological_process	10	2	2423	7	17096	0.260372	1.68104	1293
GO:0060312	regulation of blood vessel remodeling	biological_process	7	2	2423	7	17096	0.260372	1.67974	1294
GO:0002768	immune response-regulating cell surface receptor signaling pathway	biological_process	6	2	2423	7	17096	0.260372	1.67845	1295
GO:0044376	RNA polymerase II complex import to nucleus	biological_process	NA	2	2423	7	17096	0.260372	1.67715	1296
GO:0019776	Atg8 ligase activity	molecular_function	5	2	2423	7	17096	0.260372	1.67586	1297
GO:0043368	positive T cell selection	biological_process	5	2	2423	7	17096	0.260372	1.67457	1298
GO:0046978	TAP1 binding	molecular_function	6	2	2423	7	17096	0.260372	1.67328	1299
GO:2000049	positive regulation of cell-cell adhesion mediated by cadherin	biological_process	8	2	2423	7	17096	0.260372	1.67199	1300
GO:0031664	regulation of lipopolysaccharide-mediated signaling pathway	biological_process	7	2	2423	7	17096	0.260372	1.67071	1301
GO:0045716	positive regulation of low-density lipoprotein particle receptor biosynthetic process	biological_process	10	2	2423	7	17096	0.260372	1.66942	1302
GO:1904694	negative regulation of vascular smooth muscle contraction	biological_process	11	2	2423	7	17096	0.260372	1.66814	1303
GO:0061357	positive regulation of Wnt protein secretion	biological_process	8	2	2423	7	17096	0.260372	1.66686	1304
GO:1990022	RNA polymerase III complex localization to nucleus	biological_process	NA	2	2423	7	17096	0.260372	1.66558	1305
GO:0042269	regulation of natural killer cell mediated cytotoxicity	biological_process	7	2	2423	7	17096	0.260372	1.66431	1306
GO:0006824	cobalt ion transport	biological_process	10	2	2423	7	17096	0.260372	1.66304	1307
GO:0001915	negative regulation of T cell mediated cytotoxicity	biological_process	8	2	2423	7	17096	0.260372	1.66176	1308
GO:0033144	negative regulation of intracellular steroid hormone receptor signaling pathway	biological_process	9	2	2423	7	17096	0.260372	1.66049	1309
GO:0008454	alpha-1,3-mannosylglycoprotein 4-beta-N-acetylglucosaminyltransferase activity	molecular_function	8	2	2423	7	17096	0.260372	1.65923	1310
GO:0032021	NELF complex	cellular_component	5	2	2423	7	17096	0.260372	1.65796	1311
GO:0001738	morphogenesis of a polarized epithelium	biological_process	7	2	2423	7	17096	0.260372	1.6567	1312
GO:0000172	ribonuclease MRP complex	cellular_component	6	2	2423	7	17096	0.260372	1.65544	1313
GO:0008187	poly-pyrimidine tract binding	molecular_function	8	2	2423	7	17096	0.260372	1.65418	1314
GO:1990737	response to manganese-induced endoplasmic reticulum stress	biological_process	7	2	2423	7	17096	0.260372	1.65292	1315
GO:0014012	peripheral nervous system axon regeneration	biological_process	8	2	2423	7	17096	0.260372	1.65166	1316
GO:0070433	negative regulation of nucleotide-binding oligomerization domain containing 2 signaling pathway	biological_process	8	2	2423	7	17096	0.260372	1.65041	1317
GO:0033829	O-fucosylpeptide 3-beta-N-acetylglucosaminyltransferase activity	molecular_function	8	2	2423	7	17096	0.260372	1.64916	1318
GO:0032564	dATP binding	molecular_function	9	2	2423	7	17096	0.260372	1.64791	1319
GO:0071603	endothelial cell-cell adhesion	biological_process	7	2	2423	7	17096	0.260372	1.64666	1320
GO:0060242	contact inhibition	biological_process	4	2	2423	7	17096	0.260372	1.64541	1321
GO:0071314	cellular response to cocaine	biological_process	7	2	2423	7	17096	0.260372	1.64417	1322
GO:1900425	negative regulation of defense response to bacterium	biological_process	8	2	2423	7	17096	0.260372	1.64292	1323
GO:0034154	toll-like receptor 7 signaling pathway	biological_process	9	2	2423	7	17096	0.260372	1.64168	1324
GO:1990834	response to odorant	biological_process	5	2	2423	7	17096	0.260372	1.64044	1325
GO:0010956	negative regulation of calcidiol 1-monooxygenase activity	biological_process	12	2	2423	7	17096	0.260372	1.63921	1326
GO:0017040	ceramidase activity	molecular_function	7	2	2423	7	17096	0.260372	1.63797	1327
GO:0032393	MHC class I receptor activity	molecular_function	6	2	2423	7	17096	0.260372	1.63674	1328
GO:0032776	DNA methylation on cytosine	biological_process	11	2	2423	7	17096	0.260372	1.63551	1329
GO:0031937	positive regulation of chromatin silencing	biological_process	10	2	2423	7	17096	0.260372	1.63428	1330
GO:0004897	ciliary neurotrophic factor receptor activity	molecular_function	7	2	2423	7	17096	0.260372	1.63305	1331
GO:0048385	regulation of retinoic acid receptor signaling pathway	biological_process	8	2	2423	7	17096	0.260372	1.63182	1332
GO:0010836	negative regulation of protein ADP-ribosylation	biological_process	10	2	2423	7	17096	0.260372	1.6306	1333
GO:0071472	cellular response to salt stress	biological_process	7	2	2423	7	17096	0.260372	1.62938	1334
GO:0000179	rRNA (adenine-N6,N6-)-dimethyltransferase activity	molecular_function	8	2	2423	7	17096	0.260372	1.62816	1335
GO:0060742	epithelial cell differentiation involved in prostate gland development	biological_process	5	2	2423	7	17096	0.260372	1.62694	1336
GO:0098554	cytoplasmic side of endoplasmic reticulum membrane	cellular_component	7	2	2423	7	17096	0.260372	1.62572	1337
GO:0002950	ceramide phosphoethanolamine synthase activity	molecular_function	7	2	2423	7	17096	0.260372	1.62451	1338
GO:0046449	creatinine metabolic process	biological_process	8	2	2423	7	17096	0.260372	1.62329	1339
GO:0060193	positive regulation of lipase activity	biological_process	8	2	2423	7	17096	0.260372	1.62208	1340
GO:0009991	response to extracellular stimulus	biological_process	5	2	2423	7	17096	0.260372	1.62087	1341
GO:0023024	MHC class I protein complex binding	molecular_function	6	2	2423	7	17096	0.260372	1.61966	1342
GO:0060154	cellular process regulating host cell cycle in response to virus	biological_process	7	2	2423	7	17096	0.260372	1.61846	1343
GO:0097049	motor neuron apoptotic process	biological_process	8	2	2423	7	17096	0.260372	1.61725	1344
GO:0070945	neutrophil mediated killing of gram-negative bacterium	biological_process	12	2	2423	7	17096	0.260372	1.61605	1345
GO:0016602	CCAAT-binding factor complex	cellular_component	7	2	2423	7	17096	0.260372	1.61485	1346
GO:0042699	follicle-stimulating hormone signaling pathway	biological_process	6	2	2423	7	17096	0.260372	1.61365	1347
GO:0019254	carnitine metabolic process, CoA-linked	biological_process	8	2	2423	7	17096	0.260372	1.61245	1348
GO:0090498	extrinsic component of Golgi membrane	cellular_component	6	2	2423	7	17096	0.260372	1.61126	1349
GO:0010730	negative regulation of hydrogen peroxide biosynthetic process	biological_process	10	2	2423	7	17096	0.260372	1.61007	1350
GO:0031726	CCR1 chemokine receptor binding	molecular_function	9	2	2423	7	17096	0.260372	1.60887	1351
GO:0055092	sterol homeostasis	biological_process	8	2	2423	7	17096	0.260372	1.60768	1352
GO:0009449	gamma-aminobutyric acid biosynthetic process	biological_process	10	2	2423	7	17096	0.260372	1.6065	1353
GO:0070294	renal sodium ion absorption	biological_process	7	2	2423	7	17096	0.260372	1.60531	1354
GO:0002159	desmosome assembly	biological_process	8	2	2423	7	17096	0.260372	1.60412	1355
GO:1900126	negative regulation of hyaluronan biosynthetic process	biological_process	9	2	2423	7	17096	0.260372	1.60294	1356
GO:0044242	cellular lipid catabolic process	biological_process	7	2	2423	7	17096	0.260372	1.60176	1357
GO:0033188	sphingomyelin synthase activity	molecular_function	7	2	2423	7	17096	0.260372	1.60058	1358
GO:0070897	DNA-templated transcriptional preinitiation complex assembly	biological_process	9	2	2423	7	17096	0.260372	1.5994	1359
GO:0070973	protein localization to endoplasmic reticulum exit site	biological_process	9	2	2423	7	17096	0.260372	1.59823	1360
GO:0031228	intrinsic component of Golgi membrane	cellular_component	6	2	2423	7	17096	0.260372	1.59705	1361
GO:0018393	internal peptidyl-lysine acetylation	biological_process	12	2	2423	7	17096	0.260372	1.59588	1362
GO:0008525	phosphatidylcholine transporter activity	molecular_function	6	2	2423	7	17096	0.260372	1.59471	1363
GO:0008612	peptidyl-lysine modification to peptidyl-hypusine	biological_process	5	2	2423	7	17096	0.260372	1.59354	1364
GO:0035655	interleukin-18-mediated signaling pathway	biological_process	7	2	2423	7	17096	0.260372	1.59237	1365
GO:0036462	TRAIL-activated apoptotic signaling pathway	biological_process	8	2	2423	7	17096	0.260372	1.59121	1366
GO:0051882	mitochondrial depolarization	biological_process	7	2	2423	7	17096	0.260372	1.59004	1367
GO:0097398	cellular response to interleukin-17	biological_process	8	2	2423	7	17096	0.260372	1.58888	1368
GO:0033138	positive regulation of peptidyl-serine phosphorylation	biological_process	11	22	2423	134	17096	0.260597	1.58909	1369
GO:0016569	covalent chromatin modification	biological_process	6	80	2423	526	17096	0.261996	1.59645	1370
GO:0005802	trans-Golgi network	cellular_component	7	38	2423	241	17096	0.262698	1.59956	1371
GO:0005681	spliceosomal complex	cellular_component	6	42	2423	268	17096	0.263277	1.60192	1372
GO:0002676	regulation of chronic inflammatory response	biological_process	9	1	2423	2	17096	0.263378	1.60137	1373
GO:0044356	clearance of foreign intracellular DNA by conversion of DNA cytidine to uridine	biological_process	8	1	2423	2	17096	0.263378	1.6002	1374
GO:0033082	regulation of extrathymic T cell differentiation	biological_process	10	1	2423	2	17096	0.263378	1.59904	1375
GO:2000317	negative regulation of T-helper 17 type immune response	biological_process	10	1	2423	2	17096	0.263378	1.59788	1376
GO:0043181	vacuolar sequestering	biological_process	5	1	2423	2	17096	0.263378	1.59672	1377
GO:2001145	negative regulation of phosphatidylinositol-3,4,5-trisphosphate 5-phosphatase activity	biological_process	12	1	2423	2	17096	0.263378	1.59556	1378
GO:0010933	positive regulation of macrophage tolerance induction	biological_process	8	1	2423	2	17096	0.263378	1.5944	1379
GO:0042590	antigen processing and presentation of exogenous peptide antigen via MHC class I	biological_process	7	1	2423	2	17096	0.263378	1.59325	1380
GO:2000064	regulation of cortisol biosynthetic process	biological_process	9	1	2423	2	17096	0.263378	1.59209	1381
GO:0097414	classical Lewy body	cellular_component	7	1	2423	2	17096	0.263378	1.59094	1382
GO:1900477	negative regulation of G1/S transition of mitotic cell cycle by negative regulation of transcription from RNA polymerase II promoter	biological_process	11	1	2423	2	17096	0.263378	1.58979	1383
GO:0098973	structural constituent of postsynaptic actin cytoskeleton	molecular_function	5	1	2423	2	17096	0.263378	1.58864	1384
GO:0070429	negative regulation of nucleotide-binding oligomerization domain containing 1 signaling pathway	biological_process	8	1	2423	2	17096	0.263378	1.58749	1385
GO:0043610	regulation of carbohydrate utilization	biological_process	5	1	2423	2	17096	0.263378	1.58635	1386
GO:0072666	establishment of protein localization to vacuole	biological_process	9	1	2423	2	17096	0.263378	1.58521	1387
GO:0070902	mitochondrial tRNA pseudouridine synthesis	biological_process	12	1	2423	2	17096	0.263378	1.58406	1388
GO:1903999	negative regulation of eating behavior	biological_process	8	1	2423	2	17096	0.263378	1.58292	1389
GO:0098900	regulation of action potential	biological_process	6	1	2423	2	17096	0.263378	1.58178	1390
GO:1902748	positive regulation of lens fiber cell differentiation	biological_process	9	1	2423	2	17096	0.263378	1.58065	1391
GO:0032075	positive regulation of nuclease activity	biological_process	8	1	2423	2	17096	0.263378	1.57951	1392
GO:0000153	cytoplasmic ubiquitin ligase complex	cellular_component	6	1	2423	2	17096	0.263378	1.57838	1393
GO:0038021	leptin receptor activity	molecular_function	7	1	2423	2	17096	0.263378	1.57725	1394
GO:0035410	dihydrotestosterone 17-beta-dehydrogenase activity	molecular_function	7	1	2423	2	17096	0.263378	1.57612	1395
GO:1905575	ganglioside GM3 binding	molecular_function	8	1	2423	2	17096	0.263378	1.57499	1396
GO:1903900	regulation of viral life cycle	biological_process	8	1	2423	2	17096	0.263378	1.57386	1397
GO:0004080	biotin-[propionyl-CoA-carboxylase (ATP-hydrolyzing)] ligase activity	molecular_function	7	1	2423	2	17096	0.263378	1.57273	1398
GO:0042886	amide transport	biological_process	7	1	2423	2	17096	0.263378	1.57161	1399
GO:0097409	glial cytoplasmic inclusion	cellular_component	6	1	2423	2	17096	0.263378	1.57049	1400
GO:0002842	positive regulation of T cell mediated immune response to tumor cell	biological_process	11	1	2423	2	17096	0.263378	1.56937	1401
GO:0042008	interleukin-18 receptor activity	molecular_function	7	1	2423	2	17096	0.263378	1.56825	1402
GO:0048291	isotype switching to IgG isotypes	biological_process	9	1	2423	2	17096	0.263378	1.56713	1403
GO:0060693	regulation of branching involved in salivary gland morphogenesis	biological_process	8	1	2423	2	17096	0.263378	1.56601	1404
GO:0002818	intracellular defense response	biological_process	7	1	2423	2	17096	0.263378	1.5649	1405
GO:0015191	L-methionine transmembrane transporter activity	molecular_function	9	1	2423	2	17096	0.263378	1.56378	1406
GO:1903911	positive regulation of receptor clustering	biological_process	10	1	2423	2	17096	0.263378	1.56267	1407
GO:0002368	B cell cytokine production	biological_process	6	1	2423	2	17096	0.263378	1.56156	1408
GO:0042827	platelet dense granule	cellular_component	9	1	2423	2	17096	0.263378	1.56045	1409
GO:1901585	regulation of acid-sensing ion channel activity	biological_process	9	1	2423	2	17096	0.263378	1.55935	1410
GO:0033979	box H/ACA snoRNA metabolic process	biological_process	11	1	2423	2	17096	0.263378	1.55824	1411
GO:0004561	alpha-N-acetylglucosaminidase activity	molecular_function	8	1	2423	2	17096	0.263378	1.55714	1412
GO:0002037	negative regulation of L-glutamate transport	biological_process	12	1	2423	2	17096	0.263378	1.55604	1413
GO:0005985	sucrose metabolic process	biological_process	8	1	2423	2	17096	0.263378	1.55494	1414
GO:0043378	positive regulation of CD8-positive, alpha-beta T cell differentiation	biological_process	12	1	2423	2	17096	0.263378	1.55384	1415
GO:0070860	RNA polymerase I core factor complex	cellular_component	8	1	2423	2	17096	0.263378	1.55274	1416
GO:0052895	N1-acetylspermine:oxygen oxidoreductase (N1-acetylspermidine-forming) activity	molecular_function	7	1	2423	2	17096	0.263378	1.55164	1417
GO:0045381	regulation of interleukin-18 biosynthetic process	biological_process	8	1	2423	2	17096	0.263378	1.55055	1418
GO:0033925	mannosyl-glycoprotein endo-beta-N-acetylglucosaminidase activity	molecular_function	7	1	2423	2	17096	0.263378	1.54946	1419
GO:1902311	regulation of copper ion transmembrane transport	biological_process	9	1	2423	2	17096	0.263378	1.54837	1420
GO:1905025	negative regulation of membrane repolarization during ventricular cardiac muscle cell action potential	biological_process	8	1	2423	2	17096	0.263378	1.54728	1421
GO:0009020	tRNA (guanosine-2'-O-)-methyltransferase activity	molecular_function	10	1	2423	2	17096	0.263378	1.54619	1422
GO:0004398	histidine decarboxylase activity	molecular_function	7	1	2423	2	17096	0.263378	1.5451	1423
GO:1990539	fructose import across plasma membrane	biological_process	13	1	2423	2	17096	0.263378	1.54402	1424
GO:0044793	negative regulation by host of viral process	biological_process	8	1	2423	2	17096	0.263378	1.54293	1425
GO:0016667	oxidoreductase activity, acting on a sulfur group of donors	molecular_function	5	1	2423	2	17096	0.263378	1.54185	1426
GO:0045994	positive regulation of translational initiation by iron	biological_process	12	1	2423	2	17096	0.263378	1.54077	1427
GO:0097462	Lewy neurite	cellular_component	6	1	2423	2	17096	0.263378	1.53969	1428
GO:1990654	sebum secreting cell proliferation	biological_process	4	1	2423	2	17096	0.263378	1.53861	1429
GO:0000495	box H/ACA snoRNA 3'-end processing	biological_process	13	1	2423	2	17096	0.263378	1.53754	1430
GO:1903464	negative regulation of mitotic cell cycle DNA replication	biological_process	9	1	2423	2	17096	0.263378	1.53646	1431
GO:0030379	neurotensin receptor activity, non-G-protein coupled	molecular_function	6	1	2423	2	17096	0.263378	1.53539	1432
GO:0019088	immortalization of host cell by virus	biological_process	9	1	2423	2	17096	0.263378	1.53432	1433
GO:0008254	3'-nucleotidase activity	molecular_function	9	1	2423	2	17096	0.263378	1.53325	1434
GO:0045186	zonula adherens assembly	biological_process	8	1	2423	2	17096	0.263378	1.53218	1435
GO:1900053	negative regulation of retinoic acid biosynthetic process	biological_process	9	1	2423	2	17096	0.263378	1.53111	1436
GO:0032823	regulation of natural killer cell differentiation	biological_process	9	1	2423	2	17096	0.263378	1.53005	1437
GO:0046817	chemokine receptor antagonist activity	molecular_function	7	1	2423	2	17096	0.263378	1.52899	1438
GO:0071839	apoptotic process in bone marrow	biological_process	7	1	2423	2	17096	0.263378	1.52792	1439
GO:0072703	cellular response to methyl methanesulfonate	biological_process	7	1	2423	2	17096	0.263378	1.52686	1440
GO:0016854	racemase and epimerase activity	molecular_function	5	1	2423	2	17096	0.263378	1.5258	1441
GO:0001781	neutrophil apoptotic process	biological_process	8	1	2423	2	17096	0.263378	1.52474	1442
GO:0034679	integrin alpha9-beta1 complex	cellular_component	6	1	2423	2	17096	0.263378	1.52369	1443
GO:0002460	adaptive immune response based on somatic recombination of immune receptors built from immunoglobulin superfamily domains	biological_process	6	1	2423	2	17096	0.263378	1.52263	1444
GO:0035037	sperm entry	biological_process	8	1	2423	2	17096	0.263378	1.52158	1445
GO:0090734	site of DNA damage	cellular_component	6	1	2423	2	17096	0.263378	1.52053	1446
GO:0021557	oculomotor nerve development	biological_process	7	1	2423	2	17096	0.263378	1.51948	1447
GO:0015105	arsenite transmembrane transporter activity	molecular_function	8	1	2423	2	17096	0.263378	1.51843	1448
GO:0051595	response to methylglyoxal	biological_process	7	1	2423	2	17096	0.263378	1.51738	1449
GO:0015173	aromatic amino acid transmembrane transporter activity	molecular_function	8	1	2423	2	17096	0.263378	1.51633	1450
GO:0070944	neutrophil mediated killing of bacterium	biological_process	11	1	2423	2	17096	0.263378	1.51529	1451
GO:0102166	[protein]-3-O-(N-acetyl-D-glucosaminyl)-L-threonine O-N-acetyl-alpha-D-glucosaminase activity	molecular_function	7	1	2423	2	17096	0.263378	1.51424	1452
GO:0009330	DNA topoisomerase complex (ATP-hydrolyzing)	cellular_component	4	1	2423	2	17096	0.263378	1.5132	1453
GO:0033037	polysaccharide localization	biological_process	5	1	2423	2	17096	0.263378	1.51216	1454
GO:0060823	canonical Wnt signaling pathway involved in neural plate anterior/posterior pattern formation	biological_process	9	1	2423	2	17096	0.263378	1.51112	1455
GO:1903937	response to acrylamide	biological_process	6	1	2423	2	17096	0.263378	1.51008	1456
GO:0060375	regulation of mast cell differentiation	biological_process	9	1	2423	2	17096	0.263378	1.50905	1457
GO:0016492	G-protein coupled neurotensin receptor activity	molecular_function	8	1	2423	2	17096	0.263378	1.50801	1458
GO:0097699	vascular endothelial cell response to fluid shear stress	biological_process	7	1	2423	2	17096	0.263378	1.50698	1459
GO:0097298	regulation of nucleus size	biological_process	6	1	2423	2	17096	0.263378	1.50595	1460
GO:0010428	methyl-CpNpG binding	molecular_function	6	1	2423	2	17096	0.263378	1.50491	1461
GO:0044795	trans-Golgi network to recycling endosome transport	biological_process	8	1	2423	2	17096	0.263378	1.50389	1462
GO:0006560	proline metabolic process	biological_process	11	1	2423	2	17096	0.263378	1.50286	1463
GO:1990402	embryonic liver development	biological_process	7	1	2423	2	17096	0.263378	1.50183	1464
GO:0070267	oncosis	biological_process	8	1	2423	2	17096	0.263378	1.50081	1465
GO:0004077	biotin-[acetyl-CoA-carboxylase] ligase activity	molecular_function	7	1	2423	2	17096	0.263378	1.49978	1466
GO:0031680	G-protein beta/gamma-subunit complex	cellular_component	4	1	2423	2	17096	0.263378	1.49876	1467
GO:0036130	prostaglandin H2 endoperoxidase reductase activity	molecular_function	7	1	2423	2	17096	0.263378	1.49774	1468
GO:0071633	dihydroceramidase activity	molecular_function	7	1	2423	2	17096	0.263378	1.49672	1469
GO:0046331	lateral inhibition	biological_process	7	1	2423	2	17096	0.263378	1.4957	1470
GO:0003842	1-pyrroline-5-carboxylate dehydrogenase activity	molecular_function	7	1	2423	2	17096	0.263378	1.49468	1471
GO:0005353	fructose transmembrane transporter activity	molecular_function	9	1	2423	2	17096	0.263378	1.49367	1472
GO:0006580	ethanolamine metabolic process	biological_process	7	1	2423	2	17096	0.263378	1.49265	1473
GO:0004673	protein histidine kinase activity	molecular_function	8	1	2423	2	17096	0.263378	1.49164	1474
GO:1990038	Lewy body corona	cellular_component	5	1	2423	2	17096	0.263378	1.49063	1475
GO:0033570	transferrin transmembrane transporter activity	molecular_function	NA	1	2423	2	17096	0.263378	1.48962	1476
GO:0033214	iron assimilation by chelation and transport	biological_process	12	1	2423	2	17096	0.263378	1.48861	1477
GO:0070119	ciliary neurotrophic factor binding	molecular_function	6	1	2423	2	17096	0.263378	1.48761	1478
GO:0071540	eukaryotic translation initiation factor 3 complex, eIF3e	cellular_component	5	1	2423	2	17096	0.263378	1.4866	1479
GO:0042624	ATPase activity, uncoupled	molecular_function	NA	1	2423	2	17096	0.263378	1.48559	1480
GO:0071506	cellular response to mycophenolic acid	biological_process	7	1	2423	2	17096	0.263378	1.48459	1481
GO:0046898	response to cycloheximide	biological_process	7	1	2423	2	17096	0.263378	1.48359	1482
GO:0034676	integrin alpha6-beta4 complex	cellular_component	6	1	2423	2	17096	0.263378	1.48259	1483
GO:0004531	deoxyribonuclease II activity	molecular_function	10	1	2423	2	17096	0.263378	1.48159	1484
GO:0008705	methionine synthase activity	molecular_function	8	1	2423	2	17096	0.263378	1.48059	1485
GO:0071660	positive regulation of IP-10 production	biological_process	9	1	2423	2	17096	0.263378	1.4796	1486
GO:0002128	tRNA nucleoside ribose methylation	biological_process	12	1	2423	2	17096	0.263378	1.4786	1487
GO:0035048	splicing factor protein import into nucleus	biological_process	NA	1	2423	2	17096	0.263378	1.47761	1488
GO:0055006	cardiac cell development	biological_process	6	1	2423	2	17096	0.263378	1.47662	1489
GO:0071110	histone biotinylation	biological_process	10	1	2423	2	17096	0.263378	1.47562	1490
GO:0045620	negative regulation of lymphocyte differentiation	biological_process	9	1	2423	2	17096	0.263378	1.47463	1491
GO:0001188	RNA polymerase I transcriptional preinitiation complex assembly	biological_process	10	1	2423	2	17096	0.263378	1.47365	1492
GO:0045127	N-acetylglucosamine kinase activity	molecular_function	8	1	2423	2	17096	0.263378	1.47266	1493
GO:0015821	methionine transport	biological_process	12	1	2423	2	17096	0.263378	1.47167	1494
GO:0002302	CD8-positive, alpha-beta T cell differentiation involved in immune response	biological_process	11	1	2423	2	17096	0.263378	1.47069	1495
GO:0097655	serpin family protein binding	molecular_function	5	1	2423	2	17096	0.263378	1.46971	1496
GO:0099607	lateral attachment of mitotic spindle microtubules to kinetochore	biological_process	7	1	2423	2	17096	0.263378	1.46872	1497
GO:0006743	ubiquinone metabolic process	biological_process	8	1	2423	2	17096	0.263378	1.46774	1498
GO:0019763	immunoglobulin receptor activity	molecular_function	6	1	2423	2	17096	0.263378	1.46676	1499
GO:0061373	mammillary axonal complex development	biological_process	5	1	2423	2	17096	0.263378	1.46579	1500
GO:0036352	histone H2A-K15 ubiquitination	biological_process	14	1	2423	2	17096	0.263378	1.46481	1501
GO:0102200	-	molecular_function	8	1	2423	2	17096	0.263378	1.46384	1502
GO:0071384	cellular response to corticosteroid stimulus	biological_process	8	1	2423	2	17096	0.263378	1.46286	1503
GO:0032412	regulation of ion transmembrane transporter activity	biological_process	7	1	2423	2	17096	0.263378	1.46189	1504
GO:0070084	protein initiator methionine removal	biological_process	9	1	2423	2	17096	0.263378	1.46092	1505
GO:0002071	glandular epithelial cell maturation	biological_process	8	1	2423	2	17096	0.263378	1.45995	1506
GO:2000224	regulation of testosterone biosynthetic process	biological_process	9	1	2423	2	17096	0.263378	1.45898	1507
GO:0072282	metanephric nephron tubule morphogenesis	biological_process	10	1	2423	2	17096	0.263378	1.45801	1508
GO:0051736	ATP-dependent polyribonucleotide 5'-hydroxyl-kinase activity	molecular_function	9	1	2423	2	17096	0.263378	1.45704	1509
GO:0060217	hemangioblast cell differentiation	biological_process	7	1	2423	2	17096	0.263378	1.45608	1510
GO:0019547	arginine catabolic process to ornithine	biological_process	13	1	2423	2	17096	0.263378	1.45512	1511
GO:0003044	regulation of systemic arterial blood pressure mediated by a chemical signal	biological_process	7	1	2423	2	17096	0.263378	1.45415	1512
GO:0042668	auditory receptor cell fate determination	biological_process	7	1	2423	2	17096	0.263378	1.45319	1513
GO:0004649	poly(ADP-ribose) glycohydrolase activity	molecular_function	7	1	2423	2	17096	0.263378	1.45223	1514
GO:0021558	trochlear nerve development	biological_process	7	1	2423	2	17096	0.263378	1.45127	1515
GO:0031477	myosin VII complex	cellular_component	6	1	2423	2	17096	0.263378	1.45032	1516
GO:0045900	negative regulation of translational elongation	biological_process	11	1	2423	2	17096	0.263378	1.44936	1517
GO:0010133	proline catabolic process to glutamate	biological_process	12	1	2423	2	17096	0.263378	1.44841	1518
GO:0102571	[protein]-3-O-(N-acetyl-D-glucosaminyl)-L-serine/L-threonine O-N-acetyl-alpha-D-glucosaminase activity	molecular_function	7	1	2423	2	17096	0.263378	1.44745	1519
GO:0047020	15-hydroxyprostaglandin-D dehydrogenase (NADP+) activity	molecular_function	7	1	2423	2	17096	0.263378	1.4465	1520
GO:0071650	negative regulation of chemokine (C-C motif) ligand 5 production	biological_process	9	1	2423	2	17096	0.263378	1.44555	1521
GO:0001710	mesodermal cell fate commitment	biological_process	7	1	2423	2	17096	0.263378	1.4446	1522
GO:0051365	cellular response to potassium ion starvation	biological_process	9	1	2423	2	17096	0.263378	1.44365	1523
GO:0050754	positive regulation of fractalkine biosynthetic process	biological_process	10	1	2423	2	17096	0.263378	1.4427	1524
GO:0002439	chronic inflammatory response to antigenic stimulus	biological_process	8	1	2423	2	17096	0.263378	1.44176	1525
GO:0051866	general adaptation syndrome	biological_process	6	1	2423	2	17096	0.263378	1.44081	1526
GO:0090285	negative regulation of protein glycosylation in Golgi	biological_process	11	1	2423	2	17096	0.263378	1.43987	1527
GO:0006109	regulation of carbohydrate metabolic process	biological_process	7	1	2423	2	17096	0.263378	1.43893	1528
GO:0035821	modification of morphology or physiology of other organism	biological_process	5	1	2423	2	17096	0.263378	1.43799	1529
GO:1903788	positive regulation of glutathione biosynthetic process	biological_process	9	1	2423	2	17096	0.263378	1.43705	1530
GO:1904197	positive regulation of granulosa cell proliferation	biological_process	9	1	2423	2	17096	0.263378	1.43611	1531
GO:0051136	regulation of NK T cell differentiation	biological_process	11	1	2423	2	17096	0.263378	1.43517	1532
GO:0050823	peptide antigen stabilization	biological_process	9	1	2423	2	17096	0.263378	1.43423	1533
GO:0005519	cytoskeletal regulatory protein binding	molecular_function	6	1	2423	2	17096	0.263378	1.4333	1534
GO:0045091	regulation of single stranded viral RNA replication via double stranded DNA intermediate	biological_process	10	1	2423	2	17096	0.263378	1.43237	1535
GO:0097679	other organism cytoplasm	cellular_component	5	1	2423	2	17096	0.263378	1.43143	1536
GO:1902912	pyruvate kinase complex	cellular_component	7	1	2423	2	17096	0.263378	1.4305	1537
GO:2001286	regulation of caveolin-mediated endocytosis	biological_process	8	1	2423	2	17096	0.263378	1.42957	1538
GO:1904056	positive regulation of cholangiocyte proliferation	biological_process	9	1	2423	2	17096	0.263378	1.42864	1539
GO:0008627	intrinsic apoptotic signaling pathway in response to osmotic stress	biological_process	7	1	2423	2	17096	0.263378	1.42771	1540
GO:1905574	ganglioside GM2 binding	molecular_function	7	1	2423	2	17096	0.263378	1.42679	1541
GO:0061430	bone trabecula morphogenesis	biological_process	6	1	2423	2	17096	0.263378	1.42586	1542
GO:0050725	positive regulation of interleukin-1 beta biosynthetic process	biological_process	10	1	2423	2	17096	0.263378	1.42494	1543
GO:0031729	CCR4 chemokine receptor binding	molecular_function	9	1	2423	2	17096	0.263378	1.42402	1544
GO:0033193	Lsd1/2 complex	cellular_component	4	1	2423	2	17096	0.263378	1.42309	1545
GO:1904681	response to 3-methylcholanthrene	biological_process	8	1	2423	2	17096	0.263378	1.42217	1546
GO:0030109	HLA-B specific inhibitory MHC class I receptor activity	molecular_function	8	1	2423	2	17096	0.263378	1.42125	1547
GO:1903518	positive regulation of single strand break repair	biological_process	11	1	2423	2	17096	0.263378	1.42034	1548
GO:1903049	negative regulation of acetylcholine-gated cation channel activity	biological_process	10	1	2423	2	17096	0.263378	1.41942	1549
GO:0001179	RNA polymerase I transcription factor binding	molecular_function	7	1	2423	2	17096	0.263378	1.4185	1550
GO:0071629	ubiquitin-dependent catabolism of misfolded proteins by cytoplasm-associated proteasome	biological_process	10	1	2423	2	17096	0.263378	1.41759	1551
GO:0045408	regulation of interleukin-6 biosynthetic process	biological_process	8	1	2423	2	17096	0.263378	1.41668	1552
GO:0004730	pseudouridylate synthase activity	molecular_function	7	1	2423	2	17096	0.263378	1.41576	1553
GO:0051413	response to cortisone	biological_process	9	1	2423	2	17096	0.263378	1.41485	1554
GO:0061043	regulation of vascular wound healing	biological_process	8	1	2423	2	17096	0.263378	1.41394	1555
GO:0046223	aflatoxin catabolic process	biological_process	8	1	2423	2	17096	0.263378	1.41303	1556
GO:0052894	norspermine:oxygen oxidoreductase activity	molecular_function	7	1	2423	2	17096	0.263378	1.41213	1557
GO:0003963	RNA-3'-phosphate cyclase activity	molecular_function	5	1	2423	2	17096	0.263378	1.41122	1558
GO:1990428	miRNA transport	biological_process	10	1	2423	2	17096	0.263378	1.41031	1559
GO:0045751	negative regulation of Toll signaling pathway	biological_process	9	1	2423	2	17096	0.263378	1.40941	1560
GO:0004420	hydroxymethylglutaryl-CoA reductase (NADPH) activity	molecular_function	7	1	2423	2	17096	0.263378	1.40851	1561
GO:0036284	tubulobulbar complex	cellular_component	4	1	2423	2	17096	0.263378	1.40761	1562
GO:0042282	hydroxymethylglutaryl-CoA reductase activity	molecular_function	7	1	2423	2	17096	0.263378	1.40671	1563
GO:0045519	interleukin-23 receptor binding	molecular_function	7	1	2423	2	17096	0.263378	1.40581	1564
GO:0021881	Wnt-activated signaling pathway involved in forebrain neuron fate commitment	biological_process	8	1	2423	2	17096	0.263378	1.40491	1565
GO:0035251	UDP-glucosyltransferase activity	molecular_function	7	1	2423	2	17096	0.263378	1.40401	1566
GO:0004078	biotin-[methylcrotonoyl-CoA-carboxylase] ligase activity	molecular_function	7	1	2423	2	17096	0.263378	1.40311	1567
GO:0019840	isoprenoid binding	molecular_function	5	1	2423	2	17096	0.263378	1.40222	1568
GO:0004777	succinate-semialdehyde dehydrogenase (NAD+) activity	molecular_function	7	1	2423	2	17096	0.263378	1.40133	1569
GO:2000516	positive regulation of CD4-positive, alpha-beta T cell activation	biological_process	11	1	2423	2	17096	0.263378	1.40043	1570
GO:0009817	defense response to fungus, incompatible interaction	biological_process	7	1	2423	2	17096	0.263378	1.39954	1571
GO:0060420	regulation of heart growth	biological_process	8	1	2423	2	17096	0.263378	1.39865	1572
GO:0061162	establishment of monopolar cell polarity	biological_process	6	1	2423	2	17096	0.263378	1.39776	1573
GO:0012510	trans-Golgi network transport vesicle membrane	cellular_component	8	1	2423	2	17096	0.263378	1.39687	1574
GO:0102167	[protein]-3-O-(N-acetyl-D-glucosaminyl)-L-serine O-N-acetyl-alpha-D-glucosaminase activity	molecular_function	7	1	2423	2	17096	0.263378	1.39599	1575
GO:1905577	ganglioside GP1c binding	molecular_function	7	1	2423	2	17096	0.263378	1.3951	1576
GO:0043380	regulation of memory T cell differentiation	biological_process	7	1	2423	2	17096	0.263378	1.39422	1577
GO:0048075	positive regulation of eye pigmentation	biological_process	7	1	2423	2	17096	0.263378	1.39333	1578
GO:1990435	upper tip-link density	cellular_component	6	1	2423	2	17096	0.263378	1.39245	1579
GO:2000182	regulation of progesterone biosynthetic process	biological_process	9	1	2423	2	17096	0.263378	1.39157	1580
GO:2000974	negative regulation of pro-B cell differentiation	biological_process	10	1	2423	2	17096	0.263378	1.39069	1581
GO:0018479	benzaldehyde dehydrogenase (NAD+) activity	molecular_function	8	1	2423	2	17096	0.263378	1.38981	1582
GO:0070625	zymogen granule exocytosis	biological_process	10	1	2423	2	17096	0.263378	1.38893	1583
GO:0061339	establishment or maintenance of monopolar cell polarity	biological_process	5	1	2423	2	17096	0.263378	1.38806	1584
GO:0046078	dUMP metabolic process	biological_process	11	1	2423	2	17096	0.263378	1.38718	1585
GO:1905671	regulation of lysosome organization	biological_process	9	1	2423	2	17096	0.263378	1.38631	1586
GO:1903765	negative regulation of potassium ion export across plasma membrane	biological_process	12	1	2423	2	17096	0.263378	1.38543	1587
GO:0015190	L-leucine transmembrane transporter activity	molecular_function	7	1	2423	2	17096	0.263378	1.38456	1588
GO:1905572	ganglioside GM1 transport to membrane	biological_process	9	1	2423	2	17096	0.263378	1.38369	1589
GO:0046636	negative regulation of alpha-beta T cell activation	biological_process	10	1	2423	2	17096	0.263378	1.38282	1590
GO:1900402	regulation of carbohydrate metabolic process by regulation of transcription from RNA polymerase II promoter	biological_process	8	1	2423	2	17096	0.263378	1.38195	1591
GO:0044259	multicellular organismal macromolecule metabolic process	NA	NA	1	2423	2	17096	0.263378	1.38108	1592
GO:0004490	methylglutaconyl-CoA hydratase activity	molecular_function	7	1	2423	2	17096	0.263378	1.38021	1593
GO:0044053	translocation of peptides or proteins into host cell cytoplasm	biological_process	8	1	2423	2	17096	0.263378	1.37935	1594
GO:0098974	postsynaptic actin cytoskeleton organization	biological_process	8	1	2423	2	17096	0.263378	1.37848	1595
GO:0023057	negative regulation of signaling	biological_process	6	1	2423	2	17096	0.263378	1.37762	1596
GO:2000864	regulation of estradiol secretion	biological_process	8	1	2423	2	17096	0.263378	1.37676	1597
GO:1901028	regulation of mitochondrial outer membrane permeabilization involved in apoptotic signaling pathway	biological_process	9	1	2423	2	17096	0.263378	1.3759	1598
GO:1905313	transforming growth factor beta receptor signaling pathway involved in heart development	biological_process	9	1	2423	2	17096	0.263378	1.37503	1599
GO:2000591	positive regulation of metanephric mesenchymal cell migration	biological_process	9	1	2423	2	17096	0.263378	1.37418	1600
GO:1904877	positive regulation of DNA ligase activity	biological_process	10	1	2423	2	17096	0.263378	1.37332	1601
GO:0070743	interleukin-23 complex	cellular_component	4	1	2423	2	17096	0.263378	1.37246	1602
GO:0010878	cholesterol storage	biological_process	6	1	2423	2	17096	0.263378	1.3716	1603
GO:0072049	comma-shaped body morphogenesis	biological_process	5	1	2423	2	17096	0.263378	1.37075	1604
GO:1903409	reactive oxygen species biosynthetic process	biological_process	5	1	2423	2	17096	0.263378	1.36989	1605
GO:1904213	negative regulation of iodide transmembrane transport	biological_process	12	1	2423	2	17096	0.263378	1.36904	1606
GO:0090122	cholesterol ester hydrolysis involved in cholesterol transport	biological_process	9	1	2423	2	17096	0.263378	1.36819	1607
GO:1901675	negative regulation of histone H3-K27 acetylation	biological_process	12	1	2423	2	17096	0.263378	1.36734	1608
GO:1904193	negative regulation of cholangiocyte apoptotic process	biological_process	11	1	2423	2	17096	0.263378	1.36649	1609
GO:0060751	branch elongation involved in mammary gland duct branching	biological_process	8	1	2423	2	17096	0.263378	1.36564	1610
GO:0008079	translation termination factor activity	molecular_function	8	1	2423	2	17096	0.263378	1.36479	1611
GO:0009305	protein biotinylation	biological_process	9	1	2423	2	17096	0.263378	1.36395	1612
GO:0015801	aromatic amino acid transport	biological_process	11	1	2423	2	17096	0.263378	1.3631	1613
GO:0097499	protein localization to non-motile cilium	biological_process	9	1	2423	2	17096	0.263378	1.36226	1614
GO:1904206	positive regulation of skeletal muscle hypertrophy	biological_process	10	1	2423	2	17096	0.263378	1.36141	1615
GO:0036351	histone H2A-K13 ubiquitination	biological_process	14	1	2423	2	17096	0.263378	1.36057	1616
GO:0008267	poly-glutamine tract binding	molecular_function	5	1	2423	2	17096	0.263378	1.35973	1617
GO:2000308	negative regulation of tumor necrosis factor (ligand) superfamily member 11 production	biological_process	9	1	2423	2	17096	0.263378	1.35889	1618
GO:0009013	succinate-semialdehyde dehydrogenase [NAD(P)+] activity	molecular_function	7	1	2423	2	17096	0.263378	1.35805	1619
GO:0006660	phosphatidylserine catabolic process	biological_process	7	1	2423	2	17096	0.263378	1.35721	1620
GO:0034120	positive regulation of erythrocyte aggregation	biological_process	9	1	2423	2	17096	0.263378	1.35637	1621
GO:0042766	nucleosome mobilization	biological_process	7	1	2423	2	17096	0.263378	1.35554	1622
GO:0038178	complement component C5a signaling pathway	biological_process	8	1	2423	2	17096	0.263378	1.3547	1623
GO:0042558	pteridine-containing compound metabolic process	biological_process	6	1	2423	2	17096	0.263378	1.35387	1624
GO:0035743	CD4-positive, alpha-beta T cell cytokine production	biological_process	7	1	2423	2	17096	0.263378	1.35303	1625
GO:0045938	positive regulation of circadian sleep/wake cycle, sleep	biological_process	7	1	2423	2	17096	0.263378	1.3522	1626
GO:0004799	thymidylate synthase activity	molecular_function	8	1	2423	2	17096	0.263378	1.35137	1627
GO:0036131	prostaglandin D2 11-ketoreductase activity	molecular_function	7	1	2423	2	17096	0.263378	1.35054	1628
GO:0045799	positive regulation of chromatin assembly or disassembly	biological_process	11	1	2423	2	17096	0.263378	1.34971	1629
GO:0051029	rRNA transport	biological_process	10	1	2423	2	17096	0.263378	1.34888	1630
GO:0001187	transcription factor activity, RNA polymerase I CORE element binding transcription factor recruiting	NA	NA	1	2423	2	17096	0.263378	1.34806	1631
GO:0033313	meiotic cell cycle checkpoint	biological_process	5	1	2423	2	17096	0.263378	1.34723	1632
GO:0032667	regulation of interleukin-23 production	biological_process	7	1	2423	2	17096	0.263378	1.34641	1633
GO:0090367	negative regulation of mRNA modification	biological_process	11	1	2423	2	17096	0.263378	1.34558	1634
GO:0070780	dihydrosphingosine-1-phosphate phosphatase activity	molecular_function	8	1	2423	2	17096	0.263378	1.34476	1635
GO:1905176	positive regulation of vascular smooth muscle cell dedifferentiation	biological_process	7	1	2423	2	17096	0.263378	1.34394	1636
GO:0004878	complement component C5a receptor activity	molecular_function	7	1	2423	2	17096	0.263378	1.34312	1637
GO:0010963	regulation of L-arginine import	biological_process	9	1	2423	2	17096	0.263378	1.3423	1638
GO:0043244	regulation of protein complex disassembly	biological_process	7	1	2423	2	17096	0.263378	1.34148	1639
GO:0002397	MHC class I protein complex assembly	biological_process	9	1	2423	2	17096	0.263378	1.34066	1640
GO:0052666	tRNA (cytosine-2'-O-)-methyltransferase activity	molecular_function	10	1	2423	2	17096	0.263378	1.33984	1641
GO:0099641	anterograde axonal protein transport	biological_process	12	1	2423	2	17096	0.263378	1.33903	1642
GO:0045623	negative regulation of T-helper cell differentiation	biological_process	8	1	2423	2	17096	0.263378	1.33821	1643
GO:0034148	negative regulation of toll-like receptor 5 signaling pathway	biological_process	8	1	2423	2	17096	0.263378	1.3374	1644
GO:0046980	tapasin binding	molecular_function	5	1	2423	2	17096	0.263378	1.33658	1645
GO:0001743	optic placode formation	biological_process	6	1	2423	2	17096	0.263378	1.33577	1646
GO:0015803	branched-chain amino acid transport	biological_process	11	1	2423	2	17096	0.263378	1.33496	1647
GO:0016430	tRNA (adenine-N6-)-methyltransferase activity	molecular_function	8	1	2423	2	17096	0.263378	1.33415	1648
GO:0016231	beta-N-acetylglucosaminidase activity	molecular_function	9	1	2423	2	17096	0.263378	1.33334	1649
GO:0032803	regulation of low-density lipoprotein particle receptor catabolic process	biological_process	9	1	2423	2	17096	0.263378	1.33253	1650
GO:0006083	acetate metabolic process	biological_process	7	1	2423	2	17096	0.263378	1.33173	1651
GO:0018106	peptidyl-histidine phosphorylation	biological_process	10	1	2423	2	17096	0.263378	1.33092	1652
GO:0045703	ketoreductase activity	molecular_function	6	1	2423	2	17096	0.263378	1.33012	1653
GO:0018271	biotin-protein ligase activity	molecular_function	6	1	2423	2	17096	0.263378	1.32931	1654
GO:0002489	antigen processing and presentation of endogenous peptide antigen via MHC class Ib via ER pathway, TAP-dependent	biological_process	9	1	2423	2	17096	0.263378	1.32851	1655
GO:0048256	flap endonuclease activity	molecular_function	9	1	2423	2	17096	0.263378	1.32771	1656
GO:0051733	polydeoxyribonucleotide kinase activity	molecular_function	8	1	2423	2	17096	0.263378	1.3269	1657
GO:0004079	biotin-[methylmalonyl-CoA-carboxytransferase] ligase activity	molecular_function	7	1	2423	2	17096	0.263378	1.3261	1658
GO:1904854	proteasome core complex binding	molecular_function	5	1	2423	2	17096	0.263378	1.3253	1659
GO:0002945	cyclin K-CDK13 complex	cellular_component	6	1	2423	2	17096	0.263378	1.32451	1660
GO:0032356	oxidized DNA binding	molecular_function	8	1	2423	2	17096	0.263378	1.32371	1661
GO:2000109	regulation of macrophage apoptotic process	biological_process	10	1	2423	2	17096	0.263378	1.32291	1662
GO:0051427	hormone receptor binding	molecular_function	6	1	2423	2	17096	0.263378	1.32212	1663
GO:1904978	regulation of endosome organization	biological_process	8	1	2423	2	17096	0.263378	1.32132	1664
GO:0030294	receptor signaling protein tyrosine kinase inhibitor activity	molecular_function	9	1	2423	2	17096	0.263378	1.32053	1665
GO:0070228	regulation of lymphocyte apoptotic process	biological_process	10	1	2423	2	17096	0.263378	1.31974	1666
GO:0071348	cellular response to interleukin-11	biological_process	8	1	2423	2	17096	0.263378	1.31894	1667
GO:0072255	metanephric glomerular mesangial cell development	biological_process	8	1	2423	2	17096	0.263378	1.31815	1668
GO:0030549	acetylcholine receptor activator activity	molecular_function	6	1	2423	2	17096	0.263378	1.31736	1669
GO:0003205	cardiac chamber development	biological_process	5	1	2423	2	17096	0.263378	1.31658	1670
GO:0030220	platelet formation	biological_process	7	7	2423	37	17096	0.26466	1.32219	1671
GO:0001102	RNA polymerase II activating transcription factor binding	molecular_function	8	10	2423	56	17096	0.264691	1.32155	1672
GO:0033574	response to testosterone	biological_process	6	10	2423	56	17096	0.264691	1.32076	1673
GO:2000134	negative regulation of G1/S transition of mitotic cell cycle	biological_process	10	10	2423	56	17096	0.264691	1.31997	1674
GO:0050731	positive regulation of peptidyl-tyrosine phosphorylation	biological_process	11	23	2423	141	17096	0.265046	1.32096	1675
GO:0003743	translation initiation factor activity	molecular_function	8	18	2423	108	17096	0.265155	1.32071	1676
GO:0042393	histone binding	molecular_function	5	29	2423	181	17096	0.26578	1.32304	1677
GO:0002576	platelet degranulation	biological_process	9	29	2423	181	17096	0.26578	1.32225	1678
GO:0042110	T cell activation	biological_process	7	16	2423	95	17096	0.26675	1.32628	1679
GO:0016485	protein processing	biological_process	8	16	2423	95	17096	0.26675	1.32549	1680
GO:0044212	Transcription regulatory region DNA binding	molecular_function	7	57	2423	370	17096	0.266779	1.32485	1681
GO:0050729	positive regulation of inflammatory response	biological_process	9	14	2423	82	17096	0.267564	1.32796	1682
GO:0061077	chaperone-mediated protein folding	biological_process	5	14	2423	82	17096	0.267564	1.32717	1683
GO:0030168	platelet activation	biological_process	5	30	2423	188	17096	0.268974	1.33337	1684
GO:0030214	hyaluronan catabolic process	biological_process	9	6	2423	31	17096	0.270406	1.33967	1685
GO:0031083	BLOC-1 complex	cellular_component	5	6	2423	31	17096	0.270406	1.33888	1686
GO:1904874	positive regulation of telomerase RNA localization to Cajal body	biological_process	6	6	2423	31	17096	0.270406	1.33809	1687
GO:0033146	regulation of intracellular estrogen receptor signaling pathway	biological_process	9	6	2423	31	17096	0.270406	1.33729	1688
GO:0030101	natural killer cell activation	biological_process	7	6	2423	31	17096	0.270406	1.3365	1689
GO:0000400	four-way junction DNA binding	molecular_function	8	6	2423	31	17096	0.270406	1.33571	1690
GO:0005776	autophagosome	cellular_component	7	19	2423	115	17096	0.270613	1.33594	1691
GO:0006891	intra-Golgi vesicle-mediated transport	biological_process	8	9	2423	50	17096	0.2722	1.34298	1692
GO:0000792	heterochromatin	cellular_component	7	9	2423	50	17096	0.2722	1.34219	1693
GO:0006294	nucleotide-excision repair, preincision complex assembly	biological_process	9	9	2423	50	17096	0.2722	1.3414	1694
GO:0071347	cellular response to interleukin-1	biological_process	8	15	2423	89	17096	0.274694	1.35289	1695
GO:0042220	response to cocaine	biological_process	6	11	2423	63	17096	0.275115	1.35416	1696
GO:0043422	protein kinase B binding	molecular_function	8	5	2423	25	17096	0.275347	1.35451	1697
GO:0043296	apical junction complex	cellular_component	5	5	2423	25	17096	0.275347	1.35371	1698
GO:0017091	AU-rich element binding	molecular_function	7	5	2423	25	17096	0.275347	1.35291	1699
GO:0007175	negative regulation of epidermal growth factor-activated receptor activity	biological_process	10	5	2423	25	17096	0.275347	1.35212	1700
GO:0045672	positive regulation of osteoclast differentiation	biological_process	10	5	2423	25	17096	0.275347	1.35132	1701
GO:1904262	negative regulation of TORC1 signaling	biological_process	11	5	2423	25	17096	0.275347	1.35053	1702
GO:0050732	negative regulation of peptidyl-tyrosine phosphorylation	biological_process	11	5	2423	25	17096	0.275347	1.34974	1703
GO:0032464	positive regulation of protein homooligomerization	biological_process	9	5	2423	25	17096	0.275347	1.34894	1704
GO:0005942	phosphatidylinositol 3-kinase complex	cellular_component	7	5	2423	25	17096	0.275347	1.34815	1705
GO:0004415	hyalurononglucosaminidase activity	molecular_function	8	3	2423	13	17096	0.276808	1.35451	1706
GO:0046512	sphingosine biosynthetic process	biological_process	9	3	2423	13	17096	0.276808	1.35372	1707
GO:0046632	alpha-beta T cell differentiation	biological_process	9	3	2423	13	17096	0.276808	1.35292	1708
GO:0000445	THO complex part of transcription export complex	cellular_component	5	3	2423	13	17096	0.276808	1.35213	1709
GO:0051271	negative regulation of cellular component movement	biological_process	7	3	2423	13	17096	0.276808	1.35134	1710
GO:0035612	AP-2 adaptor complex binding	molecular_function	5	3	2423	13	17096	0.276808	1.35055	1711
GO:1902430	negative regulation of amyloid-beta formation	biological_process	9	3	2423	13	17096	0.276808	1.34976	1712
GO:0038180	nerve growth factor signaling pathway	biological_process	7	3	2423	13	17096	0.276808	1.34898	1713
GO:0031419	cobalamin binding	molecular_function	5	3	2423	13	17096	0.276808	1.34819	1714
GO:0060323	head morphogenesis	biological_process	5	3	2423	13	17096	0.276808	1.3474	1715
GO:0019208	phosphatase regulator activity	molecular_function	5	3	2423	13	17096	0.276808	1.34662	1716
GO:0045345	positive regulation of MHC class I biosynthetic process	biological_process	9	3	2423	13	17096	0.276808	1.34583	1717
GO:0002430	complement receptor mediated signaling pathway	biological_process	7	3	2423	13	17096	0.276808	1.34505	1718
GO:0043008	ATP-dependent protein binding	molecular_function	5	3	2423	13	17096	0.276808	1.34427	1719
GO:0001527	microfibril	cellular_component	5	3	2423	13	17096	0.276808	1.34349	1720
GO:0060020	Bergmann glial cell differentiation	biological_process	8	3	2423	13	17096	0.276808	1.3427	1721
GO:0051014	actin filament severing	biological_process	5	3	2423	13	17096	0.276808	1.34193	1722
GO:0008649	rRNA methyltransferase activity	molecular_function	8	3	2423	13	17096	0.276808	1.34115	1723
GO:0045722	positive regulation of gluconeogenesis	biological_process	11	3	2423	13	17096	0.276808	1.34037	1724
GO:0032700	negative regulation of interleukin-17 production	biological_process	8	3	2423	13	17096	0.276808	1.33959	1725
GO:0006360	transcription from RNA polymerase I promoter	biological_process	9	3	2423	13	17096	0.276808	1.33882	1726
GO:0010269	response to selenium ion	biological_process	6	3	2423	13	17096	0.276808	1.33804	1727
GO:0034979	NAD-dependent protein deacetylase activity	molecular_function	7	3	2423	13	17096	0.276808	1.33727	1728
GO:0035004	phosphatidylinositol 3-kinase activity	molecular_function	7	3	2423	13	17096	0.276808	1.33649	1729
GO:0032593	insulin-responsive compartment	cellular_component	9	3	2423	13	17096	0.276808	1.33572	1730
GO:0046826	negative regulation of protein export from nucleus	biological_process	10	3	2423	13	17096	0.276808	1.33495	1731
GO:0002741	positive regulation of cytokine secretion involved in immune response	biological_process	9	3	2423	13	17096	0.276808	1.33418	1732
GO:0008603	cAMP-dependent protein kinase regulator activity	molecular_function	7	3	2423	13	17096	0.276808	1.33341	1733
GO:1903753	negative regulation of p38MAPK cascade	biological_process	13	3	2423	13	17096	0.276808	1.33264	1734
GO:0007182	common-partner SMAD protein phosphorylation	biological_process	10	3	2423	13	17096	0.276808	1.33187	1735
GO:0070938	contractile ring	cellular_component	4	3	2423	13	17096	0.276808	1.3311	1736
GO:0090315	negative regulation of protein targeting to membrane	biological_process	11	3	2423	13	17096	0.276808	1.33034	1737
GO:0009086	methionine biosynthetic process	biological_process	11	4	2423	19	17096	0.278419	1.33731	1738
GO:0034333	adherens junction assembly	biological_process	7	4	2423	19	17096	0.278419	1.33654	1739
GO:0071439	clathrin complex	cellular_component	6	4	2423	19	17096	0.278419	1.33577	1740
GO:0045294	alpha-catenin binding	molecular_function	5	4	2423	19	17096	0.278419	1.335	1741
GO:0030957	Tat protein binding	molecular_function	8	4	2423	19	17096	0.278419	1.33424	1742
GO:0035925	mRNA 3'-UTR AU-rich region binding	molecular_function	9	4	2423	19	17096	0.278419	1.33347	1743
GO:0060416	response to growth hormone	biological_process	7	4	2423	19	17096	0.278419	1.33271	1744
GO:0035810	positive regulation of urine volume	biological_process	7	4	2423	19	17096	0.278419	1.33194	1745
GO:0033234	negative regulation of protein sumoylation	biological_process	11	4	2423	19	17096	0.278419	1.33118	1746
GO:0046135	pyrimidine nucleoside catabolic process	biological_process	10	4	2423	19	17096	0.278419	1.33042	1747
GO:0045995	regulation of embryonic development	biological_process	7	4	2423	19	17096	0.278419	1.32966	1748
GO:0005915	zonula adherens	cellular_component	6	4	2423	19	17096	0.278419	1.3289	1749
GO:0035265	organ growth	biological_process	4	4	2423	19	17096	0.278419	1.32814	1750
GO:0008593	regulation of Notch signaling pathway	biological_process	8	4	2423	19	17096	0.278419	1.32738	1751
GO:0045670	regulation of osteoclast differentiation	biological_process	9	4	2423	19	17096	0.278419	1.32662	1752
GO:0060252	positive regulation of glial cell proliferation	biological_process	8	4	2423	19	17096	0.278419	1.32586	1753
GO:0055089	fatty acid homeostasis	biological_process	9	4	2423	19	17096	0.278419	1.32511	1754
GO:0045109	intermediate filament organization	biological_process	8	4	2423	19	17096	0.278419	1.32435	1755
GO:0012501	programmed cell death	biological_process	5	8	2423	44	17096	0.279999	1.33111	1756
GO:0045648	positive regulation of erythrocyte differentiation	biological_process	9	8	2423	44	17096	0.279999	1.33035	1757
GO:0051149	positive regulation of muscle cell differentiation	biological_process	8	8	2423	44	17096	0.279999	1.3296	1758
GO:0016236	macroautophagy	biological_process	7	27	2423	169	17096	0.280197	1.32978	1759
GO:0032154	cleavage furrow	cellular_component	5	16	2423	96	17096	0.281104	1.33333	1760
GO:0097192	extrinsic apoptotic signaling pathway in absence of ligand	biological_process	6	10	2423	57	17096	0.283521	1.34403	1761
GO:0031624	ubiquitin conjugating enzyme binding	molecular_function	7	10	2423	57	17096	0.283521	1.34327	1762
GO:0030529	intracellular ribonucleoprotein complex	NA	NA	94	2423	626	17096	0.285476	1.35176	1763
GO:0006955	immune response	biological_process	4	80	2423	530	17096	0.286254	1.35468	1764
GO:0006879	cellular iron ion homeostasis	biological_process	12	17	2423	103	17096	0.286903	1.35698	1765
GO:0010800	positive regulation of peptidyl-threonine phosphorylation	biological_process	11	7	2423	38	17096	0.288064	1.3617	1766
GO:0004683	calmodulin-dependent protein kinase activity	molecular_function	9	7	2423	38	17096	0.288064	1.36093	1767
GO:0000975	regulatory region DNA binding	NA	NA	7	2423	38	17096	0.288064	1.36016	1768
GO:0050771	negative regulation of axonogenesis	biological_process	10	7	2423	38	17096	0.288064	1.35939	1769
GO:0015030	Cajal body	cellular_component	8	15	2423	90	17096	0.289732	1.36649	1770
GO:0050829	defense response to Gram-negative bacterium	biological_process	9	15	2423	90	17096	0.289732	1.36571	1771
GO:0045739	positive regulation of DNA repair	biological_process	10	9	2423	51	17096	0.292415	1.37759	1772
GO:0034504	protein localization to nucleus	biological_process	8	9	2423	51	17096	0.292415	1.37681	1773
GO:0097421	liver regeneration	biological_process	8	9	2423	51	17096	0.292415	1.37603	1774
GO:0032720	negative regulation of tumor necrosis factor production	biological_process	9	11	2423	64	17096	0.293115	1.37855	1775
GO:0071364	cellular response to epidermal growth factor stimulus	biological_process	6	11	2423	64	17096	0.293115	1.37777	1776
GO:0030864	cortical actin cytoskeleton	cellular_component	8	11	2423	64	17096	0.293115	1.37699	1777
GO:0051020	GTPase binding	molecular_function	6	11	2423	64	17096	0.293115	1.37622	1778
GO:0001772	immunological synapse	cellular_component	5	11	2423	64	17096	0.293115	1.37545	1779
GO:0031093	platelet alpha granule lumen	cellular_component	8	16	2423	97	17096	0.295707	1.38683	1780
GO:0008380	RNA splicing	biological_process	10	77	2423	511	17096	0.296203	1.38838	1781
GO:0019899	enzyme binding	molecular_function	5	93	2423	621	17096	0.296276	1.38794	1782
GO:0016514	SWI/SNF complex	cellular_component	8	6	2423	32	17096	0.296318	1.38736	1783
GO:0015986	ATP synthesis coupled proton transport	biological_process	13	6	2423	32	17096	0.296318	1.38658	1784
GO:0071157	negative regulation of cell cycle arrest	biological_process	9	6	2423	32	17096	0.296318	1.38581	1785
GO:0001731	formation of translation preinitiation complex	biological_process	9	6	2423	32	17096	0.296318	1.38503	1786
GO:0032418	lysosome localization	biological_process	6	6	2423	32	17096	0.296318	1.38426	1787
GO:0042531	positive regulation of tyrosine phosphorylation of STAT protein	biological_process	11	14	2423	84	17096	0.298863	1.39536	1788
GO:0032587	ruffle membrane	cellular_component	6	26	2423	164	17096	0.299091	1.39565	1789
GO:0048010	vascular endothelial growth factor receptor signaling pathway	biological_process	8	20	2423	124	17096	0.301434	1.4058	1790
GO:0031369	translation initiation factor binding	molecular_function	5	8	2423	45	17096	0.301858	1.40699	1791
GO:0019897	extrinsic component of plasma membrane	cellular_component	5	8	2423	45	17096	0.301858	1.4062	1792
GO:0007032	endosome organization	biological_process	7	10	2423	58	17096	0.302715	1.40941	1793
GO:0051017	actin filament bundle assembly	biological_process	6	10	2423	58	17096	0.302715	1.40862	1794
GO:0043248	proteasome assembly	biological_process	8	5	2423	26	17096	0.304572	1.41647	1795
GO:0045116	protein neddylation	biological_process	11	5	2423	26	17096	0.304572	1.41568	1796
GO:0046847	filopodium assembly	biological_process	8	5	2423	26	17096	0.304572	1.41489	1797
GO:0036109	alpha-linolenic acid metabolic process	biological_process	11	5	2423	26	17096	0.304572	1.41411	1798
GO:0008353	RNA polymerase II carboxy-terminal domain kinase activity	molecular_function	9	5	2423	26	17096	0.304572	1.41332	1799
GO:0071564	npBAF complex	cellular_component	8	5	2423	26	17096	0.304572	1.41254	1800
GO:0008209	androgen metabolic process	biological_process	7	5	2423	26	17096	0.304572	1.41175	1801
GO:0031012	extracellular matrix	cellular_component	4	64	2423	424	17096	0.311148	1.44143	1802
GO:0000786	nucleosome	cellular_component	5	11	2423	65	17096	0.311426	1.44192	1803
GO:0001541	ovarian follicle development	biological_process	6	11	2423	65	17096	0.311426	1.44112	1804
GO:0045453	bone resorption	biological_process	8	7	2423	39	17096	0.311919	1.4426	1805
GO:0035035	histone acetyltransferase binding	molecular_function	6	7	2423	39	17096	0.311919	1.44181	1806
GO:0042347	negative regulation of NF-kappaB import into nucleus	NA	NA	4	2423	20	17096	0.31233	1.44291	1807
GO:0034464	BBSome	cellular_component	4	4	2423	20	17096	0.31233	1.44211	1808
GO:0048596	embryonic camera-type eye morphogenesis	biological_process	8	4	2423	20	17096	0.31233	1.44131	1809
GO:0045651	positive regulation of macrophage differentiation	biological_process	10	4	2423	20	17096	0.31233	1.44052	1810
GO:0071712	ER-associated misfolded protein catabolic process	biological_process	10	4	2423	20	17096	0.31233	1.43972	1811
GO:0071481	cellular response to X-ray	biological_process	8	4	2423	20	17096	0.31233	1.43893	1812
GO:0005605	basal lamina	NA	NA	4	2423	20	17096	0.31233	1.43813	1813
GO:1990380	Lys48-specific deubiquitinase activity	molecular_function	6	4	2423	20	17096	0.31233	1.43734	1814
GO:0034713	type I transforming growth factor beta receptor binding	molecular_function	8	4	2423	20	17096	0.31233	1.43655	1815
GO:0045792	negative regulation of cell size	biological_process	7	4	2423	20	17096	0.31233	1.43576	1816
GO:0033120	positive regulation of RNA splicing	biological_process	9	4	2423	20	17096	0.31233	1.43497	1817
GO:0033391	chromatoid body	cellular_component	8	4	2423	20	17096	0.31233	1.43418	1818
GO:0071360	cellular response to exogenous dsRNA	biological_process	9	4	2423	20	17096	0.31233	1.43339	1819
GO:0005154	epidermal growth factor receptor binding	molecular_function	7	9	2423	52	17096	0.312996	1.43565	1820
GO:0017148	negative regulation of translation	biological_process	10	20	2423	125	17096	0.314609	1.44226	1821
GO:0008238	exopeptidase activity	molecular_function	7	2	2423	8	17096	0.316587	1.45053	1822
GO:0032777	Piccolo NuA4 histone acetyltransferase complex	cellular_component	10	2	2423	8	17096	0.316587	1.44974	1823
GO:0097001	ceramide binding	molecular_function	5	2	2423	8	17096	0.316587	1.44894	1824
GO:0010837	regulation of keratinocyte proliferation	biological_process	8	2	2423	8	17096	0.316587	1.44815	1825
GO:2001236	regulation of extrinsic apoptotic signaling pathway	biological_process	9	2	2423	8	17096	0.316587	1.44735	1826
GO:0004677	DNA-dependent protein kinase activity	molecular_function	9	2	2423	8	17096	0.316587	1.44656	1827
GO:0008537	proteasome activator complex	cellular_component	4	2	2423	8	17096	0.316587	1.44577	1828
GO:0039530	MDA-5 signaling pathway	biological_process	9	2	2423	8	17096	0.316587	1.44498	1829
GO:2001300	lipoxin metabolic process	biological_process	9	2	2423	8	17096	0.316587	1.44419	1830
GO:0071621	granulocyte chemotaxis	biological_process	6	2	2423	8	17096	0.316587	1.4434	1831
GO:0000285	1-phosphatidylinositol-3-phosphate 5-kinase activity	molecular_function	8	2	2423	8	17096	0.316587	1.44261	1832
GO:0061740	protein targeting to lysosome involved in chaperone-mediated autophagy	biological_process	14	2	2423	8	17096	0.316587	1.44183	1833
GO:0061484	hematopoietic stem cell homeostasis	biological_process	7	2	2423	8	17096	0.316587	1.44104	1834
GO:0006582	melanin metabolic process	biological_process	7	2	2423	8	17096	0.316587	1.44026	1835
GO:2000481	positive regulation of cAMP-dependent protein kinase activity	biological_process	13	2	2423	8	17096	0.316587	1.43947	1836
GO:0070449	elongin complex	cellular_component	5	2	2423	8	17096	0.316587	1.43869	1837
GO:0043320	natural killer cell degranulation	biological_process	9	2	2423	8	17096	0.316587	1.4379	1838
GO:0031547	brain-derived neurotrophic factor receptor signaling pathway	biological_process	8	2	2423	8	17096	0.316587	1.43712	1839
GO:0033192	calmodulin-dependent protein phosphatase activity	molecular_function	11	2	2423	8	17096	0.316587	1.43634	1840
GO:0090116	C-5 methylation of cytosine	biological_process	12	2	2423	8	17096	0.316587	1.43556	1841
GO:0042976	activation of Janus kinase activity	biological_process	11	2	2423	8	17096	0.316587	1.43478	1842
GO:0008318	protein prenyltransferase activity	molecular_function	7	2	2423	8	17096	0.316587	1.434	1843
GO:0033353	S-adenosylmethionine cycle	biological_process	6	2	2423	8	17096	0.316587	1.43323	1844
GO:0003997	acyl-CoA oxidase activity	molecular_function	7	2	2423	8	17096	0.316587	1.43245	1845
GO:0070574	cadmium ion transmembrane transport	biological_process	11	2	2423	8	17096	0.316587	1.43167	1846
GO:0090234	regulation of kinetochore assembly	biological_process	10	2	2423	8	17096	0.316587	1.4309	1847
GO:0039689	negative stranded viral RNA replication	biological_process	9	2	2423	8	17096	0.316587	1.43012	1848
GO:0097472	cyclin-dependent protein kinase activity	molecular_function	8	2	2423	8	17096	0.316587	1.42935	1849
GO:0000305	response to oxygen radical	biological_process	7	2	2423	8	17096	0.316587	1.42858	1850
GO:0021764	amygdala development	biological_process	5	2	2423	8	17096	0.316587	1.42781	1851
GO:0051098	regulation of binding	biological_process	5	2	2423	8	17096	0.316587	1.42703	1852
GO:0045627	positive regulation of T-helper 1 cell differentiation	biological_process	11	2	2423	8	17096	0.316587	1.42626	1853
GO:0006082	organic acid metabolic process	biological_process	5	2	2423	8	17096	0.316587	1.4255	1854
GO:0001878	response to yeast	biological_process	8	2	2423	8	17096	0.316587	1.42473	1855
GO:0033014	tetrapyrrole biosynthetic process	biological_process	7	2	2423	8	17096	0.316587	1.42396	1856
GO:0042159	lipoprotein catabolic process	biological_process	8	2	2423	8	17096	0.316587	1.42319	1857
GO:0045213	neurotransmitter receptor metabolic process	biological_process	8	2	2423	8	17096	0.316587	1.42243	1858
GO:0002138	retinoic acid biosynthetic process	biological_process	11	2	2423	8	17096	0.316587	1.42166	1859
GO:0032970	regulation of actin filament-based process	biological_process	6	2	2423	8	17096	0.316587	1.4209	1860
GO:0003340	negative regulation of mesenchymal to epithelial transition involved in metanephros morphogenesis	biological_process	10	2	2423	8	17096	0.316587	1.42013	1861
GO:0003960	NADPH:quinone reductase activity	molecular_function	7	2	2423	8	17096	0.316587	1.41937	1862
GO:0061574	ASAP complex	cellular_component	4	2	2423	8	17096	0.316587	1.41861	1863
GO:0018342	protein prenylation	biological_process	9	2	2423	8	17096	0.316587	1.41785	1864
GO:0030548	acetylcholine receptor regulator activity	molecular_function	6	2	2423	8	17096	0.316587	1.41709	1865
GO:0010957	negative regulation of vitamin D biosynthetic process	biological_process	11	2	2423	8	17096	0.316587	1.41633	1866
GO:0020027	hemoglobin metabolic process	biological_process	7	2	2423	8	17096	0.316587	1.41557	1867
GO:1903899	positive regulation of PERK-mediated unfolded protein response	biological_process	10	2	2423	8	17096	0.316587	1.41481	1868
GO:0000379	tRNA-type intron splice site recognition and cleavage	biological_process	10	2	2423	8	17096	0.316587	1.41405	1869
GO:0031802	type 5 metabotropic glutamate receptor binding	molecular_function	8	2	2423	8	17096	0.316587	1.4133	1870
GO:0045636	positive regulation of melanocyte differentiation	biological_process	9	2	2423	8	17096	0.316587	1.41254	1871
GO:0015917	aminophospholipid transport	biological_process	9	2	2423	8	17096	0.316587	1.41179	1872
GO:2000619	negative regulation of histone H4-K16 acetylation	biological_process	13	2	2423	8	17096	0.316587	1.41104	1873
GO:0030641	regulation of cellular pH	biological_process	11	2	2423	8	17096	0.316587	1.41028	1874
GO:0002070	epithelial cell maturation	biological_process	6	2	2423	8	17096	0.316587	1.40953	1875
GO:0043279	response to alkaloid	biological_process	7	2	2423	8	17096	0.316587	1.40878	1876
GO:0004565	beta-galactosidase activity	molecular_function	8	2	2423	8	17096	0.316587	1.40803	1877
GO:0071074	eukaryotic initiation factor eIF2 binding	molecular_function	6	2	2423	8	17096	0.316587	1.40728	1878
GO:0003886	DNA (cytosine-5-)-methyltransferase activity	molecular_function	8	2	2423	8	17096	0.316587	1.40653	1879
GO:0097151	positive regulation of inhibitory postsynaptic potential	biological_process	9	2	2423	8	17096	0.316587	1.40578	1880
GO:0002051	osteoblast fate commitment	biological_process	6	2	2423	8	17096	0.316587	1.40503	1881
GO:0030043	actin filament fragmentation	biological_process	9	2	2423	8	17096	0.316587	1.40429	1882
GO:0045329	carnitine biosynthetic process	biological_process	8	2	2423	8	17096	0.316587	1.40354	1883
GO:0090559	regulation of membrane permeability	biological_process	5	2	2423	8	17096	0.316587	1.4028	1884
GO:0070120	ciliary neurotrophic factor-mediated signaling pathway	biological_process	7	2	2423	8	17096	0.316587	1.40205	1885
GO:0071847	TNFSF11-mediated signaling pathway	biological_process	8	2	2423	8	17096	0.316587	1.40131	1886
GO:0030151	molybdenum ion binding	molecular_function	8	2	2423	8	17096	0.316587	1.40057	1887
GO:0004663	Rab geranylgeranyltransferase activity	molecular_function	9	2	2423	8	17096	0.316587	1.39982	1888
GO:0004359	glutaminase activity	molecular_function	7	2	2423	8	17096	0.316587	1.39908	1889
GO:2000466	negative regulation of glycogen (starch) synthase activity	biological_process	8	2	2423	8	17096	0.316587	1.39834	1890
GO:0035173	histone kinase activity	molecular_function	8	2	2423	8	17096	0.316587	1.3976	1891
GO:1900041	negative regulation of interleukin-2 secretion	biological_process	9	2	2423	8	17096	0.316587	1.39687	1892
GO:0097452	GAIT complex	cellular_component	4	2	2423	8	17096	0.316587	1.39613	1893
GO:2000346	negative regulation of hepatocyte proliferation	biological_process	9	2	2423	8	17096	0.316587	1.39539	1894
GO:0070670	response to interleukin-4	biological_process	7	2	2423	8	17096	0.316587	1.39465	1895
GO:0071535	RING-like zinc finger domain binding	molecular_function	6	2	2423	8	17096	0.316587	1.39392	1896
GO:2000563	positive regulation of CD4-positive, alpha-beta T cell proliferation	biological_process	13	2	2423	8	17096	0.316587	1.39318	1897
GO:0034392	negative regulation of smooth muscle cell apoptotic process	biological_process	11	2	2423	8	17096	0.316587	1.39245	1898
GO:0030368	interleukin-17 receptor activity	molecular_function	7	2	2423	8	17096	0.316587	1.39172	1899
GO:0033119	negative regulation of RNA splicing	biological_process	9	2	2423	8	17096	0.316587	1.39098	1900
GO:0046836	glycolipid transport	biological_process	8	2	2423	8	17096	0.316587	1.39025	1901
GO:0071224	cellular response to peptidoglycan	biological_process	8	2	2423	8	17096	0.316587	1.38952	1902
GO:0005127	ciliary neurotrophic factor receptor binding	molecular_function	7	2	2423	8	17096	0.316587	1.38879	1903
GO:2000630	positive regulation of miRNA metabolic process	biological_process	9	2	2423	8	17096	0.316587	1.38806	1904
GO:2000503	positive regulation of natural killer cell chemotaxis	biological_process	10	2	2423	8	17096	0.316587	1.38733	1905
GO:0010936	negative regulation of macrophage cytokine production	biological_process	9	2	2423	8	17096	0.316587	1.3866	1906
GO:0060744	mammary gland branching involved in thelarche	biological_process	5	2	2423	8	17096	0.316587	1.38588	1907
GO:0019834	phospholipase A2 inhibitor activity	molecular_function	8	2	2423	8	17096	0.316587	1.38515	1908
GO:1990226	histone methyltransferase binding	molecular_function	6	3	2423	14	17096	0.318159	1.3913	1909
GO:1902533	positive regulation of intracellular signal transduction	biological_process	9	3	2423	14	17096	0.318159	1.39057	1910
GO:0038202	TORC1 signaling	biological_process	7	3	2423	14	17096	0.318159	1.38984	1911
GO:0060339	negative regulation of type I interferon-mediated signaling pathway	biological_process	10	3	2423	14	17096	0.318159	1.38912	1912
GO:0070578	RISC-loading complex	cellular_component	7	3	2423	14	17096	0.318159	1.38839	1913
GO:0010907	positive regulation of glucose metabolic process	biological_process	10	3	2423	14	17096	0.318159	1.38767	1914
GO:0006650	glycerophospholipid metabolic process	biological_process	8	3	2423	14	17096	0.318159	1.38694	1915
GO:0030851	granulocyte differentiation	biological_process	8	3	2423	14	17096	0.318159	1.38622	1916
GO:0046931	pore complex assembly	biological_process	7	3	2423	14	17096	0.318159	1.38549	1917
GO:0051315	attachment of mitotic spindle microtubules to kinetochore	biological_process	6	3	2423	14	17096	0.318159	1.38477	1918
GO:0052650	NADP-retinol dehydrogenase activity	molecular_function	9	3	2423	14	17096	0.318159	1.38405	1919
GO:0042117	monocyte activation	biological_process	7	3	2423	14	17096	0.318159	1.38333	1920
GO:0000940	condensed chromosome outer kinetochore	cellular_component	4	3	2423	14	17096	0.318159	1.38261	1921
GO:0006516	glycoprotein catabolic process	biological_process	8	3	2423	14	17096	0.318159	1.38189	1922
GO:0000779	condensed chromosome, centromeric region	cellular_component	8	3	2423	14	17096	0.318159	1.38117	1923
GO:0048703	embryonic viscerocranium morphogenesis	biological_process	6	3	2423	14	17096	0.318159	1.38045	1924
GO:0009056	catabolic process	biological_process	4	3	2423	14	17096	0.318159	1.37974	1925
GO:0008553	hydrogen-exporting ATPase activity, phosphorylative mechanism	molecular_function	10	3	2423	14	17096	0.318159	1.37902	1926
GO:0070324	thyroid hormone binding	molecular_function	5	3	2423	14	17096	0.318159	1.3783	1927
GO:0070389	chaperone cofactor-dependent protein refolding	NA	NA	3	2423	14	17096	0.318159	1.37759	1928
GO:0035280	miRNA loading onto RISC involved in gene silencing by miRNA	biological_process	10	3	2423	14	17096	0.318159	1.37688	1929
GO:0030881	beta-2-microglobulin binding	molecular_function	5	3	2423	14	17096	0.318159	1.37616	1930
GO:0006900	membrane budding	biological_process	7	3	2423	14	17096	0.318159	1.37545	1931
GO:0043267	negative regulation of potassium ion transport	biological_process	10	3	2423	14	17096	0.318159	1.37474	1932
GO:0048715	negative regulation of oligodendrocyte differentiation	biological_process	12	3	2423	14	17096	0.318159	1.37403	1933
GO:0030015	CCR4-NOT core complex	cellular_component	4	3	2423	14	17096	0.318159	1.37332	1934
GO:0019215	intermediate filament binding	molecular_function	5	3	2423	14	17096	0.318159	1.37261	1935
GO:0051444	negative regulation of ubiquitin-protein transferase activity	biological_process	12	3	2423	14	17096	0.318159	1.3719	1936
GO:0071028	nuclear mRNA surveillance	biological_process	12	3	2423	14	17096	0.318159	1.37119	1937
GO:0050863	regulation of T cell activation	biological_process	8	3	2423	14	17096	0.318159	1.37048	1938
GO:0070765	gamma-secretase complex	cellular_component	6	3	2423	14	17096	0.318159	1.36977	1939
GO:0009651	response to salt stress	biological_process	6	3	2423	14	17096	0.318159	1.36907	1940
GO:0015833	peptide transport	biological_process	8	3	2423	14	17096	0.318159	1.36836	1941
GO:1901409	positive regulation of phosphorylation of RNA polymerase II C-terminal domain	biological_process	11	3	2423	14	17096	0.318159	1.36766	1942
GO:0031119	tRNA pseudouridine synthesis	biological_process	11	3	2423	14	17096	0.318159	1.36695	1943
GO:0001012	RNA polymerase II regulatory region DNA binding	molecular_function	8	3	2423	14	17096	0.318159	1.36625	1944
GO:0060712	spongiotrophoblast layer development	biological_process	6	3	2423	14	17096	0.318159	1.36555	1945
GO:0070431	nucleotide-binding oligomerization domain containing 2 signaling pathway	biological_process	10	3	2423	14	17096	0.318159	1.36485	1946
GO:0006268	DNA unwinding involved in DNA replication	biological_process	10	3	2423	14	17096	0.318159	1.36415	1947
GO:0036010	protein localization to endosome	biological_process	8	3	2423	14	17096	0.318159	1.36345	1948
GO:0004579	dolichyl-diphosphooligosaccharide-protein glycotransferase activity	molecular_function	8	3	2423	14	17096	0.318159	1.36275	1949
GO:0009101	glycoprotein biosynthetic process	biological_process	8	3	2423	14	17096	0.318159	1.36205	1950
GO:0006657	CDP-choline pathway	biological_process	11	3	2423	14	17096	0.318159	1.36135	1951
GO:0009931	calcium-dependent protein serine/threonine kinase activity	molecular_function	9	3	2423	14	17096	0.318159	1.36065	1952
GO:0036295	cellular response to increased oxygen levels	biological_process	7	3	2423	14	17096	0.318159	1.35996	1953
GO:0004887	thyroid hormone receptor activity	NA	NA	3	2423	14	17096	0.318159	1.35926	1954
GO:2001223	negative regulation of neuron migration	biological_process	9	3	2423	14	17096	0.318159	1.35856	1955
GO:2000394	positive regulation of lamellipodium morphogenesis	biological_process	7	3	2423	14	17096	0.318159	1.35787	1956
GO:1900034	regulation of cellular response to heat	biological_process	7	21	2423	132	17096	0.318399	1.3582	1957
GO:0003690	double-stranded DNA binding	molecular_function	7	29	2423	186	17096	0.318643	1.35854	1958
GO:0006977	DNA damage response, signal transduction by p53 class mediator resulting in cell cycle arrest	biological_process	9	18	2423	112	17096	0.320038	1.36379	1959
GO:0071310	cellular response to organic substance	biological_process	6	10	2423	59	17096	0.322217	1.37238	1960
GO:0090501	RNA phosphodiester bond hydrolysis	biological_process	9	10	2423	59	17096	0.322217	1.37168	1961
GO:0019789	SUMO transferase activity	molecular_function	6	6	2423	33	17096	0.322679	1.37295	1962
GO:0042776	mitochondrial ATP synthesis coupled proton transport	biological_process	7	6	2423	33	17096	0.322679	1.37225	1963
GO:0031267	small GTPase binding	molecular_function	7	6	2423	33	17096	0.322679	1.37155	1964
GO:0051571	positive regulation of histone H3-K4 methylation	biological_process	12	6	2423	33	17096	0.322679	1.37085	1965
GO:0003995	acyl-CoA dehydrogenase activity	molecular_function	6	6	2423	33	17096	0.322679	1.37015	1966
GO:0042325	regulation of phosphorylation	biological_process	9	6	2423	33	17096	0.322679	1.36946	1967
GO:2000778	positive regulation of interleukin-6 secretion	biological_process	9	6	2423	33	17096	0.322679	1.36876	1968
GO:0070987	error-free translesion synthesis	biological_process	11	6	2423	33	17096	0.322679	1.36807	1969
GO:0030014	CCR4-NOT complex	cellular_component	4	6	2423	33	17096	0.322679	1.36737	1970
GO:1902041	regulation of extrinsic apoptotic signaling pathway via death domain receptors	biological_process	10	6	2423	33	17096	0.322679	1.36668	1971
GO:0005773	vacuole	cellular_component	6	8	2423	46	17096	0.324077	1.3719	1972
GO:0044183	protein binding involved in protein folding	molecular_function	3	8	2423	46	17096	0.324077	1.37121	1973
GO:0006297	nucleotide-excision repair, DNA gap filling	biological_process	8	8	2423	46	17096	0.324077	1.37051	1974
GO:0030027	lamellipodium	cellular_component	6	46	2423	303	17096	0.329832	1.39415	1975
GO:0016573	histone acetylation	biological_process	10	11	2423	66	17096	0.330002	1.39416	1976
GO:0031124	mRNA 3'-end processing	biological_process	11	17	2423	106	17096	0.330109	1.3939	1977
GO:0006405	RNA export from nucleus	biological_process	10	17	2423	106	17096	0.330109	1.3932	1978
GO:0036459	thiol-dependent ubiquitinyl hydrolase activity	molecular_function	9	26	2423	167	17096	0.333649	1.40743	1979
GO:0034614	cellular response to reactive oxygen species	biological_process	7	9	2423	53	17096	0.333874	1.40767	1980
GO:1904646	cellular response to amyloid-beta	biological_process	9	5	2423	27	17096	0.334217	1.4084	1981
GO:0000346	transcription export complex	cellular_component	4	5	2423	27	17096	0.334217	1.40769	1982
GO:0042993	positive regulation of transcription factor import into nucleus	biological_process	NA	5	2423	27	17096	0.334217	1.40698	1983
GO:0098586	cellular response to virus	biological_process	8	5	2423	27	17096	0.334217	1.40627	1984
GO:0097440	apical dendrite	cellular_component	7	5	2423	27	17096	0.334217	1.40557	1985
GO:0071425	hematopoietic stem cell proliferation	biological_process	5	5	2423	27	17096	0.334217	1.40486	1986
GO:0010821	regulation of mitochondrion organization	biological_process	8	5	2423	27	17096	0.334217	1.40415	1987
GO:0051016	barbed-end actin filament capping	biological_process	11	5	2423	27	17096	0.334217	1.40344	1988
GO:0005845	mRNA cap binding complex	cellular_component	5	5	2423	27	17096	0.334217	1.40274	1989
GO:0030663	COPI-coated vesicle membrane	cellular_component	8	5	2423	27	17096	0.334217	1.40203	1990
GO:0010972	negative regulation of G2/M transition of mitotic cell cycle	biological_process	10	18	2423	113	17096	0.33423	1.40138	1991
GO:0005764	lysosome	cellular_component	8	89	2423	600	17096	0.335959	1.40793	1992
GO:0070412	R-SMAD binding	molecular_function	6	7	2423	40	17096	0.336119	1.40789	1993
GO:0002092	positive regulation of receptor internalization	biological_process	8	7	2423	40	17096	0.336119	1.40718	1994
GO:0016050	vesicle organization	biological_process	6	7	2423	40	17096	0.336119	1.40648	1995
GO:0032757	positive regulation of interleukin-8 production	biological_process	8	7	2423	40	17096	0.336119	1.40577	1996
GO:0031623	receptor internalization	biological_process	9	12	2423	73	17096	0.336679	1.40741	1997
GO:0042277	peptide binding	molecular_function	5	16	2423	100	17096	0.34077	1.4238	1998
GO:0017112	Rab guanyl-nucleotide exchange factor activity	molecular_function	9	16	2423	100	17096	0.34077	1.42308	1999
[truncated: 6,349 more rows]

## Sheet: KEGG pathways summary
pathway_id	pathway_name	S gene number	TS gene number	B gene number	TB gene number	pvalue	Q-value (FDR)	k	KEGG Pathways indentified by previous studies	Partial KEGG pathways indentified by our current study	Common KEGG pathway in studies beteen Previous and Ours
ko04380	Osteoclast differentiation	52	1047	232	6426	0.00824101	0.24723	1	Jak-STAT signaling pathway	Viral carcinogenesis	Jak-STAT signaling pathway
ko05134	Legionellosis	26	1047	103	6426	0.0125411	0.188117	2	Oxidation related superoxide dismutase (SOD)	Tuberculosis	PI3K-Akt signaling pathway
ko04612	Antigen processing and presentation	29	1047	123	6426	0.0221047	0.221047	3	Complement and Coagulation Cascades	Toll-like receptor signaling pathway	NF-kappa B signaling pathway
ko05203	Viral carcinogenesis	67	1047	336	6426	0.0397203	0.297902	4	Apoptosis	Th17 cell differentiation	TNF signaling pathway
ko05152	Tuberculosis	67	1047	304	6426	0.0431009	0.258606	5	PI3K-Akt signaling pathway	Th1 and Th2 cell differentiation	T cell receptor signaling pathway
ko04650	Natural killer cell mediated cytotoxicity	67	1047	217	6426	0.0467689	0.233845	6	NF-kappa B signaling pathway	Pertussis	MAPK signaling pathway
ko04657	IL-17 signaling pathway	67	1047	131	6426	0.0475789	0.203909	7	TNF signaling pathway	Other types of O−glycan biosynthesis Osteoclast differentiation	Regulation of actin cytoskeleton
ko04659	Th17 cell differentiation	67	1047	185	6426	0.0490485	0.183932	8	Lupus nephritis	NOD−like receptor signaling pathway NF−kappa B signaling pathway	Wnt signaling pathway
ko05221	Acute myeloid leukemia	67	1047	121	6426	0.0499997	0.166666	9	T cell receptor signaling pathway	Natural killer cell mediated cytotoxicity	mTOR signaling pathway
ko05161	Hepatitis B	67	1047	250	6426	0.0655222	0.196567	10	MAPK signaling pathway	Legionellosis	Systemic lupus erythematosus
ko05133	Pertussis	67	1047	135	6426	0.0664016	0.181095	11	Regulation of actin cytoskeleton	IL−17 signaling pathway	Toll-like receptor signaling pathway
ko04621	NOD-like receptor signaling pathway	67	1047	302	6426	0.0713095	0.178274	12	Wnt signaling pathway	Hepatitis B	Proteasome
ko04210	Apoptosis	67	1047	253	6426	0.0776701	0.179239	13	mTOR signaling pathway	Graft−versus−host disease	Apoptosis
ko05140	Leishmaniasis	67	1047	122	6426	0.0852318	0.18264	14	TCR/BCR signaling	Apoptosis
ko05332	Graft-versus-host disease	67	1047	64	6426	0.0871515	0.174303	15	Systemic lupus erythematosus	Antigen processing and presentation Adherens junction
ko04658	Th1 and Th2 cell differentiation	67	1047	156	6426	0.0935079	0.175327	16	Expression of endogenous retroviral and repetitive elements	Acute myeloid leukemia
ko00514	Other types of O-glycan biosynthesis	67	1047	40	6426	0.103945	0.183433	17	The long interspersed nuclear elements 1	Leishmaniasis
ko04064	NF-kappa B signaling pathway	67	1047	164	6426	0.109778	0.182963	18	Toll-like receptor signaling pathway
ko04520	Adherens junction	67	1047	137	6426	0.114795	0.181255	19	Extracellular signal-regulated kinase
ko04620	Toll-like receptor signaling pathway	67	1047	160	6426	0.120983	0.181475	20	Spleen tyrosine kinase
ko05416	Viral myocarditis	67	1047	108	6426	0.152541	0.217916	21	Proteasome
ko05168	Herpes simplex infection	67	1047	319	6426	0.155137	0.211551	22	Immune system
ko04668	TNF signaling pathway	67	1047	183	6426	0.170117	0.221892	23	Lysosome
ko05210	Colorectal cancer	67	1047	140	6426	0.19467	0.243337	24	IL-17 signaling pathway
ko04666	Fc gamma R-mediated phagocytosis	67	1047	169	6426	0.199379	0.239255	25
ko05321	Inflammatiory bowel disease (IBD)	67	1047	101	6426	0.201455	0.232448	26
ko05162	Measles	67	1047	222	6426	0.209612	0.232902	27
ko04145	Phagosome	67	1047	254	6426	0.235073	0.251864	28
ko05167	Kaposi's sarcoma-associated herpesvirus infection	67	1047	326	6426	0.247219	0.255743	29
ko04630	Jak-STAT signaling pathway	67	1047	244	6426	0.250769	0.250769	30
ko05164	Influenza A	67	1047	292	6426	0.259073		31
ko05323	Rheumatoid arthritis	67	1047	135	6426	0.272187		32
ko05142	Chagas disease (American trypanosomiasis)	67	1047	176	6426	0.274654		33
ko04066	HIF-1 signaling pathway	67	1047	176	6426	0.274654		34
ko04215	Apoptosis - multiple species	67	1047	61	6426	0.284139		35
ko04062	Chemokine signaling pathway	67	1047	298	6426	0.313538		36
ko05202	Transcriptional misregulation in cancers	67	1047	298	6426	0.313538		37
ko04622	RIG-I-like receptor signaling pathway	67	1047	115	6426	0.318838		38
ko04623	Cytosolic DNA-sensing pathway	67	1047	99	6426	0.344184		39
ko04330	Notch signaling pathway	67	1047	82	6426	0.355029		40
ko05131	Shigellosis	67	1047	130	6426	0.367107		41
ko05215	Prostate cancer	67	1047	172	6426	0.37114		42
ko00920	Sulfur metabolism	67	1047	19	6426	0.375595		43
ko05330	Allograft rejection	67	1047	60	6426	0.385762		44
ko04940	Type I diabetes mellitus	67	1047	66	6426	0.388007		45
ko04660	T cell receptor signaling pathway	67	1047	186	6426	0.397164		46
ko05169	Epstein-Barr virus infection	67	1047	361	6426	0.397294		47
ko05100	Bacterial invasion of epithelial cells	67	1047	150	6426	0.397551		48
ko05340	Primary immunodeficiency	67	1047	61	6426	0.408119		49
ko05144	Malaria	67	1047	73	6426	0.410292		50
ko04662	B cell receptor signaling pathway	67	1047	134	6426	0.427599		51
ko05120	Epithelial cell signaling in Helicobacter pylori infection	67	1047	116	6426	0.42896		52
ko05145	Toxoplasmosis	67	1047	189	6426	0.435726		53
ko00511	Other glycan degradation	67	1047	33	6426	0.455581		54
ko05322	Systemic lupus erythematosus	67	1047	130	6426	0.459265		55
ko05130	Pathogenic Escherichia coli infection	67	1047	94	6426	0.467059		56
ko05220	Chronic myeloid leukemia	67	1047	143	6426	0.471861		57
ko04350	TGF-beta signaling pathway	67	1047	131	6426	0.474838		58
ko04142	Lysosome	67	1047	229	6426	0.478705		59
ko05219	Bladder cancer	67	1047	65	6426	0.49716		60
ko00471	D-Glutamine and D-glutamate metabolism	67	1047	10	6426	0.502496		61
ko01523	Antifolate resistance	67	1047	53	6426	0.50342		62
ko04115	p53 signaling pathway	67	1047	127	6426	0.5081		63
ko00073	Cutin, suberine and wax biosynthesis	67	1047	4	6426	0.509132		64
ko04917	Prolactin signaling pathway	67	1047	116	6426	0.529478		65
ko05150	Staphylococcus aureus infection	67	1047	79	6426	0.531936		66
ko05166	HTLV-I infection	67	1047	438	6426	0.540987		67
ko04670	Leukocyte transendothelial migration	67	1047	186	6426	0.556162		68
ko05212	Pancreatic cancer	67	1047	143	6426	0.563128		69
ko05160	Hepatitis C	67	1047	218	6426	0.567928		70
ko04920	Adipocytokine signaling pathway	67	1047	113	6426	0.582118		71
ko05222	Small cell lung cancer	67	1047	157	6426	0.584694		72
ko04211	Longevity regulating pathway - mammal	67	1047	164	6426	0.594775		73
ko03018	RNA degradation	67	1047	139	6426	0.595922		74
ko01524	Platinum drug resistance	67	1047	133	6426	0.60006		75
ko00440	Phosphonate and phosphinate metabolism	67	1047	12	6426	0.605473		76
ko04137	Mitophagy - animal	67	1047	121	6426	0.609066		77
ko04136	Autophagy - other eukaryotes	67	1047	64	6426	0.610468		78
ko04614	Renin-angiotensin system	67	1047	33	6426	0.64339		79
ko04144	Endocytosis	67	1047	432	6426	0.647323		80
ko05110	Vibrio cholerae infection	67	1047	92	6426	0.654407		81
ko00780	Biotin metabolism	67	1047	6	6426	0.656151		82
ko05418	Fluid shear stress and atherosclerosis	67	1047	226	6426	0.659067		83
ko00450	Selenocompound metabolism	67	1047	27	6426	0.662704		84
ko05206	MicroRNAs in cancer	67	1047	247	6426	0.680071		85
ko04932	Non-alcoholic fatty liver disease (NAFLD)	67	1047	247	6426	0.680071		86
ko05132	Salmonella infection	67	1047	139	6426	0.68416		87
ko04218	Cellular senescence	67	1047	293	6426	0.695773		88
ko05030	Cocaine addiction	67	1047	75	6426	0.696866		89
ko03010	Ribosome	67	1047	236	6426	0.697219		90
ko05223	Non-small cell lung cancer	67	1047	115	6426	0.709102		91
ko01521	EGFR tyrosine kinase inhibitor resistance	67	1047	141	6426	0.709911		92
ko00290	Valine, leucine and isoleucine biosynthesis	67	1047	7	6426	0.712227		93
ko04640	Hematopoietic cell lineage	67	1047	161	6426	0.717372		94
ko05014	Amyotrophic lateral sclerosis (ALS)	67	1047	83	6426	0.720283		95
ko00900	Terpenoid backbone biosynthesis	67	1047	36	6426	0.720496		96
ko05146	Amoebiasis	67	1047	142	6426	0.722314		97
ko04966	Collecting duct acid secretion	67	1047	43	6426	0.723726		98
ko03050	Proteasome	67	1047	84	6426	0.735867		99
ko00910	Nitrogen metabolism	67	1047	23	6426	0.748503		100
ko04213	Longevity regulating pathway - multiple species	67	1047	105	6426	0.75156		101
ko05213	Endometrial cancer	67	1047	112	6426	0.756516		102
ko04931	Insulin resistance	67	1047	185	6426	0.766033		103
ko03040	Spliceosome	67	1047	231	6426	0.771067		104
ko00270	Cysteine and methionine metabolism	67	1047	73	6426	0.77278		105
ko04720	Long-term potentiation	67	1047	114	6426	0.781119		106
ko04710	Circadian rhythm	67	1047	53	6426	0.78292		107
ko00600	Sphingolipid metabolism	67	1047	74	6426	0.787402		108
ko02010	ABC transporters	67	1047	74	6426	0.787402		109
ko04217	Necroptosis	67	1047	247	6426	0.796182		110
ko04810	Regulation of actin cytoskeleton	67	1047	344	6426	0.796186		111
ko04130	SNARE interactions in vesicular transport	67	1047	61	6426	0.799275		112
ko04611	Platelet activation	67	1047	215	6426	0.801126		113
ko04979	Cholesterol metabolism	67	1047	75	6426	0.801331		114
ko03420	Nucleotide excision repair	67	1047	82	6426	0.803049		115
ko05214	Glioma	67	1047	123	6426	0.806965		116
ko04930	Type II diabetes mellitus	67	1047	69	6426	0.813924		117
ko03015	mRNA surveillance pathway	67	1047	164	6426	0.816		118
ko00524	Neomycin, kanamycin and gentamicin biosynthesis	67	1047	10	6426	0.831339		119
ko05211	Renal cell carcinoma	67	1047	119	6426	0.834938		120
ko05310	Asthma	67	1047	42	6426	0.837179		121
ko04926	Relaxin signaling pathway	67	1047	207	6426	0.841476		122
ko03013	RNA transport	67	1047	300	6426	0.846757		123
ko03030	DNA replication	67	1047	65	6426	0.852933		124
ko00220	Arginine biosynthesis	67	1047	28	6426	0.857759		125
ko05020	Prion diseases	67	1047	51	6426	0.859782		126
ko03440	Homologous recombination	67	1047	87	6426	0.860232		127
ko04141	Protein processing in endoplasmic reticulum	67	1047	283	6426	0.862567		128
ko04922	Glucagon signaling pathway	67	1047	170	6426	0.864295		129
ko03430	Mismatch repair	67	1047	44	6426	0.86588		130
ko05143	African trypanosomiasis	67	1047	44	6426	0.86588		131
ko05320	Autoimmune thyroid disease	67	1047	74	6426	0.872638		132
ko03022	Basal transcription factors	67	1047	67	6426	0.875098		133
ko05216	Thyroid cancer	67	1047	67	6426	0.875098		134
ko05205	Proteoglycans in cancer	67	1047	338	6426	0.875155		135
ko04340	Hedgehog signaling pathway	67	1047	75	6426	0.882362		136
ko00640	Propanoate metabolism	67	1047	53	6426	0.88346		137
ko00760	Nicotinate and nicotinamide metabolism	67	1047	53	6426	0.88346		138
ko05034	Alcoholism	67	1047	214	6426	0.886647		139
ko01040	Biosynthesis of unsaturated fatty acids	67	1047	38	6426	0.887793		140
ko04910	Insulin signaling pathway	67	1047	242	6426	0.892599		141
ko00250	Alanine, aspartate and glutamate metabolism	67	1047	54	6426	0.893974		142
ko00533	Glycosaminoglycan biosynthesis - keratan sulfate	67	1047	22	6426	0.894832		143
ko04120	Ubiquitin mediated proteolysis	67	1047	250	6426	0.899008		144
ko04915	Estrogen signaling pathway	67	1047	162	6426	0.900958		145
ko00770	Pantothenate and CoA biosynthesis	67	1047	31	6426	0.901144		146
ko00970	Aminoacyl-tRNA biosynthesis	67	1047	70	6426	0.903136		147
ko00190	Oxidative phosphorylation	67	1047	204	6426	0.905642		148
ko04012	ErbB signaling pathway	67	1047	142	6426	0.905788		149
ko04727	GABAergic synapse	67	1047	128	6426	0.905932		150
ko03410	Base excision repair	67	1047	63	6426	0.90725		151
ko05031	Amphetamine addiction	67	1047	107	6426	0.907765		152
ko04722	Neurotrophin signaling pathway	67	1047	212	6426	0.911408		153
ko04068	FoxO signaling pathway	67	1047	219	6426	0.912272		154
ko00531	Glycosaminoglycan degradation	67	1047	32	6426	0.912706		155
ko00051	Fructose and mannose metabolism	67	1047	64	6426	0.91542		156
ko04122	Sulfur relay system	67	1047	14	6426	0.91731		157
ko05165	Human papillomavirus infection	67	1047	500	6426	0.918459		158
ko04110	Cell cycle	67	1047	214	6426	0.920451		159
ko00120	Primary bile acid biosynthesis	67	1047	24	6426	0.920959		160
ko03450	Non-homologous end-joining	67	1047	24	6426	0.920959		161
ko04664	Fc epsilon RI signaling pathway	67	1047	117	6426	0.924801		162
ko05412	Arrhythmogenic right ventricular cardiomyopathy (ARVC)	67	1047	117	6426	0.924801		163
ko00052	Galactose metabolism	67	1047	50	6426	0.927632		164
ko05218	Melanoma	67	1047	111	6426	0.931374		165
ko04512	ECM-receptor interaction	67	1047	111	6426	0.931374		166
ko05010	Alzheimer's disease	67	1047	285	6426	0.931625		167
ko04510	Focal adhesion	67	1047	327	6426	0.936367		168
ko05230	Central carbon metabolism in cancer	67	1047	112	6426	0.936401		169
ko04370	VEGF signaling pathway	67	1047	98	6426	0.940011		170
ko00670	One carbon pool by folate	67	1047	35	6426	0.940386		171
ko04216	Ferroptosis	67	1047	68	6426	0.942182		172
ko00310	Lysine degradation	67	1047	106	6426	0.942777		173
ko04725	Cholinergic synapse	67	1047	171	6426	0.943136		174
ko01522	Endocrine resistance	67	1047	157	6426	0.943878		175
ko04744	Phototransduction	67	1047	36	6426	0.947636		176
ko00592	alpha-Linolenic acid metabolism	67	1047	36	6426	0.947636		177
ko04721	Synaptic vesicle cycle	67	1047	100	6426	0.949191		178
ko04919	Thyroid hormone signaling pathway	67	1047	194	6426	0.949389		179
ko05231	Choline metabolism in cancer	67	1047	168	6426	0.956773		180
ko04672	Intestinal immune network for IgA production	67	1047	71	6426	0.957026		181
ko04310	Wnt signaling pathway	67	1047	211	6426	0.957789		182
ko04070	Phosphatidylinositol signaling system	67	1047	177	6426	0.961829		183
ko05200	Pathways in cancer	67	1047	835	6426	0.962616		184
ko04024	cAMP signaling pathway	67	1047	297	6426	0.963348		185
ko00601	Glycosphingolipid biosynthesis - lacto and neolacto series	67	1047	39	6426	0.964754		186
ko00071	Fatty acid degradation	67	1047	73	6426	0.964916		187
ko00590	Arachidonic acid metabolism	67	1047	81	6426	0.964951		188
ko00510	N-Glycan biosynthesis	67	1047	81	6426	0.964951		189
ko00410	beta-Alanine metabolism	67	1047	48	6426	0.965062		190
ko04933	AGE-RAGE signaling pathway in diabetic complications	67	1047	157	6426	0.966231		191
ko00010	Glycolysis / Gluconeogenesis	67	1047	106	6426	0.969757		192
ko05410	Hypertrophic cardiomyopathy (HCM)	67	1047	130	6426	0.972578		193
ko00030	Pentose phosphate pathway	67	1047	50	6426	0.972717		194
ko03060	Protein export	67	1047	41	6426	0.973071		195
ko00562	Inositol phosphate metabolism	67	1047	131	6426	0.974758		196
ko03008	Ribosome biogenesis in eukaryotes	67	1047	131	6426	0.974758		197
ko04071	Sphingolipid signaling pathway	67	1047	198	6426	0.975743		198
ko00604	Glycosphingolipid biosynthesis - ganglio series	67	1047	21	6426	0.976275		199
ko04140	Autophagy - animal	67	1047	235	6426	0.977393		200
ko04973	Carbohydrate digestion and absorption	67	1047	61	6426	0.979138		201
ko00534	Glycosaminoglycan biosynthesis - heparan sulfate / heparin	67	1047	33	6426	0.979252		202
ko04912	GnRH signaling pathway	67	1047	149	6426	0.980098		203
ko04950	Maturity onset diabetes of the young	67	1047	22	6426	0.980153		204
ko04962	Vasopressin-regulated water reabsorption	67	1047	79	6426	0.981334		205
ko05225	Hepatocellular carcinoma	67	1047	274	6426	0.981818		206
ko00515	Mannose type O-glycan biosyntheis	67	1047	34	6426	0.982192		207
ko04964	Proximal tubule bicarbonate reclamation	67	1047	34	6426	0.982192		208
ko00603	Glycosphingolipid biosynthesis - globo and isoglobo series	67	1047	23	6426	0.983398		209
ko00730	Thiamine metabolism	67	1047	23	6426	0.983398		210
ko05414	Dilated cardiomyopathy (DCM)	67	1047	136	6426	0.983488		211
ko00500	Starch and sucrose metabolism	67	1047	54	6426	0.983554		212
ko04390	Hippo signaling pathway	67	1047	241	6426	0.984844		213
ko00564	Glycerophospholipid metabolism	67	1047	160	6426	0.984968		214
ko04724	Glutamatergic synapse	67	1047	176	6426	0.986056		215
ko00061	Fatty acid biosynthesis	67	1047	24	6426	0.986113		216
ko04540	Gap junction	67	1047	138	6426	0.986131		217
ko04392	Hippo signaling pathway - multiple species	67	1047	46	6426	0.986477		218
ko04072	Phospholipase D signaling pathway	67	1047	250	6426	0.986569		219
ko04918	Thyroid hormone synthesis	67	1047	107	6426	0.986867		220
ko00520	Amino sugar and nucleotide sugar metabolism	67	1047	91	6426	0.98739		221
ko04371	Apelin signaling pathway	67	1047	215	6426	0.987889		222
ko05226	Gastric cancer	67	1047	215	6426	0.987889		223
ko04960	Aldosterone-regulated sodium reabsorption	67	1047	57	6426	0.988852		224
ko05224	Breast cancer	67	1047	209	6426	0.989082		225
ko04971	Gastric acid secretion	67	1047	109	6426	0.989236		226
ko04015	Rap1 signaling pathway	67	1047	326	6426	0.989919		227
ko04713	Circadian entrainment	67	1047	150	6426	0.990453		228
ko00790	Folate biosynthesis	67	1047	39	6426	0.991784		229
ko04923	Regulation of lipolysis in adipocyte	67	1047	78	6426	0.992123		230
ko05012	Parkinson's disease	67	1047	206	6426	0.992264		231
ko04610	Complement and coagulation cascades	67	1047	104	6426	0.992297		232
ko04728	Dopaminergic synapse	67	1047	214	6426	0.992557		233
ko00565	Ether lipid metabolism	67	1047	71	6426	0.993893		234
ko00630	Glyoxylate and dicarboxylate metabolism	67	1047	41	6426	0.993995		235
ko00020	Citrate cycle (TCA cycle)	67	1047	52	6426	0.994233		236
ko00100	Steroid biosynthesis	67	1047	29	6426	0.994315		237
ko00532	Glycosaminoglycan biosynthesis - chondroitin sulfate / dermatan sulfate	67	1047	29	6426	0.994315		238
ko04914	Progesterone-mediated oocyte maturation	67	1047	156	6426	0.994443		239
ko05032	Morphine addiction	67	1047	124	6426	0.994584		240
ko04927	Cortisol synthesis and secretion	67	1047	99	6426	0.994736		241
ko03320	PPAR signaling pathway	67	1047	108	6426	0.994982		242
ko00620	Pyruvate metabolism	67	1047	63	6426	0.994983		243
ko00240	Pyrimidine metabolism	67	1047	182	6426	0.995536		244
ko04114	Oocyte meiosis	67	1047	190	6426	0.995623		245
ko03020	RNA polymerase	67	1047	54	6426	0.995682		246
ko04270	Vascular smooth muscle contraction	67	1047	206	6426	0.99583		247
ko04977	Vitamin digestion and absorption	67	1047	31	6426	0.996024		248
ko00512	Mucin type O-glycan biosynthesis	67	1047	44	6426	0.996261		249
ko04150	mTOR signaling pathway	67	1047	239	6426	0.996604		250
ko04152	AMPK signaling pathway	67	1047	201	6426	0.996692		251
ko04530	Tight junction	67	1047	262	6426	0.996711		252
ko00650	Butanoate metabolism	67	1047	45	6426	0.99681		253
ko04978	Mineral absorption	67	1047	67	6426	0.997093		254
ko03460	Fanconi anemia pathway	67	1047	96	6426	0.997324		255
ko00561	Glycerolipid metabolism	67	1047	87	6426	0.997377		256
ko00340	Histidine metabolism	67	1047	34	6426	0.997675		257
ko05217	Basal cell carcinoma	67	1047	89	6426	0.99796		258
ko04975	Fat digestion and absorption	67	1047	48	6426	0.998024		259
ko00591	Linoleic acid metabolism	67	1047	35	6426	0.998056		260
ko00830	Retinol metabolism	67	1047	70	6426	0.998082		261
ko04913	Ovarian Steroidogenesis	67	1047	70	6426	0.998082		262
ko00280	Valine, leucine and isoleucine degradation	67	1047	80	6426	0.998099		263
ko04924	Renin secretion	67	1047	99	6426	0.998138		264
ko04726	Serotonergic synapse	67	1047	152	6426	0.998314		265
ko04921	Oxytocin signaling pathway	67	1047	248	6426	0.998377		266
ko04151	PI3K-Akt signaling pathway	67	1047	519	6426	0.998442		267
ko04514	Cell adhesion molecules (CAMs)	67	1047	210	6426	0.99851		268
ko04976	Bile secretion	67	1047	101	6426	0.998542		269
ko00330	Arginine and proline metabolism	67	1047	72	6426	0.99855		270
ko00983	Drug metabolism - other enzymes	67	1047	111	6426	0.998687		271
ko04925	Aldosterone synthesis and secretion	67	1047	147	6426	0.998823		272
ko00062	Fatty acid elongation	67	1047	38	6426	0.998863		273
ko04730	Long-term depression	67	1047	94	6426	0.998923		274
ko00860	Porphyrin and chlorophyll metabolism	67	1047	52	6426	0.998963		275
ko04550	Signaling pathways regulating pluripotency of stem cells	67	1047	198	6426	0.998972		276
ko04916	Melanogenesis	67	1047	149	6426	0.999051		277
ko04972	Pancreatic secretion	67	1047	132	6426	0.999089		278
ko04961	Endocrine and other factor-regulated calcium reabsorption	67	1047	76	6426	0.999177		279
ko00563	Glycosylphosphatidylinositol(GPI)-anchor biosynthesis	67	1047	40	6426	0.999205		280
ko04060	Cytokine-cytokine receptor interaction	67	1047	350	6426	0.999329		281
ko04970	Salivary secretion	67	1047	130	6426	0.999599		282
ko04723	Retrograde endocannabinoid signaling	67	1047	208	6426	0.999613		283
ko04146	Peroxisome	67	1047	140	6426	0.99964		284
ko04022	cGMP - PKG signaling pathway	67	1047	259	6426	0.999692		285
ko04010	MAPK signaling pathway	67	1047	472	6426	0.999704		286
ko04750	Inflammatory mediator regulation of TRP channels	67	1047	160	6426	0.999719		287
ko00350	Tyrosine metabolism	67	1047	46	6426	0.999729		288
ko05016	Huntington's disease	67	1047	311	6426	0.999797		289
ko00260	Glycine, serine and threonine metabolism	67	1047	49	6426	0.999842		290
ko04260	Cardiac muscle contraction	67	1047	99	6426	0.99986		291
ko04014	Ras signaling pathway	67	1047	363	6426	0.999874		292
ko00140	Steroid hormone biosynthesis	67	1047	65	6426	0.999876		293
ko04261	Adrenergic signaling in cardiomyocytes	67	1047	226	6426	0.99994		294
ko04740	Olfactory transduction	67	1047	136	6426	0.999943		295
ko04974	Protein digestion and absorption	67	1047	116	6426	0.999944		296
ko00380	Tryptophan metabolism	67	1047	55	6426	0.999946		297
ko04360	Axon guidance	67	1047	261	6426	0.999948		298
ko04020	Calcium signaling pathway	67	1047	253	6426	0.999949		299
ko00480	Glutathione metabolism	67	1047	74	6426	0.999972		300
ko04911	Insulin secretion	67	1047	124	6426	0.999982		301
ko04742	Taste transduction	67	1047	64	6426	0.999989		302
ko00230	Purine metabolism	67	1047	294	6426	0.99999		303
ko05204	Chemical carcinogenesis	67	1047	93	6426	0.999999		304
ko04080	Neuroactive ligand-receptor interaction	67	1047	307	6426	1		305
